# Supplementary material for: UMPlex™: a targeted next-generation sequencing primer design workflow
Source: Virol J. 2025 Jul 5;22:222. doi: 10.1186/s12985-025-02831-6 (PMC12228999; doi:10.1186/s12985-025-02831-6)
Supplement: Supplementary file 2 — Supplementary Material 2. [file 12985_2025_2831_MOESM2_ESM.zip]

Archive with 9 entries (9 files):
- Supplemental table 1,4,6,9,10 .xlsx
- Supplemental table 11 Specificity of Samples.xlsx
- Supplemental table 12 Influenza like patient.xlsx
- Supplemental table 13 Comparison with mNGS.xlsx
- Supplemental table 2 Coverage of amplified primers.xlsx
- Supplemental table 3 Specificity.xlsx
- Supplemental table 5 Motif .xlsx
- Supplemental table 7 Primer amplification efficiency.xlsx
- Supplemental Table 8 Reproducibility.docx
