# Supplementary material for: UMPlex™: a targeted next-generation sequencing primer design workflow
Source: Virol J. 2025 Jul 5;22:222. doi: 10.1186/s12985-025-02831-6 (PMC12228999; doi:10.1186/s12985-025-02831-6)
Supplement: Supplementary file 2 — Supplementary Material 2. [file 12985_2025_2831_MOESM2_ESM.zip › Supplemental table 1,4,6,9,10 .xlsx]

## Sheet: legends
Extended Fig 1: Amplification Efficiency of Culture Samples
Figures A and B illustrate the correlation between CT values and the number of reads associated with primers targeting Influenza A. In Figures C and D, a similar correlation is shown for primers targeting S.aureus. The corresponding actual CT values are available in Supplementary Table 7.
Extended Fig 2: Comparison of the Highest Pathogenic Reads
This figure compares the highest number of pathogenic reads detected by tNGS between two distinct groups: the 'Influenza-Like Patient' group and the 'Asymptomatic Control' group. The former consists of patients with known pathogens, while the latter serves as the control group to provide valuable insights into pathogen detection within these cohorts.
Extended Fig 3: Comparison of Pathogen Detection Proportions
This Extended Fig illustrates the comparison between the proportion of detected pathogens in samples with known pathogens (excluding known pathogens) and the proportion of pathogens detected in the healthy control group. A: The detection rates of the fungi in different groups. B: The detection rates of the three most common virus(Except for viruses that clearly cause influenza-like diseases) in d…
Extended Fig 4: Comparison of tNGS and mNGS
This Extended Fig compares the performance of tNGS and metagenomic Next-Generation Sequencing (mNGS) in pathogen detection. A: The number of positive samples for different pathogens reported by tNGS and mNGS. B: The comparison of the number of pathogen types detected in each patient sample between tNGS and mNGS. C: The proportion of reported pathogen reads in the total data of tNGS and mNGS. The …
Supplemental table 1 List of pathogens covered by the project
Supplemental table 2 Coverage of amplified primers
Supplemental table 3 Specificity of amplified primers
Supplemental table 4 The number of amplified reads per primer pair
Supplemental table 5 Motif of two pairs of universal primers for electronic PCR of influenza A virus and typical subtypes of influenza A virus
Supplemental table 6 The number of positions stastic of the amplified by primers for typical subtypes of influenza A virus
Supplemental table 7 Primer amplification efficiency
Supplemental Table 8 Amplification Reproducibility of Culture Samples
Supplemental table 9 Reproducibility
Supplemental table 10 Amplification Specificity of Culture Samples
Supplemental table 11 Amplification Specificity of Clinical Samples
Supplemental table 12 Influenza like patient
Supplemental table 13 Comparison with mNGS

## Sheet: Supplemental table 1
Pathogen and resistance gene	Number of targets
Candida auris	2
Acinetobacter baumannii	2
Aspergillus flavus	6
Aspergillus fumigatus	4
Betapolyomavirus hominis	2
Bocaparvovirus	2
Bordetella bronchiseptica	2
Bordetella holmesii	2
Bordetella parapertussis	3
Bordetella pertussis	3
Burkholderia cepacia	2
Burkholderia pseudomallei	3
Candida albicans	3
Chlamydia pneumoniae	3
Chlamydia psittaci	3
Chlamydia trachomatis	2
Corynebacterium striatum	4
Coxiella burnetii	3
Cryptococcus gattii complex	5
Cryptococcus neoformans	3
Elizabethkingia meningoseptica	2
Enterobacter cloacae	2
Enterococcus faecalis	5
Enterococcus faecium	2
Enterovirus	1
Enterovirus A71	2
Enterovirus D68	2
Escherichia coli	3
Francisella tularensis	2
Haemophilus influenzae	2
Human alphaherpesvirus 1	2
Human alphaherpesvirus 2	3
Human alphaherpesvirus 3	2
Human betaherpesvirus 5	2
Human betaherpesvirus 6	3
Human betaherpesvirus 7	2
Human coronavirus 229E	3
Human coronavirus HKU1	3
Human coronavirus NL63	2
Human coronavirus OC43	2
Human gammaherpesvirus 4	2
Human mastadenovirus B	2
Human mastadenovirus C	4
Human mastadenovirus E	3
Human metapneumovirus	3
Human orthorubulavirus 2	3
Human orthorubulavirus 4	3
Human parvovirus B19	1
Human respiratory syncytial virus A	2
Human respiratory syncytial virus B	2
Human respirovirus 1	2
Human respirovirus 3	2
Influenza A virus	2
Influenza A virus H1	2
Influenza A virus H3	1
Influenza A virus H5	2
Influenza A virus H7	1
Influenza A virus N1	2
Influenza A virus N2	2
Influenza A virus N9	1
Influenza B virus	3
Influenza C virus	3
JC polyomavirus	2
Klebsiella aerogenes	3
Klebsiella oxytoca	2
Klebsiella pneumoniae	2
Legionella pneumophila	2
Measles morbillivirus	5
Middle East respiratory syndrome-related coronavirus	2
Moraxella catarrhalis	4
Mucor racemosus	4
Mumps orthorubulavirus	4
Mycobacterium avium	3
Mycobacterium gordonae	3
Mycobacterium intracellulare	3
Mycobacterium kansasii	3
Mycobacterium scrofulaceum	2
Mycobacterium tuberculosis complex	5
Mycobacterium xenopi	5
Mycobacteroides abscessus	3
Mycobacteroides chelonae	2
Mycolicibacterium fortuitum	3
Mycolicibacterium smegmatis	3
Mycoplasma pneumoniae	5
Neisseria meningitidis	2
Nocardia	2
Nocardia brasiliensis	3
Nocardia concava	3
Nocardia cyriacigeorgica	3
Nocardia farcinica	5
Orientia tsutsugamushi	3
Pasteurella multocida	1
Pneumocystis jirovecii	5
Proteus mirabilis	2
Pseudomonas aeruginosa	3
Rhinovirus A	1
Rhinovirus B	2
Rhinovirus C	1
Rhizopus arrhizus	3
Rhodococcus equi	2
Rickettsia prowazekii	3
Rickettsia rickettsii	3
Rickettsia typhi	3
Rubella virus	3
Salmonella enterica subsp. enterica	3
Scedosporium apiospermum	3
Serratia marcescens	2
Severe acute respiratory syndrome coronavirus	3
Severe acute respiratory syndrome coronavirus 2	6
Staphylococcus aureus	2
Staphylococcus epidermidis	4
Staphylococcus haemolyticus	2
Stenotrophomonas maltophilia	3
Streptococcus agalactiae	2
Streptococcus pneumoniae	2
Streptococcus pyogenes	3
Talaromyces marneffei	3
Tropheryma whipplei	2
WU Polyomavirus	3
van A	2
van B	1
blaKPC	2
mcr-1	3
mecA	2
blaNDM	1
Amplifier number	Target
P-tN-35-PC-15	Mycobacterium tuberculosis complex
P-tN-35-PC-16	Mycobacterium tuberculosis complex
P-tN-35-PC-22	Mycobacterium tuberculosis complex
P-tN-35-PC-38	Mycobacterium tuberculosis complex
P-tN-35-PC-39	Mycobacterium tuberculosis complex
C-tN-153-PC-10	Mycolicibacterium smegmatis
C-tN-153-PC-2	Mycolicibacterium smegmatis
C-tN-153-PC-3	Mycolicibacterium smegmatis
P-tN-88-PC-10	Nocardia
P-tN-88-PC-9	Nocardia
P-tN-36-PC-10	Mycobacteroides abscessus
P-tN-36-PC-11	Mycobacteroides abscessus
P-tN-36-PC-9	Mycobacteroides abscessus
P-tN-39-PC-12	Klebsiella pneumoniae
P-tN-39-PC-9	Klebsiella pneumoniae
P-tN-37-PC-16	Staphylococcus aureus
P-tN-37-PC-17	Staphylococcus aureus
P-tN-43-PC-11	Mycoplasma pneumoniae
P-tN-43-PC-25	Mycoplasma pneumoniae
P-tN-43-PC-27	Mycoplasma pneumoniae
P-tN-43-PC-10	Mycoplasma pneumoniae
P-tN-43-PC-28	Mycoplasma pneumoniae
P-tN-H1-PC-1	Influenza A virus H1
P-tN-H1-PC-2	Influenza A virus H1
P-tN-N1-PC-10	Influenza A virus N1
P-tN-N1-PC-8	Influenza A virus N1
P-tN-13-PC-13	Influenza A virus
P-tN-13-PC-2	Influenza A virus
P-tN-H3-PC-1	Influenza A virus H3
P-tN-N2-PC-2	Influenza A virus N2
P-tN-01-PC-11	Human coronavirus 229E
P-tN-01-PC-14	Human coronavirus 229E
P-tN-01-PC-2	Human coronavirus 229E
P-tN-03-PC-12	Human coronavirus OC43
P-tN-03-PC-9	Human coronavirus OC43
P-tN-28-PC-15	Bocaparvovirus
P-tN-28-PC-14	Bocaparvovirus
P-tN-22-PC-11	Human orthorubulavirus 2
P-tN-22-PC-13	Human orthorubulavirus 2
P-tN-22-PC-7	Human orthorubulavirus 2
P-tN-29-PC-17	Human respiratory syncytial virus A
P-tN-29-PC-18	Human respiratory syncytial virus A
P-tN-14-PC-5	Influenza B virus
P-tN-14-PC-6	Influenza B virus
P-tN-14-PC-7	Influenza B virus
P-tN-07-PC-5	Severe acute respiratory syndrome coronavirus 2
P-tN-07-PC-6	Severe acute respiratory syndrome coronavirus 2
P-tN-07-PC-8	Severe acute respiratory syndrome coronavirus 2
P-tN-07-PC-9	Severe acute respiratory syndrome coronavirus 2
P-tN-08-PC-40	Severe acute respiratory syndrome coronavirus 2
P-tN-08-PC-44	Severe acute respiratory syndrome coronavirus 2
P-tN-83-PC-11	Haemophilus influenzae
P-tN-83-PC-12	Haemophilus influenzae
C-tN-01-PC-1	Human gammaherpesvirus 4
C-tN-01-PC-2	Human gammaherpesvirus 4
C-tN-02-PC-2	Human alphaherpesvirus 3
C-tN-02-PC-3	Human alphaherpesvirus 3
C-tN-04-PC-2	Human betaherpesvirus 5
C-tN-04-PC-3	Human betaherpesvirus 5
C-tN-05-PC-1	Enterovirus
C-tN-07-PC-3	Human betaherpesvirus 6
C-tN-07-PC-7	Human betaherpesvirus 6
P-tN-80-PC-6	Acinetobacter baumannii
P-tN-80-PC-7	Acinetobacter baumannii
C-tN-08-PC-11	Escherichia coli
C-tN-08-PC-16	Escherichia coli
C-tN-08-PC-19	Escherichia coli
C-tN-09-PC-11	Moraxella catarrhalis
C-tN-09-PC-4	Moraxella catarrhalis
C-tN-09-PC-9	Moraxella catarrhalis
C-tN-107-PC-5	Human parvovirus B19
C-tN-109-PC-2	WU Polyomavirus
C-tN-109-PC-3	WU Polyomavirus
C-tN-109-PC-6	WU Polyomavirus
C-tN-10-PC-4	Bordetella holmesii
C-tN-10-PC-5	Bordetella holmesii
C-tN-110-PC-5	Influenza C virus
C-tN-110-PC-8	Influenza C virus
C-tN-110-PC-9	Influenza C virus
C-tN-111-PC-2	Rhinovirus A
C-tN-112-PC-2	Rhinovirus B
C-tN-112-PC-6	Rhinovirus B
C-tN-113-PC-2	Rhinovirus C
C-tN-117-PC-11	Mucor racemosus
C-tN-117-PC-3	Mucor racemosus
C-tN-117-PC-6	Mucor racemosus
C-tN-117-PC-9	Mucor racemosus
C-tN-119-PC-26	Rhizopus arrhizus
C-tN-119-PC-28	Rhizopus arrhizus
C-tN-119-PC-6	Rhizopus arrhizus
C-tN-11-PC-1	Bordetella pertussis
C-tN-11-PC-4	Bordetella pertussis
C-tN-11-PC-6	Bordetella pertussis
C-tN-121-PC-10	Talaromyces marneffei
C-tN-121-PC-2	Talaromyces marneffei
C-tN-121-PC-6	Talaromyces marneffei
C-tN-125-PC-2	Human betaherpesvirus 7
C-tN-125-PC-4	Human betaherpesvirus 7
C-tN-128-PC-2	Betapolyomavirus hominis
C-tN-128-PC-7	Betapolyomavirus hominis
C-tN-12-PC-7	Enterobacter cloacae
C-tN-12-PC-8	Enterobacter cloacae
C-tN-133-PC-6	Chlamydia psittaci
C-tN-133-PC-8	Chlamydia psittaci
C-tN-133-PC-9	Chlamydia psittaci
C-tN-137-PC-3	Corynebacterium striatum
C-tN-137-PC-7	Corynebacterium striatum
C-tN-137-PC-9	Corynebacterium striatum
C-tN-13-PC-7	Serratia marcescens
C-tN-13-PC-8	Serratia marcescens
C-tN-146-PC-5	Mycobacterium scrofulaceum
C-tN-146-PC-6	Mycobacterium scrofulaceum
C-tN-148-PC-5	Mycolicibacterium fortuitum
C-tN-148-PC-6	Mycolicibacterium fortuitum
C-tN-148-PC-8	Mycolicibacterium fortuitum
C-tN-14-PC-2	Klebsiella aerogenes
C-tN-14-PC-3	Klebsiella aerogenes
C-tN-15-PC-5	Klebsiella oxytoca
C-tN-15-PC-7	Klebsiella oxytoca
C-tN-163-PC-5	Scedosporium apiospermum
C-tN-163-PC-8	Scedosporium apiospermum
C-tN-163-PC-9	Scedosporium apiospermum
C-tN-164-PC-7	Pasteurella multocida
C-tN-165-PC-4	Tropheryma whipplei
C-tN-165-PC-9	Tropheryma whipplei
C-tN-166-PC-10	Elizabethkingia meningoseptica
C-tN-166-PC-9	Elizabethkingia meningoseptica
C-tN-167-PC-6	Chlamydia trachomatis
C-tN-167-PC-9	Chlamydia trachomatis
C-tN-168-PC-12	Orientia tsutsugamushi
C-tN-168-PC-3	Orientia tsutsugamushi
C-tN-168-PC-5	Orientia tsutsugamushi
C-tN-16-PC-10	Proteus mirabilis
C-tN-16-PC-7	Proteus mirabilis
C-tN-170-PC-11	Burkholderia pseudomallei
C-tN-170-PC-4	Burkholderia pseudomallei
C-tN-170-PC-5	Burkholderia pseudomallei
C-tN-171-PC-1	JC polyomavirus
C-tN-171-PC-8	JC polyomavirus
C-tN-172-PC-10	Rhodococcus equi
C-tN-172-PC-8	Rhodococcus equi
C-tN-174-PC-2	Rickettsia rickettsii
C-tN-174-PC-3	Rickettsia rickettsii
C-tN-174-PC-4	Rickettsia rickettsii
C-tN-175-PC-2	Rickettsia prowazekii
C-tN-175-PC-8	Rickettsia prowazekii
C-tN-175-PC-9	Rickettsia prowazekii
C-tN-181-PC-5	Nocardia cyriacigeorgica
C-tN-181-PC-6	Nocardia cyriacigeorgica
C-tN-181-PC-7	Nocardia cyriacigeorgica
C-tN-183-PC-1	Nocardia concava
C-tN-183-PC-2	Nocardia concava
C-tN-183-PC-3	Nocardia concava
C-tN-184-PC-3	Nocardia brasiliensis
C-tN-184-PC-5	Nocardia brasiliensis
C-tN-184-PC-8	Nocardia brasiliensis
C-tN-188-PC-2	Nocardia farcinica
C-tN-188-PC-3	Nocardia farcinica
C-tN-188-PC-4	Nocardia farcinica
C-tN-188-PC-6	Nocardia farcinica
C-tN-188-PC-8	Nocardia farcinica
C-tN-189-PC-10	Cryptococcus gattii complex
C-tN-189-PC-1	Cryptococcus gattii complex
C-tN-189-PC-2	Cryptococcus gattii complex
C-tN-189-PC-8	Cryptococcus gattii complex
C-tN-189-PC-9	Cryptococcus gattii complex
C-tN-18-PC-3	Enterococcus faecalis
C-tN-18-PC-5	Enterococcus faecalis
C-tN-18-PC-7	Enterococcus faecalis
C-tN-18-PC-8	Enterococcus faecalis
C-tN-190-PC-1	Rickettsia typhi
C-tN-190-PC-6	Rickettsia typhi
C-tN-190-PC-7	Rickettsia typhi
C-tN-19-PC-7	Enterococcus faecium
C-tN-19-PC-8	Enterococcus faecium
C-tN-20-PC-3	Staphylococcus epidermidis
C-tN-20-PC-5	Staphylococcus epidermidis
C-tN-20-PC-6	Staphylococcus epidermidis
C-tN-20-PC-8	Staphylococcus epidermidis
C-tN-22-PC-8	Staphylococcus haemolyticus
C-tN-22-PC-9	Staphylococcus haemolyticus
C-tN-27-PC-5	Burkholderia cepacia
C-tN-27-PC-6	Burkholderia cepacia
C-tN-29-PC-17	Stenotrophomonas maltophilia
C-tN-29-PC-20	Stenotrophomonas maltophilia
C-tN-30-PC-5	Streptococcus agalactiae
C-tN-30-PC-7	Streptococcus agalactiae
C-tN-40-PC-11	Salmonella enterica subsp. enterica
C-tN-40-PC-12	Salmonella enterica subsp. enterica
C-tN-40-PC-9	Salmonella enterica subsp. enterica
C-tN-41-PC-23	Candida albicans
C-tN-41-PC-24	Candida albicans
C-tN-41-PC-26	Candida albicans
C-tN-46-PC-7	[Candida] auris
C-tN-46-PC-8	[Candida] auris
C-tN-54-PC-12	Aspergillus flavus
C-tN-54-PC-13	Aspergillus flavus
C-tN-54-PC-16	Aspergillus flavus
C-tN-54-PC-18	Aspergillus flavus
C-tN-54-PC-3	Aspergillus flavus
C-tN-54-PC-9	Aspergillus flavus
C-tN-55-PC-11	Aspergillus fumigatus
C-tN-55-PC-7	Aspergillus fumigatus
C-tN-55-PC-8	Aspergillus fumigatus
C-tN-55-PC-9	Aspergillus fumigatus
C-tN-59-PC-1	Human alphaherpesvirus 1
C-tN-59-PC-3	Human alphaherpesvirus 1
C-tN-60-PC-3	Human alphaherpesvirus 2
C-tN-60-PC-5	Human alphaherpesvirus 2
C-tN-60-PC-7	Human alphaherpesvirus 2
C-tN-6-PC-13	Enterovirus D68
C-tN-6-PC-2	Enterovirus D68
P-tN-02-PC-11	Human coronavirus NL63
P-tN-02-PC-8	Human coronavirus NL63
P-tN-04-PC-1	Human coronavirus HKU1
P-tN-04-PC-2	Human coronavirus HKU1
P-tN-04-PC-3	Human coronavirus HKU1
P-tN-05-PC-5	Middle East respiratory syndrome-related coronavirus
P-tN-05-PC-6	Middle East respiratory syndrome-related coronavirus
P-tN-06-PC-4	Severe acute respiratory syndrome coronavirus
P-tN-06-PC-5	Severe acute respiratory syndrome coronavirus
P-tN-06-PC-7	Severe acute respiratory syndrome coronavirus
P-tN-102-PC-1	Enterovirus A71
P-tN-102-PC-8	Enterovirus A71
P-tN-196-PC-10	Coxiella burnetii
P-tN-196-PC-1	Coxiella burnetii
P-tN-196-PC-5	Coxiella burnetii
P-tN-203-PC-7	Francisella tularensis
P-tN-203-PC-8	Francisella tularensis
P-tN-21-PC-52	Human respirovirus 1
P-tN-21-PC-54	Human respirovirus 1
P-tN-23-PC-5	Human respirovirus 3
P-tN-23-PC-6	Human respirovirus 3
P-tN-24-PC-10	Human orthorubulavirus 4
P-tN-24-PC-13	Human orthorubulavirus 4
P-tN-27-PC-1	Human metapneumovirus
P-tN-27-PC-2	Human metapneumovirus
P-tN-27-PC-3	Human metapneumovirus
P-tN-30-PC-20	Human respiratory syncytial virus B
P-tN-30-PC-4	Human respiratory syncytial virus B
P-tN-31-PC-1	Rubella virus
P-tN-31-PC-5	Rubella virus
P-tN-31-PC-7	Rubella virus
P-tN-32-PC-10	Measles morbillivirus
P-tN-32-PC-2	Measles morbillivirus
P-tN-32-PC-5	Measles morbillivirus
P-tN-32-PC-6	Measles morbillivirus
P-tN-32-PC-7	Measles morbillivirus
P-tN-38-PC-12	Mycobacterium kansasii
P-tN-38-PC-14	Mycobacterium kansasii
P-tN-38-PC-15	Mycobacterium kansasii
P-tN-40-PC-8	Streptococcus pneumoniae
P-tN-42-PC-10	Pneumocystis jirovecii
P-tN-42-PC-11	Pneumocystis jirovecii
P-tN-42-PC-23	Pneumocystis jirovecii
P-tN-42-PC-2	Pneumocystis jirovecii
P-tN-42-PC-8	Pneumocystis jirovecii
P-tN-44-PC-10	Chlamydia pneumoniae
P-tN-44-PC-2	Chlamydia pneumoniae
P-tN-44-PC-7	Chlamydia pneumoniae
P-tN-70-PC-4	Human mastadenovirus B
P-tN-70-PC-6	Human mastadenovirus B
P-tN-71-PC-1	Human mastadenovirus C
P-tN-71-PC-5	Human mastadenovirus C
P-tN-71-PC-6	Human mastadenovirus C
P-tN-71-PC-8	Human mastadenovirus C
P-tN-72-PC-3	Human mastadenovirus E
P-tN-72-PC-6	Human mastadenovirus E
P-tN-72-PC-9	Human mastadenovirus E
P-tN-73-PC-3	Mumps orthorubulavirus
P-tN-73-PC-5	Mumps orthorubulavirus
P-tN-73-PC-7	Mumps orthorubulavirus
P-tN-73-PC-8	Mumps orthorubulavirus
P-tN-76-PC-19	Bordetella parapertussis
P-tN-76-PC-25	Bordetella parapertussis
P-tN-76-PC-7	Bordetella parapertussis
P-tN-77-PC-4	Bordetella bronchiseptica
P-tN-77-PC-8	Bordetella bronchiseptica
P-tN-78-PC-12	Legionella pneumophila
P-tN-78-PC-14	Legionella pneumophila
P-tN-79-PC-11	Pseudomonas aeruginosa
P-tN-79-PC-13	Pseudomonas aeruginosa
P-tN-79-PC-14	Pseudomonas aeruginosa
P-tN-87-PC-5	Streptococcus pyogenes
P-tN-87-PC-8	Streptococcus pyogenes
P-tN-87-PC-9	Streptococcus pyogenes
P-tN-91-PC-10	Mycobacterium xenopi
P-tN-91-PC-11	Mycobacterium xenopi
P-tN-91-PC-13	Mycobacterium xenopi
P-tN-91-PC-17	Mycobacterium xenopi
P-tN-91-PC-18	Mycobacterium xenopi
P-tN-92-PC-17	Mycobacterium intracellulare
P-tN-92-PC-18	Mycobacterium intracellulare
P-tN-92-PC-9	Mycobacterium intracellulare
P-tN-93-PC-10	Mycobacterium avium
P-tN-93-PC-12	Mycobacterium avium
P-tN-93-PC-7	Mycobacterium avium
P-tN-94-PC-1	Mycobacterium gordonae
P-tN-94-PC-2	Mycobacterium gordonae
P-tN-94-PC-4	Mycobacterium gordonae
P-tN-97-PC-12	Mycobacteroides chelonae
P-tN-97-PC-13	Mycobacteroides chelonae
P-tN-98-PC-9	Neisseria meningitidis
P-tN-H5-PC-2	Influenza A virus H5
P-tN-H5-PC-4	Influenza A virus H5
P-tN-H7-PC-1	Influenza A virus H7
P-tN-N9-PC-5	Influenza A virus N9
G-DR-10-PC-20	KPC
G-DR-10-PC-2	KPC
G-DR-11-PC-1	NDM
G-DR-29-PC-12	mcr
G-DR-29-PC-2	mcr
G-DR-29-PC-3	mcr
G-DR-33-PC-1	vanA
G-DR-33-PC-4	vanA
G-DR-34-PC-2	vanB
G-DR-39-PC-1	mecA
C-tN-07-PC-8	Human betaherpesvirus 6
C-tN-09-PC-7	Moraxella catarrhalis
C-tN-137-PC-8	Corynebacterium striatum
C-tN-14-PC-5	Klebsiella aerogenes
C-tN-18-PC-2	Enterococcus faecalis
C-tN-29-PC-19	Stenotrophomonas maltophilia
P-tN-24-PC-16	Human orthorubulavirus 4
P-tN-40-PC-12	Streptococcus pneumoniae
P-tN-98-PC-5	Neisseria meningitidis
P-tN-N2-PC-4	Influenza A virus N2
G-DR-39-PC-2	mecA
P-tN-41-PC-11	Cryptococcus neoformans
P-tN-41-PC-12	Cryptococcus neoformans
P-tN-41-PC-9	Cryptococcus neoformans

## Sheet: Supplemental table 4
Amplifier number	pathogen	Experiment number
		UM230316-LC-WZ-1-84	UM230316-LC-WZ-1-86	UM230316-LC-WZ-1-87
C-tN-01-PC-1	Human gammaherpesvirus 4	760	1017	676
C-tN-01-PC-2	Human gammaherpesvirus 4	813	715	676
C-tN-02-PC-2	Human alphaherpesvirus 3	317	413	381
C-tN-02-PC-3	Human alphaherpesvirus 3	610	713	339
C-tN-04-PC-2	Human betaherpesvirus 5	1497	941	1055
C-tN-04-PC-3	Human betaherpesvirus 5	826	938	820
C-tN-05-PC-1	Enterovirus	984	1066	940
C-tN-07-PC-3	Human betaherpesvirus 6	321	353	413
C-tN-07-PC-7	Human betaherpesvirus 6	561	351	386
C-tN-07-PC-8	Human betaherpesvirus 6	220	140	217
C-tN-08-PC-11	Escherichia coli	1111	903	779
C-tN-08-PC-16	Escherichia coli	893	1373	754
C-tN-08-PC-19	Escherichia coli	1254	1105	474
C-tN-09-PC-11	Moraxella catarrhalis	177	111	85
C-tN-09-PC-4	Moraxella catarrhalis	194	325	168
C-tN-09-PC-7	Moraxella catarrhalis	9	37	90
C-tN-09-PC-9	Moraxella catarrhalis	115	142	46
C-tN-107-PC-5	Human parvovirus B19	1426	1927	1889
C-tN-109-PC-2	WU Polyomavirus	1517	1585	969
C-tN-109-PC-3	WU Polyomavirus	756	577	456
C-tN-109-PC-6	WU Polyomavirus	308	184	249
C-tN-10-PC-4	Bordetella holmesii	837	643	283
C-tN-10-PC-5	Bordetella holmesii	984	663	852
C-tN-110-PC-5	Influenza C virus	232	229	293
C-tN-110-PC-8	Influenza C virus	402	669	957
C-tN-110-PC-9	Influenza C virus	146	139	215
C-tN-111-PC-2	Rhinovirus A	221	271	315
C-tN-112-PC-2	Rhinovirus B	1718	2062	1521
C-tN-112-PC-6	Rhinovirus B	600	307	801
C-tN-113-PC-2	Rhinovirus C	60	134	183
C-tN-117-PC-11	Mucor racemosus	143	122	71
C-tN-117-PC-3	Mucor racemosus	442	376	354
C-tN-117-PC-6	Mucor racemosus	79	117	71
C-tN-117-PC-9	Mucor racemosus	104	94	93
C-tN-119-PC-26	Rhizopus arrhizus	189	204	320
C-tN-119-PC-28	Rhizopus arrhizus	485	423	427
C-tN-119-PC-6	Rhizopus arrhizus	80	34	32
C-tN-11-PC-1	Bordetella pertussis	873	883	683
C-tN-11-PC-4	Bordetella pertussis	147	295	256
C-tN-11-PC-6	Bordetella pertussis	565	529	300
C-tN-121-PC-10	Talaromyces marneffei	252	232	334
C-tN-121-PC-2	Talaromyces marneffei	284	126	264
C-tN-121-PC-6	Talaromyces marneffei	126	186	290
C-tN-125-PC-2	Human betaherpesvirus 7	203	173	234
C-tN-125-PC-4	Human betaherpesvirus 7	710	994	713
C-tN-128-PC-2	Betapolyomavirus hominis	343	348	583
C-tN-128-PC-7	Betapolyomavirus hominis	145	245	239
C-tN-12-PC-7	Enterobacter cloacae	120	67	186
C-tN-12-PC-8	Enterobacter cloacae	406	772	505
C-tN-133-PC-6	Chlamydia psittaci	197	261	439
C-tN-133-PC-8	Chlamydia psittaci	68	22	7
C-tN-133-PC-9	Chlamydia psittaci	217	162	310
C-tN-137-PC-3	Corynebacterium striatum	730	587	447
C-tN-137-PC-7	Corynebacterium striatum	669	412	444
C-tN-137-PC-8	Corynebacterium striatum	16	0	168
C-tN-137-PC-9	Corynebacterium striatum	527	576	115
C-tN-13-PC-7	Serratia marcescens	293	367	701
C-tN-13-PC-8	Serratia marcescens	309	329	229
C-tN-146-PC-5	Mycobacterium scrofulaceum	1542	674	649
C-tN-146-PC-6	Mycobacterium scrofulaceum	886	1108	525
C-tN-148-PC-5	Mycolicibacterium fortuitum	764	992	669
C-tN-148-PC-6	Mycolicibacterium fortuitum	131	189	156
C-tN-148-PC-8	Mycolicibacterium fortuitum	245	214	395
C-tN-14-PC-2	Klebsiella aerogenes	1815	1509	1865
C-tN-14-PC-3	Klebsiella aerogenes	240	290	132
C-tN-14-PC-5	Klebsiella aerogenes	32	0	256
C-tN-153-PC-10	Mycolicibacterium smegmatis	862	860	766
C-tN-153-PC-2	Mycolicibacterium smegmatis	145	179	129
C-tN-153-PC-3	Mycolicibacterium smegmatis	151	613	500
C-tN-15-PC-5	Klebsiella oxytoca	601	559	674
C-tN-15-PC-7	Klebsiella oxytoca	244	401	229
C-tN-163-PC-5	Scedosporium apiospermum	233	95	88
C-tN-163-PC-8	Scedosporium apiospermum	246	312	276
C-tN-163-PC-9	Scedosporium apiospermum	1443	1368	915
C-tN-164-PC-7	Pasteurella multocida	27	51	71
C-tN-165-PC-4	Tropheryma whipplei	602	371	698
C-tN-165-PC-9	Tropheryma whipplei	245	384	237
C-tN-166-PC-10	Elizabethkingia meningoseptica	151	84	71
C-tN-166-PC-9	Elizabethkingia meningoseptica	928	869	908
C-tN-167-PC-6	Chlamydia trachomatis	141	218	151
C-tN-167-PC-9	Chlamydia trachomatis	115	126	107
C-tN-168-PC-12	Orientia tsutsugamushi	2752	2582	2087
C-tN-168-PC-3	Orientia tsutsugamushi	312	73	332
C-tN-168-PC-5	Orientia tsutsugamushi	232	189	90
C-tN-16-PC-10	Proteus mirabilis	744	479	500
C-tN-16-PC-7	Proteus mirabilis	114	112	103
C-tN-170-PC-11	Burkholderia pseudomallei	876	1353	403
C-tN-170-PC-4	Burkholderia pseudomallei	387	222	217
C-tN-170-PC-5	Burkholderia pseudomallei	748	998	1203
C-tN-171-PC-1	JC polyomavirus	124	64	190
C-tN-171-PC-8	JC polyomavirus	142	142	142
C-tN-172-PC-10	Rhodococcus equi	756	640	425
C-tN-172-PC-8	Rhodococcus equi	135	48	98
C-tN-174-PC-2	Rickettsia rickettsii	1019	988	862
C-tN-174-PC-3	Rickettsia rickettsii	230	752	298
C-tN-174-PC-4	Rickettsia rickettsii	1003	1014	605
C-tN-175-PC-2	Rickettsia prowazekii	639	470	403
C-tN-175-PC-8	Rickettsia prowazekii	142	106	154
C-tN-175-PC-9	Rickettsia prowazekii	124	111	200
C-tN-181-PC-5	Nocardia cyriacigeorgica	2988	2420	2341
C-tN-181-PC-6	Nocardia cyriacigeorgica	1714	1672	1445
C-tN-181-PC-7	Nocardia cyriacigeorgica	139	304	161
C-tN-183-PC-1	Nocardia concava	959	1398	1455
C-tN-183-PC-2	Nocardia concava	163	243	51
C-tN-183-PC-3	Nocardia concava	214	303	278
C-tN-184-PC-3	Nocardia brasiliensis	419	577	373
C-tN-184-PC-5	Nocardia brasiliensis	273	168	144
C-tN-184-PC-8	Nocardia brasiliensis	253	173	173
C-tN-188-PC-2	Nocardia farcinica	212	287	290
C-tN-188-PC-3	Nocardia farcinica	527	724	571
C-tN-188-PC-4	Nocardia farcinica	442	242	434
C-tN-188-PC-6	Nocardia farcinica	514	523	39
C-tN-188-PC-8	Nocardia farcinica	218	334	432
C-tN-189-PC-1	Cryptococcus gattii complex	493	471	388
C-tN-189-PC-10	Cryptococcus gattii complex	187	164	73
C-tN-189-PC-2	Cryptococcus gattii complex	110	111	134
C-tN-189-PC-8	Cryptococcus gattii complex	137	142	146
C-tN-189-PC-9	Cryptococcus gattii complex	341	215	325
C-tN-18-PC-2	Enterococcus faecalis	461	0	93
C-tN-18-PC-3	Enterococcus faecalis	1378	1203	310
C-tN-18-PC-5	Enterococcus faecalis	67	103	39
C-tN-18-PC-7	Enterococcus faecalis	1221	1222	1218
C-tN-18-PC-8	Enterococcus faecalis	1155	1137	718
C-tN-190-PC-1	Rickettsia typhi	50	25	88
C-tN-190-PC-6	Rickettsia typhi	214	139	278
C-tN-190-PC-7	Rickettsia typhi	241	415	173
C-tN-19-PC-7	Enterococcus faecium	1940	1644	1299
C-tN-19-PC-8	Enterococcus faecium	233	270	310
C-tN-20-PC-3	Staphylococcus epidermidis	347	598	146
C-tN-20-PC-5	Staphylococcus epidermidis	273	275	234
C-tN-20-PC-6	Staphylococcus epidermidis	600	738	932
C-tN-20-PC-8	Staphylococcus epidermidis	319	187	237
C-tN-22-PC-8	Staphylococcus haemolyticus	181	105	222
C-tN-22-PC-9	Staphylococcus haemolyticus	214	253	305
C-tN-27-PC-5	Burkholderia cepacia	364	282	273
C-tN-27-PC-6	Burkholderia cepacia	344	181	127
C-tN-29-PC-17	Stenotrophomonas maltophilia	1531	1042	1101
C-tN-29-PC-19	Stenotrophomonas maltophilia	404	250	244
C-tN-29-PC-20	Stenotrophomonas maltophilia	31	240	205
C-tN-30-PC-5	Streptococcus agalactiae	107	167	366
C-tN-30-PC-7	Streptococcus agalactiae	171	120	205
C-tN-40-PC-11	Salmonella enterica subsp. enterica	384	484	220
C-tN-40-PC-12	Salmonella enterica subsp. enterica	228	229	205
C-tN-40-PC-9	Salmonella enterica subsp. enterica	1727	1685	1499
C-tN-41-PC-23	Candida albicans	373	387	278
C-tN-41-PC-24	Candida albicans	403	246	366
C-tN-41-PC-26	Candida albicans	150	183	112
C-tN-46-PC-7	Candida auris	157	139	198
C-tN-46-PC-8	Candida auris	189	265	171
C-tN-54-PC-12	Aspergillus flavus	104	144	98
C-tN-54-PC-13	Aspergillus flavus	161	189	229
C-tN-54-PC-16	Aspergillus flavus	155	147	107
C-tN-54-PC-18	Aspergillus flavus	687	321	398
C-tN-54-PC-3	Aspergillus flavus	830	499	593
C-tN-54-PC-9	Aspergillus flavus	352	368	254
C-tN-55-PC-11	Aspergillus fumigatus	142	212	146
C-tN-55-PC-7	Aspergillus fumigatus	1178	2292	1123
C-tN-55-PC-8	Aspergillus fumigatus	493	619	564
C-tN-55-PC-9	Aspergillus fumigatus	538	304	205
C-tN-59-PC-1	Human alphaherpesvirus 1	2341	3220	2719
C-tN-59-PC-3	Human alphaherpesvirus 1	991	577	754
C-tN-60-PC-3	Human alphaherpesvirus 2	341	237	378
C-tN-60-PC-5	Human alphaherpesvirus 2	450	615	459
C-tN-60-PC-7	Human alphaherpesvirus 2	681	571	642
C-tN-6-PC-13	Enterovirus D68	292	61	273
C-tN-6-PC-2	Enterovirus D68	411	513	557
G-DR-10-PC-2	blaKPC	1588	1443	1521
G-DR-10-PC-20	blaKPC	400	729	622
G-DR-11-PC-1	blaNDM	458	710	259
G-DR-29-PC-12	mcr-1	178	131	168
G-DR-29-PC-2	mcr-1	134	147	151
G-DR-29-PC-3	mcr-1	62	129	71
G-DR-33-PC-1	van A	47	122	76
G-DR-33-PC-4	van A	238	254	413
G-DR-34-PC-2	van B	424	413	469
G-DR-39-PC-1	mecA	43	64	44
G-DR-39-PC-2	mecA	5	33	15
P-tN-01-PC-11	Human coronavirus 229E	557	721	735
P-tN-01-PC-14	Human coronavirus 229E	119	22	203
P-tN-01-PC-2	Human coronavirus 229E	166	83	264
P-tN-02-PC-11	Human coronavirus NL63	24	20	5
P-tN-02-PC-8	Human coronavirus NL63	234	454	347
P-tN-03-PC-12	Human coronavirus OC43	582	328	154
P-tN-03-PC-9	Human coronavirus OC43	193	115	242
P-tN-04-PC-1	Human coronavirus HKU1	54	33	66
P-tN-04-PC-2	Human coronavirus HKU1	293	240	56
P-tN-04-PC-3	Human coronavirus HKU1	261	78	95
P-tN-05-PC-5	Middle East respiratory syndrome-related coronavirus	206	234	395
P-tN-05-PC-6	Middle East respiratory syndrome-related coronavirus	696	871	1128
P-tN-06-PC-4	Severe acute respiratory syndrome coronavirus	241	187	242
P-tN-06-PC-5	Severe acute respiratory syndrome coronavirus	166	153	203
P-tN-06-PC-7	Severe acute respiratory syndrome coronavirus	714	488	456
P-tN-07-PC-5	Severe acute respiratory syndrome coronavirus 2	66	31	20
P-tN-07-PC-6	Severe acute respiratory syndrome coronavirus 2	1007	635	581
P-tN-07-PC-8	Severe acute respiratory syndrome coronavirus 2	258	490	244
P-tN-07-PC-9	Severe acute respiratory syndrome coronavirus 2	821	739	391
P-tN-08-PC-40	Severe acute respiratory syndrome coronavirus 2	119	198	566
P-tN-08-PC-44	Severe acute respiratory syndrome coronavirus 2	568	435	386
P-tN-102-PC-1	Enterovirus A71	890	750	1062
P-tN-102-PC-8	Enterovirus A71	44	23	39
P-tN-13-PC-13	Influenza A virus	959	1359	273
P-tN-13-PC-2	Influenza A virus	249	165	173
P-tN-14-PC-5	Influenza B virus	2597	3501	2512
P-tN-14-PC-6	Influenza B virus	1285	900	769
P-tN-14-PC-7	Influenza B virus	538	356	198
P-tN-196-PC-1	Coxiella burnetii	474	434	366
P-tN-196-PC-10	Coxiella burnetii	333	256	212
P-tN-196-PC-5	Coxiella burnetii	375	707	405
P-tN-203-PC-7	Francisella tularensis	1904	1348	984
P-tN-203-PC-8	Francisella tularensis	1660	1407	1445
P-tN-21-PC-52	Human respirovirus 1	149	306	261
P-tN-21-PC-54	Human respirovirus 1	139	136	129
P-tN-22-PC-11	Human orthorubulavirus 2	473	420	378
P-tN-22-PC-13	Human orthorubulavirus 2	126	158	105
P-tN-22-PC-7	Human orthorubulavirus 2	119	120	134
P-tN-23-PC-5	Human respirovirus 3	1013	1371	1199
P-tN-23-PC-6	Human respirovirus 3	114	151	154
P-tN-24-PC-10	Human orthorubulavirus 4	33	207	188
P-tN-24-PC-13	Human orthorubulavirus 4	420	836	759
P-tN-24-PC-16	Human orthorubulavirus 4	304	37	95
P-tN-27-PC-1	Human metapneumovirus	598	905	647
P-tN-27-PC-2	Human metapneumovirus	183	55	154
P-tN-27-PC-3	Human metapneumovirus	163	22	122
P-tN-28-PC-14	Bocaparvovirus	376	384	395
P-tN-28-PC-15	Bocaparvovirus	54	34	39
P-tN-29-PC-17	Human respiratory syncytial virus A	544	966	312
P-tN-29-PC-18	Human respiratory syncytial virus A	643	507	613
P-tN-30-PC-20	Human respiratory syncytial virus B	233	293	234
P-tN-30-PC-4	Human respiratory syncytial virus B	165	403	168
P-tN-31-PC-1	Rubella virus	392	499	474
P-tN-31-PC-5	Rubella virus	382	774	737
P-tN-31-PC-7	Rubella virus	722	838	723
P-tN-32-PC-10	Measles morbillivirus	199	301	400
P-tN-32-PC-2	Measles morbillivirus	700	906	513
P-tN-32-PC-5	Measles morbillivirus	454	674	405
P-tN-32-PC-6	Measles morbillivirus	973	604	1091
P-tN-32-PC-7	Measles morbillivirus	292	217	205
P-tN-35-PC-15	Mycobacterium tuberculosis complex	1154	629	693
P-tN-35-PC-16	Mycobacterium tuberculosis complex	323	318	183
P-tN-35-PC-22	Mycobacterium tuberculosis complex	104	371	117
P-tN-35-PC-38	Mycobacterium tuberculosis complex	739	988	254
P-tN-35-PC-39	Mycobacterium tuberculosis complex	364	268	527
P-tN-36-PC-10	Mycobacteroides abscessus	1044	930	1050
P-tN-36-PC-11	Mycobacteroides abscessus	412	403	513
P-tN-36-PC-9	Mycobacteroides abscessus	182	443	437
P-tN-37-PC-16	Staphylococcus aureus	111	225	256
P-tN-37-PC-17	Staphylococcus aureus	402	271	278
P-tN-38-PC-12	Mycobacterium kansasii	238	371	176
P-tN-38-PC-14	Mycobacterium kansasii	1794	730	1443
P-tN-38-PC-15	Mycobacterium kansasii	487	736	593
P-tN-39-PC-12	Klebsiella pneumoniae	1039	365	1657
P-tN-39-PC-9	Klebsiella pneumoniae	244	317	98
P-tN-40-PC-12	Streptococcus pneumoniae	23	19	36
P-tN-40-PC-8	Streptococcus pneumoniae	862	637	896
P-tN-41-PC-11	Cryptococcus neoformans	155	78	137
P-tN-41-PC-12	Cryptococcus neoformans	111	86	41
P-tN-41-PC-9	Cryptococcus neoformans	254	218	178
P-tN-42-PC-10	Pneumocystis jirovecii	207	574	469
P-tN-42-PC-11	Pneumocystis jirovecii	124	62	132
P-tN-42-PC-2	Pneumocystis jirovecii	797	674	596
P-tN-42-PC-23	Pneumocystis jirovecii	529	796	478
P-tN-42-PC-8	Pneumocystis jirovecii	240	212	312
P-tN-43-PC-10	Mycoplasma pneumoniae	209	200	203
P-tN-43-PC-11	Mycoplasma pneumoniae	436	549	122
P-tN-43-PC-25	Mycoplasma pneumoniae	343	501	373
P-tN-43-PC-27	Mycoplasma pneumoniae	450	412	137
P-tN-43-PC-28	Mycoplasma pneumoniae	71	28	20
P-tN-44-PC-10	Chlamydia pneumoniae	798	473	498
P-tN-44-PC-2	Chlamydia pneumoniae	590	604	444
P-tN-44-PC-7	Chlamydia pneumoniae	244	496	332
P-tN-70-PC-4	Human mastadenovirus B	103	145	203
P-tN-70-PC-6	Human mastadenovirus B	265	328	320
P-tN-71-PC-1	Human mastadenovirus C	498	220	198
P-tN-71-PC-5	Human mastadenovirus C	523	332	312
P-tN-71-PC-6	Human mastadenovirus C	877	697	593
P-tN-71-PC-8	Human mastadenovirus C	98	190	251
P-tN-72-PC-3	Human mastadenovirus E	349	279	312
P-tN-72-PC-6	Human mastadenovirus E	281	334	312
P-tN-72-PC-9	Human mastadenovirus E	501	303	461
P-tN-73-PC-3	Mumps orthorubulavirus	703	1262	715
P-tN-73-PC-5	Mumps orthorubulavirus	1074	833	945
P-tN-73-PC-7	Mumps orthorubulavirus	212	173	154
P-tN-73-PC-8	Mumps orthorubulavirus	300	315	124
P-tN-76-PC-19	Bordetella parapertussis	170	482	117
P-tN-76-PC-25	Bordetella parapertussis	680	566	649
P-tN-76-PC-7	Bordetella parapertussis	1640	1782	1928
P-tN-77-PC-4	Bordetella bronchiseptica	15	101	149
P-tN-77-PC-8	Bordetella bronchiseptica	2282	2017	1687
P-tN-78-PC-12	Legionella pneumophila	418	683	371
P-tN-78-PC-14	Legionella pneumophila	435	456	249
P-tN-79-PC-11	Pseudomonas aeruginosa	1036	1028	1460
P-tN-79-PC-13	Pseudomonas aeruginosa	1394	1535	1006
P-tN-79-PC-14	Pseudomonas aeruginosa	133	98	59
P-tN-80-PC-6	Acinetobacter baumannii	384	268	310
P-tN-80-PC-7	Acinetobacter baumannii	371	510	269
P-tN-83-PC-11	Haemophilus influenzae	379	2	66
P-tN-83-PC-12	Haemophilus influenzae	80	72	200
P-tN-87-PC-5	Streptococcus pyogenes	197	217	120
P-tN-87-PC-8	Streptococcus pyogenes	124	209	93
P-tN-87-PC-9	Streptococcus pyogenes	884	735	906
P-tN-88-PC-10	Nocardia	257	251	210
P-tN-88-PC-9	Nocardia	549	435	576
P-tN-91-PC-10	Mycobacterium xenopi	1166	2716	1596
P-tN-91-PC-11	Mycobacterium xenopi	566	418	249
P-tN-91-PC-13	Mycobacterium xenopi	2116	1139	1267
P-tN-91-PC-17	Mycobacterium xenopi	561	686	525
P-tN-91-PC-18	Mycobacterium xenopi	363	399	552
P-tN-92-PC-17	Mycobacterium intracellulare	1561	1554	1181
P-tN-92-PC-18	Mycobacterium intracellulare	262	223	349
P-tN-92-PC-9	Mycobacterium intracellulare	328	204	200
P-tN-93-PC-10	Mycobacterium avium	679	426	517
P-tN-93-PC-12	Mycobacterium avium	544	378	320
P-tN-93-PC-7	Mycobacterium avium	432	490	288
P-tN-94-PC-1	Mycobacterium gordonae	648	928	1535
P-tN-94-PC-2	Mycobacterium gordonae	325	279	342
P-tN-94-PC-4	Mycobacterium gordonae	212	259	332
P-tN-97-PC-12	Mycobacteroides chelonae	391	491	398
P-tN-97-PC-13	Mycobacteroides chelonae	135	144	176
P-tN-98-PC-5	Neisseria meningitidis	78	34	20
P-tN-98-PC-9	Neisseria meningitidis	1118	1084	1679
P-tN-H1-PC-1	Influenza A virus H1	139	190	124
P-tN-H1-PC-2	Influenza A virus H1	335	126	186
P-tN-H3-PC-1	Influenza A virus H3	942	1295	1059
P-tN-H5-PC-2	Influenza A virus H5	92	33	146
P-tN-H5-PC-4	Influenza A virus H5	205	251	146
P-tN-H7-PC-1	Influenza A virus H7	384	594	417
P-tN-N1-PC-10	Influenza A virus N1	1104	992	942
P-tN-N1-PC-8	Influenza A virus N1	98	62	66
P-tN-N2-PC-2	Influenza A virus N2	92	133	378
P-tN-N2-PC-4	Influenza A virus N2	270	165	537
P-tN-N9-PC-5	Influenza A virus N9	258	292	203

## Sheet: Supplemental table 6
Subtypes of influenza A	H3N2	H3N2	H3N2	H3N2	H3N2	H3N2	H3N2	H3N2	H3N2	H3N2	H3N2	H3N2	H3N2	H3N2	H3N2	H3N2	H3N2	H3N2	H3N2	H3N2	H3N2	H3N2	H3N2	H3N2	H3N2	H3N2	H3N2	H3N2	H3N2	H3N2	H3N2	H3N2	H3N2	H3N2	H3N2	H3N2	H3N2	H3N2	H3N2	H3N2	H3N2	H3N2	H3N2	H3N2	H3N2	H3N2	H3N2	H3N2	H3N2
Experiment number	UM230317-LC-WZ-1-5	UM230317-LC-WZ-1-5	UM230317-LC-WZ-1-5	UM230317-LC-WZ-1-6	UM230317-LC-WZ-1-6	UM230317-LC-WZ-1-6	UM230317-LC-WZ-1-7	UM230317-LC-WZ-1-7	UM230317-LC-WZ-1-7	UM230317-LC-WZ-1-8	UM230317-LC-WZ-1-8	UM230317-LC-WZ-1-8	UM230317-LC-WZ-1-9	UM230317-LC-WZ-1-9	UM230317-LC-WZ-1-9	UM230317-LC-WZ-1-10	UM230317-LC-WZ-1-10	UM230317-LC-WZ-1-10	UM230317-LC-WZ-1-11	UM230317-LC-WZ-1-11	UM230317-LC-WZ-1-11	UM230317-LC-WZ-1-13	UM230317-LC-WZ-1-13	UM230317-LC-WZ-1-13	UM230317-LC-WZ-1-14	UM230317-LC-WZ-1-14	UM230317-LC-WZ-1-14	UM230317-LC-WZ-1-15	UM230317-LC-WZ-1-15	UM230317-LC-WZ-1-15	UM230317-LC-WZ-1-16	UM230317-LC-WZ-1-16	UM230317-LC-WZ-1-16	UM230317-LC-WZ-1-17	UM230317-LC-WZ-1-17	UM230317-LC-WZ-1-17	UM230317-LC-WZ-1-18	UM230317-LC-WZ-1-18	UM230317-LC-WZ-1-18	UM230317-LC-WZ-1-19	UM230317-LC-WZ-1-19	UM230317-LC-WZ-1-19	UM230317-LC-WZ-1-20	UM230317-LC-WZ-1-20	UM230317-LC-WZ-1-20	UM230317-LC-WZ-1-21	UM230317-LC-WZ-1-21	UM230317-LC-WZ-1-21	UM230317-LC-WZ-1-22
Sample number	1001	1001	1001	1003	1003	1003	1005	1005	1005	1006	1006	1006	1007	1007	1007	1008	1008	1008	1009	1009	1009	1011	1011	1011	1013	1013	1013	1014	1014	1014	1016	1016	1016	1017	1017	1017	1023	1023	1023	1024	1024	1024	1026	1026	1026	1029	1029	1029	1031
Primers	position	P2	P13	position	P2	P13	position	P2	P13	position	P2	P13	position	P2	P13	position	P2	P13	position	P2	P13	position	P2	P13	position	P2	P13	position	P2	P13	position	P2	P13	position	P2	P13	position	P2	P13	position	P2	P13	position	P2	P13	position	P2	P13	position
	1	5417.7	1071.57	1	796.158	72.8978	1	9080.13	2378.99	1	2963.76	449.707	1	1149.32	147.467	1	5617.44	996.018	1	136.559	30.7437	1	5477.26	831.37	1	9578.54	2282.09	1	802.849	235	1	7737.51	1063.91	1	2625.62	168.392	1	8881.44	1596.44	1	5778.09	514.972	1	7174.73	643.932	1	6497.91	3374.04	1
	2	5420.55	1071.57	2	797.587	72.8978	2	9081.26	2378.99	2	2970.14	449.707	2	1150.24	147.467	2	5623.46	996.018	2	136.559	30.7437	2	5481.34	831.37	2	9579.74	2282.09	2	802.849	235	2	7738.47	1064.87	2	2625.62	168.392	2	8882.55	1596.44	2	5778.81	514.972	2	7175.62	644.829	2	6498.72	3374.85	2
	3	5420.55	1071.57	3	797.587	72.8978	3	9081.26	2378.99	3	2970.14	449.707	3	1150.24	147.467	3	5623.46	996.878	3	136.559	30.7437	3	5481.34	831.37	3	9579.74	2282.09	3	802.849	235	3	7738.47	1064.87	3	2625.62	168.392	3	8882.55	1596.44	3	5778.81	514.972	3	7175.62	644.829	3	6499.53	3374.85	3
	4	5420.55	1072.52	4	797.587	72.8978	4	9081.26	2378.99	4	2970.14	449.707	4	1150.24	147.467	4	5623.46	996.878	4	136.559	30.7437	4	5481.34	831.37	4	9579.74	2282.09	4	802.849	235	4	7738.47	1064.87	4	2625.62	168.392	4	8882.55	1596.44	4	5778.81	514.972	4	7175.62	644.829	4	6499.53	3374.85	4
	5	5421.5	1072.52	5	797.587	72.8978	5	9081.26	2378.99	5	2970.14	449.707	5	1150.24	147.467	5	5623.46	996.878	5	136.559	30.7437	5	5481.34	831.37	5	9579.74	2282.09	5	802.849	235	5	7738.47	1064.87	5	2625.62	168.392	5	8882.55	1596.44	5	5778.81	514.972	5	7175.62	644.829	5	6499.53	3374.85	5
	6	5421.5	1072.52	6	797.587	72.8978	6	9081.26	2378.99	6	2970.14	449.707	6	1150.24	147.467	6	5623.46	996.878	6	136.559	30.7437	6	5481.34	831.37	6	9579.74	2282.09	6	802.849	235	6	7738.47	1064.87	6	2625.62	168.392	6	8882.55	1596.44	6	5778.81	514.972	6	7175.62	644.829	6	6499.53	3374.85	6
	7	5421.5	1072.52	7	797.587	72.8978	7	9081.26	2378.99	7	2970.14	449.707	7	1150.24	147.467	7	5623.46	996.878	7	136.559	30.7437	7	5481.34	831.37	7	9579.74	2282.09	7	802.849	235	7	7738.47	1064.87	7	2625.62	168.392	7	8882.55	1596.44	7	5778.81	514.972	7	7175.62	644.829	7	6499.53	3374.85	7
	8	5421.5	1072.52	8	797.587	72.8978	8	9081.26	2378.99	8	2970.14	449.707	8	1150.24	147.467	8	5623.46	996.878	8	136.559	30.7437	8	5481.34	831.37	8	9579.74	2282.09	8	802.849	235	8	7738.47	1064.87	8	2625.62	168.392	8	8882.55	1596.44	8	5778.81	514.972	8	7175.62	644.829	8	6499.53	3374.85	8
	9	5421.5	1072.52	9	797.587	72.8978	9	9081.26	2378.99	9	2970.14	449.707	9	1150.24	147.467	9	5623.46	996.878	9	136.559	30.7437	9	5481.34	831.37	9	9579.74	2282.09	9	802.849	235	9	7738.47	1064.87	9	2625.62	168.392	9	8882.55	1596.44	9	5778.81	514.972	9	7175.62	644.829	9	6499.53	3374.85	9
	10	5420.55	1069.67	10	797.587	72.8978	10	9081.26	2376.72	10	2970.14	449.707	10	1150.24	147.467	10	5623.46	996.878	10	136.559	30.7437	10	5481.34	830.555	10	9579.74	2279.69	10	802.849	235	10	7738.47	1063.91	10	2625.62	167.669	10	8882.55	1593.11	10	5778.81	514.972	10	7175.62	644.829	10	6499.53	3369.17	10
	11	5421.5	1072.52	11	797.587	72.8978	11	9081.26	2378.99	11	2970.14	449.707	11	1150.24	147.467	11	5623.46	996.878	11	136.559	30.7437	11	5481.34	831.37	11	9579.74	2282.09	11	802.849	235	11	7738.47	1064.87	11	2625.62	168.392	11	8882.55	1596.44	11	5778.81	514.972	11	7175.62	644.829	11	6499.53	3374.85	11
	12	5421.5	1072.52	12	797.587	72.8978	12	9081.26	2378.99	12	2970.14	449.707	12	1150.24	147.467	12	5622.6	996.878	12	136.559	30.7437	12	5481.34	831.37	12	9579.74	2282.09	12	802.849	235	12	7738.47	1064.87	12	2625.62	168.392	12	8882.55	1596.44	12	5778.81	514.972	12	7175.62	644.829	12	6499.53	3374.85	12
	13	5421.5	1072.52	13	797.587	72.8978	13	9081.26	2378.99	13	2970.14	449.707	13	1150.24	147.467	13	5623.46	996.878	13	136.559	30.7437	13	5481.34	831.37	13	9579.74	2282.09	13	802.849	235	13	7738.47	1064.87	13	2625.62	168.392	13	8882.55	1596.44	13	5778.81	514.972	13	7175.62	644.829	13	6499.53	3374.85	13
	14	5421.5	1072.52	14	797.587	72.8978	14	9081.26	2378.99	14	2970.14	449.707	14	1150.24	147.467	14	5623.46	996.878	14	135.844	30.7437	14	5481.34	831.37	14	9579.74	2282.09	14	802.849	235	14	7738.47	1064.87	14	2625.62	168.392	14	8882.55	1596.44	14	5778.81	514.972	14	7175.62	644.829	14	6499.53	3374.85	14
	15	5421.5	1072.52	15	797.587	72.8978	15	9081.26	2378.99	15	2970.14	449.707	15	1150.24	147.467	15	5623.46	996.878	15	136.559	30.7437	15	5481.34	831.37	15	9579.74	2282.09	15	802.849	235	15	7738.47	1064.87	15	2625.62	168.392	15	8882.55	1596.44	15	5778.81	514.972	15	7175.62	644.829	15	6499.53	3374.04	15
	16	5421.5	1072.52	16	797.587	72.8978	16	9081.26	2378.99	16	2970.14	449.707	16	1150.24	147.467	16	5623.46	996.878	16	136.559	30.7437	16	5481.34	831.37	16	9579.74	2282.09	16	802.849	235	16	7738.47	1064.87	16	2625.62	168.392	16	8882.55	1596.44	16	5778.81	514.972	16	7175.62	644.829	16	6499.53	3374.85	16
	17	5421.5	1072.52	17	797.587	72.8978	17	9081.26	2378.99	17	2970.14	449.707	17	1150.24	147.467	17	5623.46	996.878	17	136.559	30.7437	17	5481.34	831.37	17	9579.74	2282.09	17	802.849	235	17	7738.47	1064.87	17	2625.62	168.392	17	8882.55	1596.44	17	5778.81	514.972	17	7175.62	644.829	17	6499.53	3374.85	17
	18	5421.5	1072.52	18	797.587	72.8978	18	9081.26	2378.99	18	2970.14	449.707	18	1150.24	147.467	18	5623.46	996.878	18	136.559	30.7437	18	5481.34	831.37	18	9579.74	2282.09	18	802.849	235	18	7738.47	1064.87	18	2625.62	168.392	18	8882.55	1596.44	18	5778.81	514.972	18	7175.62	644.829	18	6499.53	3374.85	18
	19	5419.6	1072.52	19	797.587	72.8978	19	9077.86	2378.99	19	2970.14	449.707	19	1150.24	147.467	19	5623.46	996.878	19	136.559	30.7437	19	5481.34	831.37	19	9579.74	2282.09	19	802.849	235	19	7738.47	1064.87	19	2624.89	168.392	19	8882.55	1596.44	19	5778.81	514.972	19	7175.62	644.829	19	6499.53	3374.85	19
	20	5421.5	1072.52	20	797.587	72.8978	20	9081.26	2378.99	20	2970.14	449.707	20	1150.24	147.467	20	5623.46	996.878	20	136.559	30.7437	20	5481.34	831.37	20	9579.74	2282.09	20	802.849	235	20	7738.47	1064.87	20	2625.62	168.392	20	8882.55	1596.44	20	5778.81	514.972	20	7175.62	644.829	20	6499.53	3374.85	20
	21	5421.5	1072.52	21	797.587	72.8978	21	9081.26	2378.99	21	2970.14	449.707	21	1150.24	147.467	21	5623.46	996.878	21	136.559	30.7437	21	5481.34	831.37	21	9579.74	2282.09	21	802.849	235	21	7738.47	1064.87	21	2625.62	168.392	21	8882.55	1596.44	21	5778.81	514.972	21	7175.62	644.829	21	6499.53	3374.85	21
	22	5421.5	1072.52	22	797.587	72.8978	22	9081.26	2378.99	22	2970.14	449.707	22	1150.24	147.467	22	5623.46	996.878	22	136.559	30.7437	22	5480.52	831.37	22	9579.74	2282.09	22	802.849	235	22	7738.47	1064.87	22	2625.62	168.392	22	8882.55	1596.44	22	5778.81	514.972	22	7175.62	644.829	22	6499.53	3374.85	22
	23	5420.55	1072.52	23	797.587	72.8978	23	9081.26	2378.99	23	2970.14	449.707	23	1150.24	147.467	23	5623.46	996.878	23	136.559	30.7437	23	5481.34	831.37	23	9579.74	2282.09	23	802.849	235	23	7738.47	1064.87	23	2624.89	168.392	23	8882.55	1596.44	23	5778.81	514.972	23	7175.62	644.829	23	6499.53	3374.85	23
	24	5421.5	1072.52	24	797.587	72.8978	24	9081.26	2378.99	24	2970.14	449.707	24	1150.24	147.467	24	5623.46	996.878	24	136.559	30.7437	24	5481.34	831.37	24	9579.74	2282.09	24	802.849	235	24	7738.47	1064.87	24	2625.62	168.392	24	8882.55	1596.44	24	5778.81	514.972	24	7175.62	644.829	24	6499.53	3374.85	24
	25	5421.5	1072.52	25	797.587	72.8978	25	9081.26	2378.99	25	2970.14	449.707	25	1150.24	147.467	25	5623.46	996.878	25	136.559	30.7437	25	5481.34	831.37	25	9579.74	2282.09	25	802.849	235	25	7738.47	1064.87	25	2625.62	168.392	25	8882.55	1596.44	25	5778.81	514.972	25	7175.62	644.829	25	6499.53	3374.85	25
	26	5421.5	1072.52	26	797.587	72.8978	26	9081.26	2378.99	26	2970.14	449.707	26	1150.24	147.467	26	5623.46	996.878	26	136.559	30.7437	26	5481.34	831.37	26	9579.74	2282.09	26	802.849	235	26	7738.47	1064.87	26	2625.62	168.392	26	8882.55	1596.44	26	5778.81	514.972	26	7175.62	644.829	26	6499.53	3374.85	26
	27	5421.5	1072.52	27	797.587	72.8978	27	9081.26	2378.99	27	2970.14	449.707	27	1150.24	147.467	27	5623.46	996.878	27	136.559	30.7437	27	5481.34	831.37	27	9579.74	2282.09	27	802.849	235	27	7738.47	1064.87	27	2625.62	168.392	27	8882.55	1596.44	27	5778.81	514.972	27	7175.62	644.829	27	6499.53	3374.85	27
	28	5421.5	1072.52	28	797.587	72.8978	28	9081.26	2378.99	28	2970.14	449.707	28	1150.24	147.467	28	5623.46	996.878	28	136.559	30.7437	28	5481.34	831.37	28	9579.74	2282.09	28	802.849	235	28	7738.47	1064.87	28	2625.62	168.392	28	8882.55	1596.44	28	5778.81	514.972	28	7175.62	644.829	28	6499.53	3374.85	28
	29	5421.5	1072.52	29	797.587	72.8978	29	9081.26	2378.99	29	2970.14	449.707	29	1150.24	147.467	29	5623.46	996.878	29	136.559	30.7437	29	5481.34	831.37	29	9579.74	2282.09	29	802.849	235	29	7738.47	1064.87	29	2625.62	168.392	29	8882.55	1596.44	29	5778.81	514.972	29	7175.62	644.829	29	6499.53	3374.85	29
	30	5420.55	1072.52	30	797.587	72.8978	30	9081.26	2378.99	30	2970.14	449.707	30	1150.24	147.467	30	5623.46	996.878	30	136.559	30.7437	30	5481.34	831.37	30	9579.74	2282.09	30	802.849	235	30	7738.47	1064.87	30	2625.62	168.392	30	8882.55	1596.44	30	5778.81	514.972	30	7175.62	644.829	30	6499.53	3374.85	30
	31	5420.55	1072.52	31	797.587	72.8978	31	9081.26	2378.99	31	2970.14	449.707	31	1150.24	147.467	31	5623.46	996.878	31	136.559	30.7437	31	5481.34	831.37	31	9579.74	2282.09	31	802.849	235	31	7738.47	1064.87	31	2625.62	168.392	31	8882.55	1596.44	31	5778.81	514.972	31	7175.62	644.829	31	6499.53	3374.85	31
	32	5421.5	1072.52	32	797.587	72.8978	32	9081.26	2378.99	32	2970.14	449.707	32	1150.24	147.467	32	5623.46	996.878	32	136.559	30.7437	32	5481.34	831.37	32	9579.74	2282.09	32	802.849	235	32	7738.47	1064.87	32	2625.62	168.392	32	8882.55	1595.33	32	5778.81	514.972	32	7175.62	644.829	32	6499.53	3374.04	32
	33	5421.5	1072.52	33	797.587	72.8978	33	9081.26	2378.99	33	2970.14	449.707	33	1150.24	147.467	33	5623.46	996.878	33	136.559	30.7437	33	5481.34	831.37	33	9579.74	2282.09	33	802.849	235	33	7738.47	1064.87	33	2625.62	168.392	33	8882.55	1596.44	33	5778.81	514.972	33	7175.62	644.829	33	6499.53	3374.85	33
	34	5421.5	1072.52	34	797.587	72.8978	34	9081.26	2377.86	34	2970.14	449.707	34	1150.24	147.467	34	5623.46	996.878	34	136.559	30.7437	34	5481.34	831.37	34	9579.74	2282.09	34	802.849	235	34	7738.47	1064.87	34	2625.62	168.392	34	8882.55	1596.44	34	5778.81	514.972	34	7175.62	644.829	34	6499.53	3374.85	34
	35	5421.5	1072.52	35	797.587	72.8978	35	9081.26	2378.99	35	2970.14	449.707	35	1150.24	147.467	35	5623.46	996.878	35	136.559	30.7437	35	5481.34	831.37	35	9579.74	2282.09	35	802.849	235	35	7738.47	1064.87	35	2625.62	168.392	35	8882.55	1596.44	35	5778.81	514.972	35	7175.62	644.829	35	6499.53	3374.85	35
	36	5421.5	1072.52	36	797.587	72.8978	36	9081.26	2378.99	36	2970.14	449.707	36	1150.24	147.467	36	5623.46	996.878	36	136.559	30.7437	36	5481.34	831.37	36	9579.74	2282.09	36	802.849	235	36	7738.47	1064.87	36	2625.62	168.392	36	8882.55	1596.44	36	5778.81	514.972	36	7175.62	644.829	36	6499.53	3374.85	36
	37	5420.55	1072.52	37	797.587	72.8978	37	9080.13	2378.99	37	2969.34	449.707	37	1150.24	147.467	37	5622.6	996.878	37	135.844	30.7437	37	5479.71	831.37	37	9579.74	2282.09	37	802.849	235	37	7738.47	1064.87	37	2624.89	168.392	37	8882.55	1596.44	37	5778.81	514.972	37	7175.62	644.829	37	6499.53	3374.85	37
	38	5421.5	1072.52	38	797.587	72.8978	38	9081.26	2378.99	38	2970.14	449.707	38	1150.24	147.467	38	5623.46	996.878	38	136.559	30.7437	38	5481.34	831.37	38	9579.74	2282.09	38	802.849	235	38	7738.47	1064.87	38	2625.62	168.392	38	8882.55	1596.44	38	5778.81	514.972	38	7175.62	644.829	38	6499.53	3374.85	38
	39	5421.5	1072.52	39	797.587	72.8978	39	9081.26	2378.99	39	2970.14	449.707	39	1150.24	147.467	39	5623.46	996.878	39	136.559	30.7437	39	5481.34	831.37	39	9579.74	2282.09	39	802.849	235	39	7738.47	1064.87	39	2625.62	168.392	39	8882.55	1596.44	39	5778.81	514.972	39	7175.62	644.829	39	6499.53	3374.85	39
	40	5421.5	1072.52	40	797.587	72.8978	40	9081.26	2378.99	40	2970.14	449.707	40	1150.24	147.467	40	5623.46	996.878	40	136.559	30.7437	40	5481.34	831.37	40	9579.74	2282.09	40	802.849	235	40	7738.47	1064.87	40	2625.62	168.392	40	8882.55	1596.44	40	5778.81	514.972	40	7175.62	644.829	40	6499.53	3374.85	40
	41	5421.5	1072.52	41	797.587	72.8978	41	9081.26	2378.99	41	2970.14	449.707	41	1150.24	147.467	41	5623.46	996.878	41	136.559	30.7437	41	5481.34	831.37	41	9579.74	2282.09	41	802.849	235	41	7738.47	1064.87	41	2625.62	168.392	41	8882.55	1596.44	41	5778.81	514.972	41	7175.62	644.829	41	6499.53	3374.85	41
	42	5421.5	1072.52	42	797.587	72.8978	42	9078.99	2378.99	42	2970.14	449.707	42	1150.24	147.467	42	5623.46	996.878	42	136.559	30.7437	42	5481.34	830.555	42	9579.74	2282.09	42	802.849	235	42	7738.47	1064.87	42	2625.62	168.392	42	8882.55	1596.44	42	5778.81	514.972	42	7175.62	644.829	42	6499.53	3374.85	42
	43	5421.5	1072.52	43	797.587	72.8978	43	9076.72	2378.99	43	2970.14	449.707	43	1150.24	147.467	43	5623.46	996.018	43	136.559	30.7437	43	5481.34	830.555	43	9579.74	2282.09	43	802.849	235	43	7738.47	1063.91	43	2625.62	168.392	43	8882.55	1596.44	43	5778.81	514.972	43	7175.62	644.829	43	6499.53	3374.85	43
	44	5421.5	1072.52	44	797.587	72.8978	44	9076.72	2378.99	44	2970.14	449.707	44	1150.24	147.467	44	5623.46	996.878	44	136.559	30.7437	44	5481.34	830.555	44	9579.74	2282.09	44	802.849	235	44	7738.47	1064.87	44	2625.62	168.392	44	8882.55	1596.44	44	5778.81	514.972	44	7175.62	644.829	44	6499.53	3374.85	44
	45	5421.5	1072.52	45	797.587	72.8978	45	9078.99	2378.99	45	2970.14	449.707	45	1150.24	147.467	45	5623.46	996.878	45	136.559	30.7437	45	5481.34	831.37	45	9579.74	2282.09	45	802.849	235	45	7738.47	1064.87	45	2625.62	168.392	45	8882.55	1596.44	45	5778.81	514.972	45	7175.62	644.829	45	6499.53	3374.85	45
	46	5421.5	1072.52	46	797.587	72.8978	46	9078.99	2378.99	46	2970.14	449.707	46	1150.24	147.467	46	5623.46	996.878	46	136.559	30.7437	46	5481.34	831.37	46	9579.74	2282.09	46	802.849	235	46	7738.47	1064.87	46	2625.62	168.392	46	8882.55	1596.44	46	5778.81	514.972	46	7175.62	644.829	46	6499.53	3374.85	46
	47	5421.5	1072.52	47	797.587	72.8978	47	9078.99	2378.99	47	2970.14	449.707	47	1150.24	147.467	47	5623.46	996.878	47	136.559	30.7437	47	5481.34	831.37	47	9579.74	2282.09	47	802.849	235	47	7738.47	1064.87	47	2625.62	168.392	47	8882.55	1596.44	47	5778.81	514.972	47	7175.62	644.829	47	6499.53	3374.85	47
	48	5421.5	1072.52	48	797.587	72.8978	48	9078.99	2378.99	48	2970.14	449.707	48	1150.24	147.467	48	5623.46	996.878	48	136.559	30.7437	48	5481.34	831.37	48	9579.74	2282.09	48	802.849	235	48	7738.47	1064.87	48	2625.62	168.392	48	8882.55	1596.44	48	5778.81	514.972	48	7175.62	644.829	48	6499.53	3374.85	48
	49	5421.5	1072.52	49	797.587	72.8978	49	9078.99	2378.99	49	2970.14	449.707	49	1150.24	147.467	49	5623.46	996.878	49	136.559	30.7437	49	5481.34	831.37	49	9579.74	2282.09	49	802.849	235	49	7738.47	1064.87	49	2625.62	168.392	49	8882.55	1596.44	49	5778.81	514.972	49	7175.62	644.829	49	6499.53	3374.85	49
	50	5421.5	1072.52	50	797.587	72.8978	50	9078.99	2378.99	50	2970.14	449.707	50	1150.24	147.467	50	5623.46	996.878	50	136.559	30.7437	50	5481.34	831.37	50	9579.74	2282.09	50	802.849	235	50	7738.47	1064.87	50	2625.62	168.392	50	8882.55	1596.44	50	5778.81	514.972	50	7175.62	644.829	50	6499.53	3374.85	50
	51	5421.5	1072.52	51	797.587	72.8978	51	9078.99	2376.72	51	2970.14	449.707	51	1149.32	147.467	51	5623.46	996.878	51	136.559	30.7437	51	5481.34	831.37	51	9579.74	2282.09	51	802.849	235	51	7738.47	1064.87	51	2625.62	168.392	51	8882.55	1596.44	51	5778.81	514.972	51	7175.62	644.829	51	6499.53	3374.85	51
	52	5421.5	1072.52	52	797.587	72.8978	52	9081.26	2376.72	52	2970.14	449.707	52	1150.24	147.467	52	5623.46	996.878	52	136.559	30.7437	52	5481.34	831.37	52	9579.74	2282.09	52	802.849	235	52	7738.47	1064.87	52	2625.62	168.392	52	8882.55	1596.44	52	5778.81	514.972	52	7175.62	644.829	52	6499.53	3374.85	52
	53	5421.5	1072.52	53	797.587	72.8978	53	9081.26	2376.72	53	2970.14	449.707	53	1150.24	147.467	53	5623.46	996.878	53	136.559	30.7437	53	5481.34	831.37	53	9579.74	2282.09	53	802.849	235	53	7738.47	1064.87	53	2625.62	168.392	53	8882.55	1596.44	53	5778.81	514.972	53	7175.62	644.829	53	6499.53	3374.85	53
	54	5419.6	1072.52	54	797.587	72.8978	54	9081.26	2378.99	54	2970.14	449.707	54	1150.24	147.467	54	5622.6	996.878	54	136.559	30.7437	54	5479.71	831.37	54	9579.74	2282.09	54	802.849	235	54	7738.47	1064.87	54	2625.62	168.392	54	8882.55	1596.44	54	5778.81	514.972	54	7175.62	644.829	54	6499.53	3374.85	54
	55	5421.5	1072.52	55	797.587	72.8978	55	9081.26	2378.99	55	2970.14	449.707	55	1150.24	147.467	55	5623.46	996.878	55	136.559	30.7437	55	5481.34	831.37	55	9579.74	2282.09	55	802.849	235	55	7738.47	1064.87	55	2625.62	168.392	55	8882.55	1596.44	55	5778.81	514.972	55	7175.62	644.829	55	6499.53	3374.85	55
	56	5421.5	1072.52	56	797.587	72.8978	56	9081.26	2378.99	56	2970.14	449.707	56	1150.24	147.467	56	5623.46	996.878	56	136.559	30.7437	56	5481.34	831.37	56	9579.74	2282.09	56	802.849	235	56	7738.47	1064.87	56	2625.62	168.392	56	8882.55	1596.44	56	5778.81	514.972	56	7175.62	644.829	56	6499.53	3374.85	56
	57	5420.55	1072.52	57	797.587	72.8978	57	9081.26	2378.99	57	2970.14	449.707	57	1150.24	147.467	57	5623.46	996.878	57	136.559	30.7437	57	5480.52	831.37	57	9579.74	2282.09	57	802.849	235	57	7738.47	1064.87	57	2625.62	168.392	57	8882.55	1596.44	57	5778.81	514.972	57	7175.62	644.829	57	6499.53	3374.85	57
	58	5420.55	1072.52	58	797.587	72.8978	58	9081.26	2378.99	58	2970.14	449.707	58	1150.24	147.467	58	5623.46	996.878	58	136.559	30.7437	58	5480.52	831.37	58	9579.74	2282.09	58	802.849	235	58	7738.47	1064.87	58	2625.62	168.392	58	8882.55	1596.44	58	5778.81	514.972	58	7175.62	644.829	58	6499.53	3374.85	58
	59	5421.5	1072.52	59	797.587	72.8978	59	9081.26	2378.99	59	2970.14	449.707	59	1150.24	147.467	59	5623.46	996.878	59	136.559	30.7437	59	5481.34	831.37	59	9579.74	2282.09	59	802.849	235	59	7738.47	1064.87	59	2625.62	168.392	59	8882.55	1596.44	59	5778.81	514.972	59	7175.62	644.829	59	6499.53	3374.85	59
	60	5421.5	1072.52	60	797.587	72.8978	60	9081.26	2378.99	60	2970.14	449.707	60	1150.24	147.467	60	5623.46	996.878	60	136.559	30.7437	60	5481.34	831.37	60	9579.74	2282.09	60	802.849	235	60	7738.47	1064.87	60	2625.62	168.392	60	8882.55	1596.44	60	5778.81	514.972	60	7175.62	644.829	60	6499.53	3374.85	60
	61	5421.5	1072.52	61	797.587	72.8978	61	9081.26	2378.99	61	2970.14	449.707	61	1150.24	147.467	61	5623.46	996.878	61	136.559	30.7437	61	5481.34	831.37	61	9579.74	2282.09	61	802.849	235	61	7738.47	1064.87	61	2625.62	168.392	61	8882.55	1596.44	61	5778.81	514.972	61	7175.62	644.829	61	6499.53	3374.85	61
	62	5421.5	1072.52	62	797.587	72.8978	62	9081.26	2378.99	62	2970.14	449.707	62	1150.24	147.467	62	5623.46	996.878	62	136.559	30.7437	62	5481.34	831.37	62	9579.74	2282.09	62	802.849	235	62	7738.47	1064.87	62	2625.62	168.392	62	8882.55	1596.44	62	5778.81	514.972	62	7175.62	644.829	62	6499.53	3374.85	62
	63	5421.5	1072.52	63	797.587	72.8978	63	9081.26	2378.99	63	2970.14	449.707	63	1150.24	147.467	63	5623.46	996.878	63	136.559	30.7437	63	5481.34	831.37	63	9579.74	2282.09	63	802.849	235	63	7738.47	1064.87	63	2625.62	168.392	63	8882.55	1596.44	63	5778.81	514.972	63	7175.62	644.829	63	6499.53	3374.85	63
	64	5421.5	1072.52	64	797.587	72.8978	64	9081.26	2378.99	64	2970.14	449.707	64	1150.24	147.467	64	5623.46	996.878	64	136.559	30.7437	64	5481.34	831.37	64	9579.74	2282.09	64	802.849	235	64	7738.47	1064.87	64	2625.62	168.392	64	8882.55	1596.44	64	5778.81	514.972	64	7175.62	644.829	64	6499.53	3374.85	64
	65	5421.5	1072.52	65	797.587	72.8978	65	9081.26	2378.99	65	2970.14	449.707	65	1150.24	147.467	65	5623.46	996.878	65	136.559	30.7437	65	5481.34	831.37	65	9579.74	2282.09	65	802.849	235	65	7738.47	1064.87	65	2625.62	168.392	65	8882.55	1596.44	65	5778.81	514.972	65	7175.62	644.829	65	6499.53	3374.85	65
	66	5421.5	1072.52	66	797.587	72.8978	66	9081.26	2378.99	66	2970.14	449.707	66	1150.24	147.467	66	5623.46	996.878	66	136.559	30.7437	66	5481.34	831.37	66	9579.74	2282.09	66	802.849	235	66	7738.47	1064.87	66	2625.62	168.392	66	8882.55	1596.44	66	5778.81	514.972	66	7175.62	644.829	66	6499.53	3374.04	66
	67	5421.5	1072.52	67	797.587	72.8978	67	9081.26	2378.99	67	2970.14	449.707	67	1150.24	147.467	67	5623.46	996.878	67	136.559	30.7437	67	5481.34	831.37	67	9579.74	2282.09	67	802.849	235	67	7738.47	1064.87	67	2625.62	168.392	67	8882.55	1596.44	67	5778.81	514.972	67	7175.62	644.829	67	6499.53	3374.85	67
	68	5421.5	1072.52	68	797.587	72.8978	68	9081.26	2378.99	68	2970.14	449.707	68	1150.24	147.467	68	5622.6	996.878	68	136.559	30.7437	68	5481.34	831.37	68	9579.74	2282.09	68	802.849	235	68	7738.47	1064.87	68	2625.62	168.392	68	8882.55	1596.44	68	5778.81	514.972	68	7175.62	644.829	68	6499.53	3374.85	68
	69	5421.5	1072.52	69	797.587	72.8978	69	9081.26	2378.99	69	2970.14	449.707	69	1150.24	147.467	69	5623.46	996.878	69	136.559	30.7437	69	5481.34	831.37	69	9579.74	2282.09	69	802.849	235	69	7738.47	1064.87	69	2625.62	168.392	69	8882.55	1596.44	69	5778.81	514.972	69	7175.62	644.829	69	6499.53	3374.85	69
	70	5421.5	1072.52	70	797.587	72.8978	70	9081.26	2378.99	70	2970.14	449.707	70	1150.24	147.467	70	5623.46	996.878	70	136.559	30.7437	70	5481.34	831.37	70	9579.74	2282.09	70	802.849	235	70	7738.47	1064.87	70	2625.62	168.392	70	8882.55	1596.44	70	5778.81	514.972	70	7175.62	644.829	70	6499.53	3374.85	70
	71	5421.5	1072.52	71	797.587	72.8978	71	9081.26	2378.99	71	2970.14	449.707	71	1150.24	147.467	71	5623.46	996.878	71	136.559	30.7437	71	5481.34	831.37	71	9579.74	2282.09	71	802.849	235	71	7738.47	1064.87	71	2625.62	168.392	71	8882.55	1596.44	71	5778.81	514.972	71	7175.62	644.829	71	6499.53	3374.04	71
	72	5421.5	1072.52	72	797.587	72.8978	72	9081.26	2378.99	72	2970.14	449.707	72	1150.24	147.467	72	5623.46	996.878	72	136.559	30.7437	72	5481.34	831.37	72	9579.74	2282.09	72	802.849	235	72	7738.47	1064.87	72	2625.62	168.392	72	8882.55	1596.44	72	5778.81	514.972	72	7175.62	644.829	72	6499.53	3374.04	72
	73	5418.65	1072.52	73	796.158	72.8978	73	9078.99	2378.99	73	2967.75	449.707	73	1149.32	147.467	73	5620.88	996.878	73	136.559	30.7437	73	5478.08	831.37	73	9579.74	2282.09	73	801.245	235	73	7738.47	1064.87	73	2624.17	168.392	73	8882.55	1596.44	73	5778.81	514.972	73	7175.62	644.829	73	6499.53	3374.04	73
	74	5419.6	1072.52	74	796.158	72.8978	74	9081.26	2378.99	74	2967.75	449.707	74	1149.32	147.467	74	5620.88	996.878	74	136.559	30.7437	74	5479.71	831.37	74	9579.74	2282.09	74	802.047	235	74	7738.47	1064.87	74	2624.89	168.392	74	8882.55	1596.44	74	5778.81	514.972	74	7175.62	644.829	74	6499.53	3374.04	74
	75	5418.65	1072.52	75	796.158	72.8978	75	9081.26	2378.99	75	2967.75	449.707	75	1149.32	147.467	75	5620.88	996.878	75	136.559	30.7437	75	5479.71	831.37	75	9579.74	2282.09	75	802.047	235	75	7738.47	1064.87	75	2624.89	168.392	75	8882.55	1596.44	75	5778.81	514.972	75	7175.62	644.829	75	6499.53	3374.04	75
	76	5418.65	1072.52	76	796.158	72.8978	76	9081.26	2378.99	76	2967.75	449.707	76	1149.32	147.467	76	5620.88	996.878	76	136.559	30.7437	76	5479.71	831.37	76	9579.74	2282.09	76	802.047	235	76	7738.47	1064.87	76	2624.89	168.392	76	8882.55	1596.44	76	5778.81	514.972	76	7175.62	644.829	76	6499.53	3374.04	76
	77	5418.65	1072.52	77	796.158	72.8978	77	9081.26	2378.99	77	2967.75	449.707	77	1149.32	147.467	77	5620.88	996.878	77	136.559	30.7437	77	5479.71	830.555	77	9579.74	2282.09	77	802.047	235	77	7738.47	1064.87	77	2624.89	168.392	77	8882.55	1596.44	77	5778.81	514.972	77	7175.62	644.829	77	6499.53	3374.04	77
	78	5418.65	1072.52	78	796.158	72.8978	78	9081.26	2378.99	78	2967.75	449.707	78	1149.32	147.467	78	5620.88	996.878	78	136.559	30.7437	78	5479.71	830.555	78	9579.74	2282.09	78	802.047	235	78	7738.47	1064.87	78	2624.89	168.392	78	8882.55	1596.44	78	5778.81	514.972	78	7175.62	644.829	78	6499.53	3374.04	78
	79	5418.65	1067.77	79	796.158	72.8978	79	9080.13	2367.64	79	2967.75	449.707	79	1149.32	147.467	79	5620.88	996.018	79	136.559	30.7437	79	5479.71	826.48	79	9579.74	2277.3	79	802.047	233.396	79	7738.47	1063.91	79	2624.89	167.669	79	8882.55	1593.11	79	5778.81	512.806	79	7175.62	643.035	79	6499.53	3365.92	79
	80	5418.65	7.59979	80	796.158	0	80	9080.13	11.3502	80	2967.75	2.39206	80	1149.32	0.921667	80	5620.88	4.30059	80	136.559	0	80	5478.89	8.15069	80	9579.74	14.3678	80	802.047	0.802047	80	7738.47	4.83594	80	2624.89	1.44543	80	8882.55	5.5509	80	5778.81	1.44452	80	7175.62	2.69052	80	6499.53	17.8693	80
	81	5413.9	0	81	794.014	0	81	9063.1	2.27003	81	2964.56	0.797353	81	1148.4	0	81	5614.86	0.860119	81	136.559	0	81	5473.19	1.63014	81	9579.74	2.39464	81	802.047	0	81	7738.47	0	81	2622.73	0	81	8882.55	1.11018	81	5778.81	0	81	7175.62	0	81	6499.53	0	81
	82	53.1986	0	82	5.71747	0	82	85.1262	2.27003	82	23.9206	0	82	10.1383	0	82	55.0476	0	82	1.42994	0	82	43.1987	1.63014	82	1.19732	0	82	8.02047	0	82	0.967188	0	82	21.6814	0	82	47.7377	0	82	0.722262	0	82	0.896841	0	82	1.62448	0	82
	83	2.84992	0				83	7.94511	0							83	0.860119	0				83	1.63014	0										83	0.722713	0										83	0.812239	0	83
	84	0.949974	0				84	3.40505	0													84	0.815069	0
							85	2.27003	0
							86	2.27003	0
							87	2.27003	0
							88	2.27003	0
							89	2.27003	0
							90	2.27003	0
							91	2.27003	0
[truncated: 176 more columns]

## Sheet: Supplemental table 9
		First time high concentration					First time low concentration					Second time high concentration					Second time low concentration
		UM230609-LC-RD-1-1	UM230609-LC-RD-1-3	UM230609-LC-RD-4-1	UM230609-LC-RD-1-5	UM230609-LC-RD-1-7	UM230609-LC-RD-1-2	UM230609-LC-RD-1-4	UM230609-LC-RD-1-6	UM230609-LC-RD-1-8	UM230609-LC-RD-4-2	UM230625-LC-RD-1-1	UM230625-LC-RD-1-3	UM230625-LC-RD-4-1	UM230625-LC-RD-1-5	UM230625-LC-RD-1-7	UM230625-LC-RD-1-2	UM230625-LC-RD-1-4	UM230625-LC-RD-1-6	UM230625-LC-RD-1-8	UM230625-LC-RD-4-2
Influenza A	P-tN-13-PC-13	1342.8	1718.4	883.6	1810.8	1631.2	191.6	204	199.2	143.2	158.8	1382.4	1876.8	920.4	1896	1687.2	205.2	211.2	213.2	150.8	182
	P-tN-13-PC-2	548.4	520.8	605.2	563.2	438.8	63.2	31.6	90.8	38.4	60	558	493.2	559.2	573.6	402.8	60	25.6	81.6	31.2	80.4
		First time high concentration					First time low concentration					Second time high concentration					Second time low concentration
		UM230609-LC-RD-3-1	UM230609-LC-RD-3-3	UM230609-LC-RD-4-5	UM230609-LC-RD-3-5	UM230609-LC-RD-3-7	UM230609-LC-RD-3-2	UM230609-LC-RD-3-4	UM230609-LC-RD-3-6	UM230609-LC-RD-3-8	UM230609-LC-RD-4-6	UM230625-LC-RD-3-1	UM230625-LC-RD-3-3	UM230625-LC-RD-4-5	UM230625-LC-RD-3-5	UM230625-LC-RD-3-7	UM230625-LC-RD-3-2	UM230625-LC-RD-3-4	UM230625-LC-RD-3-6	UM230625-LC-RD-3-8	UM230625-LC-RD-4-6
S.aureus	P-tN-37-PC-16	51881.6	49171.6	42927.6	51523.2	61789.6	2437.2	2483.6	2055.6	2047.2	3102.4	54920.8	52004.8	45028.8	54284.8	65636.4	2364.8	2346.8	2066	1870.8	3125.2
	P-tN-37-PC-17	21731.2	25478.8	31259.6	23980.4	10514	1199.6	1375.2	1580.4	1876	1500.8	22484.4	26613.6	32930	24746	11034.4	1062.4	1348.8	1523.6	1901.2	1373.2

## Sheet: Supplemental table 10
		UM230316-LC-WZ-1-56	UM230316-LC-WZ-1-57	UM230316-LC-WZ-1-68	UM230316-LC-WZ-1-69	UM230316-LC-WZ-1-54	UM230316-LC-WZ-1-55	UM230316-LC-WZ-1-65	UM230316-LC-WZ-1-58	UM230316-LC-WZ-1-59	UM230316-LC-WZ-1-66	UM230316-LC-WZ-1-67
Primers	Pathogen	Mycobacterium tuberculosis complex sample	Mycolicibacterium smegmatis sample	Nocardia sample	Mycobacteroides abscessus sample	Klebsiella pneumoniae sample	Staphylococcus aureus sample	Mycoplasmoides pneumoniae sample	Influenza A virus sample	Influenza A virus sample	Influenza B virus (Victoria) samples	Influenza B virus(Yamagata) samples
P-tN-35-PC-15	Mycobacterium tuberculosis complex	832.8	0	0	0	0	0	0	0	0	0	0
P-tN-35-PC-16	Mycobacterium tuberculosis complex	642.8	0	0	0	0	0	0	0	0	0	0
P-tN-35-PC-22	Mycobacterium tuberculosis complex	864.8	0	0	0	0	0	0	0	0	0	0
P-tN-35-PC-38	Mycobacterium tuberculosis complex	7294	0	0	0	0	0	0	0	0	0	0
P-tN-35-PC-39	Mycobacterium tuberculosis complex	7449.2	0	0	0	0	0	0	0	0	0	0
C-tN-153-PC-10	Mycolicibacterium smegmatis	0	27203.6	0	0	0	0	0	0	0	0	0
C-tN-153-PC-2	Mycolicibacterium smegmatis	0	28202.8	0	0	0	0	0	0	0	0	0
C-tN-153-PC-3	Mycolicibacterium smegmatis	0	7337.6	0	0	0	0	0	0	0	0	0
P-tN-88-PC-10	Nocardia	0	0	55	0	0	0	0	0	0	0	0
P-tN-88-PC-9	Nocardia	0	0	331.6	0	0	0	0	0	0	0	0
P-tN-36-PC-10	Mycobacteroides abscessus	0	0	0	69525.2	0	0	0	0	0	0	0
P-tN-36-PC-11	Mycobacteroides abscessus	0	0	0	2029.6	0	0	0	0	0	0	0
P-tN-36-PC-9	Mycobacteroides abscessus	0	0	0	29311.2	0	0	0	0	0	0	0
P-tN-39-PC-12	Klebsiella pneumoniae	0	0	0	0	58676	0	0	0	0	0	0
P-tN-39-PC-9	Klebsiella pneumoniae	0	0	0	0	82.8	0	0	0	0	0	0
P-tN-37-PC-16	Staphylococcus aureus	0	0	0	0	0	29172.4	0	0	0	0	0
P-tN-37-PC-17	Staphylococcus aureus	0	0	0	0	0	13672.8	0	0	0	0	0
P-tN-43-PC-11	Mycoplasmoides pneumoniae	0	0	0	0	0	0	68934	0	0	0	0
P-tN-43-PC-25	Mycoplasmoides pneumoniae	0	0	0	0	0	0	33382.8	0	0	0	0
P-tN-43-PC-27	Mycoplasmoides pneumoniae	0	0	0	0	0	0	7162	0	0	0	0
P-tN-43-PC-10	Mycoplasmoides pneumoniae	0	0	0	0	0	0	74748.8	0	0	0	0
P-tN-43-PC-28	Mycoplasmoides pneumoniae	0	0	0	0	0	0	4308	0	0	0	0
P-tN-H1-PC-1	Influenza A virus H1	0	0	0	0	0	0	0	9180	0	0	0
P-tN-H1-PC-2	Influenza A virus H1	0	0	0	0	0	0	0	16608.8	0	0	0
P-tN-N1-PC-10	Influenza A virus N1	0	0	0	0	0	0	0	4806.4	0	0	0
P-tN-N1-PC-8	Influenza A virus N1	0	0	0	0	0	0	0	363.6	0	0	0
P-tN-13-PC-13	Influenza A virus	0	0	0	0	0	0	0	5512	223.2	0	0
P-tN-13-PC-2	Influenza A virus	0	0	0	0	0	0	0	192.4	576	0	0
P-tN-H3-PC-1	Influenza A virus H3	0	0	0	0	0	0	0	0	11436	0	0
P-tN-N2-PC-2	Influenza A virus N2	0	0	0	0	0	0	0	0	20194	0	0
P-tN-01-PC-11	Human coronavirus 229E	0	0	0	0	0	0	0	0	0	0	0
P-tN-01-PC-14	Human coronavirus 229E	0	0	0	0	0	0	0	0	0	0	0
P-tN-01-PC-2	Human coronavirus 229E	0	0	0	0	0	0	0	0	0	0	0
P-tN-03-PC-12	Human coronavirus OC43	0	0	0	0	0	0	0	0	0	0	0
P-tN-03-PC-9	Human coronavirus OC43	0	0	0	0	0	0	0	0	0	0	0
P-tN-28-PC-15	Bocaparvovirus	0	0	0	0	0	0	0	0	0	0	0
P-tN-28-PC-14	Bocaparvovirus	0	0	0	0	0	0	0	0	0	0	0
P-tN-22-PC-11	Human orthorubulavirus 2	0	0	0	0	0	0	0	0	0	0	0
P-tN-22-PC-13	Human orthorubulavirus 2	0	0	0	0	0	0	0	0	0	0	0
P-tN-22-PC-7	Human orthorubulavirus 2	0	0	0	0	0	0	0	0	0	0	0
P-tN-29-PC-17	Human respiratory syncytial virus A	0	0	0	0	0	0	0	0	0	0	0
P-tN-29-PC-18	Human respiratory syncytial virus A	0	0	0	0	0	0	0	0	0	0	0
P-tN-14-PC-5	Influenza B virus	0	0	0	0	0	0	0	0	0	699.6	91211.6
P-tN-14-PC-6	Influenza B virus	0	0	0	0	0	0	0	0	0	130376	36248.4
P-tN-14-PC-7	Influenza B virus	0	0	0	0	0	0	0	0	0	995.6	15378.4
P-tN-07-PC-5	Severe acute respiratory syndrome coronavirus 2	0	0	0	0	0	0	0	0	0	0	0
P-tN-07-PC-6	Severe acute respiratory syndrome coronavirus 2	0	0	0	0	0	0	0	0	0	0	0
P-tN-07-PC-8	Severe acute respiratory syndrome coronavirus 2	0	0	0	0	0	0	0	0	0	0	0
P-tN-07-PC-9	Severe acute respiratory syndrome coronavirus 2	0	0	0	0	0	0	0	0	0	0	0
P-tN-08-PC-40	Severe acute respiratory syndrome coronavirus 2	0	0	0	0	0	0	0	0	0	0	0
P-tN-08-PC-44	Severe acute respiratory syndrome coronavirus 2	0	0	0	0	0	0	0	0	0	0	0
P-tN-83-PC-11	Haemophilus influenzae	0	0	0	0	0	0	0	0	0	0	0
P-tN-83-PC-12	Haemophilus influenzae	0	0	0	0	0	0	0	0	0	0	0
C-tN-01-PC-1	Human gammaherpesvirus 4	0	0	0	0	0	0	0	0	0	0	0
C-tN-01-PC-2	Human gammaherpesvirus 4	0	0	0	0	0	0	0	0	0	0	0
C-tN-02-PC-2	Human alphaherpesvirus 3	0	0	0	0	0	0	0	0	0	0	0
C-tN-02-PC-3	Human alphaherpesvirus 3	0	0	0	0	0	0	0	0	0	0	0
C-tN-04-PC-2	Human betaherpesvirus 5	0	0	0	0	0	0	0	0	0	0	0
C-tN-04-PC-3	Human betaherpesvirus 5	0	0	0	0	0	0	0	0	0	0	0
C-tN-05-PC-1	Enterovirus	0	0	0	0	0	0	0	0	0	0	0
C-tN-07-PC-3	Human betaherpesvirus 6	0	0	0	0	0	0	0	0	0	0	0
C-tN-07-PC-7	Human betaherpesvirus 6	0	0	0	0	0	0	0	0	0	0	0
P-tN-80-PC-6	Acinetobacter baumannii	0	0	0	0	0	0	0	0	0	0	0
P-tN-80-PC-7	Acinetobacter baumannii	0	0	0	0	0	0	0	0	0	0	0
C-tN-08-PC-11	Escherichia coli	0	0	0	0	0	0	0	0	0	0	0
C-tN-08-PC-16	Escherichia coli	0	0	0	0	0	0	0	0	0	0	0
C-tN-08-PC-19	Escherichia coli	0	0	0	0	0	0	0	0	0	0	0
C-tN-09-PC-11	Moraxella catarrhalis	0	0	0	0	0	0	0	0	0	0	0
C-tN-09-PC-4	Moraxella catarrhalis	0	0	0	0	0	0	0	0	0	0	0
C-tN-09-PC-9	Moraxella catarrhalis	0	0	0	0	0	0	0	0	0	0	0
C-tN-107-PC-5	Human parvovirus B19	0	0	0	0	0	0	0	0	0	0	0
C-tN-109-PC-2	WU Polyomavirus	0	0	0	0	0	0	0	0	0	0	0
C-tN-109-PC-3	WU Polyomavirus	0	0	0	0	0	0	0	0	0	0	0
C-tN-109-PC-6	WU Polyomavirus	0	0	0	0	0	0	0	0	0	0	0
C-tN-10-PC-4	Bordetella holmesii	0	0	0	0	0	0	0	0	0	0	0
C-tN-10-PC-5	Bordetella holmesii	0	0	0	0	0	0	0	0	0	0	0
C-tN-110-PC-5	Influenza C virus	0	0	0	0	0	0	0	0	0	0	0
C-tN-110-PC-8	Influenza C virus	0	0	0	0	0	0	0	0	0	0	0
C-tN-110-PC-9	Influenza C virus	0	0	0	0	0	0	0	0	0	0	0
C-tN-111-PC-2	Rhinovirus A	0	0	0	0	0	0	0	0	0	0	0
C-tN-112-PC-2	Rhinovirus B	0	0	0	0	0	0	0	0	0	0	0
C-tN-112-PC-6	Rhinovirus B	0	0	0	0	0	0	0	0	0	0	0
C-tN-113-PC-2	Rhinovirus C	0	0	0	0	0	0	0	0	0	0	0
C-tN-117-PC-11	Mucor racemosus	0	0	0	0	0	0	0	0	0	0	0
C-tN-117-PC-3	Mucor racemosus	0	0	0	0	0	0	0	0	0	0	0
C-tN-117-PC-6	Mucor racemosus	0	0	0	0	0	0	0	0	0	0	0
C-tN-117-PC-9	Mucor racemosus	0	0	0	0	0	0	0	0	0	0	0
C-tN-119-PC-26	Rhizopus oryzae	0	0	0	0	0	0	0	0	0	0	0
C-tN-119-PC-28	Rhizopus oryzae	0	0	0	0	0	0	0	0	0	0	0
C-tN-119-PC-6	Rhizopus oryzae	0	0	0	0	0	0	0	0	0	0	0
C-tN-11-PC-1	Bordetella pertussis	0	0	0	0	0	0	0	0	0	0	0
C-tN-11-PC-4	Bordetella pertussis	0	0	0	0	0	0	0	0	0	0	0
C-tN-11-PC-6	Bordetella pertussis	0	0	0	0	0	0	0	0	0	0	0
C-tN-121-PC-10	Talaromyces marneffei	0	0	0	0	0	0	0	0	0	0	0
C-tN-121-PC-2	Talaromyces marneffei	0	0	0	0	0	0	0	0	0	0	0
C-tN-121-PC-6	Talaromyces marneffei	0	0	0	0	0	0	0	0	0	0	0
C-tN-125-PC-2	Human betaherpesvirus 7	0	0	0	0	0	0	0	0	0	0	0
C-tN-125-PC-4	Human betaherpesvirus 7	0	0	0	0	0	0	0	0	0	0	0
C-tN-128-PC-2	BK Polyomavirus	0	0	0	0	0	0	0	0	0	0	0
C-tN-128-PC-7	BK Polyomavirus	0	0	0	0	0	0	0	0	0	0	0
C-tN-12-PC-7	Enterobacter cloacae	0	0	0	0	0	0	0	0	0	0	0
C-tN-12-PC-8	Enterobacter cloacae	0	0	0	0	0	0	0	0	0	0	0
C-tN-133-PC-6	Chlamydia psittaci	0	0	0	0	0	0	0	0	0	0	0
C-tN-133-PC-8	Chlamydia psittaci	0	0	0	0	0	0	0	0	0	0	0
C-tN-133-PC-9	Chlamydia psittaci	0	0	0	0	0	0	0	0	0	0	0
C-tN-137-PC-3	Corynebacterium striatum	0	0	0	0	0	0	0	0	0	0	0
C-tN-137-PC-7	Corynebacterium striatum	0	0	0	0	0	0	0	0	0	0	0
C-tN-137-PC-9	Corynebacterium striatum	0	0	0	0	0	0	0	0	0	0	0
C-tN-13-PC-7	Serratia marcescens	0	0	0	0	0	0	0	0	0	0	0
C-tN-13-PC-8	Serratia marcescens	0	0	0	0	0	0	0	0	0	0	0
C-tN-146-PC-5	Mycobacterium scrofulaceum	0	0	0	0	0	0	0	0	0	0	0
C-tN-146-PC-6	Mycobacterium scrofulaceum	0	0	0	0	0	0	0	0	0	0	0
C-tN-148-PC-5	Mycolicibacterium fortuitum	0	0	0	0	0	0	0	0	0	0	0
C-tN-148-PC-6	Mycolicibacterium fortuitum	0	0	0	0	0	0	0	0	0	0	0
C-tN-148-PC-8	Mycolicibacterium fortuitum	0	0	0	0	0	0	0	0	0	0	0
C-tN-14-PC-2	Klebsiella aerogenes	0	0	0	0	0	0	0	0	0	0	0
C-tN-14-PC-3	Klebsiella aerogenes	0	0	0	0	0	0	0	0	0	0	0
C-tN-15-PC-5	Klebsiella oxytoca	0	0	0	0	0	0	0	0	0	0	0
C-tN-15-PC-7	Klebsiella oxytoca	0	0	0	0	0	0	0	0	0	0	0
C-tN-163-PC-5	Scedosporium apiospermum	0	0	0	0	0	0	0	0	0	0	0
C-tN-163-PC-8	Scedosporium apiospermum	0	0	0	0	0	0	0	0	0	0	0
C-tN-163-PC-9	Scedosporium apiospermum	0	0	0	0	0	0	0	0	0	0	0
C-tN-164-PC-7	Pasteurella multocida	0	0	0	0	0	0	0	0	0	0	0
C-tN-165-PC-4	Tropheryma whipplei	0	0	0	0	0	0	0	0	0	0	0
C-tN-165-PC-9	Tropheryma whipplei	0	0	0	0	0	0	0	0	0	0	0
C-tN-166-PC-10	Elizabethkingia meningoseptica	0	0	0	0	0	0	0	0	0	0	0
C-tN-166-PC-9	Elizabethkingia meningoseptica	0	0	0	0	0	0	0	0	0	0	0
C-tN-167-PC-6	Chlamydia trachomatis	0	0	0	0	0	0	0	0	0	0	0
C-tN-167-PC-9	Chlamydia trachomatis	0	0	0	0	0	0	0	0	0	0	0
C-tN-168-PC-12	Orientia tsutsugamushi	0	0	0	0	0	0	0	0	0	0	0
C-tN-168-PC-3	Orientia tsutsugamushi	0	0	0	0	0	0	0	0	0	0	0
C-tN-168-PC-5	Orientia tsutsugamushi	0	0	0	0	0	0	0	0	0	0	0
C-tN-16-PC-10	Proteus mirabilis	0	0	0	0	0	0	0	0	0	0	0
C-tN-16-PC-7	Proteus mirabilis	0	0	0	0	0	0	0	0	0	0	0
C-tN-170-PC-11	Burkholderia pseudomallei	0	0	0	0	0	0	0	0	0	0	0
C-tN-170-PC-4	Burkholderia pseudomallei	0	0	0	0	0	0	0	0	0	0	0
C-tN-170-PC-5	Burkholderia pseudomallei	0	0	0	0	0	0	0	0	0	0	0
C-tN-171-PC-1	JC polyomavirus	0	0	0	0	0	0	0	0	0	0	0
C-tN-171-PC-8	JC polyomavirus	0	0	0	0	0	0	0	0	0	0	0
C-tN-172-PC-10	Rhodococcus equi	0	0	0	0	0	0	0	0	0	0	0
C-tN-172-PC-8	Rhodococcus equi	0	0	0	0	0	0	0	0	0	0	0
C-tN-174-PC-2	Rickettsia rickettsii	0	0	0	0	0	0	0	0	0	0	0
C-tN-174-PC-3	Rickettsia rickettsii	0	0	0	0	0	0	0	0	0	0	0
C-tN-174-PC-4	Rickettsia rickettsii	0	0	0	0	0	0	0	0	0	0	0
C-tN-175-PC-2	Rickettsia prowazekii	0	0	0	0	0	0	0	0	0	0	0
C-tN-175-PC-8	Rickettsia prowazekii	0	0	0	0	0	0	0	0	0	0	0
C-tN-175-PC-9	Rickettsia prowazekii	0	0	0	0	0	0	0	0	0	0	0
C-tN-181-PC-5	Nocardia cyriacigeorgica	0	0	0	0	0	0	0	0	0	0	0
C-tN-181-PC-6	Nocardia cyriacigeorgica	0	0	0	0	0	0	0	0	0	0	0
C-tN-181-PC-7	Nocardia cyriacigeorgica	0	0	0	0	0	0	0	0	0	0	0
C-tN-183-PC-1	Nocardia concava	0	0	0	0	0	0	0	0	0	0	0
C-tN-183-PC-2	Nocardia concava	0	0	0	0	0	0	0	0	0	0	0
C-tN-183-PC-3	Nocardia concava	0	0	0	0	0	0	0	0	0	0	0
C-tN-184-PC-3	Nocardia brasiliensis	0	0	0	0	0	0	0	0	0	0	0
C-tN-184-PC-5	Nocardia brasiliensis	0	0	0	0	0	0	0	0	0	0	0
C-tN-184-PC-8	Nocardia brasiliensis	0	0	0	0	0	0	0	0	0	0	0
C-tN-188-PC-2	Nocardia farcinica	0	0	0	0	0	0	0	0	0	0	0
C-tN-188-PC-3	Nocardia farcinica	0	0	0	0	0	0	0	0	0	0	0
C-tN-188-PC-4	Nocardia farcinica	0	0	0	0	0	0	0	0	0	0	0
C-tN-188-PC-6	Nocardia farcinica	0	0	0	0	0	0	0	0	0	0	0
C-tN-188-PC-8	Nocardia farcinica	0	0	0	0	0	0	0	0	0	0	0
C-tN-189-PC-10	Cryptococcus gattii complex	0	0	0	0	0	0	0	0	0	0	0
C-tN-189-PC-1	Cryptococcus gattii complex	0	0	0	0	0	0	0	0	0	0	0
C-tN-189-PC-2	Cryptococcus gattii complex	0	0	0	0	0	0	0	0	0	0	0
C-tN-189-PC-8	Cryptococcus gattii complex	0	0	0	0	0	0	0	0	0	0	0
C-tN-189-PC-9	Cryptococcus gattii complex	0	0	0	0	0	0	0	0	0	0	0
C-tN-18-PC-3	Enterococcus faecalis	0	0	0	0	0	0	0	0	0	0	0
C-tN-18-PC-5	Enterococcus faecalis	0	0	0	0	0	0	0	0	0	0	0
C-tN-18-PC-7	Enterococcus faecalis	0	0	0	0	0	0	0	0	0	0	0
C-tN-18-PC-8	Enterococcus faecalis	0	0	0	0	0	0	0	0	0	0	0
C-tN-190-PC-1	Rickettsia typhi	0	0	0	0	0	0	0	0	0	0	0
C-tN-190-PC-6	Rickettsia typhi	0	0	0	0	0	0	0	0	0	0	0
C-tN-190-PC-7	Rickettsia typhi	0	0	0	0	0	0	0	0	0	0	0
C-tN-19-PC-7	Enterococcus faecium	0	0	0	0	0	0	0	0	0	0	0
C-tN-19-PC-8	Enterococcus faecium	0	0	0	0	0	0	0	0	0	0	0
C-tN-20-PC-3	Staphylococcus epidermidis	0	0	0	0	0	0	0	0	0	0	0
C-tN-20-PC-5	Staphylococcus epidermidis	0	0	0	0	0	0	0	0	0	0	0
C-tN-20-PC-6	Staphylococcus epidermidis	0	0	0	0	0	0	0	0	0	0	0
C-tN-20-PC-8	Staphylococcus epidermidis	0	0	0	0	0	0	0	0	0	0	0
C-tN-22-PC-8	Staphylococcus haemolyticus	0	0	0	0	0	0	0	0	0	0	0
C-tN-22-PC-9	Staphylococcus haemolyticus	0	0	0	0	0	0	0	0	0	0	0
C-tN-27-PC-5	Burkholderia cepacia	0	0	0	0	0	0	0	0	0	0	0
C-tN-27-PC-6	Burkholderia cepacia	0	0	0	0	0	0	0	0	0	0	0
C-tN-29-PC-17	Stenotrophomonas maltophilia	0	0	0	0	0	0	0	0	0	0	0
C-tN-29-PC-20	Stenotrophomonas maltophilia	0	0	0	0	0	0	0	0	0	0	0
C-tN-30-PC-5	Streptococcus agalactiae	0	0	0	0	0	0	0	0	0	0	0
C-tN-30-PC-7	Streptococcus agalactiae	0	0	0	0	0	0	0	0	0	0	0
C-tN-40-PC-11	Salmonella enterica subsp. enterica	0	0	0	0	0	0	0	0	0	0	0
C-tN-40-PC-12	Salmonella enterica subsp. enterica	0	0	0	0	0	0	0	0	0	0	0
C-tN-40-PC-9	Salmonella enterica subsp. enterica	0	0	0	0	0	0	0	0	0	0	0
C-tN-41-PC-23	Candida albicans	0	0	0	0	0	0	0	0	0	0	0
C-tN-41-PC-24	Candida albicans	0	0	0	0	0	0	0	0	0	0	0
C-tN-41-PC-26	Candida albicans	0	0	0	0	0	0	0	0	0	0	0
C-tN-46-PC-7	Candida auris	0	0	0	0	0	0	0	0	0	0	0
C-tN-46-PC-8	Candida auris	0	0	0	0	0	0	0	0	0	0	0
C-tN-54-PC-12	Aspergillus flavus	0	0	0	0	0	0	0	0	0	0	0
C-tN-54-PC-13	Aspergillus flavus	0	0	0	0	0	0	0	0	0	0	0
C-tN-54-PC-16	Aspergillus flavus	0	0	0	0	0	0	0	0	0	0	0
C-tN-54-PC-18	Aspergillus flavus	0	0	0	0	0	0	0	0	0	0	0
C-tN-54-PC-3	Aspergillus flavus	0	0	0	0	0	0	0	0	0	0	0
C-tN-54-PC-9	Aspergillus flavus	0	0	0	0	0	0	0	0	0	0	0
C-tN-55-PC-11	Aspergillus fumigatus	0	0	0	0	0	0	0	0	0	0	0
C-tN-55-PC-7	Aspergillus fumigatus	0	0	0	0	0	0	0	0	0	0	0
C-tN-55-PC-8	Aspergillus fumigatus	0	0	0	0	0	0	0	0	0	0	0
C-tN-55-PC-9	Aspergillus fumigatus	0	0	0	0	0	0	0	0	0	0	0
C-tN-59-PC-1	Human alphaherpesvirus 1	0	0	0	0	0	0	0	0	0	0	0
C-tN-59-PC-3	Human alphaherpesvirus 1	0	0	0	0	0	0	0	0	0	0	0
C-tN-60-PC-3	Human alphaherpesvirus 2	0	0	0	0	0	0	0	0	0	0	0
C-tN-60-PC-5	Human alphaherpesvirus 2	0	0	0	0	0	0	0	0	0	0	0
C-tN-60-PC-7	Human alphaherpesvirus 2	0	0	0	0	0	0	0	0	0	0	0
C-tN-6-PC-13	Enterovirus D68	0	0	0	0	0	0	0	0	0	0	0
C-tN-6-PC-2	Enterovirus D68	0	0	0	0	0	0	0	0	0	0	0
P-tN-02-PC-11	Human coronavirus NL63	0	0	0	0	0	0	0	0	0	0	0
P-tN-02-PC-8	Human coronavirus NL63	0	0	0	0	0	0	0	0	0	0	0
P-tN-04-PC-1	Human coronavirus HKU1	0	0	0	0	0	0	0	0	0	0	0
P-tN-04-PC-2	Human coronavirus HKU1	0	0	0	0	0	0	0	0	0	0	0
P-tN-04-PC-3	Human coronavirus HKU1	0	0	0	0	0	0	0	0	0	0	0
P-tN-05-PC-5	Middle East respiratory syndrome-related coronavirus	0	0	0	0	0	0	0	0	0	0	0
P-tN-05-PC-6	Middle East respiratory syndrome-related coronavirus	0	0	0	0	0	0	0	0	0	0	0
P-tN-06-PC-4	Severe acute respiratory syndrome coronavirus	0	0	0	0	0	0	0	0	0	0	0
P-tN-06-PC-5	Severe acute respiratory syndrome coronavirus	0	0	0	0	0	0	0	0	0	0	0
P-tN-06-PC-7	Severe acute respiratory syndrome coronavirus	0	0	0	0	0	0	0	0	0	0	0
P-tN-102-PC-1	Enterovirus A71	0	0	0	0	0	0	0	0	0	0	0
P-tN-102-PC-8	Enterovirus A71	0	0	0	0	0	0	0	0	0	0	0
P-tN-196-PC-10	Coxiella burnetii	0	0	0	0	0	0	0	0	0	0	0
P-tN-196-PC-1	Coxiella burnetii	0	0	0	0	0	0	0	0	0	0	0
P-tN-196-PC-5	Coxiella burnetii	0	0	0	0	0	0	0	0	0	0	0
P-tN-203-PC-7	Francisella tularensis	0	0	0	0	0	0	0	0	0	0	0
P-tN-203-PC-8	Francisella tularensis	0	0	0	0	0	0	0	0	0	0	0
P-tN-21-PC-52	Human respirovirus 1	0	0	0	0	0	0	0	0	0	0	0
P-tN-21-PC-54	Human respirovirus 1	0	0	0	0	0	0	0	0	0	0	0
P-tN-23-PC-5	Human respirovirus 3	0	0	0	0	0	0	0	0	0	0	0
P-tN-23-PC-6	Human respirovirus 3	0	0	0	0	0	0	0	0	0	0	0
P-tN-24-PC-10	Human orthorubulavirus 4	0	0	0	0	0	0	0	0	0	0	0
P-tN-24-PC-13	Human orthorubulavirus 4	0	0	0	0	0	0	0	0	0	0	0
P-tN-27-PC-1	Human metapneumovirus	0	0	0	0	0	0	0	0	0	0	0
P-tN-27-PC-2	Human metapneumovirus	0	0	0	0	0	0	0	0	0	0	0
P-tN-27-PC-3	Human metapneumovirus	0	0	0	0	0	0	0	0	0	0	0
P-tN-30-PC-20	Human respiratory syncytial virus B	0	0	0	0	0	0	0	0	0	0	0
P-tN-30-PC-4	Human respiratory syncytial virus B	0	0	0	0	0	0	0	0	0	0	0
P-tN-31-PC-1	Rubella virus	0	0	0	0	0	0	0	0	0	0	0
P-tN-31-PC-5	Rubella virus	0	0	0	0	0	0	0	0	0	0	0
P-tN-31-PC-7	Rubella virus	0	0	0	0	0	0	0	0	0	0	0
P-tN-32-PC-10	Measles virus	0	0	0	0	0	0	0	0	0	0	0
P-tN-32-PC-2	Measles virus	0	0	0	0	0	0	0	0	0	0	0
P-tN-32-PC-5	Measles virus	0	0	0	0	0	0	0	0	0	0	0
P-tN-32-PC-6	Measles virus	0	0	0	0	0	0	0	0	0	0	0
P-tN-32-PC-7	Measles virus	0	0	0	0	0	0	0	0	0	0	0
P-tN-38-PC-12	Mycobacterium kansasii	0	0	0	0	0	0	0	0	0	0	0
P-tN-38-PC-14	Mycobacterium kansasii	0	0	0	0	0	0	0	0	0	0	0
P-tN-38-PC-15	Mycobacterium kansasii	0	0	0	0	0	0	0	0	0	0	0
P-tN-40-PC-8	Streptococcus pneumoniae	0	0	0	0	0	0	0	0	0	0	0
P-tN-42-PC-10	Pneumocystis jirovecii	0	0	0	0	0	0	0	0	0	0	0
P-tN-42-PC-11	Pneumocystis jirovecii	0	0	0	0	0	0	0	0	0	0	0
P-tN-42-PC-23	Pneumocystis jirovecii	0	0	0	0	0	0	0	0	0	0	0
P-tN-42-PC-2	Pneumocystis jirovecii	0	0	0	0	0	0	0	0	0	0	0
P-tN-42-PC-8	Pneumocystis jirovecii	0	0	0	0	0	0	0	0	0	0	0
P-tN-44-PC-10	Chlamydia pneumoniae	0	0	0	0	0	0	0	0	0	0	0
P-tN-44-PC-2	Chlamydia pneumoniae	0	0	0	0	0	0	0	0	0	0	0
P-tN-44-PC-7	Chlamydia pneumoniae	0	0	0	0	0	0	0	0	0	0	0
P-tN-70-PC-4	Human mastadenovirus B	0	0	0	0	0	0	0	0	0	0	0
P-tN-70-PC-6	Human mastadenovirus B	0	0	0	0	0	0	0	0	0	0	0
P-tN-71-PC-1	Human mastadenovirus C	0	0	0	0	0	0	0	0	0	0	0
P-tN-71-PC-5	Human mastadenovirus C	0	0	0	0	0	0	0	0	0	0	0
P-tN-71-PC-6	Human mastadenovirus C	0	0	0	0	0	0	0	0	0	0	0
P-tN-71-PC-8	Human mastadenovirus C	0	0	0	0	0	0	0	0	0	0	0
P-tN-72-PC-3	Human mastadenovirus E	0	0	0	0	0	0	0	0	0	0	0
P-tN-72-PC-6	Human mastadenovirus E	0	0	0	0	0	0	0	0	0	0	0
P-tN-72-PC-9	Human mastadenovirus E	0	0	0	0	0	0	0	0	0	0	0
P-tN-73-PC-3	Mumps virus	0	0	0	0	0	0	0	0	0	0	0
P-tN-73-PC-5	Mumps virus	0	0	0	0	0	0	0	0	0	0	0
P-tN-73-PC-7	Mumps virus	0	0	0	0	0	0	0	0	0	0	0
P-tN-73-PC-8	Mumps virus	0	0	0	0	0	0	0	0	0	0	0
P-tN-76-PC-19	Bordetella parapertussis	0	0	0	0	0	0	0	0	0	0	0
P-tN-76-PC-25	Bordetella parapertussis	0	0	0	0	0	0	0	0	0	0	0
P-tN-76-PC-7	Bordetella parapertussis	0	0	0	0	0	0	0	0	0	0	0
P-tN-77-PC-4	Bordetella bronchiseptica	0	0	0	0	0	0	0	0	0	0	0
P-tN-77-PC-8	Bordetella bronchiseptica	0	0	0	0	0	0	0	0	0	0	0
P-tN-78-PC-12	Legionella pneumophila	0	0	0	0	0	0	0	0	0	0	0
P-tN-78-PC-14	Legionella pneumophila	0	0	0	0	0	0	0	0	0	0	0
P-tN-79-PC-11	Pseudomonas aeruginosa	0	0	0	0	0	0	0	0	0	0	0
P-tN-79-PC-13	Pseudomonas aeruginosa	0	0	0	0	0	0	0	0	0	0	0
P-tN-79-PC-14	Pseudomonas aeruginosa	0	0	0	0	0	0	0	0	0	0	0
P-tN-87-PC-5	Streptococcus pyogenes	0	0	0	0	0	0	0	0	0	0	0
P-tN-87-PC-8	Streptococcus pyogenes	0	0	0	0	0	0	0	0	0	0	0
P-tN-87-PC-9	Streptococcus pyogenes	0	0	0	0	0	0	0	0	0	0	0
P-tN-91-PC-10	Mycobacterium xenopi	0	0	0	0	0	0	0	0	0	0	0
P-tN-91-PC-11	Mycobacterium xenopi	0	0	0	0	0	0	0	0	0	0	0
P-tN-91-PC-13	Mycobacterium xenopi	0	0	0	0	0	0	0	0	0	0	0
P-tN-91-PC-17	Mycobacterium xenopi	0	0	0	0	0	0	0	0	0	0	0
P-tN-91-PC-18	Mycobacterium xenopi	0	0	0	0	0	0	0	0	0	0	0
P-tN-92-PC-17	Mycobacterium intracellulare	0	0	0	0	0	0	0	0	0	0	0
P-tN-92-PC-18	Mycobacterium intracellulare	0	0	0	0	0	0	0	0	0	0	0
P-tN-92-PC-9	Mycobacterium intracellulare	0	0	0	0	0	0	0	0	0	0	0
P-tN-93-PC-10	Mycobacterium avium	0	0	0	0	0	0	0	0	0	0	0
P-tN-93-PC-12	Mycobacterium avium	0	0	0	0	0	0	0	0	0	0	0
P-tN-93-PC-7	Mycobacterium avium	0	0	0	0	0	0	0	0	0	0	0
P-tN-94-PC-1	Mycobacterium gordonae	0	0	0	0	0	0	0	0	0	0	0
P-tN-94-PC-2	Mycobacterium gordonae	0	0	0	0	0	0	0	0	0	0	0
P-tN-94-PC-4	Mycobacterium gordonae	0	0	0	0	0	0	0	0	0	0	0
P-tN-97-PC-12	Mycobacteroides chelonae	0	0	0	0	0	0	0	0	0	0	0
P-tN-97-PC-13	Mycobacteroides chelonae	0	0	0	0	0	0	0	0	0	0	0
P-tN-98-PC-9	Neisseria meningitidis	0	0	0	0	0	0	0	0	0	0	0
P-tN-H5-PC-2	Influenza A virus H5	0	0	0	0	0	0	0	0	0	0	0
P-tN-H5-PC-4	Influenza A virus H5	0	0	0	0	0	0	0	0	0	0	0
P-tN-H7-PC-1	Influenza A virus H7	0	0	0	0	0	0	0	0	0	0	0
P-tN-N9-PC-5	Influenza A virus N9	0	0	0	0	0	0	0	0	0	0	0
G-DR-10-PC-20	KPC	0	0	0	0	61427.2	0	0	0	0	0	0
G-DR-10-PC-2	KPC	0	0	0	0	79726	0	0	0	0	0	0
G-DR-11-PC-1	NDM	0	0	0	0	0	0	0	0	0	0	0
G-DR-29-PC-12	mcr	0	0	0	0	0	0	0	0	0	0	0
G-DR-29-PC-2	mcr	0	0	0	0	0	0	0	0	0	0	0
G-DR-29-PC-3	mcr	0	0	0	0	0	0	0	0	0	0	0
G-DR-33-PC-1	vanA	0	0	0	0	0	0	0	0	0	0	0
G-DR-33-PC-4	vanA	0	0	0	0	0	0	0	0	0	0	0
G-DR-34-PC-2	vanB	0	0	0	0	0	0	0	0	0	0	0
G-DR-39-PC-1	mecA	0	0	0	0	0	0	0	0	0	0	0
C-tN-07-PC-8	Human betaherpesvirus 6	0	0	0	0	0	0	0	0	0	0	0
C-tN-09-PC-7	Moraxella catarrhalis	0	0	0	0	0	0	0	0	0	0	0
C-tN-137-PC-8	Corynebacterium striatum	0	0	0	0	0	0	0	0	0	0	0
C-tN-14-PC-5	Klebsiella aerogenes	0	0	0	0	0	0	0	0	0	0	0
C-tN-18-PC-2	Enterococcus faecalis	0	0	0	0	0	0	0	0	0	0	0
C-tN-29-PC-19	Stenotrophomonas maltophilia	0	0	0	0	0	0	0	0	0	0	0
P-tN-24-PC-16	Human orthorubulavirus 4	0	0	0	0	0	0	0	0	0	0	0
P-tN-40-PC-12	Streptococcus pneumoniae	0	0	0	0	0	0	0	0	0	0	0
P-tN-98-PC-5	Neisseria meningitidis	0	0	0	0	0	0	0	0	0	0	0
P-tN-N2-PC-4	Influenza A virus N2	0	0	0	0	0	0	0	0	0	0	0
G-DR-39-PC-2	mecA	0	0	0	0	0	0	0	0	0	0	0
P-tN-41-PC-11	Cryptococcus neoformans	0	0	0	0	0	0	0	0	0	0	0
P-tN-41-PC-12	Cryptococcus neoformans	0	0	0	0	0	0	0	0	0	0	0
P-tN-41-PC-9	Cryptococcus neoformans	0	0	0	0	0	0	0	0	0	0	0
