# Supplementary material for: UMPlex™: a targeted next-generation sequencing primer design workflow
Source: Virol J. 2025 Jul 5;22:222. doi: 10.1186/s12985-025-02831-6 (PMC12228999; doi:10.1186/s12985-025-02831-6)
Supplement: Supplementary file 2 — Supplementary Material 2. [file 12985_2025_2831_MOESM2_ESM.zip › Supplemental table 12 Influenza like patient.xlsx]

## Sheet: Sheet1 Clinical information
Age	Sample number	Sex	C-reactive protein (compared to upper limit of normal value)
2	490	Male	-0.47
3	491	Female	0.78
5	493	Male	-6.9
14	503	Male	-1.61
16	506	Male	21.18
17	507	Male	3.54
19	509	Female	12.97
26	516	Male	20.12
27	517	Male	-3.93
33	523	Male	1.76
34	524	Male	-1.38
35	525	Male	-6.13
37	527	Male	-5.4
38	528	Female	-3.15
41	531	Female	8.52
48	538	Male	-4.98
52	544	Male	47.33
59	553	Female	3.25
61	555	Male	-7.06
62	556	Female	-7.43
72	566	Male	58.37
74	568	Female	-7.2
2	571	Female	-6.98
4	573	Female	50.66
6	575	Male	12.59
10	579	Female	-5.56
14	583	Male	-7.53
15	584	Female	5.55
16	585	Male	-6.75
21	590	Male	7.07
22	591	Male	7.77
23	592	Male	-4.46
24	593	Male	-7.8
25	594	Female	-1.45
32	602	Male	32.57
50	621	Male	9.63
51	622	Male	-6.74
57	628	Male	-4.87
70	641	Male	74
77	651	Male	20.91
89	664	Female	27.28
13	702	Female	19.21
14	703	Male	18.99
23	712	Female	77.86
24	713	Male	4.2
26	715	Female	-6.42
27	716	Male	5.68
29	718	Female	2.67
31	720	Male	17.95

## Sheet: Sheet2 tNGS
			490	491	493	503	506	507	509	516	517	523	524	525	527	528	531	538	544	553	555	556	566	568	571	573	575	579	583	584	585	590	591	592	593	594	602	621	622	628	641	651	664	702	703	712	713	715	716
Amplifier number			UM230316-LC-WZ-1-1	UM230316-LC-WZ-1-2	UM230316-LC-WZ-1-3	UM230316-LC-WZ-1-4	UM230316-LC-WZ-1-5	UM230316-LC-WZ-1-6	UM230316-LC-WZ-1-7	UM230316-LC-WZ-1-8	UM230316-LC-WZ-1-9	UM230316-LC-WZ-1-10	UM230316-LC-WZ-1-11	UM230316-LC-WZ-1-12	UM230316-LC-WZ-1-13	UM230316-LC-WZ-1-14	UM230316-LC-WZ-1-15	UM230316-LC-WZ-1-16	UM230316-LC-WZ-1-17	UM230316-LC-WZ-1-18	UM230316-LC-WZ-1-19	UM230316-LC-WZ-1-49	UM230316-LC-WZ-1-20	UM230316-LC-WZ-1-21	UM230316-LC-WZ-1-22	UM230316-LC-WZ-1-23	UM230316-LC-WZ-1-24	UM230316-LC-WZ-1-25	UM230316-LC-WZ-1-26	UM230316-LC-WZ-1-27	UM230316-LC-WZ-1-28	UM230316-LC-WZ-1-29	UM230316-LC-WZ-1-30	UM230316-LC-WZ-1-31	UM230316-LC-WZ-1-32	UM230316-LC-WZ-1-33	UM230316-LC-WZ-1-34	UM230316-LC-WZ-1-50	UM230316-LC-WZ-1-36	UM230316-LC-WZ-1-37	UM230316-LC-WZ-1-38	UM230316-LC-WZ-1-39	UM230316-LC-WZ-1-40	UM230316-LC-WZ-1-41	UM230316-LC-WZ-1-42	UM230316-LC-WZ-1-43	UM230316-LC-WZ-1-44	UM230316-LC-WZ-1-45	UM230316-LC-WZ-1-46
C-tN-01-PC-1	Human gammaherpesvirus 4	10376	0	0	0	2	0	10	0	0	0	37870.8	0	0	0	0	0	0	0	0	0	0	0	0	0	31478	72244	0	0	0	0	0	0	0	0	0	231.6	470.4	313.2	0	0	0	0	0	0	0	0	7.2	23.6
C-tN-01-PC-2	Human gammaherpesvirus 4	10376	0	0	0	10	0	17	0	0	0	68288.4	0	0	0	0	0	0	0	0	0	0	0	0	0	53828.4	115613	0	0	0	0	0	0	0	0	0	33.6	750	122.4	0	100.4	0	0	0	0	0	0	92.8	0
C-tN-02-PC-2	Human alphaherpesvirus 3	10335	0	0	0	0	0	0	0	0	0	0	0	0	0	0	0	0	0	0	0	0	0	0	0	0	0	0	0	0	0	0	0	0	0	0	0	0	0	0	0	0	0	0	0	0	0	0	0
C-tN-02-PC-3	Human alphaherpesvirus 3	10335	0	0	0	0	0	0	0	0	0	0	0	0	0	0	0	0	0	0	0	0	0	0	0	0	0	0	0	0	0	0	0	0	0	0	0	0	0	0	0	0	0	0	0	0	0	0	0
C-tN-04-PC-2	Human betaherpesvirus 5	10359	0	0	0	0	0	0	31.2	0	0	0	0	0	0	0	0	0	0	0	63.2	0	0	0	0	0	0	55.6	0	1093.2	66.8	0	0	0	0	0	0	0	0	0	0	0	0	0	0	0	0	0	0
C-tN-04-PC-3	Human betaherpesvirus 5	10359	0	0	0	0	0	0	1.6	0	0	0	0	0	0	0	184	0	0	0	0	0	0	0	0	0	504.8	0	0	81.2	0	0	0	0	0	0	0	0	0	0	0	0	0	0	0	0	0	0	0
C-tN-05-PC-1	Enterovirus	12059	0	0	0	0	0	0	0	0	0	0	0	0	0	0	0	0	0	0	0	0	0	0	0	0	0	0	0	0	0	0	0	0	0	0	0	0	0	0	0	0	0	0	0	0	0	0	0
C-tN-07-PC-3	Human betaherpesvirus 6	10368	0	0	914	0	0	0	0	565.2	0	0	2.4	0	0	48.8	0	0	0	0	138.8	0	0	0	0	86.4	0	0	0	0	0	0	168.8	0	0	0	0	0	0	54.4	0	33.2	0	0	0	0	0	0	0
C-tN-07-PC-7	Human betaherpesvirus 6	10368	0	0	723.6	0	18.4	0	0	484	0	0	22	0	0	25.6	0	0	14.4	0	29.2	0	0	0	0	18	0	0	0	0	0	0	84.4	0	0	0	0	0	0	101.6	0	36.8	0	0	0	0	0	0	0
C-tN-07-PC-8	Human betaherpesvirus 6	10368	0	0	888.4	0	20.8	0	0	484	0	0	2.4	0	0	8	0	0	7.2	0	132.8	0	0	0	0	12.8	0	0	0	0	0	0	42.4	0	0	0	0	0	0	34.8	0	14	0	0	0	0	0	0	0
C-tN-08-PC-11	Escherichia coli	562	0	0	0	0	0	0	0	0	0	0	0	0	0	0	0	0	0	0	0	0	0	0	0	0	0	0	0	0	0	14.8	0	0	0	0	0	0	0	0	0	0	0	0	0	0	0	0	0
C-tN-08-PC-16	Escherichia coli	562	0	0	0	0	0	0	0	0	0	0	0	0	0	0	0	0	0	0	0	0	0	0	0	0	0	32.8	0	0	0	0	0	0	0	0	0	0	0	0	0	0	0	0	0	0	0	0	0
C-tN-08-PC-19	Escherichia coli	562	0	0	0	0	0	0	0	0	0	0	0	0	0	0	0	0	0	0	0	0	0	0	0	0	0	2.8	0	0	0	79.6	0	0	0	0	0	0	0	0	0	0	0	0	0	0	0	0	0
C-tN-09-PC-11	Moraxella catarrhalis	480	0	0	2	0	0	0	0	0	0	0	0	0	0	0	0	0	0	0	0	0	0	0	0	0	0	0	0	33.6	0	0	0	0	0	0	0	0	0	0	0	0	0	0	0	0	10.8	0	0
C-tN-09-PC-4	Moraxella catarrhalis	480	0	0	0	0	0	0	0	0	0	0	0	0	0	0	0	0	0	0	0	0	0	0	0	0	0	0	0	367.6	0	0	0	0	0	0	0	0	0	0	0	0	0	0	0	0	105.6	38.4	0
C-tN-09-PC-7	Moraxella catarrhalis	480	0	0	0	0	0	0	0	0	0	0	0	0	0	0	0	0	0	0	0	0	0	0	0	0	0	0	0	14.4	0	0	0	0	0	0	0	0	0	0	0	0	0	0	0	0	25.6	0	0
C-tN-09-PC-9	Moraxella catarrhalis	480	0	0	0	0	0	0	0	0	0	0	0	0	0	0	0	0	0	0	0	0	0	0	0	0	0	0	0	14.4	0	0	0	0	0	0	0	0	0	0	0	0	0	0	0	0	3.6	16.8	0
C-tN-107-PC-5	Human parvovirus B19	10798	0	0	0	0	0	0	0	0	0	0	0	0	0	0	0	0	0	0	0	0	0	0	0	0	0	0	0	0	0	0	0	0	0	0	0	0	0	0	0	0	0	0	0	0	0	0	0
C-tN-109-PC-2	WU Polyomavirus	440266	0	0	0	0	0	0	0	0	0	0	0	0	0	0	0	0	0	0	0	0	0	0	0	0	0	0	0	0	0	0	0	0	0	0	0	0	0	0	0	0	0	0	0	0	0	0	0
C-tN-109-PC-3	WU Polyomavirus	440266	0	0	0	0	0	0	0	0	0	0	0	0	0	0	0	0	0	0	0	0	0	0	0	0	0	0	0	0	0	0	0	0	0	0	0	0	0	0	0	0	0	0	0	0	0	0	0
C-tN-109-PC-6	WU Polyomavirus	440266	0	0	0	0	0	0	0	0	0	0	0	0	0	0	0	0	0	0	0	0	0	0	0	0	0	0	0	0	0	0	0	0	0	0	0	0	0	0	0	0	0	0	0	0	0	0	0
C-tN-10-PC-4	Bordetella holmesii	35814	0	0	0	0	0	0	0	0	0	0	0	0	0	0	0	0	0	0	0	0	0	0	0	0	0	0	0	0	0	0	0	0	0	0	0	0	0	0	0	0	0	0	0	0	0	0	0
C-tN-10-PC-5	Bordetella holmesii	35814	0	0	0	0	0	0	0	0	0	0	0	0	0	0	0	0	0	0	0	0	0	0	0	0	0	0	0	0	0	0	0	0	0	0	0	0	0	0	0	0	0	0	0	0	0	0	0
C-tN-110-PC-5	Influenza C virus	11552	0	0	0	0	0	0	0	0	0	0	0	0	0	0	0	0	0	0	0	0	0	0	0	0	0	0	0	0	0	0	0	0	0	0	0	0	0	0	0	0	0	0	0	0	0	0	0
C-tN-110-PC-8	Influenza C virus	11552	0	0	0	0	0	0	0	0	0	0	0	0	0	0	0	0	0	0	0	0	0	0	0	0	0	0	0	0	0	0	0	0	0	0	0	0	0	0	0	0	0	0	0	0	0	0	0
C-tN-110-PC-9	Influenza C virus	11552	0	0	0	0	0	0	0	0	0	0	0	0	0	0	0	0	0	0	0	0	0	0	0	0	0	0	0	0	0	0	0	0	0	0	0	0	0	0	0	0	0	0	0	0	0	0	0
C-tN-111-PC-2	Rhinovirus A	147711	0	0	31706.8	0	0	0	0	0	0	0	0	0	0	0	0	0	0	0	0	0	0	0	0	0	0	0	0	8846	0	0	0	346.4	0	10756	0	0	0	519.2	0	0	0	0	0	0	165505	0	0
C-tN-112-PC-2	Rhinovirus B	147712	0	0	0	0	0	0	0	0	0	0	0	0	0	0	0	0	0	0	0	0	0	0	0	0	0	0	0	0	0	0	0	0	0	0	0	0	0	0	0	0	0	0	0	0	0	0	0
C-tN-112-PC-6	Rhinovirus B	147712	0	0	0	0	0	0	0	0	0	0	0	0	0	0	0	0	0	0	0	0	0	0	0	0	0	0	0	0	0	0	0	0	0	0	0	0	0	0	0	0	0	0	0	0	0	0	0
C-tN-113-PC-2	Rhinovirus C	463676	0	0	2196	0	0	0	0	0	0	0	0	0	0	0	0	0	0	0	0	0	0	0	0	0	0	0	0	0	0	0	0	0	0	0	0	0	0	0	0	0	0	0	0	0	0	0	0
C-tN-117-PC-11	Mucor racemosus	4841	0	0	0	0	0	0	0	0	0	0	0	0	0	0	0	0	0	0	0	0	0	0	0	0	0	0	0	0	0	0	0	0	0	0	0	0	0	0	0	0	0	0	0	0	0	0	0
C-tN-117-PC-3	Mucor racemosus	4841	0	0	0	0	0	0	0	0	0	0	0	0	0	0	0	0	0	0	0	0	0	0	0	0	0	0	0	0	0	0	0	0	0	0	0	0	0	0	0	0	0	0	0	0	0	0	0
C-tN-117-PC-6	Mucor racemosus	4841	0	0	0	0	0	0	0	0	0	0	0	0	0	0	0	0	0	0	0	0	0	0	0	0	0	0	0	0	0	0	0	0	0	0	0	0	0	0	0	0	0	0	0	0	0	0	0
C-tN-117-PC-9	Mucor racemosus	4841	0	0	0	0	0	0	0	0	0	0	0	0	0	0	0	0	0	0	0	0	0	0	0	0	0	0	0	0	0	0	0	0	0	0	0	0	0	0	0	0	0	0	0	0	0	0	0
C-tN-119-PC-26	Rhizopus oryzae	64495	0	0	0	0	0	0	0	0	0	0	0	0	0	0	0	0	0	0	0	0	0	0	0	0	0	0	0	0	0	0	0	0	0	0	0	0	0	0	0	0	0	0	0	0	0	0	0
C-tN-119-PC-28	Rhizopus oryzae	64495	0	0	0	0	0	0	0	0	0	0	0	0	0	0	0	0	0	0	0	0	0	0	0	0	0	0	0	0	0	0	0	0	0	0	0	0	0	0	0	0	0	0	0	0	0	0	0
C-tN-119-PC-6	Rhizopus oryzae	64495	0	0	0	0	0	0	0	0	0	0	0	0	0	0	0	0	0	0	0	0	0	0	0	0	0	0	0	0	0	0	0	0	0	0	0	0	0	0	0	0	0	0	0	0	0	0	0
C-tN-11-PC-1	Bordetella pertussis	520	0	0	0	0	0	0	0	0	0	0	0	0	0	0	0	0	0	0	0	0	0	0	0	0	0	0	0	0	0	0	0	0	0	0	0	0	0	0	0	0	0	0	0	0	0	0	0
C-tN-11-PC-4	Bordetella pertussis	520	0	0	0	0	0	0	0	0	0	0	0	0	0	0	0	0	0	0	0	0	0	0	0	0	0	0	0	0	0	0	0	0	0	0	0	0	0	0	0	0	0	0	0	0	0	0	0
C-tN-11-PC-6	Bordetella pertussis	520	0	0	0	0	0	0	0	0	0	0	0	0	0	0	0	0	0	0	0	0	0	0	0	0	0	0	0	0	0	0	0	0	0	0	0	0	0	0	0	0	0	0	0	0	0	0	0
C-tN-121-PC-10	Talaromyces marneffei	37727	0	0	0	0	0	0	0	0	0	0	0	0	0	0	0	0	0	0	0	0	0	0	0	0	0	0	0	0	0	0	0	0	0	0	0	0	0	0	0	0	0	0	0	0	0	0	0
C-tN-121-PC-2	Talaromyces marneffei	37727	0	0	0	0	0	0	0	0	0	0	0	0	0	0	0	0	0	0	0	0	0	0	0	0	0	0	0	0	0	0	0	0	0	0	0	0	0	0	0	0	0	0	0	0	0	0	0
C-tN-121-PC-6	Talaromyces marneffei	37727	0	0	0	0	0	0	0	0	0	0	0	0	0	0	0	0	0	0	0	0	0	0	0	0	0	0	0	0	0	0	0	0	0	0	0	0	0	0	0	0	0	0	0	0	0	0	0
C-tN-125-PC-2	Human betaherpesvirus 7	10372	0	0	0	296.8	279.6	3154.8	0	15198.8	0	0	0	0	0	7923.6	0	94	1130	0	0	0	743.6	0	0	6236.8	0	0	0	0	0	0	1350.4	0	0	0	1367.6	2221.6	17589.6	0	413.2	130	375.2	0	264.8	502.8	0	0	0
C-tN-125-PC-4	Human betaherpesvirus 7	10372	0	0	0	208.8	434.8	4057.2	0	24722.4	0	0	0	0	0	8275.6	0	130.8	603.2	0	0	0	833.2	0	0	6311.6	0	0	0	0	0	0	759.6	0	0	0	1873.2	2504.4	20278.8	0	164.8	96.8	256.4	0	406.4	449.2	0	0	0
C-tN-128-PC-2	BK Polyomavirus	1891762	0	0	0	0	0	0	0	0	0	0	0	0	0	0	0	0	0	0	0	0	0	0	0	0	0	0	0	0	0	0	0	0	0	0	0	0	0	0	0	0	0	0	0	0	0	0	0
C-tN-128-PC-7	BK Polyomavirus	1891762	0	0	0	0	0	0	0	0	0	0	0	0	0	0	0	0	0	0	0	0	0	0	0	0	0	0	0	0	0	0	0	0	0	0	0	0	0	0	0	0	0	0	0	0	0	0	0
C-tN-12-PC-7	Enterobacter cloacae	550	0	0	0	0	0	0	0	0	0	0	0	0	0	0	0	0	0	0	0	0	0	0	0	0	0	0	0	0	0	0	0	0	0	0	0	0	0	0	0	0	0	0	0	0	0	0	0
C-tN-12-PC-8	Enterobacter cloacae	550	0	0	0	0	0	0	0	0	0	0	0	0	0	0	0	0	0	0	0	0	0	0	0	0	0	0	0	0	0	0	0	12.8	0	0	0	0	0	0	0	0	0	0	0	0	0	0	0
C-tN-133-PC-6	Chlamydia psittaci	83554	0	0	0	0	0	0	0	0	0	0	0	0	0	0	0	0	0	0	0	0	0	0	0	0	0	0	0	0	0	0	0	0	0	0	0	0	0	0	0	0	0	0	0	0	0	0	0
C-tN-133-PC-8	Chlamydia psittaci	83554	0	0	0	0	0	0	0	0	0	0	0	0	0	0	0	0	0	0	0	0	0	0	0	0	0	0	0	0	0	0	0	0	0	0	0	0	0	0	0	0	0	0	0	0	0	0	0
C-tN-133-PC-9	Chlamydia psittaci	83554	0	0	0	0	0	0	0	0	0	0	0	0	0	0	0	0	0	0	0	0	0	0	0	0	0	0	0	0	0	0	0	0	0	0	0	0	0	0	0	0	0	0	0	0	0	0	0
C-tN-137-PC-3	Corynebacterium striatum	43770	0	0	0	0	0	0	0	0	0	0	0	0	0	0	0	0	0	0	0	0	0	0	0	0	0	0	0	0	0	0	0	0	0	0	0	0	0	0	0	0	0	0	0	0	0	0	0
C-tN-137-PC-7	Corynebacterium striatum	43770	0	0	0	0	0	0	0	0	0	0	0	0	0	0	0	0	0	0	0	0	0	0	0	0	0	0	0	0	0	0	0	0	0	0	0	0	0	0	0	0	0	0	0	0	0	0	0
C-tN-137-PC-8	Corynebacterium striatum	43770	0	0	0	0	0	0	0	0	0	0	0	0	0	0	0	0	0	0	0	0	0	0	0	0	0	0	0	0	0	0	0	0	0	0	0	0	0	0	0	0	0	0	0	0	0	0	0
C-tN-137-PC-9	Corynebacterium striatum	43770	0	0	0	0	0	0	0	0	0	0	0	0	0	0	0	0	0	0	0	0	0	0	0	0	0	0	0	0	0	0	0	0	0	0	0	0	0	0	0	0	0	0	0	0	0	0	0
C-tN-13-PC-7	Serratia marcescens	615	0	0	0	0	0	0	0	0	0	0	0	0	0	0	0	0	0	0	0	0	0	0	0	0	0	0	0	0	0	0	0	0	0	0	0	0	0	0	0	0	0	0	0	0	0	0	0
C-tN-13-PC-8	Serratia marcescens	615	0	0	0	0	0	0	0	0	0	0	0	0	0	0	0	0	0	0	0	0	0	0	0	0	0	0	0	0	0	0	0	0	0	0	0	0	0	0	0	0	0	0	0	0	0	0	0
C-tN-146-PC-5	Mycobacterium scrofulaceum	1783	0	0	0	0	0	0	0	0	0	0	0	0	0	0	0	0	0	0	0	0	0	0	0	0	0	0	0	0	0	0	0	0	0	0	0	0	0	0	0	0	0	0	0	0	0	0	0
C-tN-146-PC-6	Mycobacterium scrofulaceum	1783	0	0	0	0	0	0	0	0	0	0	0	0	0	0	0	0	0	0	0	0	0	0	0	0	0	0	0	0	0	0	0	0	0	0	0	0	0	0	0	0	0	0	0	0	0	0	0
C-tN-148-PC-5	Mycolicibacterium fortuitum	1766	0	0	0	0	0	0	0	0	0	0	0	0	0	0	0	0	0	0	0	0	0	0	0	0	0	0	0	0	0	0	0	0	0	0	0	0	0	0	0	0	0	0	0	0	0	0	0
C-tN-148-PC-6	Mycolicibacterium fortuitum	1766	0	0	0	0	0	0	0	0	0	0	0	0	0	0	0	0	0	0	0	0	0	0	0	0	0	0	0	0	0	0	0	0	0	0	0	0	0	0	0	0	0	0	0	0	0	0	0
C-tN-148-PC-8	Mycolicibacterium fortuitum	1766	0	0	0	0	0	0	0	0	0	0	0	0	0	0	0	0	0	0	0	0	0	0	0	0	0	0	0	0	0	0	0	0	0	0	0	0	0	0	0	0	0	0	0	0	0	0	0
C-tN-14-PC-2	Klebsiella aerogenes	548	0	0	0	0	0	0	0	0	0	0	0	0	0	0	0	0	0	0	0	0	0	0	0	0	0	0	0	0	0	0	0	0	0	0	0	0	0	0	0	0	0	0	0	0	0	0	0
C-tN-14-PC-3	Klebsiella aerogenes	548	0	0	0	0	0	0	0	0	0	0	0	0	0	0	0	0	0	0	0	0	0	0	0	0	0	0	0	0	0	0	0	0	0	0	0	0	0	0	0	0	0	0	0	0	0	0	0
C-tN-14-PC-5	Klebsiella aerogenes	548	0	0	0	0	0	0	0	0	0	0	0	0	0	0	0	0	0	0	0	0	0	0	0	0	0	0	0	0	0	0	0	0	0	0	0	0	0	0	0	0	0	0	0	0	0	0	0
C-tN-153-PC-10	Mycolicibacterium smegmatis	1772	0	0	0	0	0	0	0	0	0	0	0	0	0	0	0	0	0	0	0	0	0	0	0	0	0	0	0	0	0	0	0	0	0	0	0	0	0	0	0	0	0	0	0	0	0	0	0
C-tN-153-PC-2	Mycolicibacterium smegmatis	1772	0	0	0	0	0	0	0	0	0	0	0	0	0	0	0	0	0	0	0	0	0	0	0	0	0	0	0	0	0	0	0	0	0	0	0	0	0	0	0	0	0	0	0	0	0	0	0
C-tN-153-PC-3	Mycolicibacterium smegmatis	1772	0	0	0	0	0	0	0	0	0	0	0	0	0	0	0	0	0	0	0	0	0	0	0	0	0	0	0	0	0	0	0	0	0	0	0	0	0	0	0	0	0	0	0	0	0	0	0
C-tN-15-PC-5	Klebsiella oxytoca	571	0	0	0	0	0	0	0	0	0	0	0	0	0	0	0	0	0	0	0	0	0	0	0	0	0	0	0	0	0	0	0	0	0	0	0	0	0	0	0	0	0	0	0	0	0	0	0
C-tN-15-PC-7	Klebsiella oxytoca	571	0	0	0	0	0	0	0	0	0	0	0	0	0	0	0	0	0	0	0	0	0	0	0	0	0	0	0	0	0	0	0	0	0	0	0	0	0	0	0	0	0	0	0	0	0	0	0
C-tN-163-PC-5	Scedosporium apiospermum	563466	0	0	0	0	0	0	0	0	0	0	0	0	0	0	0	0	0	0	0	0	0	0	0	0	0	0	0	0	0	0	0	0	0	0	0	0	0	0	0	0	0	0	0	0	0	0	0
C-tN-163-PC-8	Scedosporium apiospermum	563466	0	0	0	0	0	0	0	0	0	0	0	0	0	0	0	0	0	0	0	0	0	0	0	0	0	0	0	0	0	0	0	0	0	0	0	0	0	0	0	0	0	0	0	0	0	0	0
C-tN-163-PC-9	Scedosporium apiospermum	563466	0	0	0	0	0	0	0	0	0	0	0	0	0	0	0	0	0	0	0	0	0	0	0	0	0	0	0	0	0	0	0	0	0	0	0	0	0	0	0	0	0	0	0	0	0	0	0
C-tN-164-PC-7	Pasteurella multocida	747	0	0	0	0	0	0	0	0	0	0	0	0	0	0	0	0	0	0	0	0	0	0	0	0	0	0	0	0	0	0	0	0	0	0	0	0	0	0	0	0	0	0	0	0	0	0	0
C-tN-165-PC-4	Tropheryma whipplei	2039	0	0	0	0	0	0	0	0	0	0	0	0	0	0	0	0	0	0	0	0	0	0	0	0	0	0	0	0	0	0	0	0	0	0	0	0	0	0	0	0	0	0	0	0	0	0	0
C-tN-165-PC-9	Tropheryma whipplei	2039	0	0	0	0	0	0	0	0	0	0	0	0	0	0	0	0	0	0	0	0	0	0	0	0	0	0	0	0	0	0	0	0	0	0	0	0	0	0	0	0	0	0	0	0	0	0	0
C-tN-166-PC-10	Elizabethkingia meningoseptica	238	0	0	0	0	0	0	0	0	0	0	0	0	0	0	0	0	0	0	0	0	0	0	0	0	0	0	0	0	0	0	0	0	0	0	0	0	0	0	0	0	0	0	0	0	0	0	0
C-tN-166-PC-9	Elizabethkingia meningoseptica	238	0	0	0	0	0	0	0	0	0	0	0	0	0	0	0	0	0	0	0	0	0	0	0	0	0	0	0	0	0	0	0	0	0	0	0	0	0	0	0	0	0	0	0	0	0	0	0
C-tN-167-PC-6	Chlamydia trachomatis	813	0	0	0	0	0	0	0	0	0	0	0	0	0	0	0	0	0	0	0	0	0	0	0	0	0	0	0	0	0	0	0	0	0	0	0	0	0	0	0	0	0	0	0	0	0	0	0
C-tN-167-PC-9	Chlamydia trachomatis	813	0	0	0	0	0	0	0	0	0	0	0	0	0	0	0	0	0	0	0	0	0	0	0	0	0	0	0	0	0	0	0	0	0	0	0	0	0	0	0	0	0	0	0	0	0	0	0
C-tN-168-PC-12	Orientia tsutsugamushi	784	0	0	0	0	0	0	0	0	0	0	0	0	0	0	0	0	0	0	0	0	0	0	0	0	0	0	0	0	0	0	0	0	0	0	0	0	0	0	0	0	0	0	0	0	0	0	0
C-tN-168-PC-3	Orientia tsutsugamushi	784	0	0	0	0	0	0	0	0	0	0	0	0	0	0	0	0	0	0	0	0	0	0	0	0	0	0	0	0	0	0	0	0	0	0	0	0	0	0	0	0	0	0	0	0	0	0	0
C-tN-168-PC-5	Orientia tsutsugamushi	784	0	0	0	0	0	0	0	0	0	0	0	0	0	0	0	0	0	0	0	0	0	0	0	0	0	0	0	0	0	0	0	0	0	0	0	0	0	0	0	0	0	0	0	0	0	0	0
C-tN-16-PC-10	Proteus mirabilis	584	0	0	0	0	0	0	0	0	0	0	0	0	0	0	0	0	0	0	0	0	0	0	0	0	0	0	0	0	0	0	0	0	0	0	0	0	0	0	0	0	0	0	0	0	0	0	0
C-tN-16-PC-7	Proteus mirabilis	584	0	0	0	0	0	0	0	0	0	0	0	0	0	0	0	0	0	0	0	0	0	0	0	0	0	0	0	0	0	0	0	0	0	0	0	0	0	0	0	0	0	0	0	0	0	0	0
C-tN-170-PC-11	Burkholderia pseudomallei	28450	0	0	0	0	0	0	0	0	0	0	0	0	0	0	0	0	0	0	0	0	0	0	0	0	0	0	0	0	0	0	0	0	0	0	0	0	0	0	0	0	0	0	0	0	0	0	0
C-tN-170-PC-4	Burkholderia pseudomallei	28450	0	0	0	0	0	0	0	0	0	0	0	0	0	0	0	0	0	0	0	0	0	0	0	0	0	0	0	0	0	0	0	0	0	0	0	0	0	0	0	0	0	0	0	0	0	0	0
C-tN-170-PC-5	Burkholderia pseudomallei	28450	0	0	0	0	0	0	0	0	0	0	0	0	0	0	0	0	0	0	0	0	0	0	0	0	0	0	0	0	0	0	0	0	0	0	0	0	0	0	0	0	0	0	0	0	0	0	0
C-tN-171-PC-1	JC polyomavirus	10632	0	0	0	0	0	0	0	0	0	0	0	0	0	0	0	0	0	0	0	0	0	0	0	0	0	0	0	0	0	0	0	0	0	0	0	0	0	0	0	0	0	0	0	0	0	0	0
C-tN-171-PC-8	JC polyomavirus	10632	0	0	0	0	0	0	0	0	0	0	0	0	0	0	0	0	0	0	0	0	0	0	0	0	0	0	0	0	0	0	0	0	0	0	0	0	0	0	0	0	0	0	0	0	0	0	0
C-tN-172-PC-10	Rhodococcus equi	43767	0	0	0	0	0	0	0	0	0	0	0	0	0	0	0	0	0	0	0	0	0	0	0	0	0	0	0	0	0	0	0	0	0	0	0	0	0	0	0	0	0	0	0	0	0	0	0
C-tN-172-PC-8	Rhodococcus equi	43767	0	0	0	0	0	0	0	0	0	0	0	0	0	0	0	0	0	0	0	0	0	0	0	0	0	0	0	0	0	0	0	0	0	0	0	0	0	0	0	0	0	0	0	0	0	0	0
C-tN-174-PC-2	Rickettsia rickettsii	783	0	0	0	0	0	0	0	0	0	0	0	0	0	0	0	0	0	0	0	0	0	0	0	0	0	0	0	0	0	0	0	0	0	0	0	0	0	0	0	0	0	0	0	0	0	0	0
C-tN-174-PC-3	Rickettsia rickettsii	783	0	0	0	0	0	0	0	0	0	0	0	0	0	0	0	0	0	0	0	0	0	0	0	0	0	0	0	0	0	0	0	0	0	0	0	0	0	0	0	0	0	0	0	0	0	0	0
C-tN-174-PC-4	Rickettsia rickettsii	783	0	0	0	0	0	0	0	0	0	0	0	0	0	0	0	0	0	0	0	0	0	0	0	0	0	0	0	0	0	0	0	0	0	0	0	0	0	0	0	0	0	0	0	0	0	0	0
C-tN-175-PC-2	Rickettsia prowazekii	782	0	0	0	0	0	0	0	0	0	0	0	0	0	0	0	0	0	0	0	0	0	0	0	0	0	0	0	0	0	0	0	0	0	0	0	0	0	0	0	0	0	0	0	0	0	0	0
C-tN-175-PC-8	Rickettsia prowazekii	782	0	0	0	0	0	0	0	0	0	0	0	0	0	0	0	0	0	0	0	0	0	0	0	0	0	0	0	0	0	0	0	0	0	0	0	0	0	0	0	0	0	0	0	0	0	0	0
C-tN-175-PC-9	Rickettsia prowazekii	782	0	0	0	0	0	0	0	0	0	0	0	0	0	0	0	0	0	0	0	0	0	0	0	0	0	0	0	0	0	0	0	0	0	0	0	0	0	0	0	0	0	0	0	0	0	0	0
C-tN-181-PC-5	Nocardia cyriacigeorgica	135487	0	0	0	0	0	0	0	0	0	0	0	0	0	0	0	0	0	0	0	0	0	0	0	0	0	0	0	0	0	0	0	0	0	0	0	0	0	0	0	0	0	0	0	0	0	0	0
C-tN-181-PC-6	Nocardia cyriacigeorgica	135487	0	0	0	0	0	0	0	0	0	0	0	0	0	0	0	0	0	0	0	0	0	0	0	0	0	0	0	0	0	0	0	0	0	0	0	0	0	0	0	0	0	0	0	0	0	0	0
C-tN-181-PC-7	Nocardia cyriacigeorgica	135487	0	0	0	0	0	0	0	0	0	0	0	0	0	0	0	0	0	0	0	0	0	0	0	0	0	0	0	0	0	0	0	0	0	0	0	0	0	0	0	0	0	0	0	0	0	0	0
C-tN-183-PC-1	Nocardia concava	257281	0	0	0	0	0	0	0	0	0	0	0	0	0	0	0	0	0	0	0	0	0	0	0	0	0	0	0	0	0	0	0	0	0	0	0	0	0	0	0	0	0	0	0	0	0	0	0
C-tN-183-PC-2	Nocardia concava	257281	0	0	0	0	0	0	0	0	0	0	0	0	0	0	0	0	0	0	0	0	0	0	0	0	0	0	0	0	0	0	0	0	0	0	0	0	0	0	0	0	0	0	0	0	0	0	0
C-tN-183-PC-3	Nocardia concava	257281	0	0	0	0	0	0	0	0	0	0	0	0	0	0	0	0	0	0	0	0	0	0	0	0	0	0	0	0	0	0	0	0	0	0	0	0	0	0	0	0	0	0	0	0	0	0	0
C-tN-184-PC-3	Nocardia brasiliensis	37326	0	0	0	0	0	0	0	0	0	0	0	0	0	0	0	0	0	0	0	0	0	0	0	0	0	0	0	0	0	0	0	0	0	0	0	0	0	0	0	0	0	0	0	0	0	0	0
C-tN-184-PC-5	Nocardia brasiliensis	37326	0	0	0	0	0	0	0	0	0	0	0	0	0	0	0	0	0	0	0	0	0	0	0	0	0	0	0	0	0	0	0	0	0	0	0	0	0	0	0	0	0	0	0	0	0	0	0
C-tN-184-PC-8	Nocardia brasiliensis	37326	0	0	0	0	0	0	0	0	0	0	0	0	0	0	0	0	0	0	0	0	0	0	0	0	0	0	0	0	0	0	0	0	0	0	0	0	0	0	0	0	0	0	0	0	0	0	0
C-tN-188-PC-2	Nocardia farcinica	37329	0	0	0	0	0	0	0	0	0	0	0	0	0	0	0	0	0	0	0	0	0	0	0	0	0	0	0	0	0	0	0	0	0	0	0	0	0	0	0	0	0	0	0	0	0	0	0
C-tN-188-PC-3	Nocardia farcinica	37329	0	0	0	0	0	0	0	0	0	0	0	0	0	0	0	0	0	0	0	0	0	0	0	0	0	0	0	0	0	0	0	0	0	0	0	0	0	0	0	0	0	0	0	0	0	0	0
C-tN-188-PC-4	Nocardia farcinica	37329	0	0	0	0	0	0	0	0	0	0	0	0	0	0	0	0	0	0	0	0	0	0	0	0	0	0	0	0	0	0	0	0	0	0	0	0	0	0	0	0	0	0	0	0	0	0	0
C-tN-188-PC-6	Nocardia farcinica	37329	0	0	0	0	0	0	0	0	0	0	0	0	0	0	0	0	0	0	0	0	0	0	0	0	0	0	0	0	0	0	0	0	0	0	0	0	0	0	0	0	0	0	0	0	0	0	0
C-tN-188-PC-8	Nocardia farcinica	37329	0	0	0	0	0	0	0	0	0	0	0	0	0	0	0	0	0	0	0	0	0	0	0	0	0	0	0	0	0	0	0	0	0	0	0	0	0	0	0	0	0	0	0	0	0	0	0
C-tN-189-PC-1	Cryptococcus gattii complex	1884637	0	0	0	0	0	0	0	0	0	0	0	0	0	0	0	0	0	0	0	0	0	0	0	0	0	0	0	0	0	0	0	0	0	0	0	0	0	0	0	0	0	0	0	0	0	0	0
C-tN-189-PC-10	Cryptococcus gattii complex	1884637	0	0	0	0	0	0	0	0	0	0	0	0	0	0	0	0	0	0	0	0	0	0	0	0	0	0	0	0	0	0	0	0	0	0	0	0	0	0	0	0	0	0	0	0	0	0	0
C-tN-189-PC-2	Cryptococcus gattii complex	1884637	0	0	0	0	0	0	0	0	0	0	0	0	0	0	0	0	0	0	0	0	0	0	0	0	0	0	0	0	0	0	0	0	0	0	0	0	0	0	0	0	0	0	0	0	0	0	0
C-tN-189-PC-8	Cryptococcus gattii complex	1884637	0	0	0	0	0	0	0	0	0	0	0	0	0	0	0	0	0	0	0	0	0	0	0	0	0	0	0	0	0	0	0	0	0	0	0	0	0	0	0	0	0	0	0	0	0	0	0
C-tN-189-PC-9	Cryptococcus gattii complex	1884637	0	0	0	0	0	0	0	0	0	0	0	0	0	0	0	0	0	0	0	0	0	0	0	0	0	0	0	0	0	0	0	0	0	0	0	0	0	0	0	0	0	0	0	0	0	0	0
C-tN-18-PC-2	Enterococcus faecalis	1351	0	0	0	0	0	0	0	0	0	0	0	0	0	0	0	0	0	0	138.8	0	0	0	0	0	0	70	0	0	0	0	0	21.2	36.4	0	0	0	33.6	0	0	0	0	0	0	0	0	0	0
C-tN-18-PC-3	Enterococcus faecalis	1351	0	0	0	0	0	0	0	0	0	0	0	0	0	0	0	0	0	0	54	0	0	0	0	0	0	0	70.4	0	0	0	0	14.4	0	0	0	0	554	0	0	0	0	0	0	0	0	0	0
C-tN-18-PC-5	Enterococcus faecalis	1351	0	0	0	0	0	0	0	0	0	0	0	0	0	0	0	0	0	0	0	0	0	0	0	0	0	0	1.6	0	0	0	0	0	0	0	0	0	6.4	0	0	0	0	0	0	0	0	0	0
C-tN-18-PC-7	Enterococcus faecalis	1351	0	0	0	0	0	0	0	0	0	0	0	0	0	0	0	0	0	0	57.2	0	0	0	0	0	0	0	50	0	0	0	0	0	11.6	18	0	0	41.2	0	0	0	0	0	0	0	0	0	0
C-tN-18-PC-8	Enterococcus faecalis	1351	0	0	0	0	0	0	0	0	0	0	0	0	0	0	0	0	0	0	40	0	0	0	0	0	0	172.4	0	0	0	0	0	22.8	19.2	28	0	0	48.8	0	0	0	0	0	0	0	0	0	162.4
C-tN-190-PC-1	Rickettsia typhi	785	0	0	0	0	0	0	0	0	0	0	0	0	0	0	0	0	0	0	0	0	0	0	0	0	0	0	0	0	0	0	0	0	0	0	0	0	0	0	0	0	0	0	0	0	0	0	0
C-tN-190-PC-6	Rickettsia typhi	785	0	0	0	0	0	0	0	0	0	0	0	0	0	0	0	0	0	0	0	0	0	0	0	0	0	0	0	0	0	0	0	0	0	0	0	0	0	0	0	0	0	0	0	0	0	0	0
C-tN-190-PC-7	Rickettsia typhi	785	0	0	0	0	0	0	0	0	0	0	0	0	0	0	0	0	0	0	0	0	0	0	0	0	0	0	0	0	0	0	0	0	0	0	0	0	0	0	0	0	0	0	0	0	0	0	0
C-tN-19-PC-7	Enterococcus faecium	1352	0	0	0	0	0	0	0	0	0	0	0	0	0	0	0	0	0	0	0	0	0	0	0	0	0	0	0	0	0	0	0	0	0	0	0	0	0	0	0	0	0	0	0	0	0	0	0
C-tN-19-PC-8	Enterococcus faecium	1352	0	0	0	0	0	0	0	0	0	0	0	0	0	0	0	0	0	0	0	0	0	0	0	0	0	0	0	0	0	0	0	0	0	0	0	0	0	0	0	0	0	0	0	0	0	0	0
C-tN-20-PC-3	Staphylococcus epidermidis	1282	5.6	9.6	0	0	51.2	0	0	298	108.8	0	0	0	141.6	136.8	4.8	50.4	76.4	0	12.4	0	68.8	0	427.2	0	0	12.8	0	0	0	0	0	0	5.6	67.2	0	40	73.6	3.6	0	0	0	244.8	30.8	0	0	0	0
C-tN-20-PC-5	Staphylococcus epidermidis	1282	0	0	0	0	1.2	0	0	0	0	0	0	0	4.8	4	0	2.4	0	0	0	0	0	0	23.2	0	0	0	0	0	0	0	0	0	2	0	0	28.8	1.2	0	0	0	0	4.8	0	0	0	0	0
C-tN-20-PC-6	Staphylococcus epidermidis	1282	153.6	9.6	0	14.4	38	0	0	89.2	0	0	22	0	58	27.2	20	0	2.4	0	34	0	66.8	0	819.6	0	0	20	0	0	0	0	0	11.2	26.8	42	0	548.8	109.6	31.6	0	0	0	193.2	1.2	0	0	0	95.2
C-tN-20-PC-8	Staphylococcus epidermidis	1282	2.8	0	0	0	12.4	0	0	46.4	7.2	0	2.4	0	0	4	0	0	2.4	0	6	0	2	0	39.2	0	0	5.6	0	0	0	0	0	17.2	0	11.2	0	38.8	6.4	0	0	0	0	8.4	1.2	0	0	0	16
C-tN-22-PC-8	Staphylococcus haemolyticus	1283	0	0	0	0	0	0	0	27.2	0	0	0	0	0	0	0	0	0	0	0	0	0	0	0	0	0	0	0	0	0	0	0	0	0	0	0	0	0	0	0	5.2	0	0	0	0	0	0	0
C-tN-22-PC-9	Staphylococcus haemolyticus	1283	0	0	0	0	0	0	0	81.2	0	0	0	0	0	0	0	0	0	0	0	0	0	0	0	0	0	0	0	0	0	0	0	0	0	0	0	0	0	0	0	0	0	0	0	0	0	0	0
C-tN-27-PC-5	Burkholderia cepacia	292	0	0	0	0	0	0	0	0	0	0	0	0	0	0	0	0	0	0	0	0	0	0	0	0	0	0	0	0	0	0	0	0	0	0	0	0	0	0	0	0	0	0	0	0	0	0	0
C-tN-27-PC-6	Burkholderia cepacia	292	0	0	0	0	0	0	0	0	0	0	0	0	0	0	0	0	0	0	0	0	0	0	0	0	0	0	0	0	0	0	0	0	0	0	0	0	0	0	0	0	0	0	0	0	0	0	0
C-tN-29-PC-17	Stenotrophomonas maltophilia	40324	0	0	0	0	0	0	0	0	0	0	0	0	0	0	0	0	0	0	0	0	0	0	0	0	0	0	0	0	0	0	0	0	0	0	0	0	0	0	0	0	0	0	0	0	0	0	0
C-tN-29-PC-19	Stenotrophomonas maltophilia	40324	0	0	0	0	0	0	0.8	0	0	0	0	148.8	0	0	0	160.4	0	0	0	0	0	0	0	0	0	0	0	0	0	0	0	0	0	0	0	0	0	0	0	0	0	0	0	0	0	0	0
C-tN-29-PC-20	Stenotrophomonas maltophilia	40324	0	0	0	0	0	0	0	0	0	0	0	0	0	0	0	0	0	0	0	0	0	0	0	0	0	27.2	0	0	0	0	0	0	0	0	0	0	0	0	0	0	0	0	0	0	0	0	0
C-tN-30-PC-5	Streptococcus agalactiae	1311	0	0	0	0	0	0	0	0	0	0	0	0	0	0	0	0	0	0	0	0	29010.4	0	0	0	0	0	0	0	0	0	0	0	0	0	0	0	0	0	137.2	0	0	0	0	0	3.6	0	0
C-tN-30-PC-7	Streptococcus agalactiae	1311	0	0	0	0	0	0	0	0	0	0	0	0	0	0	0	0	0	0	0	0	102679	0	0	0	0	0	0	0	0	0	0	0	0	0	0	0	0	0	214.4	0	0	0	0	0	7.2	0	0
C-tN-40-PC-11	Salmonella enterica subsp. enterica	59201	0	0	0	0	0	0	0	0	0	0	0	0	0	0	0	0	0	0	0	0	0	0	0	0	0	0	0	0	0	0	0	0	0	0	0	0	0	0	0	0	0	0	0	0	0	0	0
C-tN-40-PC-12	Salmonella enterica subsp. enterica	59201	0	0	0	0	0	0	0	0	0	0	0	0	0	0	0	0	0	0	0	0	0	0	0	0	0	0	0	0	0	0	0	0	0	0	0	0	0	0	0	0	0	0	0	0	0	0	0
C-tN-40-PC-9	Salmonella enterica subsp. enterica	59201	0	0	0	0	0	0	0	0	0	0	0	0	0	0	0	0	0	0	0	0	0	0	0	0	0	0	0	0	0	0	0	0	0	0	0	0	0	0	0	0	0	0	0	0	0	0	0
C-tN-41-PC-23	Candida albicans	5476	0	0	0	0	0	0	0	0	0	0	0	0	0	0	0	0	0	0	0	0	0	0	0	0	20.8	0	0	0	0	0	0	0	0	0	0	0	0	0	0	0	0	0	0	0	0	0	0
C-tN-41-PC-24	Candida albicans	5476	0	0	0	0	0	0	0	0	0	0	0	0	0	0	0	0	0	0	0	0	0	0	0	0	0	0	0	0	0	0	0	0	0	0	0	0	0	0	0	0	0	0	0	0	0	0	0
C-tN-41-PC-26	Candida albicans	5476	0	0	0	0	0	0	0	0	0	0	0	0	0	0	0	0	0	0	0	0	0	0	0	0	2.8	0	0	0	0	0	0	0	0	0	0	0	0	0	0	0	0	0	0	0	0	0	0
C-tN-46-PC-7	Candida auris	498019	0	0	0	0	0	0	0	0	0	0	0	0	0	0	0	0	0	0	0	0	0	0	0	0	0	0	0	0	0	0	0	0	0	0	0	0	0	0	0	0	0	0	0	0	0	0	0
C-tN-46-PC-8	Candida auris	498019	0	0	0	0	0	0	0	0	0	0	0	0	0	0	0	0	0	0	0	0	0	0	0	0	0	0	0	0	0	0	0	0	0	0	0	0	0	0	0	0	0	0	0	0	0	0	0
C-tN-54-PC-12	Aspergillus flavus	5059	0	0	0	0	0	0	0	0	0	0	0	0	0	0	0	0	0	0	0	0	0	0	0	0	0	0	0	0	0	0	0	0	0	0	0	0	0	0	0	0	0	0	0	0	0	0	0
C-tN-54-PC-13	Aspergillus flavus	5059	0	0	0	0	0	0	0	0	0	0	0	0	0	0	0	0	0	0	0	0	0	0	0	0	0	0	0	0	0	0	0	0	0	0	0	0	0	0	0	0	0	0	0	0	0	0	0
C-tN-54-PC-16	Aspergillus flavus	5059	0	0	0	0	0	0	0	0	0	0	0	0	0	0	0	0	0	0	0	0	0	0	0	0	0	0	0	0	0	0	0	0	0	0	0	0	0	0	0	0	0	0	0	0	0	0	0
C-tN-54-PC-18	Aspergillus flavus	5059	0	0	0	0	0	0	0	0	0	0	0	0	0	0	0	0	0	0	0	0	0	0	0	0	0	0	0	0	0	0	0	0	0	0	0	0	0	0	0	0	0	0	0	0	0	0	0
C-tN-54-PC-3	Aspergillus flavus	5059	0	0	0	0	0	0	0	0	0	0	0	0	0	0	0	0	0	0	0	0	0	0	0	0	0	0	0	0	0	0	0	0	0	0	0	0	0	0	0	0	0	0	0	0	0	0	0
C-tN-54-PC-9	Aspergillus flavus	5059	0	0	0	0	0	0	0	0	0	0	0	0	0	0	0	0	0	0	0	0	0	0	0	0	0	0	0	0	0	0	0	27	0	0	0	0	0	0	0	0	0	0	0	0	0	0	0
C-tN-55-PC-11	Aspergillus fumigatus	746128	0	0	0	0	0	0	0	0	0	0	0	0	0	0	0	0	0	0	0	0	0	0	0	0	0	0	0	0	0	0	0	0	0	0	0	0	0	0	0	0	0	0	0	0	0	0	0
C-tN-55-PC-7	Aspergillus fumigatus	746128	0	0	0	0	0	0	0	0	0	0	0	0	0	0	0	0	0	0	0	0	0	0	0	0	0	0	0	0	0	0	0	0	0	0	0	0	0	0	0	0	0	0	0	0	0	0	0
C-tN-55-PC-8	Aspergillus fumigatus	746128	0	0	0	0	0	0	0	0	0	0	0	0	0	0	0	0	0	0	0	0	0	0	0	0	0	0	0	0	0	0	0	0	0	0	0	0	0	0	0	0	0	0	0	0	0	0	0
C-tN-55-PC-9	Aspergillus fumigatus	746128	0	0	0	0	0	0	0	0	0	0	0	0	0	0	0	0	0	0	0	0	0	0	0	0	0	0	0	0	0	0	0	0	0	0	0	0	0	0	0	0	0	0	0	0	0	0	0
C-tN-59-PC-1	Human alphaherpesvirus 1	10298	0	0	0	0	0	0	0	0	0	0	0	0	0	0	0	0	0	0	0	0	0	0	0	0	0	0	0	0	0	0	0	0	0	0	49980	0	0	0	0	0	0	0	0	797.2	0	0	0
C-tN-59-PC-3	Human alphaherpesvirus 1	10298	0	0	0	0	0	0	0	0	0	0	0	0	0	0	0	0	0	0	0	0	0	0	0	0	0	0	0	0	0	0	0	0	0	0	52489.2	0	0	0	0	0	0	0	0	613.6	0	0	0
C-tN-60-PC-3	Human alphaherpesvirus 2	10310	0	0	0	0	0	0	0	0	0	0	0	0	0	0	0	0	0	0	0	0	0	0	0	0	0	0	0	0	0	0	0	0	0	0	0	0	0	0	0	0	0	0	0	0	0	0	0
C-tN-60-PC-5	Human alphaherpesvirus 2	10310	0	0	0	0	0	0	0	0	0	0	0	0	0	0	0	0	0	0	0	0	0	0	0	0	0	0	0	0	0	0	0	0	0	0	0	0	0	0	0	0	0	0	0	0	0	0	0
C-tN-60-PC-7	Human alphaherpesvirus 2	10310	0	0	0	0	0	0	0	0	0	0	0	0	0	0	0	0	0	0	0	0	0	0	0	0	0	0	0	0	0	0	0	0	0	0	0	0	0	0	0	0	0	0	0	0	0	0	0
C-tN-6-PC-13	Enterovirus D68	42789	0	0	0	0	0	0	0	0	0	0	0	0	0	0	0	0	0	0	0	0	0	0	0	0	0	0	0	0	0	0	0	0	0	0	0	0	0	0	0	0	0	0	0	0	0	0	0
C-tN-6-PC-2	Enterovirus D68	42789	0	0	0	0	0	0	0	0	0	0	0	0	0	0	0	0	0	0	0	0	0	0	0	0	0	0	0	0	0	0	0	0	0	0	0	0	0	0	0	0	0	0	0	0	0	0	0
G-DR-10-PC-2	KPC		0	0	0	0	0	0	0	0	0	0	0	0	0	0	0	0	0	0	0	0	0	0	0	0	0	0	0	0	0	0	0	0	0	0	0	0	0	0	0	0	0	0	0	0	0	0	0
G-DR-10-PC-20	KPC		0	0	0	0	0	0	0	0	0	0	0	0	0	0	0	0	0	0	0	0	0	0	0	0	0	0	0	0	0	0	0	0	0	0	0	0	0	0	0	0	0	0	0	0	0	0	0
G-DR-11-PC-1	NDM		0	0	0	0	0	0	0	0	0	0	0	0	0	0	0	0	0	0	0	0	0	0	0	0	0	0	0	0	0	0	0	0	0	0	0	0	0	0	0	0	0	0	0	0	0	0	0
G-DR-29-PC-12	mcr		0	0	0	0	0	0	0	0	0	0	0	0	0	0	0	0	0	0	0	0	0	0	0	0	0	0	0	0	0	0	0	0	0	0	0	0	0	0	0	0	0	0	0	0	0	0	0
G-DR-29-PC-2	mcr		0	0	0	0	0	0	0	0	0	0	0	0	0	0	0	0	0	0	0	0	0	0	0	0	0	0	0	0	0	0	0	0	0	0	0	0	0	0	0	0	0	0	0	0	0	0	0
G-DR-29-PC-3	mcr		0	0	0	0	0	0	0	0	0	0	0	0	0	0	0	0	0	0	0	0	0	0	0	0	0	0	0	0	0	0	0	0	0	0	0	0	0	0	0	0	0	0	0	0	0	0	0
G-DR-33-PC-1	vanA		0	0	0	0	0	0	0	0	0	0	0	0	0	0	0	0	0	0	0	0	0	0	0	0	0	0	0	0	0	0	0	0	0	0	0	0	0	0	0	0	0	0	0	0	0	0	0
G-DR-33-PC-4	vanA		0	0	0	0	0	0	0	0	0	0	0	0	0	0	0	0	0	0	0	0	0	0	0	0	0	0	0	0	0	0	0	0	0	0	0	0	0	0	0	0	0	0	0	0	0	0	0
G-DR-34-PC-2	vanB		0	0	0	0	0	0	0	0	0	0	0	0	0	0	0	0	0	0	0	0	0	0	0	0	0	0	0	0	0	0	0	0	0	0	0	0	0	0	0	0	0	0	0	0	0	0	0
G-DR-39-PC-1	mecA		0	0	0	0	0	0	0	0	0	0	0	22.8	0	0	0	0	0	0	0	0	0	0	34.8	0	0	0	0	0	0	0	0	0	0	0	0	4	0	0	0	0	0	0	0	0	0	0	0
G-DR-39-PC-2	mecA		0	0	0	0	0	0	0	0	0	0	0	3.2	0	0	0	0	0	0	0	0	0	0	27.6	0	0	0	0	0	0	0	0	0	0	0	0	16.4	0	0	0	0	0	0	0	0	0	0	0
P-tN-01-PC-11	Human coronavirus 229E	11137	0	0	0	0	0	0	0	0	0	0	0	0	0	0	0	0	0	0	0	0	0	0	0	0	0	0	0	0	0	0	0	0	0	0	0	856.4	0	0	0	0	0	0	0	0	0	0	0
P-tN-01-PC-14	Human coronavirus 229E	11137	0	0	0	0	0	0	0	0	0	0	0	0	0	0	0	0	0	0	0	0	0	0	0	0	0	0	0	0	0	0	0	0	0	0	0	233.2	0	0	0	0	0	0	0	0	0	0	0
P-tN-01-PC-2	Human coronavirus 229E	11137	0	0	0	0	0	0	0	0	0	0	0	0	0	0	0	0	0	0	0	0	0	0	0	0	0	0	0	0	0	0	0	0	0	0	0	3261.6	0	0	0	0	0	0	0	0	0	0	0
P-tN-02-PC-11	Human coronavirus NL63	277944	0	0	0	0	0	0	0	0	0	0	0	0	0	0	0	0	0	0	0	0	0	0	0	0	0	0	0	0	0	0	0	0	0	0	0	0	0	0	0	0	0	0	0	0	0	0	0
P-tN-02-PC-8	Human coronavirus NL63	277944	0	0	0	0	0	0	0	0	0	0	0	0	0	0	0	0	0	0	0	0	0	0	0	0	0	0	0	0	0	0	0	0	0	0	0	0	0	0	0	0	0	0	0	0	0	0	0
P-tN-03-PC-12	Human coronavirus OC43	31631	0	0	0	0	0	0	0	0	0	0	0	0	0	0	0	0	0	0	0	0	0	0	0	0	0	0	0	0	0	0	0	0	0	0	0	0	0	0	0	0	0	0	0	0	0	0	0
P-tN-03-PC-9	Human coronavirus OC43	31631	0	0	0	0	0	0	0	0	0	0	0	0	0	0	0	0	0	0	0	0	0	0	0	0	0	0	0	0	0	0	0	0	0	0	0	0	0	0	0	0	0	0	0	0	0	0	0
P-tN-04-PC-1	Human coronavirus HKU1	290028	0	0	0	0	0	0	196922	0	0	0	0	0	0	0	0	0	0	0	0	0	0	0	0	0	0	0	0	0	143342	0	0	0	0	0	0	0	0	0	0	0	0	0	0	1.2	0	0	0
P-tN-04-PC-2	Human coronavirus HKU1	290028	0	0	0	0	0	0	0.8	0	0	0	0	0	0	0	0	0	0	0	0	0	0	0	0	0	0	0	0	0	0	0	0	0	0	0	0	0	0	0	0	0	0	0	0	0	0	0	0
P-tN-04-PC-3	Human coronavirus HKU1	290028	0	0	0	0	0	0	384.8	0	0	0	0	0	0	0	0	0	0	0	0	0	0	0	0	0	0	0	0	0	254.4	0	0	0	0	0	0	0	0	0	0	0	0	0	0	0	0	0	0
P-tN-05-PC-5	Middle East respiratory syndrome-related coronavirus	1335626	0	0	0	0	0	0	0	0	0	0	0	0	0	0	0	0	0	0	0	0	0	0	0	0	0	0	0	0	0	0	0	0	0	0	0	0	0	0	0	0	0	0	0	0	0	0	0
P-tN-05-PC-6	Middle East respiratory syndrome-related coronavirus	1335626	0	0	0	0	0	0	0	0	0	0	0	0	0	0	0	0	0	0	0	0	0	0	0	0	0	0	0	0	0	0	0	0	0	0	0	0	0	0	0	0	0	0	0	0	0	0	0
P-tN-06-PC-4	Severe acute respiratory syndrome coronavirus	2901879	0	0	0	0	0	0	0	0	0	0	0	0	0	0	0	0	0	0	0	0	0	0	0	0	0	0	0	0	0	0	0	0	0	0	0	0	0	0	0	0	0	0	0	0	0	0	0
P-tN-06-PC-5	Severe acute respiratory syndrome coronavirus	2901879	0	0	0	0	0	0	0	0	0	0	0	0	0	0	0	0	0	0	0	0	0	0	0	0	0	0	0	0	0	0	0	0	0	0	0	0	0	0	0	0	0	0	0	0	0	0	0
P-tN-06-PC-7	Severe acute respiratory syndrome coronavirus	2901879	0	0	0	0	0	0	0	0	0	0	0	0	0	0	0	0	0	0	0	0	0	0	0	0	0	0	0	0	0	0	0	0	0	0	0	0	0	0	0	0	0	0	0	0	0	0	0
P-tN-07-PC-5	Severe acute respiratory syndrome coronavirus 2	2697049	0	0	0	0	0	0	0	0	0	0	0	0	0	0	0	0	0	0	0	0	0	0	0	0	0	0	0	0	0	0	0	0	0	0	0	0	0	0	0	0	0	0	0	0	0	0	0
P-tN-07-PC-6	Severe acute respiratory syndrome coronavirus 2	2697049	0	0	0	0	0	0	0	0	0	0	0	0	0	0	0	0	0	0	0	0	0	0	0	0	0	0	0	0	0	0	0	0	0	0	0	0	0	0	0	0	0	0	0	0	0	0	0
P-tN-07-PC-8	Severe acute respiratory syndrome coronavirus 2	2697049	0	0	0	0	0	0	0	0	0	0	0	0	0	0	0	0	0	0	0	0	0	0	0	0	0	0	0	0	0	0	0	0	0	0	0	0	0	0	0	0	0	0	0	0	0	0	0
P-tN-07-PC-9	Severe acute respiratory syndrome coronavirus 2	2697049	0	0	0	0	0	0	0	0	0	0	0	0	0	0	0	0	0	0	0	0	0	0	0	0	0	0	0	0	0	0	0	0	0	0	0	0	0	0	0	0	0	0	0	0	0	0	0
P-tN-08-PC-40	Severe acute respiratory syndrome coronavirus 2	2697049	0	0	0	0	0	0	0	0	0	0	0	0	0	0	0	0	0	0	0	0	0	0	0	0	0	0	0	0	0	0	0	0	0	0	0	0	0	0	0	0	0	0	0	0	0	0	0
P-tN-08-PC-44	Severe acute respiratory syndrome coronavirus 2	2697049	0	0	0	0	0	0	0	0	0	0	0	0	0	0	0	0	0	0	0	0	0	0	0	0	0	0	0	0	0	0	0	0	0	0	0	0	0	0	0	0	0	0	0	0	0	0	0
P-tN-102-PC-1	Enterovirus A71	39054	0	0	0	0	0	0	0	0	0	0	0	0	0	0	0	0	0	0	0	0	0	0	0	0	0	0	0	0	0	0	0	0	0	0	0	0	0	0	0	0	0	0	0	0	0	0	0
P-tN-102-PC-8	Enterovirus A71	39054	0	0	0	0	0	0	0	0	0	0	0	0	0	0	0	0	0	0	0	0	0	0	0	0	0	0	0	0	0	0	0	0	0	0	0	0	0	0	0	0	0	0	0	0	0	0	0
P-tN-13-PC-13	Influenza A virus	11320	0	0	0	0	0	0	0	0	0	0	0	0	0	0	0	0	0	0	0	0	0	0	0	0	0	0	0	0	0	0	0	0	0	0	0	0	0	0	0	0	0	0	0	0	0	0	0
P-tN-13-PC-2	Influenza A virus	11320	0	0	0	0	0	0	0	0	0	0	0	0	0	0	0	0	0	0	0	0	0	0	0	0	0	0	0	0	0	0	0	0	0	0	0	0	0	0	0	0	0	0	0	0	0	0	0
P-tN-14-PC-5	Influenza B virus	11520	0	0	0	0	0	0	0	0	0	0	0	0	0	0	0	0	0	0	0	0	0	0	0	0	0	0	0	0	0	0	0	0	0	0	0	0	0	0	0	0	0	0	0	0	0	0	0
P-tN-14-PC-6	Influenza B virus	11520	0	0	0	0	0	0	0	0	0	0	0	0	0	0	0	0	0	0	0	0	0	0	0	0	0	0	0	0	0	0	0	0	0	0	0	0	0	0	0	1.6	0	0	0	0	0	0	0
P-tN-14-PC-7	Influenza B virus	11520	0	0	0	0	0	0	0	0	0	0	0	0	0	0	0	0	0	0	0	0	0	0	0	0	0	0	0	0	0	0	0	0	0	0	0	0	0	0	0	0	0	0	0	0	0	0	0
P-tN-196-PC-1	Coxiella burnetii	777	0	0	0	0	0	0	0	0	0	0	0	0	0	0	0	0	0	0	0	0	0	0	0	0	0	0	0	0	0	0	0	0	0	0	0	0	0	0	0	0	0	0	0	0	0	0	0
P-tN-196-PC-10	Coxiella burnetii	777	0	0	0	0	0	0	0	0	0	0	0	0	0	0	0	0	0	0	0	0	0	0	0	0	0	0	0	0	0	0	0	0	0	0	0	0	0	0	0	0	0	0	0	0	0	0	0
P-tN-196-PC-5	Coxiella burnetii	777	0	0	0	0	0	0	0	0	0	0	0	0	0	0	0	0	0	0	0	0	0	0	0	0	0	0	0	0	0	0	0	0	0	0	0	0	0	0	0	0	0	0	0	0	0	0	0
P-tN-203-PC-7	Francisella tularensis	263	0	0	0	0	0	0	0	0	0	0	0	0	0	0	0	0	0	0	0	0	0	0	0	0	0	0	0	0	0	0	0	0	0	0	0	0	0	0	0	0	0	0	0	0	0	0	0
P-tN-203-PC-8	Francisella tularensis	263	0	0	0	0	0	0	0	0	0	0	0	0	0	0	0	0	0	0	0	0	0	0	0	0	0	0	0	0	0	0	0	0	0	0	0	0	0	0	0	0	0	0	0	0	0	0	0
P-tN-21-PC-52	Human respirovirus 1	12730	0	0	0	0	0	36.4	0	0	0	0	0	0	0	0	0	0	0	0	0	0	0	0	0	0	0	0	0	0	0	0	0	0	0	0	0	0	0	0	0	0	0	0	0	0	0	0	0
P-tN-21-PC-54	Human respirovirus 1	12730	0	0	0	0	0	124.4	0	0	0	0	0	0	0	0	0	0	0	0	0	0	0	0	0	0	0	0	0	0	0	0	0	0	0	0	0	0	0	0	0	0	0	0	0	0	0	0	0
P-tN-22-PC-11	Human orthorubulavirus 2	2560525	0	0	0	0	0	0	0	0	0	0	0	0	0	219.2	0	0	0	0	0	0	0	0	0	0	0	0	0	0	0	0	0	0	0	0	0	0	0	0	0	0	0	0	0	0	0	0	0
P-tN-22-PC-13	Human orthorubulavirus 2	2560525	0	0	0	0	0	0	0	0	0	0	0	0	0	565.2	0	0	0	0	0	0	0	0	0	0	0	0	0	0	0	0	0	0	0	0	0	0	0	0	0	0	0	0	0	0	0	0	0
P-tN-22-PC-7	Human orthorubulavirus 2	2560525	0	0	0	0	0	0	0	0	0	0	0	0	0	800	0	0	0	0	0	0	0	0	0	0	0	0	0	0	0	0	0	0	0	0	0	0	0	0	0	0	0	0	0	0	0	0	0
P-tN-23-PC-5	Human respirovirus 3	11216	0	0	0	0	0	0	0	0	0	0	0	0	0	0	0	0	0	0	0	45994.8	0	0	0	0	0	0	0	0	0	0	0	0	0	0	0	0	0	0	0	0	0	0	0	0	0	0	0
P-tN-23-PC-6	Human respirovirus 3	11216	0	0	0	0	0	0	0	0	0	0	0	0	0	0	0	0	0	0	0	22120.8	0	0	0	0	0	0	0	0	0	0	0	0	0	0	0	0	0	0	0	0	0	0	0	0	0	0	0
P-tN-24-PC-10	Human orthorubulavirus 4	2560526	0	0	0	0	0	0	0	0	0	0	0	0	0	0	0	0	0	0	0	0	0	0	0	0	0	0	0	0	0	0	0	0	0	0	0	0	0	0	0	0	0	0	0	0	0	0	0
P-tN-24-PC-13	Human orthorubulavirus 4	2560526	0	0	0	0	0	0	0	0	0	0	0	0	0	0	0	0	0	0	0	0	0	0	0	0	0	0	0	0	0	0	0	0	0	0	0	0	0	0	0	0	0	0	0	0	0	0	0
P-tN-24-PC-16	Human orthorubulavirus 4	2560526	0	0	0	0	0	0	0	0	0	0	0	0	0	0	0	0	0	0	0	0	0	0	0	0	0	0	0	0	0	0	0	0	0	0	0	0	0	0	0	0	0	0	0	0	0	0	0
P-tN-27-PC-1	Human metapneumovirus	162145	0	0	0	305.6	0	0	0	0	0	0	0	0	0	0	0	0	0	0	0	0	0	0	0	0	0	0	0	0	0	0	426	0	0	0	0	0	0	0	0	0	0	0	0	0	0	0	0
P-tN-27-PC-2	Human metapneumovirus	162145	0	0	1082.4	18	0	0	0	0	0	0	0	0	0	0	0	0	92.4	0	7.6	0	0	0	0	0	0	0	0	0	0	0	278	0	0	0	0	0	0	0	0	0	0	0	0	0	0	0	0
P-tN-27-PC-3	Human metapneumovirus	162145	0	0	18.4	19.6	0	0	0	0	0	0	0	0	0	0	0	0	0	0	0	0	0	0	0	0	0	0	0	0	0	0	84	0	0	0	0	0	0	0	0	0	0	0	0	0	0	0	0
P-tN-28-PC-14	Bocaparvovirus	1507401	0	0	0	0	0	0	0	0	0	0	0	0	0	0	0	0	0	0	0	0	0	0	0	0	0	0	0	0	0	0	0	0	0	0	0	0	0	0	0	0	0	0	0	0	0	0	0
P-tN-28-PC-15	Bocaparvovirus	1507401	0	0	0	0	0	0	0	0	0	0	0	0	0	0	0	0	0	0	0	0	0	0	0	0	0	0	0	0	0	0	0	0	0	0	0	0	0	0	0	0	0	0	0	0	0	0	0
P-tN-29-PC-17	Human respiratory syncytial virus A	208893	0	0	0	0	0	0	0	0	0	0	0	0	0	0	0	0	0	0	0	0	0	0	0	0	0	0	0	0	0	0	0	0	0	0	0	0	0	0	0	0	0	0	0	0	0	0	0
P-tN-29-PC-18	Human respiratory syncytial virus A	208893	0	0	0	0	0	0	0	0	0	0	0	0	0	0	0	0	0	0	0	0	0	0	0	0	0	0	0	0	0	0	0	0	0	0	0	0	0	0	0	0	0	0	0	0	0	0	0
P-tN-30-PC-20	Human respiratory syncytial virus B	208895	0	0	0	0	0	0	0	0	0	0	0	0	0	0	0	0	0	0	0	0	0	0	0	0	0	0	0	0	0	720	0	0	0	0	0	0	0	0	0	0	0	0	0	0	0	0	0
P-tN-30-PC-4	Human respiratory syncytial virus B	208895	0	0	0	0	0	0	0	0	0	0	0	0	0	0	0	0	0	0	0	0	0	0	0	0	0	0	0	0	0	116601	0	0	0	0	0	0	0	0	0	0	0	0	0	0	0	0	0
P-tN-31-PC-1	Rubella virus	11041	0	0	0	0	0	0	0	0	0	0	0	0	0	0	0	0	0	0	0	0	0	0	0	0	0	0	0	0	0	0	0	0	0	0	0	0	0	0	0	0	0	0	0	0	0	0	0
P-tN-31-PC-5	Rubella virus	11041	0	0	0	0	0	0	0	0	0	0	0	0	0	0	0	0	0	0	0	0	0	0	0	0	0	0	0	0	0	0	0	0	0	0	0	0	0	0	0	0	0	0	0	0	0	0	0
P-tN-31-PC-7	Rubella virus	11041	0	0	0	0	0	0	0	0	0	0	0	0	0	0	0	0	0	0	0	0	0	0	0	0	0	0	0	0	0	0	0	0	0	0	0	0	0	0	0	0	0	0	0	0	0	0	0
P-tN-32-PC-10	Measles virus	11234	0	0	0	0	0	0	0	0	0	0	0	0	0	0	2893.6	0	0	0	0	0	0	0	0	0	0	0	0	0	0	0	0	0	0	0	0	0	0	0	0	0	0	0	0	0	0	0	0
P-tN-32-PC-2	Measles virus	11234	0	0	0	0	0	0	0	0	0	0	0	0	0	0	4136.4	0	0	0	0	0	0	0	0	0	0	0	100	0	0	0	0	0	0	0	0	0	0	0	0	0	0	0	0	0	0	0	0
P-tN-32-PC-5	Measles virus	11234	0	0	0	0	0	0	0	0	0	0	0	0	0	0	0	0	0	0	0	0	0	0	0	0	0	0	1.6	0	0	0	0	0	0	0	0	0	0	0	0	0	0	0	0	0	0	0	0
P-tN-32-PC-6	Measles virus	11234	0	0	0	0	0	0	0	0	0	0	0	0	0	0	2545.6	0	0	0	0	0	0	0	0	0	0	0	76.8	0	0	0	0	0	0	0	0	0	0	0	0	0	0	0	0	0	0	0	0
P-tN-32-PC-7	Measles virus	11234	0	0	0	0	0	0	0	0	0	0	0	0	0	0	1725.2	0	0	0	0	0	0	0	0	0	0	0	0	0	0	0	0	0	0	0	0	0	0	0	0	0	0	0	0	0	0	0	0
P-tN-35-PC-15	Mycobacterium tuberculosis complex	77643	0	0	0	0	0	0	0	0	0	0	0	0	0	0	0	0	0	0	0	0	0	0	0	0	0	0	0	0	0	0	0	0	0	0	0	0	0	0	0	0	0	0	0	0	0	0	0
P-tN-35-PC-16	Mycobacterium tuberculosis complex	77643	0	0	0	0	0	0	0	0	0	0	0	0	0	0	0	0	0	0	0	0	0	0	0	0	0	0	0	0	0	0	0	0	0	0	0	0	0	0	0	0	0	0	0	0	0	0	0
P-tN-35-PC-22	Mycobacterium tuberculosis complex	77643	0	0	0	0	0	0	0	0	0	0	0	0	0	0	0	0	0	0	0	0	0	0	0	0	0	0	0	0	0	0	0	0	0	0	0	0	0	0	0	0	0	0	0	0	0	0	0
P-tN-35-PC-38	Mycobacterium tuberculosis complex	77643	0	0	0	0	0	0	0	0	0	0	0	0	0	0	0	0	0	0	0	0	0	0	0	0	0	0	0	0	0	0	0	0	0	0	0	0	0	0	0	0	0	0	0	0	0	0	0
P-tN-35-PC-39	Mycobacterium tuberculosis complex	77643	0	0	0	0	0	0	0	0	0	0	0	0	0	0	0	0	0	0	0	0	0	0	0	0	0	0	0	0	0	0	0	0	0	0	0	0	0	0	0	0	0	0	0	0	0	0	0
P-tN-36-PC-10	Mycobacteroides abscessus	36809	0	0	0	0	0	0	0	0	0	0	0	0	0	0	0	0	0	0	0	0	0	0	0	0	0	0	0	0	0	0	0	0	0	0	0	0	0	0	0	0	0	0	0	0	0	0	0
P-tN-36-PC-11	Mycobacteroides abscessus	36809	0	0	0	0	0	0	0	0	0	0	0	0	0	0	0	0	0	0	0	0	0	0	0	0	0	0	0	0	0	0	0	0	0	0	0	0	0	0	0	0	0	0	0	0	0	0	0
P-tN-36-PC-9	Mycobacteroides abscessus	36809	0	0	0	0	0	0	0	0	0	0	0	0	0	0	0	0	0	0	0	0	0	0	0	0	0	0	0	0	0	0	0	0	0	0	0	0	0	0	0	0	0	0	0	0	0	0	0
P-tN-37-PC-16	Staphylococcus aureus	1280	0	0	0	98.8	133.2	0	0	0	0	58.4	275.6	1038	0	0	0	80.4	0	0	0	0	0	0	82	0	0	22.8	0	15734.8	2.4	0	0	0	0	0	35.6	0	0	0	0	0	0	0	0	0	14.4	0	0
P-tN-37-PC-17	Staphylococcus aureus	1280	0	0	0	7.2	0	0	0	0	0	1.2	156.4	184.8	0	0	0	25.2	0	0	0	0	0	0	54.4	0	0	25.6	0	5294.4	0	0	0	0	0	0	45.2	0	0	0	0	0	0	0	0	0	14.4	0	0
P-tN-38-PC-12	Mycobacterium kansasii	1768	0	0	0	0	0	0	0	0	0	0	0	0	0	0	0	0	0	0	0	0	0	0	0	0	0	0	0	0	0	0	0	0	0	0	0	0	0	0	0	0	0	0	0	0	0	0	0
P-tN-38-PC-14	Mycobacterium kansasii	1768	0	0	0	0	0	0	0	0	0	0	0	0	0	0	0	0	0	0	0	0	0	0	0	0	0	0	0	0	0	0	0	0	0	0	0	0	0	0	0	0	0	0	0	0	0	0	0
P-tN-38-PC-15	Mycobacterium kansasii	1768	0	0	0	0	0	0	0	0	0	0	0	0	0	0	0	0	0	0	0	0	0	0	0	0	0	0	0	0	0	0	0	0	0	0	0	0	0	0	0	0	0	0	0	0	0	0	0
P-tN-39-PC-12	Klebsiella pneumoniae	573	0	0	0	0	0	0	0	0	0	0	0	0	0	0	0	0	0	0	0	0	0	0	0	0	0	0	0	0	0	0	0	0	0	0	0	0	0	0	0	0	0	0	0	0	0	0	0
P-tN-39-PC-9	Klebsiella pneumoniae	573	0	0	0	0	0	0	0	0	0	0	0	0	0	0	0	0	0	0	0	0	0	0	0	0	0	0	0	0	0	0	0	0	0	0	0	0	0	0	0	0	0	0	0	0	0	0	0
P-tN-40-PC-12	Streptococcus pneumoniae	1313	65	12	15	6	14	0	0	0	0	105	0	227	57	0	111	0	7	8	8	3	0	0	0	0	0	2	0	0	0	0	211	0	0	11	0	154	0	0	0	0	0	0	0	0	0	0	0
P-tN-40-PC-8	Streptococcus pneumoniae	1313	64	31	4161	2139	38	0	0	0	0	6	0	11	0	2	5	0	0	486	11	10865	0	0	0	0	0	1	0	287	212	0	0	50	0	1402	0	113	0	0	0	0	0	0	0	0	0	0	0
P-tN-41-PC-11	Cryptococcus neoformans	5207	0	0	0	0	0	0	0	0	0	0	0	0	0	0	0	0	0	0	0	0	0	0	0	0	0	0	0	0	0	0	0	0	0	0	0	0	0	0	0	0	0	0	0	0	0	0	0
P-tN-41-PC-12	Cryptococcus neoformans	5207	0	0	0	0	0	0	0	0	0	0	0	0	0	0	0	0	0	0	0	0	0	0	0	0	0	0	0	0	0	0	0	0	0	0	0	0	0	0	0	0	0	0	0	0	0	0	0
P-tN-41-PC-9	Cryptococcus neoformans	5207	0	0	0	0	0	0	0	0	0	0	0	0	0	0	0	0	0	0	0	0	0	0	0	0	0	0	0	0	0	0	0	0	0	0	0	0	0	0	0	0	0	0	0	0	0	0	0
P-tN-42-PC-10	Pneumocystis jirovecii	42068	0	0	0	0	0	0	0	0	0	0	0	0	0	0	0	0	0	0	0	0	0	0	0	0	0	0	0	0	0	0	0	0	0	0	0	0	0	0	0	0	0	0	0	0	0	0	0
P-tN-42-PC-11	Pneumocystis jirovecii	42068	0	0	0	0	0	0	0	0	0	0	0	0	0	0	0	0	0	0	0	0	0	0	0	0	0	0	0	0	0	0	0	0	0	0	0	0	0	0	0	0	0	0	0	0	0	0	0
P-tN-42-PC-2	Pneumocystis jirovecii	42068	0	0	0	0	0	0	0	0	0	0	0	0	0	0	0	0	0	0	0	0	0	0	0	0	0	0	0	0	0	0	0	0	0	0	0	0	0	0	0	0	0	0	0	0	0	0	0
P-tN-42-PC-23	Pneumocystis jirovecii	42068	0	0	0	0	0	0	0	0	0	0	0	0	0	0	0	0	0	0	0	0	0	0	0	0	0	0	0	0	0	0	0	0	0	0	0	0	0	0	0	0	0	0	0	0	0	0	0
P-tN-42-PC-8	Pneumocystis jirovecii	42068	0	0	0	0	0	0	0	0	0	0	0	0	0	0	0	0	0	0	0	0	0	0	0	0	0	0	0	0	0	0	0	0	0	0	0	0	0	0	0	0	0	0	0	0	0	0	0
P-tN-43-PC-10	Mycoplasmoides pneumoniae	2104	0	0	0	0	0	0	0	0	0	0	0	0	0	0	0	0	0	0	0	0	0	0	0	0	0	0	0	0	0	0	0	0	0	0	0	0	0	0	0	0	0	0	0	0	0	0	0
P-tN-43-PC-11	Mycoplasmoides pneumoniae	2104	0	0	0	0	0	0	0	0	0	0	0	0	0	0	0	0	0	0	0	0	0	0	0	0	0	0	0	0	0	0	0	0	0	0	0	0	0	0	0	0	0	0	0	0	0	0	0
P-tN-43-PC-25	Mycoplasmoides pneumoniae	2104	0	0	0	0	0	0	0	0	0	0	0	0	0	0	0	0	0	0	0	0	0	0	0	0	0	0	0	0	0	0	0	0	0	0	0	0	0	0	0	0	0	0	0	0	0	0	0
P-tN-43-PC-27	Mycoplasmoides pneumoniae	2104	0	0	0	0	0	0	0	0	0	0	0	0	0	0	0	0	0	0	0	0	0	0	0	0	0	0	0	0	0	0	0	0	0	0	0	0	0	0	0	0	0	0	0	0	0	0	0
P-tN-43-PC-28	Mycoplasmoides pneumoniae	2104	0	0	0	0	0	0	0	0	0	0	0	0	0	0	0	0	0	0	0	0	0	0	0	0	0	0	0	0	0	0	0	0	0	0	0	0	0	0	0	0	0	0	0	0	0	0	0
P-tN-44-PC-10	Chlamydia pneumoniae	83558	0	0	0	0	0	0	0	0	0	0	0	0	0	0	0	0	0	0	0	0	0	0	0	0	0	0	0	0	0	0	0	0	0	0	0	0	0	0	0	0	0	0	0	0	0	0	0
P-tN-44-PC-2	Chlamydia pneumoniae	83558	0	0	0	0	0	0	0	0	0	0	0	0	0	0	0	0	0	0	0	0	0	0	0	0	0	0	0	0	0	0	0	0	0	0	0	0	0	0	0	0	0	0	0	0	0	0	0
P-tN-44-PC-7	Chlamydia pneumoniae	83558	0	0	0	0	0	0	0	0	0	0	0	0	0	0	0	0	0	0	0	0	0	0	0	0	0	0	0	0	0	0	0	0	0	0	0	0	0	0	0	0	0	0	0	0	0	0	0
P-tN-70-PC-4	Human mastadenovirus B	108098	0	0	0	0	0	0	0	0	0	0	0	0	0	0	0	0	0	0	0	0	0	0	0	0	0	0	0	0	0	0	0	0	0	0	0	0	219.6	0	0	0	0	0	0	0	4	0	0
P-tN-70-PC-6	Human mastadenovirus B	108098	0	0	0	0	0	0	0	0	0	0	0	0	0	0	0	0	0	0	0	0	0	0	0	0	0	0	0	0	0	0	0	0	0	0	0	0	52.4	0	0	0	0	0	0	0	0	0	0
P-tN-71-PC-1	Human mastadenovirus C	129951	0	0	0	0	0	0	0	0	0	0	0	0	0	0	0	0	0	0	0	0	0	0	0	0	0	0	0	0	0	0	0	0	0	0	0	0	0	0	0	0	0	0	0	0	0	0	0
P-tN-71-PC-5	Human mastadenovirus C	129951	0	0	0	0	0	0	0	0	0	0	0	0	0	0	0	0	0	0	0	0	0	0	0	0	0	0	0	0	0	0	0	0	0	0	0	0	0	0	0	0	0	0	0	0	0	0	0
P-tN-71-PC-6	Human mastadenovirus C	129951	0	0	0	0	0	0	0	0	0	0	0	0	0	0	0	0	0	0	0	0	0	0	0	0	0	0	0	0	0	0	0	0	0	0	0	0	0	0	0	0	0	0	0	0	0	0	0
P-tN-71-PC-8	Human mastadenovirus C	129951	0	0	0	0	0	0	0	0	0	0	0	0	0	0	0	0	0	0	0	0	0	0	0	0	0	0	0	0	0	0	0	0	0	0	0	0	0	0	0	0	0	0	0	0	0	0	0
P-tN-72-PC-3	Human mastadenovirus E	130308	0	0	0	0	0	0	0	0	0	0	0	0	0	0	0	0	0	0	0	0	0	0	0	0	0	0	0	0	0	0	0	0	0	0	0	0	0	0	0	0	0	0	0	0	0	0	0
P-tN-72-PC-6	Human mastadenovirus E	130308	0	0	0	0	0	0	0	0	0	0	0	0	0	0	0	0	0	0	0	0	0	0	0	0	0	0	0	0	0	0	0	0	0	0	0	0	0	0	0	0	0	0	0	0	0	0	0
P-tN-72-PC-9	Human mastadenovirus E	130308	0	0	0	0	0	0	0	0	0	0	0	0	0	0	0	0	0	0	0	0	0	0	0	0	0	0	0	0	0	0	0	0	0	0	0	0	0	0	0	0	0	0	0	0	0	0	0
P-tN-73-PC-3	Mumps virus	2560602	0	0	0	0	0	0	0	0	0	0	0	0	0	0	0	0	0	0	0	0	0	0	0	0	0	0	0	0	0	0	0	0	0	0	0	0	0	0	0	0	0	0	0	0	0	0	0
P-tN-73-PC-5	Mumps virus	2560602	0	0	0	0	0	0	0	0	0	0	0	0	0	0	0	0	0	0	0	0	0	0	0	0	0	0	0	0	0	0	0	0	0	0	0	0	0	0	0	0	0	0	0	0	0	0	0
P-tN-73-PC-7	Mumps virus	2560602	0	0	0	0	0	0	0	0	0	0	0	0	0	0	0	0	0	0	0	0	0	0	0	0	0	0	0	0	0	0	0	0	0	0	0	0	0	0	0	0	0	0	0	0	0	0	0
P-tN-73-PC-8	Mumps virus	2560602	0	0	0	0	0	0	0	0	0	0	0	0	0	0	0	0	0	0	0	0	0	0	0	0	0	0	0	0	0	0	0	0	0	0	0	0	0	0	0	0	0	0	0	0	0	0	0
P-tN-76-PC-19	Bordetella parapertussis	519	0	0	0	0	0	0	0	0	0	0	0	0	0	0	0	0	0	0	0	0	0	0	0	0	0	0	0	0	0	0	0	0	0	0	0	0	0	0	0	0	0	0	0	0	0	0	0
P-tN-76-PC-25	Bordetella parapertussis	519	0	0	0	0	0	0	0	0	0	0	0	0	0	0	0	0	0	0	0	0	0	0	0	0	0	0	0	0	0	0	0	0	0	0	0	0	0	0	0	0	0	0	0	0	0	0	0
P-tN-76-PC-7	Bordetella parapertussis	519	0	0	0	0	0	0	0	0	0	0	0	0	0	0	0	0	0	0	0	0	0	0	0	0	0	0	0	0	0	0	0	0	0	0	0	0	0	0	0	0	0	0	0	0	0	0	0
P-tN-77-PC-4	Bordetella bronchiseptica	518	0	0	0	0	0	0	0	0	0	0	0	0	0	0	0	0	0	0	0	0	0	0	0	0	0	0	0	0	0	0	0	0	0	0	0	0	0	0	0	0	0	0	0	0	0	0	0
P-tN-77-PC-8	Bordetella bronchiseptica	518	0	0	0	0	0	0	0	0	0	0	0	0	0	0	0	0	0	0	0	0	0	0	0	0	0	0	0	0	0	0	0	0	0	0	0	0	0	0	0	0	0	0	0	0	0	0	0
P-tN-78-PC-12	Legionella pneumophila	446	0	0	0	0	0	0	0	0	0	0	0	0	0	0	0	0	0	0	0	0	0	0	0	0	0	0	0	0	0	0	0	0	0	0	0	0	0	0	0	0	0	0	0	0	0	0	0
P-tN-78-PC-14	Legionella pneumophila	446	0	0	0	0	0	0	0	0	0	0	0	0	0	0	0	0	0	0	0	0	0	0	0	0	0	0	0	0	0	0	0	0	0	0	0	0	0	0	0	0	0	0	0	0	0	0	0
P-tN-79-PC-11	Pseudomonas aeruginosa	287	0	0	0	0	0	0	0	0	0	0	0	0	0	0	0	0	0	0	0	0	0	0	0	0	0	1.6	0	0	0	0	0	0	0	0	0	0	0	0	0	0	0	0	0	0	0	0	0
P-tN-79-PC-13	Pseudomonas aeruginosa	287	0	0	0	0	0	0	0.8	0	0	0	0	0	167.2	0	0	0	0	0	0	0	0	0	4.8	0	0	85.6	0	0	0	0	0	0	0	0	0	0	0	0	138.4	0	0	0	0	0	0	0	0
P-tN-79-PC-14	Pseudomonas aeruginosa	287	0	0	0	0	0	0	0	0	0	0	0	0	0	0	0	0	0	0	0	0	0	0	84.4	0	0	0	0	0	0	0	0	0	0	0	0	0	0	0	0	0	0	0	0	0	0	0	0
P-tN-80-PC-6	Acinetobacter baumannii	470	0	0	0	0	0	0	0	0	0	0	0	0	0	44.8	0	0	0	0	0	0	0	0	0	0	0	0	0	0	0	0	0	0	0	0	0	0	0	0	0	0	0	0	0	0	0	0	0
P-tN-80-PC-7	Acinetobacter baumannii	470	0	0	0	0	0	0	0	0	0	0	0	0	0	453.6	39.6	0	0	0	0	0	0	0	0	0	0	0	0	4.8	0	0	0	0	0	0	0	0	0	0	0	0	0	0	0	0	0	0	0
P-tN-83-PC-11	Haemophilus influenzae	727	0	0	0	7	12417	3	0	2	0	324	264	127	0	0	0	6919	0	0	0	6	54	0	0	12	56	0	0	63	0	0	0	0	0	0	2	249	0	0	0	0	0	0	46	129	156.4	89	0
P-tN-83-PC-12	Haemophilus influenzae	727	0	0	8	96	2	1	27	3	0	7	16	6	0	0	15	5	17	3	34	0	0	0	0	1	7	5	0	17	0	0	0	0	0	0	0	53	31.2	3.6	0	61.6	1010.8	3.2	29	59	69.2	23	0
P-tN-87-PC-5	Streptococcus pyogenes	1314	0	0	0	0	6	0	0	0	0	0	0	0	0	0	0	0	0	0	0	0	0	0	0	0	0	0	0	0	0	0	0	0	0	0	0	0	0	0	0	0	0	0	0	1225.6	0	0	0
P-tN-87-PC-8	Streptococcus pyogenes	1314	0	0	0	0	0	0	0	0	0	0	0	0	0	0	0	0	0	0	0	0	0	0	0	0	0	0	0	0	0	0	0	0	0	0	0	0	0	0	0	0	0	0	0	355.6	0	0	0
P-tN-87-PC-9	Streptococcus pyogenes	1314	0	0	0	0	19.6	0	0	0	0	0	0	0	0	0	0	0	0	0	0	0	0	0	0	0	0	0	0	0	0	0	0	0	0	0	0	0	0	0	0	0	0	0	0	2696	0	0	0
P-tN-88-PC-10	Nocardia	1817	0	0	0	0	0	0	0	0	0	0	0	0	0	0	0	0	0	0	0	0	0	0	0	0	0	0	0	0	0	0	0	0	0	0	0	0	0	0	0	0	0	0	0	0	0	0	0
P-tN-88-PC-9	Nocardia	1817	0	0	0	0	0	0	0	0	0	0	0	0	0	0	0	0	0	0	0	0	0	0	0	0	0	0	0	0	0	0	0	0	0	0	0	0	0	0	0	0	0	0	0	0	0	0	0
P-tN-91-PC-10	Mycobacterium xenopi	1789	0	0	0	0	0	0	0	0	0	0	0	0	0	0	0	0	0	0	0	0	0	0	0	0	0	0	0	0	0	0	0	0	0	0	0	0	0	0	0	0	0	0	0	0	0	0	0
P-tN-91-PC-11	Mycobacterium xenopi	1789	0	0	0	0	0	0	0	0	0	0	0	0	0	0	0	0	0	0	0	0	0	0	0	0	0	0	0	0	0	0	0	0	0	0	0	0	0	0	0	0	0	0	0	0	0	0	0
P-tN-91-PC-13	Mycobacterium xenopi	1789	0	0	0	0	0	0	0	0	0	0	0	0	0	0	0	0	0	0	0	0	0	0	0	0	0	0	0	0	0	0	0	0	0	0	0	0	0	0	0	0	0	0	0	0	0	0	0
P-tN-91-PC-17	Mycobacterium xenopi	1789	0	0	0	0	0	0	0	0	0	0	0	0	0	0	0	0	0	0	0	0	0	0	0	0	0	0	0	0	0	0	0	0	0	0	0	0	0	0	0	0	0	0	0	0	0	0	0
P-tN-91-PC-18	Mycobacterium xenopi	1789	0	0	0	0	0	0	0	0	0	0	0	0	0	0	0	0	0	0	0	0	0	0	0	0	0	0	0	0	0	0	0	0	0	0	0	0	0	0	0	0	0	0	0	0	0	0	0
P-tN-92-PC-17	Mycobacterium intracellulare	1767	0	0	0	0	0	0	0	0	0	0	0	0	0	0	0	0	0	0	0	0	0	0	0	0	0	0	0	0	0	0	0	0	0	0	0	0	0	0	0	0	0	0	0	0	0	0	0
P-tN-92-PC-18	Mycobacterium intracellulare	1767	0	0	0	0	0	0	0	0	0	0	0	0	0	0	0	0	0	0	0	0	0	0	0	0	0	0	0	0	0	0	0	0	0	0	0	0	0	0	0	0	0	0	0	0	0	0	0
P-tN-92-PC-9	Mycobacterium intracellulare	1767	0	0	0	0	0	0	0	0	0	0	0	0	0	0	0	0	0	0	0	0	0	0	0	0	0	0	0	0	0	0	0	0	0	0	0	0	0	0	0	0	0	0	0	0	0	0	0
P-tN-93-PC-10	Mycobacterium avium	1764	0	0	0	0	0	0	0	0	0	0	0	0	0	0	0	0	0	0	0	0	0	0	0	0	0	0	0	0	0	0	0	0	0	0	0	0	0	0	0	0	0	0	0	0	0	0	0
P-tN-93-PC-12	Mycobacterium avium	1764	0	0	0	0	0	0	0	0	0	0	0	0	0	0	0	0	0	0	0	0	0	0	0	0	0	0	0	0	0	0	0	0	0	0	0	0	0	0	0	0	0	0	0	0	0	0	0
P-tN-93-PC-7	Mycobacterium avium	1764	0	0	0	0	0	0	0	0	0	0	0	0	0	0	0	0	0	0	0	0	0	0	0	0	0	0	0	0	0	0	0	0	0	0	0	0	0	0	0	0	0	0	0	0	0	0	0
P-tN-94-PC-1	Mycobacterium gordonae	1778	0	0	0	0	0	0	0	0	0	0	0	0	0	0	0	0	0	0	0	0	0	0	0	0	0	0	0	0	0	0	0	0	0	0	0	0	0	0	0	0	0	0	0	0	0	0	0
P-tN-94-PC-2	Mycobacterium gordonae	1778	0	0	0	0	0	0	0	0	0	0	0	0	0	0	0	0	0	0	0	0	0	0	0	0	0	0	0	0	0	0	0	0	0	0	0	0	0	0	0	0	0	0	0	0	0	0	0
P-tN-94-PC-4	Mycobacterium gordonae	1778	0	0	0	0	0	0	0	0	0	0	0	0	0	0	0	0	0	0	0	0	0	0	0	0	0	0	0	0	0	0	0	0	0	0	0	0	0	0	0	0	0	0	0	0	0	0	0
P-tN-97-PC-12	Mycobacteroides chelonae	1774	0	0	0	0	0	0	0	0	0	0	0	0	0	0	0	0	0	0	0	0	0	0	0	0	0	0	0	0	0	0	0	0	0	0	0	0	0	0	0	0	0	0	0	0	0	0	0
P-tN-97-PC-13	Mycobacteroides chelonae	1774	0	0	0	0	0	0	0	0	0	0	0	0	0	0	0	0	0	0	0	0	0	0	0	0	0	0	0	0	0	0	0	0	0	0	0	0	0	0	0	0	0	0	0	0	0	0	0
P-tN-98-PC-5	Neisseria meningitidis	487	0	0	0	0	0	0	0	0	0	0	0	0	0	0	0	0	0	0	0	0	0	0	0	0	0	0	0	0	0	0	0	0	0	0	0	0	0	0	0	0	0	0	0	0	0	0	0
P-tN-98-PC-9	Neisseria meningitidis	487	0	0	0	0	0	0	0	0	0	0	0	0	0	0	0	0	0	0	0	0	0	0	0	0	0	0	0	0	0	0	0	0	0	0	0	0	0	0	0	0	0	0	0	0	0	0	0
P-tN-H1-PC-1	Influenza A virus H1	H1	0	0	0	0	0	0	0	0	0	0	0	0	0	0	0	0	0	0	0	0	0	0	0	0	0	0	0	0	0	0	0	0	0	0	0	0	0	0	0	0	0	0	0	0	0	0	0
P-tN-H1-PC-2	Influenza A virus H1	H1	0	0	0	0	0	0	0	0	0	0	0	0	0	0	0	0	0	0	0	0	0	0	0	0	0	0	0	0	0	0	0	0	0	0	0	0	0	0	0	0	0	0	0	0	0	0	0
P-tN-H3-PC-1	Influenza A virus H3	H3	0	0	0	0	0	0	0	0	0	0	0	0	0	0	0	0	0	0	0	0	0	0	0	0	0	0	0	0	0	0	0	0	0	0	0	0	0	0	0	0	0	0	0	0	0	0	0
P-tN-H5-PC-2	Influenza A virus H5	H5	0	0	0	0	0	0	0	0	0	0	0	0	0	0	0	0	0	0	0	0	0	0	0	0	0	0	0	0	0	0	0	0	0	0	0	0	0	0	0	0	0	0	0	0	0	0	0
P-tN-H5-PC-4	Influenza A virus H5	H5	0	0	0	0	0	0	0	0	0	0	0	0	0	0	0	0	0	0	0	0	0	0	0	0	0	0	0	0	0	0	0	0	0	0	0	0	0	0	0	0	0	0	0	0	0	0	0
P-tN-H7-PC-1	Influenza A virus H7	H7	0	0	0	0	0	0	0	0	0	0	0	0	0	0	0	0	0	0	0	0	0	0	0	0	0	0	0	0	0	0	0	0	0	0	0	0	0	0	0	0	0	0	0	0	0	0	0
P-tN-N1-PC-10	Influenza A virus N1	N1	0	0	0	0	0	0	0	0	0	0	0	0	0	0	0	0	0	0	0	0	0	0	0	0	0	0	0	0	0	0	0	0	0	0	0	0	0	0	0	0	0	0	0	0	0	0	0
P-tN-N1-PC-8	Influenza A virus N1	N1	0	0	0	0	0	0	0	0	0	0	0	0	0	0	0	0	0	0	0	0	0	0	0	0	0	0	0	0	0	0	0	0	0	0	0	0	0	0	0	0	0	0	0	0	0	0	0
P-tN-N2-PC-2	Influenza A virus N2	N2	0	0	0	0	0	0	0	0	0	0	0	0	0	0	0	0	0	0	0	0	0	0	0	0	0	0	0	0	0	0	0	0	0	0	0	0	0	0	0	0	0	0	0	0	0	0	0
P-tN-N2-PC-4	Influenza A virus N2	N2	0	0	0	0	0	0	0	0	0	0	0	0	0	0	0	0	0	0	0	0	0	0	0	0	0	0	0	0	0	0	0	0	0	0	0	0	0	0	0	0	0	0	0	0	0	0	0
P-tN-N9-PC-5	Influenza A virus N9	N9	0	0	0	0	0	0	0	0	0	0	0	0	0	0	0	0	0	0	0	0	0	0	0	0	0	0	0	0	0	0	0	0	0	0	0	0	0	0	0	0	0	0	0	0	0	0	0
[truncated: 2 more columns]

## Sheet: Sheet3 TaqMan array
	TaqMan array result
Sample number	Pathogen	CT
490
491
493	Streptococcus pneumoniae	28.6234
	Moraxella catarrhalis	28.2198
	Human herpesvirus 6	32.4189
	Haemophilus influenzae	29.3127
	Moraxella catarrhalis	35.5818
503	Moraxella catarrhalis	32.0446
	Staphylococcus aureus	35.0921
	Haemophilus influenzae	32.5585
	Epstein-Barr virus	32.7604
506
507	Parainfluenza 1	35.3978
	Haemophilus influenzae	33.6164
	Epstein-Barr virus	31.377
509	Coronavirus HKU1	25.8278
	Cytomegalovirus	31.3852
	Haemophilus influenzae	34.3999
516	Human herpesvirus 6	34.0806
	Haemophilus influenzae	31.0281
517
	Haemophilus influenzae	34.6091
523	Epstein-Barr virus	28.5591
	Haemophilus influenzae	23.633
524	Staphylococcus aureus	35.4203
	Haemophilus influenzae	27.5149
525	Haemophilus influenzae	31.1762
	Human herpesvirus 6	35.1502
527
528
531	Cytomegalovirus	30.7052
	Measles	35.253
538	Haemophilus influenzae	25.1982
544	Haemophilus influenzae	29.3473
	Human herpesvirus 6	35.7711
553	Haemophilus influenzae	29.7137
555	Haemophilus influenzae	31.6201
	Moraxella catarrhalis	33.6949
556	Streptococcus pneumoniae	23.401
	Parainfluenza 3	24.6912
	Haemophilus influenzae	29.1342
566
568
571
573	Epstein-Barr virus	25.24
	Haemophilus influenzae	34.24
575	Epstein-Barr virus	18.97
	Cytomegalovirus	29.54
	Haemophilus influenzae	28.24
	Moraxella catarrhalis	35.43
579	Haemophilus influenzae	32.4244
583	Measles	35.1198
	Haemophilus influenzae	34.1382
584	Staphylococcus aureus	32.0825
	Moraxella catarrhalis	35.6732
	Haemophilus influenzae	32.8051
585	Coronavirus HKU1	31.9943
	Streptococcus pneumoniae	32.4802
590	Respiratory Syncytial Virus B	27.2797
591	Moraxella catarrhalis	33.0552
592
593
594
602	Epstein-Barr virus	28.8476
	Haemophilus influenzae	35.4276
621	Streptococcus pneumoniae	30.5414
	Human Coronavirus-229E	35.9509
	Haemophilus influenzae	32.0204
622	Haemophilus influenzae	32.3458
628	Haemophilus influenzae	30.96
641
651	Haemophilus influenzae	32.247
664	Haemophilus influenzae	24.1797
702	Haemophilus influenzae	32.6959
703	Haemophilus influenzae	32.1894
712	Haemophilus influenzae	31.246
713	Haemophilus influenzae	28.8626
	Moraxella catarrhalis	32.7721
	Mumps	33.3986
715	Epstein-Barr virus	32.0795
	Moraxella catarrhalis	35.2586
	Haemophilus influenzae	30.2138
716	Epstein-Barr virus	33.9958
718	/	/
720	Haemophilus influenzae	30.1551
