# Supplementary material for: UMPlex™: a targeted next-generation sequencing primer design workflow
Source: Virol J. 2025 Jul 5;22:222. doi: 10.1186/s12985-025-02831-6 (PMC12228999; doi:10.1186/s12985-025-02831-6)
Supplement: Supplementary file 2 — Supplementary Material 2. [file 12985_2025_2831_MOESM2_ESM.zip › Supplemental table 13 Comparison with mNGS.xlsx]

## Sheet: Sheet1 tNGS
Experiment number	UM20230424-LC-tNGS-4-2	UM20230425-LC-tNGS-1-3	UM20230424-LC-tNGS-4-4	UM20230424-LC-tNGS-4-5	UM20230424-LC-tNGS-1-1	UM20230425-LC-tNGS-3-1	UM20230425-LC-tNGS-3-2	UM20230424-LC-tNGS-1-3	UM20230424-LC-tNGS-1-4	UM20230424-LC-tNGS-4-8	UM20230425-LC-tNGS-1-4	UM20230424-LC-tNGS-1-6	UM20230425-LC-tNGS-1-5	UM20230424-LC-tNGS-5-1	UM20230424-LC-tNGS-5-2	UM20230424-LC-tNGS-1-7	UM20230424-LC-tNGS-5-3	UM20230425-LC-tNGS-1-6	UM20230424-LC-tNGS-1-8	UM20230425-LC-tNGS-1-7	UM20230424-LC-tNGS-2-1	UM20230424-LC-tNGS-5-7	UM20230424-LC-tNGS-2-2	UM20230424-LC-tNGS-6-2	UM20230425-LC-tNGS-1-8	UM20230424-LC-tNGS-6-3	UM20230424-LC-tNGS-2-3	UM230424-LC-KY-1-1	UM20230424-LC-tNGS-2-5	UM20230425-LC-tNGS-2-1	UM20230425-LC-tNGS-2-2	UM230424-LC-KY-1-7	UM230424-LC-KY-1-8	UM230424-LC-KY-2-1	UM230424-LC-KY-2-3	UM230424-LC-KY-2-4	UM230424-LC-KY-2-5	UM230424-LC-KY-2-6	UM20230424-LC-tNGS-2-8	UM20230426-LC-tNGS-2-3	UM20230426-LC-tNGS-2-5	UM20230425-LC-tNGS-2-3	UM20230425-LC-tNGS-1-1	UM20230424-LC-tNGS-3-3	UM20230424-LC-tNGS-3-4	UM20230425-LC-tNGS-1-2	UM20230424-LC-tNGS-3-6	UM20230424-LC-tNGS-4-1
Sample number	BY220140	BY220143	BY220144	BY220148	BY220149	BY220154	BY220161	BY220175	BY220182	BY220187	BY220198	BY220200	BY220203	BY220206	BY220207	BY220211	BY220215	BY220229	BY220235	BY220237	BY220243	BY220250	BY220257	BY220264	BY220267	BY220269	BY220270	BY220271	BY220280	BY220282	BY220284	BY220309	BY220315	BY220316	BY220326	BY220328	BY220329	BY220330	BY220331	BY220334	BY230002	BY230007	BY230013	BY230033	BY230035	BY230038	BY230076	BY230081
Sex	Male	Male	Male	Male	Male	Male	Female	Male	Male	Female	Male	Male	Male	Male	Male	Female	Male	Male	Male	Female	Male	Male	Male	Male	Female	Male	Male	Female	Female	Male	Male	Female	Female	Male	Female	Female	Male	Female	Male	Female	Male	Male	Male	Female	Female	Male	Male	Male
	UM20230424-LC-tNGS-4-2	UM20230425-LC-tNGS-1-3	UM20230424-LC-tNGS-4-4	UM20230424-LC-tNGS-4-5	UM20230424-LC-tNGS-1-1	UM20230425-LC-tNGS-3-1	UM20230425-LC-tNGS-3-2	UM20230424-LC-tNGS-1-3	UM20230424-LC-tNGS-1-4	UM20230424-LC-tNGS-4-8	UM20230425-LC-tNGS-1-4	UM20230424-LC-tNGS-1-6	UM20230425-LC-tNGS-1-5	UM20230424-LC-tNGS-5-1	UM20230424-LC-tNGS-5-2	UM20230424-LC-tNGS-1-7	UM20230424-LC-tNGS-5-3	UM20230425-LC-tNGS-1-6	UM20230424-LC-tNGS-1-8	UM20230425-LC-tNGS-1-7	UM20230424-LC-tNGS-2-1	UM20230424-LC-tNGS-5-7	UM20230424-LC-tNGS-2-2	UM20230424-LC-tNGS-6-2	UM20230425-LC-tNGS-1-8	UM20230424-LC-tNGS-6-3	UM20230424-LC-tNGS-2-3	UM230424-LC-KY-1-1	UM20230424-LC-tNGS-2-5	UM20230425-LC-tNGS-2-1	UM20230425-LC-tNGS-2-2	UM230424-LC-KY-1-7	UM230424-LC-KY-1-8	UM230424-LC-KY-2-1	UM230424-LC-KY-2-3	UM230424-LC-KY-2-4	UM230424-LC-KY-2-5	UM230424-LC-KY-2-6	UM20230424-LC-tNGS-2-8	UM20230426-LC-tNGS-2-3	UM20230426-LC-tNGS-2-5	UM20230425-LC-tNGS-2-3	UM20230425-LC-tNGS-1-1	UM20230424-LC-tNGS-3-3	UM20230424-LC-tNGS-3-4	UM20230425-LC-tNGS-1-2	UM20230424-LC-tNGS-3-6	UM20230424-LC-tNGS-4-1
Amplifier number	BY220140	BY220143	BY220144	BY220148	BY220149	BY220154	BY220161	BY220175	BY220182	BY220187	BY220198	BY220200	BY220203	BY220206	BY220207	BY220211	BY220215	BY220229	BY220235	BY220237	BY220243	BY220250	BY220257	BY220264	BY220267	BY220269	BY220270	BY220271	BY220280	BY220282	BY220284	BY220309	BY220315	BY220316	BY220326	BY220328	BY220329	BY220330	BY220331	BY220334	BY230002	BY230007	BY230013	BY230033	BY230035	BY230038	BY230076	BY230081
C-tN-117-PC-11	0	0	0	0	0	0	0	0	0	0	0	0	0	0	0	0	0	0	0	0	0	0	0	0	0	0	0	0	0	0	0	0	0	0	0	0	0	0	0	0	0	0	0	0	0	0	0	0
C-tN-117-PC-3	0	0	0	0	0	0	0	0	0	0	0	0	0	0	0	0	0	0	0	0	0	0	0	0	0	0	0	0	0	0	0	0	0	0	0	0	0	0	0	0	0	0	0	0	0	0	0	0
C-tN-117-PC-6	0	0	0	0	0	0	0	0	0	0	0	0	0	0	0	0	0	0	0	0	0	0	0	0	0	0	0	0	0	0	0	0	0	0	0	0	0	0	0	0	0	0	0	0	0	0	0	0
C-tN-117-PC-9	0	0	0	0	0	0	0	0	0	0	0	0	0	0	0	0	0	0	0	0	0	0	0	0	0	0	0	0	0	0	0	0	0	0	0	0	0	0	0	0	0	0	0	0	0	0	0	0
P-tN-05-PC-5	0	0	0	0	0	0	0	0	0	0	0	0	0	0	0	0	0	0	0	0	0	0	0	0	0	0	0	0	0	0	0	0	0	0	0	0	0	0	0	0	0	0	0	0	0	0	0	0
P-tN-05-PC-6	0	0	0	0	0	0	0	0	0	0	0	0	0	0	0	0	0	0	0	0	0	0	0	0	0	0	0	0	0	0	0	0	0	0	0	0	0	0	0	0	0	0	0	0	0	0	0	0
P-tN-77-PC-4	0	0	0	0	0	0	0	0	0	0	0	0	0	0	0	0	0	0	0	0	0	0	0	0	0	0	0	0	0	0	0	0	0	0	0	0	0	0	0	0	0	0	0	0	0	0	0	0
P-tN-77-PC-8	0	0	0	0	0	0	0	0	0	0	0	0	0	0	0	0	0	0	0	0	0	0	0	0	0	0	0	0	0	0	0	0	0	0	0	0	0	0	0	0	0	0	0	0	0	0	0	0
C-tN-13-PC-7	0	0	214	0	46.8	0	0	0	0	0	0	0	0	0	0	0	0	0	0	0	0	0	0	0	0	0	0	0	0	0	0	0	0	0	0	0	0	0	0	0	0	0	0	0	0	0	0	0
C-tN-13-PC-8	0	0	4	0	0	0	0	0	0	0	0	0	0	0	0	0	0	0	0	0	0	0	0	0	0	0	0	0	0	0	0	0	0	0	0	0	0	0	0	0	0	0	0	0	0	0	0	0
C-tN-133-PC-6	0	0	0	0	0	0	0	0	0	0	0	0	0	0	0	0	0	0	0	0	0	0	0	0	0	0	0	0	0	0	0	0	0	0	0	0	0	0	0	0	0	0	0	0	0	0	74992.4	0
C-tN-133-PC-8	0	0	0	0	0	0	0	0	0	0	0	0	0	0	0	0	0	0	0	0	0	0	0	0	0	0	0	0	0	0	0	0	0	0	0	0	0	0	0	0	0	0	0	0	0	0	33081.6	0
C-tN-133-PC-9	0	0	0	0	0	0	0	0	0	0	0	0	0	0	0	0	0	0	0	0	0	0	0	0	0	0	0	0	0	0	0	0	0	0	0	0	0	0	0	0	0	0	0	0	0	0	31206.4	0
C-tN-12-PC-7	0	0	0	0	0	0	0	0	0	0	0	0	0	0	0	0	0	0	0	0	0	0	0	0	0	0	0	0	0	0	0	0	0	0	0	0	0	0	0	0	0	0	0	0	0	0	0	0
C-tN-12-PC-8	0	0	0	0	0	0	0	0	0	0	0	0	0	0	0	0	0	0	0	0	0	0	0	0	0	0	0	0	0	0	0	0	0	0	0	0	0	0	0	0	0	0	0	0	0	0	0	0
P-tN-14-PC-5	0	0	0	0	0	0	0	0	0	0	0	0	0	0	0	0	0	0	0	0	0	0	0	0	0	0	0	0	0	0	0	0	0	0	0	0	0	0	0	0	0	0	0	0	0	0	0	0
P-tN-14-PC-6	0	0	0	0	0	0	0	0	0	0	0	0	0	0	0	0	0	0	0	0	0	0	0	0	0	0	0	0	0	0	0	0	0	0	0	0	0	0	0	0	0	0	0	0	0	0	0	0
P-tN-14-PC-7	0	0	0	0	0	0	0	0	0	0	0	0	0	0	0	0	0	0	0	0	0	0	0	0	0	0	0	0	0	0	0	0	0	0	0	0	0	0	0	0	0	0	0	0	0	0	0	0
P-tN-42-PC-10	0	0	0	0	0	0	0	0	0	0	0	0	0	0	0	0	0	0	0	0	0	0	0	0	0	0	0	0	0	0	0	0	0	0	0	0	0	0	0	0	0	52.8	0	0	0	0	0	0
P-tN-42-PC-11	0	0	0	0	0	0	0	0	0	0	0	0	0	0	0	0	0	0	0	0	0	0	0	22	0	0	0	0	21.6	0	0	0	0	0	0	0	0	0	0	0	0	0	0	0	0	0	0	0
P-tN-42-PC-23	0	0	0	0	0	0	0	0	0	0	0	0	0	0	0	0	0	0	0	0	0.8	0	0	54.8	0	0	0	0	25.2	0	0	0	0	0	0	0	0	0	0	0	0	0	0	23.6	0	0	0	0
P-tN-42-PC-2	0	0	0	0	0	0	0	0	0	0	0	0	0	0	0	0	0	0	0	0	0	0	0	27.2	0	0	0	0	12.8	0	0	0	0	0	0	0	0	0	0	0	0	0	0	0	0	0	0	0
P-tN-42-PC-8	0	0	0	0	0	0	0	0	0	0	0	0	0	0	0	0	0	0	0	0	0	0	0	142	0	0	0	0	0	0	0	0	0	0	0	0	0	0	0	0	0	0	0	0	0	0	0	0
C-tN-168-PC-12	0	0	0	0	0	0	0	0	0	0	0	0	0	0	0	0	0	0	0	0	0	0	0	0	0	0	0	0	0	0	0	0	0	0	0	0	0	0	0	0	0	0	0	0	0	0	0	0
C-tN-168-PC-3	0	0	0	0	0	0	0	0	0	0	0	0	0	0	0	0	0	0	0	0	0	0	0	0	0	0	0	0	0	0	0	0	0	0	0	0	0	0	0	0	0	0	0	0	0	0	0	0
C-tN-168-PC-5	0	0	0	0	0	0	0	0	0	0	0	0	0	0	0	0	0	0	0	0	0	0	0	0	0	0	0	0	0	0	0	0	0	0	0	0	0	0	0	0	0	0	0	0	0	0	0	0
C-tN-27-PC-5	0	0	0	0	0	0	0	0	0	0	0	0	0	0	0	0	0	0	0	0	0	0	0	0	0	0	1.2	0	0	0	0	0	0	0	0	1.2	0	0	0	0	0	0	0	0	0	0	0	0
C-tN-27-PC-6	0	0	0	0	0	0	0	0	0	0	0	0	0	0	0	0	0	0	0	0	0	0	0	0	0	0	0	0	0	0	0	0	0	0	0	0	0	0	0	0	0	0	0	0	0	0	0	0
C-tN-55-PC-11	0	0	0	0	0	0	0	0	0	0	0	0	0	0	0	0	8.8	0	2.4	0	0	0	0	0	0	0	0	0	0	0	0	0	0	0	0	0	0	0	0	0	0	0	0	0	0	0	0	0
C-tN-55-PC-7	0	0	0	0	0	0	0	0	0	0	0	0	0	0	0	0	5.6	0	22.8	0	0	0	0	0	0	0	0	0	0	0	0	0	0	0	0	0	0	0	0	0	0	0	0	0	0	0	0	0
C-tN-55-PC-8	0	0	0	0	0	0	0	0	0	0	0	0	0	0	0	0	24	0	2.4	0	0	0	0	0	0	0	0	0	0	0	0	0	0	0	0	0	0	0	0	0	0	0	0	0	0	0	0	0
C-tN-55-PC-9	0	0	0	0	0	0	0	0	0	0	0	0	0	0	0	0	42.4	0	2.4	0	0	0	0	0	0	0	0	0	0	0	0	0	0	0	0	0	0	0	0	1.2	0	0	0	0	0	0	0	0
P-tN-07-PC-5	0	0	0	0	0	0	5.6	0	0	0	0	0	0	0	0	0	0	0	0	0	0	0	0	0	0	0	1.2	0	0	0	0	6796.8	0	0	7171.6	94.4	1360	12091.2	5914	13691.2	130.8	0	5.6	9196.4	4693.2	0	0	0
P-tN-07-PC-6	0	0	0	0	0	0	11.6	0	0	0	0	0	0	0	0	0	0	0	0	0	0	0	0	0	0	0	0	0	0	0	0	33268	0	0	27135.6	404.4	8290.8	41306.8	42611.6	39585.2	540	0	16	29221.2	20185.6	0	0	0
P-tN-07-PC-8	0	0	4.8	0	0	0	15.2	0	0	0	0	0	0	0	0	0	0	0	0	0	0	0	0	0	0	0	0	0	0	0	0	25053.6	0	0	21946.8	165.2	7058.4	31564.8	41918.4	27613.6	668.8	0	2.4	26420.8	13189.6	0	0	0
P-tN-07-PC-9	0	0	0	0	0	0	2	0	0	0	0	0	0	0	0	0	0	0	0	0	0	0	0	0	0	0	0	0	0	0	0	11370.8	0	0	8480.4	102	2822.4	12728.8	10547.2	19405.2	248.8	0	4.4	12104	5229.6	0	0	0
P-tN-08-PC-40	0	0	0	0	0	0	9.6	0	0	0	0	0	0	0	0	0	0	0	0	0	0	0	0	0	0	0	0	0	0	0	0	26324.4	0	0	17994	300.4	6438.4	26094.8	22189.6	34996.4	561.6	0	0	21814.8	12707.2	0	0	0
P-tN-08-PC-44	0	0	0	0	0	0	5.6	0	0	0	0	0	0	0	0	0	0	0	0	0	0	0	0	0	0	0	0	0	0	0	0	28290	0	0	26358	1.2	7759.6	35744.4	33554.8	26528	560.8	0	9.2	1743.6	796.8	0	0	0
P-tN-41-PC-11	0	0	0	0	0	0	0	0	0	0	0	0	0	0	0	0	0	0	0	0	0	0	0	0	0	0	0	0	0	0	0	0	0	0	0	0	0	0	0	0	0	0	0	0	0	0	0	0
P-tN-41-PC-12	0	0	0	0	0	0	0	0	0	0	0	0	0	0	0	0	0	0	0	0	0	0	0	0	0	0	0	0	0	0	0	0	0	0	0	0	0	0	0	0	0	0	0	0	0	0	0	0
P-tN-41-PC-9	0	0	0	0	0	0	0	0	0	0	0	0	0	0	0	0	0	0	0	0	0	0	0	0	0	0	0	0	0	0	0	0	0	0	0	0	0	0	0	0	0	0	0	0	0	0	0	0
C-tN-30-PC-5	0	0	0	0	0	0	0	0	0	0	0	0	0	0	0	0	0	0	0	0	0	0	0	0	0	0	0	0	0	0	0	0	0	0	0	0	0	0	0	0	0	0	0	0	0	0	0	0
C-tN-30-PC-7	0	0	0	0	0	0	0	0	0	0	0	0	4.8	0	0	0	0	0	0	0	0	5.6	0	0	0	0	0	0	0	0	0	0	0	0	0	0	0	0	0	0	0	0	0	0	0	0	0	0
C-tN-137-PC-3	0	0	219.6	0	0.8	0	0	0	0	0	0	0	0	0	850	0	0	0	0	0	76545.6	0	0	0	0	0	0	0	0	11.2	0	0	0	0	0	0	0	0	0	0	5309.6	0	0	0	0	0	0	82.8
C-tN-137-PC-7	0	23.2	348.4	0	0.8	0	0	0	0	0	0	0	0	0	292.8	0	0	0	0	0	28382.4	0	0	0	0	0	0	0	0	5.6	0	0	0	0	0	0	0	0	0	0	1881.2	0	0	0	0	0	0	0
C-tN-137-PC-8	0	0	1083.6	0	0	0	0	0	0	0	0	0	0	0	658.8	0	0	0	0	0	31672	0	0	0	0	0	0	0	0	5.6	0	0	0	0	0	0	0	0	0	0	2835.6	0	0	0	0	0	0	0
C-tN-137-PC-9	0	0	630	0	2.4	0	0	0	0	0	0	0	0	0	432.4	0	0	0	0	0	47534.4	0	0	0	0	0	0	0	0	8.4	0	0	0	0	0	0	0	0	0	0	2987.6	0	0	0	0	0	0	0
P-tN-203-PC-7	0	0	0	0	0	0	0	0	0	0	0	0	0	0	0	0	0	0	0	0	0	0	0	0	0	0	0	0	0	0	0	0	0	0	0	0	0	0	0	0	0	0	0	0	0	0	0	0
P-tN-203-PC-8	0	0	0	0	0	0	0	0	0	0	0	0	0	0	0	0	0	0	0	0	0	0	0	0	0	0	0	0	0	0	0	0	0	0	0	0	0	0	0	0	0	0	0	0	0	0	0	0
P-tN-79-PC-11	0	0	0	0	17054.8	0	78.8	23.2	0	0	0	0	0	0	0	0	48857.2	143.6	0	2.8	14	0	78660	0	0	0	0	0	0	0	168	4.4	0	0	0	0	0	0	0	0	34873.2	0	0	0	0	0	0	0
P-tN-79-PC-13	0	0	0	0	53150	0	113.2	54	0	0	0	0	0	0	0	8.8	72786.4	82.8	0	0	14.8	0	94492.4	10.8	0	0	0	0	0	0	6.8	0	0	0	0	0	0	0	0	0	69134	0	0	0	0	0	0	0
P-tN-79-PC-14	0	0	0	0	5548	0	36.4	7.6	0	0	0	0	0	0	0	0	11248.4	36.4	0	0	10.8	0	24652	0	0	0	0	2.4	0	0.8	5.2	0	0	0	0	0	0	2.8	0	0	20718	0	0	0	0	0	0	0
C-tN-02-PC-2	0	0	0	0	0	0	0	0	0	0	0	0	0	0	0	0	0	0	0	0	0	0	0	0	0	0	0	0	0	0	0	0	0	0	0	0	0	0	0	0	0	0	0	0	0	0	0	0
C-tN-02-PC-3	0	0	0	0	0	0	0	0	0	0	0	0	0	0	0	0	0	0	0	0	0	0	0	0	0	0	0	0	0	0	0	0	0	0	0	0	0	0	0	0	0	0	0	0	0	0	0	0
C-tN-29-PC-17	0	0	77.2	0	23.2	0	0	0	0	0	0	0	0	0	0	0	0	0	7.6	89.2	0	0	0	0	0	0	0	0	0	0	0	0	0	0	0	0	0	0	0	0	0	0	0	0	0	0	0	0
C-tN-29-PC-19	0	0	274.8	0	279.6	0	0	0	0	0	0	0	0	0	0	0	0	0	38	0	0	0	0	0	0	0	4.4	0	0	0	0	0	0	0	0	0	0	0	0	0	0	0	0	0	0	0	0	0
C-tN-29-PC-20	0	0	86.4	0	98	0	0	0	0	12.4	0	0	0	0	1210.4	0	0	0	0	0	0	0	0	0	0	0	0	51.6	0	0	0	0	0	0	0	0	0	0	0	0	0	0	0	0	0	0	0	0
P-tN-78-PC-12	0	0	0	0	0	0	0	0	0	0	0	0	0	0	0	0	0	0	0	0	0	0	0	0	0	0	0	0	0	0	0	0	0	0	0	0	0	0	0	0	0	0	0	0	0	0	0	1470.4
P-tN-78-PC-14	0	0	0	0	0	0	0	0	0	0	0	0	0	0	0	0	0	0	0	0	0	0	0	0	0	0	0	0	0	0	0	0	0	0	0	0	0	0	0	0	0	0	0	0	0	0	0	1358
C-tN-19-PC-7	0	0	0	0	0	0	2	0	107.2	0	0	0	0	0	46.4	0	0	0	0	0	10910.8	0	0	0	0	0	1.2	0	0	2.8	0	0	0	0	0	0	0	0	0	0	0	0	0	9159.6	0	0	0	10227.2
C-tN-19-PC-8	0	0	0	0	0	0	0	0	33.2	0	0	0	0	0	9.6	0	0	0	0	0	2620.8	0	0	0	0	0	0	0	0	0	0	0	0	0	0	0	0	0	0	0	0	0	0	3471.2	0	0	0	3322.4
C-tN-167-PC-6	0	0	0	0	0	0	0	0	0	0	0	0	0	0	0	0	0	0	0	0	0	0	0	0	0	0	0	0	0	0	0	0	0	0	0	0	0	0	0	0	0	0	0	0	0	0	0	0
C-tN-167-PC-9	0	0	0	0	0	0	0	0	0	0	0	0	0	0	0	0	0	0	0	0	0	0	0	0	0	0	0	0	0	0	0	0	0	0	0	0	0	0	0	0	0	0	0	0	0	0	0	0
P-tN-73-PC-3	0	0	0	0	0	0	0	0	0	0	0	0	0	0	0	0	0	0	0	0	0	0	0	0	0	0	0	0	0	0	0	0	0	0	0	0	0	0	0	0	0	0	0	0	0	0	0	0
P-tN-73-PC-5	0	0	0	0	0	0	0	0	0	0	0	0	0	0	0	0	0	0	0	0	0	0	0	0	0	0	0	0	0	0	0	0	0	0	0	0	0	0	0	0	0	0	0	0	0	0	0	0
P-tN-73-PC-7	0	0	0	0	0	0	0	0	0	0	0	0	0	0	0	0	0	0	0	0	0	0	0	0	0	0	0	0	0	0	0	0	0	0	0	0	0	0	0	0	0	0	0	0	0	0	0	0
P-tN-73-PC-8	0	0	0	0	0	0	0	0	0	0	0	0	0	0	0	0	0	0	0	0	0	0	0	0	0	0	0	0	0	0	0	0	0	0	0	0	0	0	0	0	0	0	0	0	0	0	0	0
C-tN-22-PC-8	0	0	0	0	0	0	0	0	0	0	0	0	0	0	0	0	0	0	0	0	0	0	0	0	0	0	0	0	0	0	0	0	0	0	0	0	0	0	0	0	0	0	0	0	0	0	0	0
C-tN-22-PC-9	0	0	0	0	0	0	0	0	0	0	0	0	0	0	0	0	0	0	0	0	0	0	0	1219.6	0	0	0	0	0	0	0	0	34.4	0	0	0	0	0	0	0	0	0	0	0	0	0	0	0
P-tN-72-PC-3	0	0	0	0	0	0	0	0	0	0	0	0	0	0	0	0	0	0	0	0	0	0	0	0	0	0	0	0	0	0	0	0	0	0	0	0	0	0	0	0	0	0	0	0	0	0	0	0
P-tN-72-PC-6	0	0	0	0	0	0	0	0	0	0	0	0	0	0	0	0	0	0	0	0	0	0	0	0	0	0	0	0	0	0	0	0	0	0	0	0	0	0	0	0	0	0	0	0	0	0	0	0
P-tN-72-PC-9	0	0	0	0	0	0	0	0	0	0	0	0	0	0	0	0	0	0	0	0	0	0	0	0	0	0	0	0	0	0	0	0	0	0	0	0	0	0	0	0	0	0	0	0	0	0	0	0
P-tN-71-PC-1	0	0	0	0	0	0	0	0	0	0	0	0	0	0	0	0	0	0	0	0	0	0	0	0	0	0	0	0	0	0	0	0	0	0	0	0	0	0	0	0	0	0	0	0	0	0	0	0
P-tN-71-PC-5	0	0	0	0	0	0	0	0	0	0	0	0	0	0	0	0	0	0	0	0	0	0	0	0	0	0	0	0	0	0	0	0	0	0	0	0	0	0	0	0	0	0	0	0	0	0	0	0
P-tN-71-PC-6	0	0	0.8	0	0	0	0	0	0	0	0	0	0	0	0	0	0	0	0	0	0	0	0	0	0	0	0	0	0	0	0	0	0	0	0	0	0	0	0	0	0	0	0	0	0	0	0	0
P-tN-71-PC-8	0	0	0	0	0	0	0	0	0	0	0	0	0	0	0	0	0	0	0	0	0	0	0	0	0	0	0	0	0	0	0	0	0	0	0	0	0	0	0	0	0	0	0	0	0	0	0	0
P-tN-70-PC-4	0	0	0	0	0	0	0	0	0	0	0	0	0	0	0	0	7.6	0	0	0	0	0	0	0	0	0	0	0	0	0	0	0	0	0	0	0	0	0	0	0	0	0	0	0	0	0	0	0
P-tN-70-PC-6	0	0	0	0	0	0	0	0	0	0	0	0	0	0	0	0	0	0	0	0	0	0	0	0	0	0	0	0	0	0	0	0	0	0	0	0	0	0	0	0	0	0	0	0	0	0	0	0
C-tN-107-PC-5	0	0	0	0	0	0	0	0	0	0	0	0	0	0	0	0	0	0	0	0	0	0	0	0	0	0	0	0	0	0	0	0	0	0	0	0	0	0	0	0	0	0	0	0	0	0	0	0
C-tN-125-PC-2	2164.8	0	37.2	0	704	9.2	646.8	0	0	0	56	4.4	2958.8	82	0	17.2	327.2	84.8	20.4	121.6	52.4	214.4	0	344.4	85.2	0	3.6	16.4	80.8	293.6	0	20.4	376.8	61.6	0	0	0	0	0	0	9.6	0	0	0	0	66	0	4283.6
C-tN-125-PC-4	2740.8	0	42	0	806.8	18.4	727.6	0	0	0	24.8	59.6	8202	228	0	26	375.2	432	7.6	175.2	288	159.2	0	454	178.8	0	12.4	4.8	126.4	422.4	0	38.4	1001.6	33.2	0	0	0	0	0	0	22.8	0	0	0	0	76	0	9937.2
C-tN-07-PC-3	157.2	38.8	56	0	0	0	0	0	0	22.4	0	54.8	867.6	0	0	0	65.6	0	0	0	0	0	0.4	0	0	0	0	0	0	0	0	0	78.4	0	0	0	0	0	0	0	0	0	0	0	0	261.2	0	485.2
C-tN-07-PC-7	20.4	8.4	0	0	0	0	0	0	0	0	0	45.6	588	0	0	0	40.4	0	0	0	0	0	0.4	0	0	0	0	0	0	11.2	0	0	46.8	0	0	0	0	0	0	0	0	0	0	0	0	102.4	0	366.8
C-tN-07-PC-8	1.2	0	1.2	0	0	0	0	0	0	11.2	0	0	400	0	0	0	14	0	0	0	0	0	0.4	0	0	0	0	0	0	76.4	0	0	0	0	0	0	0	0	0	0	0	0	0	0	0	52.8	0	142
P-tN-27-PC-1	0	0	0	0	0	0	0	0	0	0	278.8	0	0	0	0	0	0	0	0	0	0	0	0	0	0	0	0	0	0	0	0	0	0	0	0	0	0	0	0	0	0	0	0	0	0	0	0	0
P-tN-27-PC-2	0	0	0	0	0	0	0	0	0	0	252	0	0	0	0	0	0	0	0	0	0	0	0	0	0	0	0	0	0	0	0	0	0	0	0	0	0	0	0	0	0	0	0	0	0	0	0	0
P-tN-27-PC-3	0	0	0	0	0	0	0	0	0	0	343.6	0	0	0	0	0	0	0	0	0	0	0	0	0	0	0	0	0	0	0	0	0	0	0	0	0	0	0	0	0	0	0	0	0	0	0	0	0
P-tN-30-PC-20	0	0	0	0	0	0	0	0	0	0	0	0	0	0	0	0	0	0	0	0	0	0	0	0	0	0	0	0	0	0	0	0	0	0	0	0	0	0	0	0	0	0	0	0	0	0	0	0
P-tN-30-PC-4	0	0	0	0	0	0	0	0	0	0	0	0	0	0	0	0	0	0	0	0	0	0	0	0	0	0	0	0	0	0	0	0	0	0	0	0	0	0	0	0	0	0	0	0	0	0	0	0
P-tN-29-PC-17	0	0	0	0	0	0	0	0	0	0	0	0	0	0	0	0	0	0	0	0	0	0	0	0	0	0	0	0	0	0	0	0	0	0	0	0	0	0	0	0	0	0	0	0	0	0	0	0
P-tN-29-PC-18	0	0	0	0	0	0	0	0	0	0	0	0	0	0	0	0	0	0	0	0	0	0	0	0	0	0	0	0	0	0	0	0	0	0	0	0	0	0	0	0	0	0	0	0	0	0	0	0
P-tN-03-PC-12	0	0	0	0	0	0	0	0	0	0	0	0	0	0	0	0	0	0	0	0	0	0	0	0	0	0	0	0	0	0	0	0	0	0	0	0	0	0	0	0	0	0	0	0	0	0	0	0
P-tN-03-PC-9	0	0	0	0	0	0	0	0	0	0	0	0	0	0	0	0	0	0	0	0	0	0	0	0	0	0	0	0	0	0	0	0	0	0	0	0	0	0	0	0	0	0	0	0	0	0	0	0
P-tN-02-PC-11	0	0	0	0	0	0	0	0	0	0	0	0	0	0	0	0	0	0	0	0	0	0	0	0	0	0	0	0	0	0	0	0	0	0	0	0	0	0	0	0	0	0	0	0	0	0	0	0
P-tN-02-PC-8	0	0	0	0	0	0	0	0	0	0	0	0	0	0	0	0	0	0	0	0	0	0	0	0	0	0	0	0	0	0	0	0	0	0	0	0	0	0	0	0	0	0	0	0	0	0	0	0
P-tN-04-PC-1	0	0	0	0	0	0	0	0	0	0	0	0	0	0	0	0	0	0	0	0	0	0	0	0	0	0	0	0	0	0	0	0	0	0	0	0	0	0	0	0	0	0	0	0	0	0	0	0
P-tN-04-PC-2	0	0	0	0	0	0	0	0	0	0	0	0	0	0	0	0	0	0	0	0	0	0	0	0	0	0	0	0	0	0	0	0	0	0	0	0	0	0	0	0	0	0	0	0	0	0	0	0
P-tN-04-PC-3	0	0	0	0	0	0	0	0	0	0	0	0	0	0	0	0	0	0	0	0	0	0	0	0	0	0	0	0	0	0	0	0	0	0	0	0	0	0	0	0	0	0	0	0	0	0	0	0
P-tN-01-PC-11	0	0	0	0	0	0	0	0	0	0	0	0	0	0	0	0	0	0	0	0	0	0	0	0	0	0	0	0	0	0	0	0	0	0	0	0	0	0	0	0	0	0	0	0	0	0	0	0
P-tN-01-PC-14	0	0	0	0	0	0	0	0	0	0	0	0	0	0	0	0	0	0	0	0	0	0	0	0	0	0	0	0	0	0	0	0	0	0	0	0	0	0	0	0	0	0	0	0	0	0	0	0
P-tN-01-PC-2	0	0	0	0	0	0	0	0	0	0	0	0	0	0	0	0	0	0	0	0	0	0	0	0	0	0	0	0	0	0	0	0	0	0	0	0	0	0	0	0	0	0	0	0	0	0	0	0
P-tN-24-PC-10	0	0	0	0	0	0	0	0	0	0	0	0	0	0	0	0	0	0	0	0	0	0	0	0	0	0	0	0	0	0	0	0	0	0	0	0	0	0	0	0	0	0	0	0	0	0	0	0
P-tN-24-PC-13	0	0	0	0	0	0	0	0	0	0	0	0	0	0	0	0	0	0	0	0	0	0	0	0	0	0	0	0	0	0	0	0	0	0	0	0	0	0	0	0	0	0	0	0	0	0	0	0
P-tN-24-PC-16	0	0	0	0	0	0	0	0	0	0	0	0	0	0	0	0	0	0	0	0	0	0	0	0	0	0	0	0	0	0	0	0	0	0	0	0	0	0	0	0	0	0	0	0	0	0	0	0
P-tN-23-PC-5	0	0	0	0	0	0	0	0	0	0	0	0	0	0	0	0	0	0	0	0	0	0	0	0	0	0	0	0	0	0	0	0	0	0	0	0	0	0	0	0	0	0	0	0	0	0	0	0
P-tN-23-PC-6	0	0	0	0	0	0	0	0	0	0	0	0	0	0	0	0	0	0	0	0	0	0	0	0	0	0	0	0	0	0	0	0	0	0	0	0	0	0	0	0	0	0	0	0	0	0	0	0
P-tN-22-PC-11	0	0	0	0	0	0	0	0	0	0	0	0	0	0	0	0	0	0	0	0	0	0	0	0	0	0	0	0	0	0	0	0	0	0	0	0	0	0	0	0	0	0	0	0	0	0	0	0
P-tN-22-PC-13	0	0	0	0	0	0	0	0	0	0	0	0	0	0	0	0	0	0	0	0	0	0	0	0	0	0	0	0	0	0	0	0	0	0	0	0	0	0	0	0	0	0	0	0	0	0	0	0
P-tN-22-PC-7	0	0	0	0	0	0	0	0	0	0	0	0	0	0	0	0	0	0	0	0	0	0	0	0	0	0	0	0	0	0	0	0	0	0	0	0	0	0	0	0	0	0	0	0	0	0	0	0
P-tN-21-PC-52	0	0	0	0	0	0	0	0	0	0	0	0	0	0	0	0	0	0	0	0	0	0	0	0	0	0	0	0	0	0	0	0	0	0	0	0	0	0	0	0	0	0	0	0	0	0	0	0
P-tN-21-PC-54	0	0	0	0	0	0	0	0	0	0	0	0	0	0	0	0	0	0	0	0	0	0	0	0	0	0	0	0	0	0	0	0	0	0	0	0	0	0	0	0	0	0	0	0	0	0	0	0
C-tN-60-PC-3	0	0	0	0	0	0	0	0	0	0	0	0	0	0	0	0	0	0	0	0	0	0	0	0	0	0	0	0	0	0	0	0	0	0	0	0	0	0	0	0	0	0	0	0	0	0	0	0
C-tN-60-PC-5	0	0	0	0	0	0	0	0	0	0	0	0	0	0	0	0	0	0	0	0	0	0	0	0	0	0	0	0	0	0	0	0	0	0	0	0	0	0	0	0	0	0	0	0	0	0	0	0
C-tN-60-PC-7	0	0	0	0	0	0	0	0	0	0	0	0	0	0	0	0	0	0	0	0	0	0	0	0	0	0	0	0	0	0	0	0	0	0	0	0	0	0	0	0	0	0	0	0	0	0	0	0
C-tN-59-PC-1	0	633.2	0	0	2328.4	780.8	0	0	0	0	0	0	0	0	52157.6	0	0	0	0	0	0	0	0	0	0	0	0	0	0	0	0	0	0	0	0	0	0	0	0	0	0	0	53.6	42.4	1320.8	0	2.4	23.6
C-tN-59-PC-3	0	1304.4	0	0	3112.4	597.2	0	0	0	0	0	0	0	0	53944.8	0	0	0	0	0	3.2	0	0	10.8	0	0	0	0	0	0	0	0	0	0	0	0	0	0	0	0	0	0	130	0	1740.4	0	1.6	0
C-tN-16-PC-10	0	0	0	0	0	0	0	0	0	0	0	0	0	0	0	0	0	0	0	0	0	0	0	0	0	0	0	0	0	0	0	0	0	0	0	0	0	0	0	0	15.2	0	0	0	0	0	0	0
C-tN-16-PC-7	0	0	0	0	0	0	0	0	0	0	0	0	0	0	0	0	0	0	0	0	0	0	0	0	0	0	0	0	0	0	0	0	0	0	0	0	0	0	0	0	3.6	0	1.2	0	0	0	0	0
C-tN-175-PC-2	0	0	0	0	0	0	0	0	0	0	0	0	0	0	0	0	0	0	0	0	0	0	0	0	0	0	0	0	0	0	0	0	0	0	0	0	0	0	0	0	0	0	0	0	0	0	0	0
C-tN-175-PC-8	0	0	0	0	0	0	0	0	0	0	0	0	0	0	0	0	0	0	0	0	0	0	0	0	0	0	0	0	0	0	0	0	0	0	0	0	0	0	0	0	0	0	0	0	0	0	0	0
C-tN-175-PC-9	0	0	0	0	0	0	0	0	0	0	0	0	0	0	0	0	0	0	0	0	0	0	0	0	0	0	0	0	0	0	0	0	0	0	0	0	0	0	0	0	0	0	0	0	0	0	0	0
C-tN-148-PC-5	0	0	0	0	0	0	0	0	0	0	0	0	0	0	0	0	0	0	0	0	0	0	0	0	0	0	0	0	0	0	0	0	0	0	0	0	0	0	0	0	0	0	0	0	0	0	0	0
C-tN-148-PC-6	0	0	0	0	0	0	0	0	0	0	4.4	0	0	0	0	0	0	0	5.2	0	0	0	0	0	0	0	0	0	0	0	0	0	0	0	0	0	0	0	0	0	0	0	0	0	0	0	0	0
C-tN-148-PC-8	0	0	0	0	0	0	0	0	0	0	0	0	0	0	0	0	0	0	2.4	0	0	0	0	0	0	0	0	0	0	0	0	0	0	0	0	0	0	0	0	0	0	0	0	0	0	0	0	0
P-tN-88-PC-10	0	0	0	0	0	0	0	0	0	0	0	0	0	0	0	0	0	0	0	0	0	0	0	0	0	0	0	0	0	0	0	0	0	0	0	0	0	0	0	0	0	0	0	0	0	0	0	0
P-tN-88-PC-9	0	0	0	0	0	0	0	0	0	0	0	0	0	0	0	0	0	0	0	0	0	0	0	0	0	0	0	0	0	0	0	0	0	0	0	0	0	0	0	0	0	0	0	0	0	0	0	0
P-tN-36-PC-10	0	0	0	0	0	0	0	0	0	0	0	0	0	0	0	0	0	0	0	0	0	0	0	0	0	0	0	0	0	0	0	0	0	0	0	0	0	0	0	0	0	0	0	0	0	109.2	0	0
P-tN-36-PC-11	0	0	0	0	0	0	0	0	0	0	0	0	0	0	0	0	0	0	0	0	0	0	0	0	0	0	0	0	0	0	0	0	0	0	0	0	0	0	0	0	0	0	0	0	0	0	0	0
P-tN-36-PC-9	0	0	0	0	0	0	0	0	0	0	0	0	0	0	0	0	0	0	0	0	0	0	0	0	0	0	0	0	0	0	0	0	0	0	0	0	0	0	0	0	0	0	0	0	0	0	0	0
P-tN-93-PC-10	0	0	0	0	0	0	0	0	0	0	0	0	0	0	0	0	0	0	0	0	0	0	0	0	0	0	0	0	0	0	0	0	0	0	0	0	0	0	0	0	0	0	0	0	0	0	0	0
P-tN-93-PC-12	0	0	0	0	0	0	0	0	0	0	0	0	0	0	0	0	0	0	0	0	0	0	0	0	0	0	0	0	0	0	0	0	0	0	0	0	0	0	0	0	0	0	0	0	0	0	0	0
P-tN-93-PC-7	0	0	0	0	0	0	0	0	0	0	0	0	0	0	0	0	0	0	0	0	0	0	0	0	0	0	0	0	0	0	0	0	0	0	0	0	0	0	0	0	0	0	0	0	0	0	0	0
P-tN-98-PC-5	0	0	0	0	0	0	0	0	0	0	0	0	0	0	0	0	0	0	0	0	0	0	0	0	0	0	0	0	0	0	0	0	0	0	0	0	0	0	118.4	0	0	0	0	0	0	0	0	0
P-tN-98-PC-9	0	0	0	0	0	0	0	0	0	0	0	0	0	0	0	0	0	0	0	0	0	0	0	0	0	0	0	0	0	0	0	0	0	0	0	0	0	0	157.6	0	0	0	0	0	0	0	0	0
C-tN-166-PC-10	0	0	0	0	0	0	0	0	0	0	0	0	0	0	0	0	0	0	0	0	0	0	0	0	0	0	0	0	0	0	0	0	0	0	0	0	0	0	0	0	0	0	0	0	0	0	0	0
C-tN-166-PC-9	0	0	0	0	0	0	0	0	0	0	0	0	0	0	0	0	0	0	0	0	0	0	0	0	0	0	0	0	0	0	0	0	0	0	0	0	0	0	0	0	0	0	0	0	0	0	0	0
G-DR-39-PC-1	2457.6	0	545.6	68.4	14.8	0	28.8	0	0	1546	43.2	36.4	0	0	0	0	0	17.2	43.2	0	15.6	0	0	1246.8	0	0	0	0	0	0	0	0	36	178	0	0	0	0	0	0	44	0	19729.2	471.6	3084.4	0	0	0
G-DR-39-PC-2	2424.4	0	294.8	0	0	0	21.2	0	0	1705.6	57.2	41.2	0	0	0	0	0	69.6	25.2	0	46.4	0	0	1132	0	0	0	0	0	0	0	0	139.6	54.4	0	0	0	0	0	0	71.2	0	28757.6	181.2	2299.2	0	0	0
C-tN-119-PC-26	0	0	0	0	0	0	0	0	0	0	0	0	0	0	0	0	0	0	0	0	0	0	0	0	0	0	0	0	0	0	0	0	0	0	0	0	0	0	0	0	0	0	0	0	0	0	0	0
C-tN-119-PC-28	0	0	0	0	0	0	0	0	0	0	0	0	0	0	0	0	0	0	0	0	0	0	0	0	0	0	0	0	0	0	0	0	0	0	0	0	0	0	0	0	0	0	0	0	0	0	0	0
C-tN-119-PC-6	0	0	0	0	0	0	0	0	0	0	0	0	0	0	0	0	0	0	0	0	0	0	0	0	0	0	0	0	0	0	0	0	0	0	0	0	0	0	0	0	0	0	0	0	0	0	0	0
C-tN-172-PC-10	0	0	0	0	0	0	0	0	0	0	0	0	0	0	0	0	0	0	0	0	0	0	0	0	0	0	0	0	0	0	0	0	0	0	0	0	0	0	0	0	0	0	0	0	0	0	0	0
C-tN-172-PC-8	0	0	0	0	0	0	0	0	0	0	0	0	0	0	0	0	0	0	0	0	0	0	0	0	0	0	0	0	0	0	0	0	0	0	0	0	0	0	0	0	0	0	0	0	0	0	0	0
C-tN-121-PC-10	0	0	0	0	0	0	0	0	0	0	0	0	0	0	0	0	0	0	0	0	0	0	0	0	0	0	0	0	0	0	0	0	0	0	0	0	0	0	0	0	0	0	0	0	0	0	0	0
C-tN-121-PC-2	0	0	0	0	0	0	0	0	0	0	0	0	0	0	0	0	0	0	0	0	0	0	0	0	0	0	0	0	0	0	0	0	0	0	0	0	0	0	0	0	0	0	0	0	0	0	0	0
C-tN-121-PC-6	0	0	0	0	0	0	0	0	0	0	0	0	0	0	0	0	0	0	0	0	0	0	0	0	0	0	0	0	0	0	0	0	0	0	0	0	0	0	0	0	0	0	0	0	0	0	0	0
P-tN-32-PC-10	0	0	0	0	0	0	0	0	0	0	0	0	0	0	0	0	0	0	0	0	0	0	0	0	0	0	0	0	0	0	0	0	0	0	0	0	0	0	0	0	0	0	0	0	0	0	0	0
P-tN-32-PC-2	0	0	0	0	0	0	0	0	0	0	0	0	0	0	0	0	0	0	0	0	0	0	0	0	0	0	0	0	0	0	0	0	0	0	0	0	0	0	0	0	0	0	0	0	0	0	0	0
P-tN-32-PC-5	0	0	0	0	0	0	0	0	0	0	0	0	0	0	0	0	0	0	0	0	0	0	0	0	0	0	0	0	0	0	0	0	0	0	0	0	0	0	0	0	0	0	0	0	0	0	0	0
P-tN-32-PC-6	0	0	0	0	0	0	0	0	0	0	0	0	0	0	0	0	0	0	0	0	0	0	0	0	0	0	0	0	0	0	0	0	0	0	0	0	0	0	0	0	0	0	0	0	0	0	0	0
P-tN-32-PC-7	0	0	0	0	0	0	0	0	0	0	0	0	0	0	0	0	0	0	0	0	0	0	0	0	0	0	0	0	0	0	0	0	0	0	0	0	0	0	0	0	0	0	0	0	0	0	0	0
C-tN-146-PC-5	0	0	0	0	0	0	0	0	0	0	0	0	0	0	0	0	0	0	0	0	0	0	0	0	0	0	0	0	0	0	0	0	0	0	0	0	0	0	0	0	0	0	0	0	0	0	0	0
C-tN-146-PC-6	0	0	0	0	0	0	0	0	0	0	0	0	0	0	0	0	0	0	0	0	0	0	0	0	0	0	0	0	0	0	0	0	0	0	0	0	0	0	0	0	0	0	0	0	0	0	0	0
P-tN-83-PC-11	0	0	0	0	0	0	0	0	0	0	0	0	0	0	0.8	0	0	0	0	0	0	0	0	0	0	0	0	0	0	0	0	0	0	0	0	0	0	0	188	0	0	0	0	0	0	0	0	0
P-tN-83-PC-12	0	7.2	0	0	0	0	0	0	0	0	0	0	0	0	0	0	0	0	0	0	0	0	0	0	0	0	0	0	0	0	0	0	0.8	0	0	0	0	0	0	0	0	0	0	0	0	0	1.2	0
C-tN-174-PC-2	0	0	0	0	0	0	0	0	0	0	0	0	0	0	0	0	0	0	0	0	0	0	0	0	0	0	0	0	0	0	0	0	0	0	0	0	0	0	0	0	0	0	0	0	0	0	0	0
C-tN-174-PC-3	0	0	0	0	0	0	0	0	0	0	0	0	0	0	0	0	0	0	0	0	0	0	0	0	0	0	0	0	0	0	0	0	0	0	0	0	0	0	0	0	0	0	0	0	0	0	0	0
C-tN-174-PC-4	0	0	0	0	0	0	0	0	0	0	0	0	0	0	0	0	0	0	0	0	0	0	0	0	0	0	0	0	0	0	0	0	0	0	0	0	0	0	0	0	0	0	0	0	0	0	0	0
C-tN-170-PC-11	0	0	0	0	0	0	0	0	0	0	0	0	0	0	0	0	0	0	0	0	0	0	0	0	0	0	0	0	0	0	0	0	0	0	0	0	0	0	0	0	0	0	0	0	0	0	0	0
C-tN-170-PC-4	0	0	0	0	0	0	0	0	0	0	0	0	0	0	0	0	0	0	0	0	0	0	0	0	0	0	0	0	0	0	0	0	0	0	0	0	0	0	0	0	0	0	0	0	0	0	0	0
C-tN-170-PC-5	0	0	0	0	0	0	0	0	0	0	0	0	0	0	0	0	0	0	0	0	0	0	0	0	0	0	0	0	0	0	0	0	0	0	0	0	0	0	0	0	0	0	0	0	0	0	0	0
P-tN-38-PC-12	0	0	0	0	0	0	0	0	0	0	0	0	0	0	0	0	0	0	0	0	0	0	0	0	0	0	0	0	0	0	0	0	0	0	0	0	0	0	0	0	0	0	0	0	0	0	0	0
P-tN-38-PC-14	0	0	0	0	0	0	0	0	0	0	0	0	0	0	0	0	0	0	0	0	0	0	0	0	0	0	0	0	0	0	0	0	0	0	0	0	0	0	0	0	0	0	0	0	0	0	0	0
P-tN-38-PC-15	0	0	0	0	0	0	0	0	0	0	0	0	0	0	0	0	0	0	0	0	0	0	0	0	0	0	0	0	0	0	0	0	0	0	0	0	0	0	0	0	0	0	0	0	0	0	0	0
C-tN-09-PC-11	0	0	0	0	0	0	0	0	0	0	0	0	0	0	0	0	0	0	0	0	0	0	0	0	0	0	0	0	0	0	0	0	0	0	0	0	0	0	0	0	0	0	0	0	0	0	0	0
C-tN-09-PC-4	0	0	0	0	0	0	0	0	0	0	0	0	0	0	0	0	0	0	0	0	0	0	0	0	0	0	0	0	0	0	0	0	0	0	0	0	0	0	0	0	0	0	0	0	0	0	0	0
C-tN-09-PC-7	0	0	0	0	0	0	0	0	0	0	0	0	0	0	0	0	0	0	0	0	0	0	0	0	0	0	0	0	0	0	0	0	0	0	0	0	0	0	0	0	0	0	0	0	0	0	0	0
C-tN-09-PC-9	0	0	0	0	0	0	0	0	0	0	0	0	0	0	0	0	0	0	0	0	0	0	0	0	0	0	0	0	0	0	0	0	0	0	0	0	0	0	0	0	0	0	0	0	0	0	0	0
C-tN-04-PC-2	0	0	0	0	0	0	0	0	0	0	0	0	0	0	0	0	1092.4	0	0	0	34.8	0	38	0	0	4044.4	1.2	0	0	0	0	1653.2	0	0	0	0	0	0	0	0	0	0	0	0	0	0	0	1633.2
C-tN-04-PC-3	0	0	0	0	0	0	0	0	0	0	0	0	0	0	0	0	266	0	2.4	0	1.6	0	4.4	27.2	0	0	2.4	0	0	0	0	125.6	0	0	0	0	0	0	0	0	0	0	0	0	0	0	0	56.4
P-tN-37-PC-16	0	0	0	0	0	0	0	0	0	0	0	457.2	0	0	0	0	0	0	3022	0	0	0	0	0	0	0	0	0	20897.2	0	0	0	0	0	0	0	0	0	0	6.4	1846	0	0	0	0	0	0	0
P-tN-37-PC-17	0	0	0	0	0	0	0	0	0	123.6	0	955.2	0	0	0	0	0	0	3750	0	0	0	0	0	0	0	0	0	33728.4	0	0	0	0	0	0	0	0	0	0	3.6	1487.2	0.8	58.4	0	0	0	0	0
P-tN-35-PC-15	0	0	0	0	0	0	0	2693.6	0	0	0	0	0	0	0	1333.2	0	0	0	0	0	0	0	0	0	0	0	0	0	0	0	0	0	0	0	0	0	0	0	0	0	0	0	0	0	0	0	0
P-tN-35-PC-16	0	0	0	0	0	0	0	1277.2	0	0	0	0	0	0	0	1636	0	0	0	0	0	0	0	0	0	0	0	0	0	0	0	0	0	0	0	0	0	0	0	0	0	0	0	0	0	0	0	0
P-tN-35-PC-22	0	0	0	0	0	0	0	17772.4	0	0	0	0	0	0	0	1056	0	0	0	0	0	0	0	0	0	0	0	42.4	0	0	0	0	0	0	0	0	0	0	0	0	0	0	0	0	0	0	0	0
P-tN-35-PC-38	0	0	0	0	0	0	0	0	0	0	0	0	0	0	0	0	0	0	0	0	0	0	0	0	0	0	0	0	0	0	0	0	0	0	0	0	0	0	0	0	0	0	0	0	0	0	0	0
P-tN-35-PC-39	0	0	0	0	0	0	0	23461.6	0	0	0	0	0	0	0	23987.2	0	0	0	0	0	0	0	0	0	0	0	56.4	0	0	0	0	0	0	0	0	0	0	0	0	0	0	0	0	0	0	0	0
C-tN-163-PC-5	0	0	0	0	0	0	0	0	0	0	0	0	0	0	0	0	0	0	0	0	0	0	0	0	0	0	0	0	0	0	0	0	0	0	0	0	0	0	0	0	0	0	0	0	0	0	0	0
C-tN-163-PC-8	0	0	0	0	0	0	0	0	0	0	0	0	0	0	0	0	0	0	0	0	0	0	0	0	0	0	0	0	0	0	0	0	0	0	0	0	0	0	0	0	0	0	0	0	0	0	0	0
C-tN-163-PC-9	0	0	0	0	0	0	0	0	0	0	0	0	0	0	0	0	0	0	0	0	0	0	0	0	0	0	0	0	0	0	0	0	0	0	0	0	0	0	0	0	0	0	0	0	0	0	0	0
P-tN-N9-PC-5	0	0	0	0	0	0	0	0	0	0	0	0	0	0	0	0	0	0	0	0	0	0	0	0	0	0	0	0	0	0	0	0	0	0	0	0	0	0	0	0	0	0	0	0	0	0	0	0
P-tN-N2-PC-2	0	0	0	0	0	0	0	0	17.2	0	0	0	0	0	0	0	0	0	0	0	0	0	0	0	0	0	0	0	0	0	0	0	0	0	0	0	0	0	0	0	0	0	0	0	0	0	0	0
P-tN-N2-PC-4	0	0	0	0	0	0	0	0	0	0	0	0	0	0	0	0	0	0	0	0	0	0	0	0	0	0	0	0	0	0	0	0	0	0	0	0	0	0	0	0	0	0	0	0	0	0	0	0
P-tN-N1-PC-10	0	0	0	0	0	0	0	0	0	0	0	0	0	0	0	0	0	0	0	0	0	0	0	0	0	0	0	0	0	0	0	0	0	0	0	0	0	0	0	0	0	0	0	0	0	0	0	0
P-tN-N1-PC-8	0	0	0	0	0	0	0	0	0	0	0	0	0	0	0	0	0	0	0	0	0	0	0	0	0	0	0	0	0	0	0	0	0	0	0	0	0	0	0	0	0	0	0	0	0	0	0	0
P-tN-H7-PC-1	0	0	0	0	0	0	0	0	0	0	0	0	0	0	0	0	0	0	0	0	0	0	0	0	0	0	0	0	0	0	0	0	0	0	0	0	0	0	0	0	0	0	0	0	0	0	0	0
P-tN-H5-PC-2	0	0	0	0	0	0	0	0	0	0	0	0	0	0	0	0	0	0	0	0	0	0	0	0	0	0	0	0	0	0	0	0	0	0	0	0	0	0	0	0	0	0	0	0	0	0	0	0
P-tN-H5-PC-4	0	0	0	0	0	0	0	0	0	0	0	0	0	0	0	0	0	0	0	0	0	0	0	0	0	0	0	0	0	0	0	0	0	0	0	0	0	0	0	0	0	0	0	0	0	0	0	0
P-tN-H3-PC-1	0	0	0	0	0	0	0	0	8.8	0	0	0	0	0	0	0	0	0	0	0	0	0	0	0	0	0	0	0	0	0	0	0	0	0	0	0	0	0	0	0	0	0	0	0	0	0	0	0
P-tN-H1-PC-1	0	365.6	0	0	0	0	0	0	0	0	0	0	0	0	0	0	0	0	0	0	0	0	0	0	0	0	0	0	0	0	0	0	0	0	0	0	0	0	0	0	0	0	0	0	0	0	0	0
P-tN-H1-PC-2	0	0	0	0	0	0	0	0	0	0	0	0	0	0	0	0	0	0	0	0	0	0	0	0	0	0	0	0	0	0	0	0	0	0	0	0	0	0	0	0	0	0	0	0	0	0	0	0
P-tN-13-PC-13	0	237.6	0	0	0	0	0	0	0	0	0	0	0	0	0	0	0	0	0	0	0	0	0	0	0	0	0	0	0	0	0	0	0	0	0	0	0	0	0	0	0	0	0	0	0	0	0	0
P-tN-13-PC-2	0	0	0	0	0	0	0	0	0.8	0	0	0	0	0	0	0	0	0	0	0	0	0	0	0	0	0	0	0	0	0	0	0	0	0	0	0	0	0	0	0	0	0	0	0	0	0	0	0
C-tN-10-PC-4	0	0	0	0	0	0	0	0	0	0	0	0	0	0	0	0	0	0	0	0	0	0	0	0	0	0	0	0	0	0	0	0	0	0	0	0	0	0	0	0	0	0	0	0	0	0	0	0
C-tN-10-PC-5	0	0	0	0	0	0	0	0	0	0	0	0	0	0	0	0	0	0	0	0	0	0	0	0	0	0	0	0	0	0	0	0	0	0	0	0	0	0	0	0	0	0	0	0	0	0	0	0
C-tN-165-PC-4	0	0	0	0	0	0	0	0	0	0	0	0	0	0	0	0	0	0	0	0	0	5.6	2	0	0	0	0	0	478.8	0	8.8	2721.6	865.2	0	0	0	0	0	6.4	0	0	0	0	0	0	0	0	0
C-tN-165-PC-9	0	0	0	0	0	0	0	0	0	0	0	0	0	0	0	0	0	0	0	0	0	0	0.4	0	0	0	0	0	107.6	0	0	1018.8	456	0	0	0	0	0	2.8	0	0	0	0	0	0	0	0	0
C-tN-54-PC-12	0	0	0	0	0	0	0	0	0	0	0	0	0	0	0	0	0	0	0	0	0	0	0	0	0	0	0	0	0	0	0	0	0	0	0	0	0	0	0	0	0	0	0	0	0	0	0	0
C-tN-54-PC-13	0	0	0	0	0	0	0	0	0	0	0	0	0	0	0	0	0	0	0	0	0	0	0	0	0	0	0	0	0	0	0	0	0	0	0	0	0	0	0	0	0	0	0	0	0	0	0	0
C-tN-54-PC-16	0	0	0	0	0	0	0	0	0	0	0	0	0	0	0	0	0	0	0	0	0	0	0	0	0	0	0	0	0	0	0	0	0	0	0	0	0	0	0	0	0	0	0	0	0	0	0	0
C-tN-54-PC-18	0	0	0	0	0	0	0	0	0	0	0	0	0	0	0	0	0	0	0	0	0	0	0	0	0	0	0	0	0	0	0	0	0	0	0	0	0	0	0	0	0	0	0	0	0	0	0	0
C-tN-54-PC-3	0	0	0	0	0	0	0	0	0	0	0	0	0	0	0	0	0	0	0	0	0	0	0	0	0	0	0	0	0	0	0	0	0	0	0	0	0	0	0	0	0	0	0	0	0	0	0	0
C-tN-54-PC-9	0	0	0	0	0	0	0	0	0	0	0	0	0	0	0	0	0	0	0	0	0	0	0	0	0	0	0	0	0	0	0	0	0	0	0	0	0	0	0	0	0	0	0	0	0	0	0	0
P-tN-87-PC-5	0	0	0	0	0	0	0	0	0	0	0	0	0	0	0	0	0	0	0	0	0	0	0	0	0	0	0	0	0	0	0	0	0	0	0	0	0	0	0	0	0	0	0	0	0	0	0	0
P-tN-87-PC-8	0	0	0	0	0	0	0	0	0	0	0	0	0	0	0	0	0	0	0	0	0	0	0	0	0	0	0	0	0	0	0	0	0	0	0	0	0	0	0	0	0	0	0	0	0	0	0	0
P-tN-87-PC-9	0	0	0	0	0	0	0	0	0	0	0	0	0	0	0	0	0	0	0	0	0	0	0	0	0	0	0	0	0	0	0	0	0	0	0	0	0	0	0	0	0	0	0	0	0	0	0	0
P-tN-97-PC-12	0	0	0	0	0	0	0	0	0	0	0	0	0	0	0	0	0	0	0	0	0	0	0	0	0	0	0	0	0	0	0	0	0	0	0	0	0	0	0	0	0	0	0	0	0	0	0	0
P-tN-97-PC-13	0	0	0	0	0	0	0	0	0	0	0	0	0	0	0	0	0	0	0	0	0	0	0	0	0	0	0	0	0	0	0	0	0	0	0	0	0	0	0	0	0	0	0	0	0	0	0	0
C-tN-189-PC-10	0	0	0	0	0	0	0	0	0	0	0	0	0	0	0	0	0	0	0	0	0	0	0	0	0	0	0	0	0	0	0	0	0	0	0	0	0	0	0	0	0	0	0	0	0	0	0	0
C-tN-189-PC-1	0	0	0	0	0	0	0	0	0	0	0	0	0	0	0	0	0	0	0	0	0	0	0	0	0	0	0	0	0	0	0	0	0	0	0	0	0	0	0	0	0	0	0	0	0	0	0	0
C-tN-189-PC-2	0	0	0	0	0	0	0	0	0	0	0	0	0	0	0	0	0	0	0	0	0	0	0	0	0	0	0	0	0	0	0	0	0	0	0	0	0	0	0	0	0	0	0	0	0	0	0	0
C-tN-189-PC-8	0	0	0	0	0	0	0	0	0	0	0	0	0	0	0	0	0	0	0	0	0	0	0	0	0	0	0	0	0	0	0	0	0	0	0	0	0	0	0	0	0	0	0	0	0	0	0	0
C-tN-189-PC-9	0	0	0	0	0	0	0	0	0	0	0	0	0	0	0	0	0	0	0	0	0	0	0	0	0	0	0	0	0	0	0	0	0	0	0	0	0	0	0	0	0	0	0	0	0	0	0	0
P-tN-94-PC-1	0	0	0	0	0	0	0	0	0	0	0	0	0	0	0	0	0	0	0	0	0	0	0	0	0	0	0	0	0	0	0	0	0	0	0	0	0	0	0	0	0	0	0	0	0	0	0	0
P-tN-94-PC-2	0	0	0	0	0	0	0	0	0	0	0	0	0	0	0	0	0	0	0	0	0	0	0	0	0	0	0	0	0	0	0	0	0	0	0	0	0	0	0	0	0	0	0	0	0	0	0	0
P-tN-94-PC-4	0	0	0	0	0	0	0	0	0	0	0	0	0	0	0	0	0	0	0	0	0	0	0	0	0	0	0	0	0	0	0	0	0	0	0	0	0	0	0	0	0	0	0	0	0	0	0	0
C-tN-181-PC-5	0	0	0	0	0	0	0	0	0	0	0	0	0	0	0	0	0	0	0	0	0	0	0	0	0	0	0	0	0	0	0	0	0	0	0	0	0	0	0	0	0	0	0	0	0	0	0	0
C-tN-181-PC-6	0	0	0	0	0	0	0	0	0	0	0	0	0	0	0	0	0	0	0	0	0	0	0	0	0	0	0	0	0	0	0	0	0	0	0	0	0	0	0	0	0	0	0	0	0	0	0	0
C-tN-181-PC-7	0	0	0	0	0	0	0	0	0	0	0	0	0	0	0	0	0	0	0	0	0	0	0	0	0	0	0	0	0	0	0	0	0	0	0	0	0	0	0	0	0	0	0	0	0	0	0	0
P-tN-76-PC-19	0	0	0	0	0	0	0	0	0	0	0	0	0	0	0	0	0	0	0	0	0	0	0	0	0	0	0	0	0	0	0	0	0	0	0	0	0	0	0	0	0	0	0	0	0	0	0	0
P-tN-76-PC-25	0	0	0	0	0	0	0	0	0	0	0	0	0	0	0	0	0	0	0	0	0	0	0	0	0	0	0	0	0	0	0	0	0	0	0	0	0	0	0	0	0	0	0	0	0	0	0	0
P-tN-76-PC-7	0	0	0	0	0	0	0	0	0	0	0	0	0	0	0	0	0	0	0	0	0	0	0	0	0	0	0	0	0	0	0	0	0	0	0	0	0	0	0	0	0	0	0	0	0	0	0	0
P-tN-31-PC-1	0	0	0	0	0	0	0	0	0	0	0	0	0	0	0	0	0	0	0	0	0	0	0	0	0	0	0	0	0	0	0	0	0	0	0	0	0	0	0	0	0	0	0	0	0	0	0	0
P-tN-31-PC-5	0	0	0	0	0	0	0	0	0	0	0	0	0	0	0	0	0	0	0	0	0	0	0	0	0	0	0	0	0	0	0	0	0	0	0	0	0	0	0	0	0	0	0	0	0	0	0	0
P-tN-31-PC-7	0	0	0	0	0	0	0	0	0	0	0	0	0	0	0	0	0	0	0	0	0	0	0	0	0	0	0	0	0	0	0	0	0	0	0	0	0	0	0	0	0	0	0	0	0	0	0	0
C-tN-18-PC-2	0	0	0	0	0	0	0	0	14.8	0	0	0	0	0	0	0	0	0	58006	0	0	0	0	0	301.6	0	0	0	0	0	0	0	0	238.4	0	0	0	0	0	0	0	0	0	0	0	0	0	29.6
C-tN-18-PC-3	0	0	0	0	0	0	0	0	4	0	0	0	0	0	0	0	0	0	40884	0	4.8	0	0	0	242	0	0	0	0	0	0	0	0	186.8	0	0	0	0	0	0	0	0	0	0	0	0	0	26.8
C-tN-18-PC-5	0	0	0	0	0	0	0	0	2.4	0	0	0	0	0	0	0	0	0	9043.2	0	0	0	0	0	49.6	0	0	0	0	0	0	0	0	70.4	0	0	0	0	0	0	0	0	0	0	0	0	0	0
C-tN-18-PC-7	0	0	0	0	0	0	0	0	2.4	0	0	0	0	0	0	0	0	0	19344.8	0	0	0	0	0	131.2	0	0	0	0	0	0	0	0	8.8	0	0	0	0	0	0	0	0	0	0	0	0	0	12
C-tN-18-PC-8	0	0	0	0	0	0	0	0	1.6	0	0	0	0	0	0	0	0	0	16269.2	0	0	0	0	0	162	0	0	0	0	0	0	0	0	46	0	0	0	0	0	0	0	0	0	0	0	0	0	6
P-tN-43-PC-10	0	0	0	0	0	0	0	0	0	0	0	0	0	0	0	0	0	0	0	0	0	0	0	0	0	0	0	0	0	0	0	0	0	0	0	0	0	0	0	0	0	0	0	0	0	0	0	0
P-tN-43-PC-11	0	0	0	0	0	0	0	0	0	0	0	0	0	0	0	0	0	0	0	0	0	0	0	0	0	0	0	0	0	0	0	0	0	0	0	0	0	0	0	0	0	0	0	0	0	0	0	0
P-tN-43-PC-25	0	0	0	0	0	0	0	0	0	0	0	0	0	0	0	0	0	0	0	0	0	0	0	0	0	0	0	0	0	0	0	0	0	0	0	0	0	0	0	0	0	0	0	0	0	0	0	0
P-tN-43-PC-27	0	0	0	0	0	0	0	0	0	0	0	0	0	0	0	0	0	0	0	0	0	0	0	0	0	0	0	0	0	0	0	0	0	0	0	0	0	0	0	0	0	0	0	0	0	0	0	0
P-tN-43-PC-28	0	0	0	0	0	0	0	0	0	0	0	0	0	0	0	0	0	0	0	0	0	0	0	0	0	0	0	0	0	0	0	0	0	0	0	0	0	0	0	0	0	0	0	0	0	0	0	0
P-tN-44-PC-10	0	0	0	0	0	0	0	0	0	0	0	0	0	0	0	0	0	0	0	0	0	0	0	0	0	0	0	0	0	0	0	0	0	0	0	0	0	0	0	0	0	0	0	0	0	0	0	0
P-tN-44-PC-2	0	0	0	0	0	0	0	0	0	0	0	0	0	0	0	0	0	0	0	0	0	0	0	0	0	0	0	0	0	0	0	0	0	0	0	0	0	0	0	0	0	0	0	0	0	0	0	0
P-tN-44-PC-7	0	0	0	0	0	0	0	0	0	0	0	0	0	0	0	0	0	0	0	0	0	0	0	0	0	0	0	0	0	0	0	0	0	0	0	0	0	0	0	0	0	0	0	0	0	0	0	0
P-tN-40-PC-12	0	0	0	0	0	0	0	0	0	0	0	0	0	0	0	0	0	0	0	0	0	0	0	0	0	0	0	0	0	0	0	0	0	0	0	0	0	0	0.8	0	0	0	0	0	0	0	0	0
P-tN-40-PC-8	0	0	0	0	0	46890.4	0	0	0.8	101.2	0	0	0	0	0	0	15.2	0	0	0	0	0	0	0	0	0	0	0	0	0	0	0	0	0	0	0	0	0	2795.6	0	0	0	0	0	0	0	0	0
G-DR-10-PC-20	0	0	0	0	0	0	0	0	0	0	0	0	0	0	0	0	0	0	0	0	0	0	0	0	0	0	0	0	0	0	0	5.2	0	0	0	0	0	0	0	0	0	0	0	0	0	0	0	0
G-DR-10-PC-2	0	0	0	0	0	0	0	0	0	0	0	0	0	0	0	0	0	0	0	0	0	0	0	0	0	0	0	0	0	0	0	20.4	0	0	0	0	0	0	0	0	0	0	0	0	0	0	0	0
P-tN-39-PC-12	0	0	0	0	0.8	0	0	69.6	0	0	0	13827.2	0	0	0	0	0	0	1550.4	0	245.6	0	0	0	0	0	21264.4	0	0	0	0	0	0	0	0	0	0	0	0	0	0	0	0	0	0	0	0	0
P-tN-39-PC-9	0	0	0	0	0	0	0	0	0	0	0	0	0	0	0	0	0	0	2.4	0	0	0	0	0	0	0	5.6	0	0	0	0	0	0	0	0	0	0	0	0	0	0	0	0	0	0	0	0	0
C-tN-46-PC-7	0	0	0	0	0	0	0	0	0	0	0	0	0	0	0	0	0	0	0	0	0	0	0	0	0	0	0	0	0	0	0	0	0	0	0	0	0	0	0	0	0	0	0	0	0	0	0	0
C-tN-46-PC-8	0	0	0	0	0	0	0	0	0	0	0	0	0	0	0	0	0	0	0	0	0	0	0	0	0	0	0	0	0	0	0	0	0	0	0	0	0	0	0	0	0	0	0	0	0	0	0	0
C-tN-164-PC-7	0	0	0	0	0	0	0	0	0	0	0	0	0	0	0	0	0	0	0	0	0	0	0	0	0	0	0	0	0	0	0	0	0	0	0	0	0	0	0	0	0	0	0	0	0	0	0	0
C-tN-08-PC-11	0	0	0	0	0	0	0	0	0	0	0	0	0	0	0	0	0	0	22.8	0	0	0	0	0	0	0	0	0	0	0	0	0	0	0	0	0	0	0	0	0	0	0	0	0	0	36.4	0	0
C-tN-08-PC-16	0	1.2	0	0	0	0	0	0	0	0	0	0	0	0	0	0	0	0	12.8	0	0	0	0	38.4	393.6	0	0	0	0	0	0	6.8	0	15.6	0	0	0	0	0	0	0	0	0	0	0	3.2	0	0
C-tN-08-PC-19	0	0	0	0	0	0	0	0	0	0	0	0	0	0	0	0	0	0	0	0	0	0	0	5.6	12	0	0	0	0	0	0	0	0	0	0	0	0	0	0	0	0	0	0	0	0.8	10	0	0
C-tN-153-PC-10	0	0	0	0	0	0	0	0	0	0	0	0	0	0	0	0	0	0	0	0	0	0	0	0	0	0	0	0	0	0	0	0	0	0	0	0	0	0	0	0	0	0	0	0	0	0	0	0
C-tN-153-PC-2	0	0	0	0	0	0	0	0	0	0	0	0	0	0	0	0	0	0	0	0	0	0	0	0	0	0	0	0	0	0	0	0	0	0	0	0	0	0	0	0	0	0	0	0	0	0	0	0
C-tN-153-PC-3	0	0	0	0	0	0	0	0	0	0	0	0	0	0	0	0	0	0	0	0	0	0	0	0	0	0	0	0	0	0	0	0	0	0	0	0	0	0	0	0	0	0	0	0	0	0	0	0
C-tN-40-PC-11	0	0	0	0	0	0	0	0	0	0	0	0	0	0	0	0	0	0	0	0	0	0	0	0	0	0	0	0	0	0	0	0	0	0	0	0	0	0	0	0	0	0	0	0	0	0	0	0
C-tN-40-PC-12	0	0	0	0	0	0	0	0	0	0	0	0	0	0	0	0	0	0	0	0	0	0	0	0	0	0	0	0	0	0	0	0	0	0	0	0	0	0	0	0	0	0	0	0	0	0	0	0
C-tN-40-PC-9	0	0	0	0	0	0	0	0	0	0	0	0	0	0	0	0	0	0	0	0	0	0	0	0	0	0	0	0	0	0	0	0	0	0	0	0	0	0	0	0	0	0	0	0	0	0	0	0
C-tN-6-PC-13	0	0	0	0	0	0	0	0	0	0	0	0	0	0	0	0	0	0	0	0	0	0	0	0	0	0	0	0	0	0	0	0	0	0	0	0	0	0	0	0	0	0	0	0	0	0	0	0
C-tN-6-PC-2	0	0	0	0	0	0	0	0	0	0	0	0	0	0	0	0	0	0	0	0	0	0	0	0	0	0	0	0	0	0	0	0	0	0	0	0	0	0	0	0	0	0	0	0	0	0	0	0
P-tN-102-PC-1	0	0	0	0	0	0	0	0	0	0	0	0	0	0	0	0	0	0	0	0	0	0	0	0	0	0	0	0	0	0	0	0	0	0	0	0	0	0	0	0	0	0	0	0	0	0	0	0
P-tN-102-PC-8	0	0	0	0	0	0	0	0	0	0	0	0	0	0	0	0	0	0	0	0	0	0	0	0	0	0	0	0	0	0	0	0	0	0	0	0	0	0	0	0	0	0	0	0	0	0	0	0
C-tN-05-PC-1	0	0	0	0	0	0	0	0	0	0	0	0	0	0	0	0	0	0	0	0	0	0	0	0	0	0	0	0	0	0	0	0	0	0	0	0	0	0	0	0	0	0	0	0	0	0	0	0
C-tN-15-PC-5	0	0	0	0	0	0	0	0	0	0	0	0	0	0	0	0	0	0	0	0	0	0	0	0	0	0	0	0	0	0	0	0	0	0	0	0	0	0	0	0	0	0	0	0	0	0	0	0
C-tN-15-PC-7	0	0	0	0	0	0	0	0	0	0	0	0	0	0	0	0	0	0	0	0	0	0	0	0	0	0	0	0	0	0	0	0	0	0	0	0	0	0	0	0	0	0	0	0	0	0	0	0
C-tN-14-PC-2	0	0	43947.2	0	504.4	0	0	0	0	0	0	0	0	0	0	0	0	0	0	0	0	0	0	0	0	0	0	0	0	0	0	0	334.8	21.6	0	0	0	0	0	0	0	0	0	0	0	0	0	0
C-tN-14-PC-3	0	0	9535.6	0	163.2	0	0	0	0	0	0	0	0	0	0	0	0	0	0	0	0	0	0	0	0	0	0	0	0	0	0	0	88.4	0	0	0	0	0	0	0	0	0	0	0	0	0	0	0
C-tN-14-PC-5	0	0	0	0	716.4	0	0	0	0	0	0	0	0	0	0	0	0	0	0	0	0	0	0	0	0	0	0	0	0	0	0	0	250.4	41.6	0	0	0	0	0	0	0	0	0	0	0	0	0	0
P-tN-91-PC-10	0	0	0	0	0	0	0	0	0	0	0	0	0	0	0	0	0	0	0	0	0	0	0	0	0	0	0	0	0	0	0	0	0	0	0	0	0	0	0	0	0	0	0	0	0	0	0	0
P-tN-91-PC-11	0	0	0	0	0	0	0	0	0	0	0	0	0	0	0	0	0	0	0	0	0	0	0	0	0	0	0	0	0	0	0	0	0	0	0	0	0	0	0	0	0	0	0	0	0	0	0	0
P-tN-91-PC-13	0	0	0	0	0	0	0	0	0	0	0	0	0	0	0	0	0	0	0	0	0	0	0	0	0	0	0	0	0	0	0	0	0	0	0	0	0	0	0	0	0	0	0	0	0	0	0	0
P-tN-91-PC-17	0	0	0	0	0	0	0	0	0	0	0	0	0	0	0	0	0	0	0	0	0	0	0	0	0	0	0	0	0	0	0	0	0	0	0	0	0	0	0	0	0	0	0	0	0	0	0	0
P-tN-91-PC-18	0	0	0	0	0	0	0	0	0	0	0	0	0	0	0	0	0	0	0	0	0	0	0	0	0	0	0	0	0	0	0	0	0	0	0	0	0	0	0	0	0	0	0	0	0	0	0	0
P-tN-28-PC-14	0	0	0	0	0	0	0	0	0	0	0	0	0	0	0	0	0	0	0	0	0	0	0	0	0	0	0	0	0	0	0	0	0	0	0	0	0	0	0	0	0	0	0	0	0	0	0	0
P-tN-28-PC-15	0	0	0	0	0	0	0	0	0	0	0	0	0	0	0	0	0	0	0	0	0	0	0	0	0	0	0	0	0	0	0	0	0	0	0	0	0	0	0	0	0	0	0	0	0	0	0	0
C-tN-110-PC-5	0	0	0	0	0	0	0	0	0	0	0	0	0	0	0	0	0	0	0	0	0	0	0	0	0	0	0	0	0	0	0	0	0	0	0	0	0	0	0	0	0	0	0	0	0	0	0	0
C-tN-110-PC-8	0	0	0	0	0	0	0	0	0	0	0	0	0	0	0	0	0	0	0	0	0	0	0	0	0	0	0	0	0	0	0	0	0	0	0	0	0	0	0	0	0	0	0	0	0	0	0	0
C-tN-110-PC-9	0	0	0	0	0	0	0	0	0	0	0	0	0	0	0	0	0	0	0	0	0	0	0	0	0	0	0	0	0	0	0	0	0	0	0	0	0	0	0	0	0	0	0	0	0	0	0	0
C-tN-20-PC-3	10620.4	101.2	8.8	126.4	0	0	192	0	0	2858.8	99.2	0	0	0	0	0	0	23.6	94	0	10	0	0	475.6	0	0	0	0	0	0	718.8	68.4	67.6	34.4	0	0	0	0	0	0	0	102.4	37798.4	164.8	8400	49.6	50.8	0
C-tN-20-PC-5	1879.2	0	4.8	16	5.6	0	2	0	0	733.2	0	0	0	0	0	8.8	0	0	17.6	0	0	0	0.4	60	0	0	0	0	0	0	244.8	20.4	11.6	63.2	0	0	0	0	0	0	0	51.2	2231.2	56.8	34	6.8	12	0
C-tN-20-PC-6	3618.8	52.4	20.8	48.4	29.6	0	78.8	0	0	1098	26	0	0	0	0	34.8	0	52.8	43.2	0	4	0	0	76.4	0	0	0	0	0	0	372.4	32.4	62	24.4	0	0	0	0	0	0	0	58.8	16613.2	107.6	4867.2	0	31.2	0
C-tN-20-PC-8	909.6	6	0.8	11.6	0	0	15.2	0	0	250	1.2	0	0	0	0	0	0	1.2	10	0	1.6	0	0	27.2	0	0	0	0	0	0	50.8	10.4	32.4	15.6	0	0	0	0	0	0	0	4	1597.2	48	1293.6	0	10.8	0
C-tN-188-PC-2	0	0	0	0	0	0	0	0	0	0	0	0	0	0	0	0	0	0	0	0	0	0	0	0	0	0	0	0	0	0	0	0	0	0	0	0	0	0	0	0	0	0	0	0	0	0	0	0
C-tN-188-PC-3	0	0	0	0	0	0	0	0	0	0	0	0	0	0	0	0	0	0	0	0	0	0	0	0	0	0	0	0	0	0	0	0	0	0	0	0	0	0	0	0	0	0	0	0	0	0	0	0
C-tN-188-PC-4	0	0	0	0	0	0	0	0	0	0	0	0	0	0	0	0	0	0	0	0	0	0	0	0	0	0	0	0	0	0	0	0	0	0	0	0	0	0	0	0	0	0	0	0	0	0	0	0
C-tN-188-PC-6	0	0	0	0	0	0	0	0	0	0	0	0	0	0	0	0	0	0	0	0	0	0	0	0	0	0	0	0	0	0	0	0	0	0	0	0	0	0	0	0	0	0	0	0	0	0	0	0
C-tN-188-PC-8	0	0	0	0	0	0	0	0	0	0	0	0	0	0	0	0	0	0	0	0	0	0	0	0	0	0	0	0	0	0	0	0	0	0	0	0	0	0	0	0	0	0	0	0	0	0	0	0
C-tN-113-PC-2	0	0	0	0	0	0	0	0	0	0	0	0	0	0	0	0	0	0	0	0	0	0	0	0	0	0	0	0	0	0	0	0	0	0	0	0	0	0	0	0	0	0	0	0	0	0	0	0
C-tN-112-PC-2	0	0	0	0	0	0	0	0	0	0	0	0	0	0	0	0	0	0	0	0	0	0	0	0	0	0	0	0	0	0	0	0	0	0	0	0	0	0	0	0	0	0	0	0	0	0	0	0
C-tN-112-PC-6	0	0	0	0	0	0	0	0	0	0	0	0	0	0	0	0	0	0	0	0	0	0	0	0	0	0	0	0	0	0	0	0	0	0	0	0	0	0	0	0	0	0	0	0	0	0	0	0
C-tN-111-PC-2	0	0	0	0	0	0	31483.2	0	0	0	0	0	0	0	0	0	0	0	0	0	0	0	0	0	0	0	0	0	0	0	0	0	0	0	0	0	0	0	0	0	0	0	0	0	0	0	0	0
P-tN-196-PC-10	0	0	0	0	0	0	0	0	0	0	0	0	0	0	0	0	0	0	0	0	0	0	0	0	0	0	0	0	0	0	0	0	0	0	0	0	0	0	0	0	0	0	0	0	0	0	0	0
P-tN-196-PC-1	0	0	0	0	0	0	0	0	0	0	0	0	0	0	0	0	0	0	0	0	0	0	0	0	0	0	0	0	0	0	0	0	0	0	0	0	0	0	0	0	0	0	0	0	0	0	0	0
P-tN-196-PC-5	0	0	0	0	0	0	0	0	0	0	0	0	0	0	0	0	0	0	0	0	0	0	0	0	0	0	0	0	0	0	0	0	0	0	0	0	0	0	0	0	0	0	0	0	0	0	0	0
P-tN-80-PC-6	0	0	0	0	0	0	0	348.4	88332	0	0	32	0	0	40966.4	0	0	0	50.8	0	0	0	0	251.6	0	0	71755.2	0	0	0	0	0	0	0	0	0	0	0	0	0	0	0	0	0	0	0	0	0
P-tN-80-PC-7	0	0	0	0	0	0	0	1331.2	105490	0	0	9.2	0	0	42310.8	0	0	0	144.8	0	0	0	0	470.4	0	0	81142.4	0	0	0	0	0	0	0	0	0	0	0	0	0	0	0	0	0	0	0	0	0
P-tN-92-PC-17	0	0	0	0	0	0	0	0	0	0	0	0	0	0	0	0	0	0	0	0	0	0	0	0	0	0	0	0	0	0	0	0	0	0	0	0	0	0	0	0	0	0	0	0	0	0	0	0
P-tN-92-PC-18	0	0	0	0	0	0	0	0	0	0	0	0	0	0	0	0	0	0	0	0	0	0	0	0	0	0	0	0	0	0	0	0	0	0	0	0	0	0	0	0	0	0	0	0	0	0	0	0
P-tN-92-PC-9	0	0	0	0	0	0	0	0	0	0	0	0	0	0	0	0	0	0	0	0	0	0	0	0	0	0	0	0	0	0	0	0	0	0	0	0	0	0	0	0	0	0	0	0	0	0	0	0
C-tN-190-PC-1	0	0	0	0	0	0	0	0	0	0	0	0	0	0	0	0	0	0	0	0	0	0	0	0	0	0	0	0	0	0	0	0	0	0	0	0	0	0	0	0	0	0	0	0	0	0	0	0
C-tN-190-PC-6	0	0	0	0	0	0	0	0	0	0	0	0	0	0	0	0	0	0	0	0	0	0	0	0	0	0	0	0	0	0	0	0	0	0	0	0	0	0	0	0	0	0	0	0	0	0	0	0
C-tN-190-PC-7	0	0	0	0	0	0	0	0	0	0	0	0	0	0	0	0	0	0	0	0	0	0	0	0	0	0	0	0	0	0	0	0	0	0	0	0	0	0	0	0	0	0	0	0	0	0	0	0
C-tN-11-PC-1	0	0	0	0	0	0	0	0	0	0	0	0	0	0	0	0	0	0	0	0	0	0	0	0	0	0	0	0	0	0	0	0	0	0	0	0	0	0	0	0	0	0	0	0	0	0	0	0
C-tN-11-PC-4	0	0	0	0	0	0	0	0	0	0	0	0	0	0	0	0	0	0	0	0	0	0	0	0	0	0	0	0	0	0	0	0	0	0	0	0	0	0	0	0	0	0	0	0	0	0	0	0
C-tN-11-PC-6	0	0	0	0	0	0	0	0	0	0	0	0	0	0	0	0	0	0	0	0	0	0	0	0	0	0	0	0	0	0	0	0	0	0	0	0	0	0	0	0	0	0	0	0	0	0	0	0
C-tN-41-PC-23	0	0	0	0	0	0	0	0	0	0	0	0	0	0	8	0	0	0	0	0	0	0	0	0	0	0	0	0	254	0	0	0	0	0	0	0	248	8	0	0	9.2	0	575.6	0	2925.6	0	0	0
C-tN-41-PC-24	0	0	0	0	0	0	0	0	0	0	0	0	0	0	0	0	0	0	0	0	0	0	0	0	0	0	0	0	1.2	0	0	0	0	0	0	0	0	0	0	0	0	0	1.2	0	18	0	0	0
C-tN-41-PC-26	0	0	0	0	0	0	0	0	0	0	0	0	0	0	1.2	0	0	0	0	0	0	0	0	0	0	0	0	0	36.8	0	0	0	0	0	0	0	336.4	5.2	0	0	2.8	0	612	0	5908.8	0	0	0
C-tN-184-PC-3	0	0	0	0	0	0	0	0	0	0	0	0	0	0	0	0	0	0	0	0	0	0	0	0	0	0	0	0	0	0	0	0	0	0	0	0	0	0	0	0	0	0	0	0	0	0	0	0
C-tN-184-PC-5	0	0	0	0	0	0	0	0	0	0	0	0	0	0	0	0	0	0	0	0	0	0	0	0	0	0	0	0	0	0	0	0	0	0	0	0	0	0	0	0	0	0	0	0	0	0	0	0
C-tN-184-PC-8	0	0	0	0	0	0	0	0	0	0	0	0	0	0	0	0	0	0	0	0	0	0	0	0	0	0	0	0	0	0	0	0	0	0	0	0	0	0	0	0	0	0	0	0	0	0	0	0
C-tN-183-PC-1	0	0	0	0	0	0	0	0	0	0	0	0	0	0	0	0	0	0	0	0	0	0	0	0	0	0	0	0	0	0	0	0	0	0	0	0	0	0	0	0	0	0	0	0	0	0	0	0
C-tN-183-PC-2	0	0	0	0	0	0	0	0	0	0	0	0	0	0	0	0	0	0	0	0	0	0	0	0	0	0	0	0	0	0	0	0	0	0	0	0	0	0	0	0	0	0	0	0	0	0	0	0
C-tN-183-PC-3	0	0	0	0	0	0	0	0	0	0	0	0	0	0	0	0	0	0	0	0	0	0	0	0	0	0	0	0	0	0	0	0	0	0	0	0	0	0	0	0	0	0	0	0	0	0	0	0
C-tN-109-PC-2	0	0	0	0	0	0	0	0	0	0	0	0	0	0	0	0	0	0	0	23.6	0	0	0	0	0	0	0	0	0	0	0	0	0	0	0	0	0	0	0	0	0	0	0	0	0	0	0	0
C-tN-109-PC-3	0	0	0	0	0	0	0	0	0	0	0	0	0	0	0	0	0	0	0	0	0	0	0	0	0	0	0	0	0	0	0	0	0	0	0	0	0	0	0	0	0	0	0	0	0	0	0	0
C-tN-109-PC-6	0	0	0	0	0	0	0	0	0	0	0	0	0	0	0	0	0	0	0	0	0	0	0	0	0	0	0	0	0	0	0	0	0	0	0	0	0	0	0	0	0	0	0	0	0	0	0	0
G-DR-33-PC-1	0	0	0	0	0	0	0	0	0	0	0	0	0	0	0	0	0	0	0	0	0	0	0	0	0	0	0	0	0	0	0	0	0	0	0	0	0	0	0	0	0	0	0	0	0	0	0	0
G-DR-33-PC-4	0	0	0	0	0	0	0	0	0	0	0	0	0	0	0	0	0	0	0	0	0	0	0	0	0	0	0	0	0	0	0	0	0	0	0	0	0	0	0	0	0	0	0	0	0	0	0	0
G-DR-34-PC-2	0	0	0	0	0	0	0	0	0	0	0	0	0	0	0	0	0	0	0	0	0	0	0	0	0	0	0	0	0	0	0	0	0	0	0	0	0	0	0	0	0	0	0	0	0	0	0	0
P-tN-06-PC-4	0	0	0	0	0	0	0	0	0	0	0	0	0	0	0	0	0	0	0	0	0	0	0	0	0	0	0	0	0	0	0	0	0	0	0	0	0	0	0	0	0	0	0	0	0	0	0	0
P-tN-06-PC-5	0	0	0	0	0	0	0	0	0	0	0	0	0	0	0	0	0	0	0	0	0	0	0	0	0	0	0	0	0	0	0	0	0	0	0	0	0	0	0	0	0	0	0	0	0	0	0	0
P-tN-06-PC-7	0	0	0	0	0	0	0	0	0	0	0	0	0	0	0	0	0	0	0	0	0	0	0	0	0	0	0	0	0	0	0	0	0	0	0	0	0	0	0	0	0	0	0	0	0	0	0	0
G-DR-11-PC-1	0	0	0	0	0	0	0	0	0	0	0	0	0	0	0	0	0	0	0	0	0	0	0	0	0	0	0	0	0	0	0	0	0	0	0	0	0	0	0	0	1250.8	0	0	0	0	0	0	0
G-DR-29-PC-12	0	0	0	0	0	0	0	0	0	0	0	0	0	0	0	0	0	0	0	0	0	0	0	0	0	0	0	0	0	0	0	0	0	0	0	0	0	0	0	0	0	0	0	0	0	0	0	0
G-DR-29-PC-2	0	0	0	0	0	0	0	0	0	0	0	0	0	0	0	0	0	0	0	0	0	0	0	0	0	0	0	0	0	0	0	0	0	0	0	0	0	0	0	0	0	0	0	0	0	0	0	0
G-DR-29-PC-3	0	0	0	0	0	0	0	0	0	0	0	0	0	0	0	0	0	0	0	0	0	0	0	0	0	0	0	0	0	0	0	0	0	0	0	0	0	0	0	0	0	0	0	0	0	0	0	0
C-tN-171-PC-1	0	0	0	0	0	0	0	0	0	0	0	0	0	0	0	0	0	0	0	0	0	0	0	0	0	0	0	0	0	0	0	0	0	0	0	0	0	0	0	0	0	0	0	0	0	0	0	0
C-tN-171-PC-8	0	0	0	0	0	0	0	0	0	0	0	0	0	0	0	0	0	0	0	0	0	0	0	0	0	0	0	0	0	0	0	0	0	0	0	0	0	0	0	0	0	0	0	0	0	0	0	0
C-tN-01-PC-1	372.4	3087.6	454.4	0	7734.8	2149.6	57882	23.2	93.2	0	131.2	155.6	0	1427.6	8	606	550.4	0	0	112.8	0	0	0	52939.2	0	42	875.6	0	104.8	0	122.4	73.2	0	119.2	0	0	2121.2	147.6	0	0	20288.8	0	349.2	0	416	360.4	0	91.6
C-tN-01-PC-2	303.6	1830.8	767.6	0	10042	1433.2	49357.6	0	69.6	0	63.6	82.4	0	582	6.8	380.8	1335.6	0	0	0	0	0	0	54732.8	0	152	685.6	0	185.6	0	0	86	0	149.2	0	0	354	142.4	0	0	18465.2	0	213.6	0	477.2	516	0	68
C-tN-128-PC-2	0	0	0	0	0	0	0	0	0	0	0	0	0	0	0	0	0	0	0	0	0	0	0	0	0	0	0	0	0	0	0	0	0	0	0	0	0	0	0	0	0	0	0	0	0	0	0	0
C-tN-128-PC-7	0	0	0	0	0	0	0	0	0	0	0	0	0	0	0	0	0	0	0	0	0	0	0	0	0	0	0	0	0	0	0	0	0	0	0	0	0	0	0	0	0	0	0	0	0	0	0	0

## Sheet: Sheet2 mNGS
Sample number	mNGS result	reads number
BY220140	Negative
BY220143
BY220144	Klebsiella aerogenes	416
BY220148	Negative
BY220149	Pseudomonas aeruginosa	2454
BY220154	Streptococcus pneumoniae	115
BY220161
BY220175	Mycobacterium tuberculosis complex	237
	Acinetobacter baumannii	15
BY220182	Acinetobacter baumannii	546683
BY220187	Streptococcus pneumoniae	549
BY220198
BY220200	Klebsiella pneumoniae	464
BY220203	Negative
BY220206	Negative
BY220207	Acinetobacter baumannii	17894
	Human alphaherpesvirus 1	483
BY220211	Mycobacterium tuberculosis complex	52
BY220215	Pseudomonas aeruginosa	5223
	Aspergillus fumigatus	386
	Human betaherpesvirus 5	1
BY220229	Pseudomonas aeruginosa	60
BY220235	Acinetobacter baumannii	27585
	Enterococcus faecalis	634
	Staphylococcus aureus	29
	Klebsiella pneumoniae	34
	Hospital Acinetobacter	2525
BY220237	Negative
BY220243	Corynebacterium striatum	62302
	Enterococcus faecium	11003
	Klebsiella pneumoniae	318
	Pseudomonas aeruginosa	70
BY220250	Negative
BY220257	Pseudomonas aeruginosa	313343
	Human betaherpesvirus 5	1
BY220264	Acinetobacter baumannii	1
	Human betaherpesvirus 5	9
	Pseudomonas aeruginosa	5
BY220267	Negative
BY220269	Human betaherpesvirus 5	18
BY220270	Acinetobacter baumannii	7738
	Klebsiella pneumoniae	5632
	Nocardia anthracis	15
BY220271	Mycobacterium tuberculosis complex	4
BY220280	Staphylococcus aureus	36
	Candida albicans	3
BY220282	Negative
BY220284	Pseudomonas aeruginosa	32
BY220309	Human betaherpesvirus 5	3
BY220315	Negative
BY220316	Negative
BY220326	Severe acute respiratory syndrome coronavirus 2	1
BY220328	Severe acute respiratory syndrome coronavirus 2	3
BY220329	Candida albicans	11
BY220330	Severe acute respiratory syndrome coronavirus 2	95
	Candida albicans	75
BY220331	Streptococcus pneumoniae	1374
	Haemophilus influenzae	1649
	Severe acute respiratory syndrome coronavirus 2	331
BY220334	Severe acute respiratory syndrome coronavirus 2	264
	Candida dubliniensis	64
BY230002	Pseudomonas aeruginosa	43484
	Candida parapsilosis	68
BY230007	Negative
BY230013	Candida albicans	38
	Severe acute respiratory syndrome coronavirus 2	2
BY230033	Severe acute respiratory syndrome coronavirus 2	391
	Enterococcus faecium	943
	Pneumocystis jirovecii	2
	Candida parapsilosis	152
BY230035	Severe acute respiratory syndrome coronavirus 2	349
	Candida albicans	648
BY230038	Negative
BY230076	Chlamydia psittaci	2367
BY230081	Legionella pneumophila	7
	Human betaherpesvirus 5	7

## Sheet: Sheet3 Data size 
Sample	tNGS				mNGS
Sample	tNGS total	Amplifier	Internal control	Report pathogen	Num reads	Microbiome	reads count(Total)	reads count(Pathogen)
by220140					22033942	bacteria	49661
						fungi	402
						viral	8
						Ly	172
						protozoa	17
	200000	27670	172330	Negative		Total	50260	Negative
by220143					28216970	bacteria	83
						fungi	7
						viral	7
						Ly	0
						protozoa	24
	200000	7698	192302	366		Total	121	Negative
by220144					23143739	bacteria	5236	416
						fungi	26
						viral	6
						Ly	11
						protozoa	13
	200000	58661	141339	43947		Total	5292
by220148					28269470	bacteria	6341
						fungi	272
						viral	7
						Ly	95
						protozoa	17
	200000	271	199729	Negative		Total	6732	Negative
by220149					34493980	bacteria	3749	2454
						fungi	116
						viral	4
						Ly	1
						protozoa	16
	200000	102368	97632	53150		Total	3886	2454
by220154					20485278	bacteria	1331	115
						fungi	11
						viral	2
						Ly	0
						protozoa	12
	200000	51879	148121	46890		Total	1356	115
by220161					11525863	bacteria	328
						fungi	12
						viral	7
						Ly	0
						protozoa	4
	200000	140715	59285	32379		Total	351	Negative
by220175					40446992	bacteria	422	252
						fungi	29
						viral	7
						Ly	0
						protozoa	57
	200000	47062	152938	19103		Total	515	252
by220182					39417899	bacteria	678135	546683
						fungi	330
						viral	21
						Ly	35
						protozoa	51
	200000	174178	25822	105490		Total	678572	546683
by220187					18977948	bacteria	24196	549
						fungi	10
						viral	2
						Ly	1730
						protozoa	4
	200000	8462	191538	101		Total	25942	549
by220198					21194335	bacteria	1571
						fungi	27
						viral	6
						Ly	119
						protozoa	18
	200000	1381	198619	352		Total	1741	Negative
by220200					19761019	bacteria	2338	464
						fungi	15
						viral	7
						Ly	1
						protozoa	9
	200000	15761	184239	13827		Total	2370	464
by220203					14568099	bacteria	97
						fungi	16
						viral	3
						Ly	1
						protozoa	12
	200000	13021	186979	Negative		Total	129	Negative
by220206					16390508	bacteria	49273
						fungi	5
						viral	3
						Ly	21726
						protozoa	12
	200000	2320	197680	Negative		Total	71019	Negative
by220207					15935319	bacteria	24015	17894
						fungi	163
						viral	491	483
						Ly	0
						protozoa	18
	200000	192905	7095	96256		Total	24687	18377
by220211					35370891	bacteria	295	52
						fungi	19
						viral	9
						Ly	0
						protozoa	36
	200000	29095	170905	1333		Total	359	52
by220215					42733058	bacteria	6088	5223
						fungi	421	386
						viral	13	1
						Ly	1
						protozoa	11
	200000	137062	62938	73920		Total	6534	5610
by220229					25597840	bacteria	6507	60
						fungi	120
						viral	7
						Ly	0
						protozoa	9
	200000	944	199056	144		Total	6643	60
by220235					49086619	bacteria	45585	30807
						fungi	37
						viral	18
						Ly	0
						protozoa	7
	200000	152450	47550	51374		Total	45647	30807
by220237					44691023	bacteria	396
						fungi	11
						viral	4
						Ly	0
						protozoa	31
	200000	525	199475	Negative		Total	442	Negative
by220243					28802921	bacteria	91792	73693
						fungi	34
						viral	10
						Ly	0
						protozoa	39
	200000	198414	1586	87718		Total	91875	73693
by220250					18023704	bacteria	15639
						fungi	14
						viral	3
						Ly	6
						protozoa	12
	200000	385	199615	Negative		Total	15674	Negative
by220257					28306694	bacteria	317866	313343
						fungi	437
						viral	437	1
						Ly	0
						protozoa	14
	200000	197851	2149	94530		Total	318754	313344
by220264					12792859	bacteria	5885	6
						fungi	21
						viral	24	9
						Ly	0
						protozoa	28
	200000	113769	86231	650		Total	5958	15
by220267					15871970	bacteria	168
						fungi	14
						viral	28
						Ly	0
						protozoa	12
	200000	1556	198444	Negative		Total	222	Negative
by220269					28130178	bacteria	69080
						fungi	134
						viral	33	18
						Ly	23043
						protozoa	1351
	200000	4238	195762	4044		Total	93641	18
by220270					21763102	bacteria	19660	13370
						fungi	41
						viral	37
						Ly	0
						protozoa	1362
	200000	175756	24244	102406		Total	21100	13370
by220271					10235250	bacteria	3332	4
						fungi	46
						viral	13
						Ly	0
						protozoa	632
	200000	174	199826	42		Total	4023	4
by220280					26963776	bacteria	220	36
						fungi	14	3
						viral	8
						Ly	0
						protozoa	1219
	200000	56061	143939	64215		Total	1461	39
by220282					27645423	bacteria	10568
						fungi	193
						viral	10
						Ly	37
						protozoa	1552
	200000	838	199162	Negative		Total	12360	Negative
by220284					29192605	bacteria	488	32
						fungi	126
						viral	16
						Ly	0
						protozoa	1713
	200000	1698	198302	168		Total	2343	32
by220309					47880133	bacteria	243
						fungi	68
						viral	18	3
						Ly	3
						protozoa	1415
	200000	137009	62991	34921		Total	1747	3
by220315					33235819	bacteria	100072
						fungi	3858
						viral	23
						Ly	52
						protozoa	988
	200000	3883	196117	Negative		Total	104993	Negative
by220316					21715726	bacteria	32745
						fungi	3
						viral	9
						Ly	1606
						protozoa	1370
	200000	1363	198637	Negative		Total	35733	Negative
by220326					20533969	bacteria	152
						fungi	18
						viral	7	1
						Ly	1
						protozoa	923
	200000	109086	90914	27136		Total	1101	1
by220328					17194989	bacteria	1907
						fungi	5
						viral	6	3
						Ly	0
						protozoa	1116
	200000	1069	198931	404		Total	3034	3
by220329					16493960	bacteria	59	11
						fungi	20
						viral	9
						Ly	0
						protozoa	1211
	200000	36789	163211	8627		Total	1299	11
by220330					27101183	bacteria	156
						fungi	96	75
						viral	101	95
						Ly	0
						protozoa	1671
	200000	159837	40163	41315		Total	2024	170
by220331					22039378	bacteria	6822	3023
						fungi	20
						viral	342	331
						Ly	472
						protozoa	1983
	200000	160005	39995	44905		Total	9639	3354
by220334					16465020	bacteria	455
						fungi	87	64
						viral	270	264
						Ly	1
						protozoa	1210
	200000	161831	38169	100256		Total	2023	328
by230002					18438612	bacteria	142136	43484
						fungi	671	68
						viral	100
						Ly	131
						protozoa	1417
	200000	183966	16034	125715		Total	144455	43552
by230007					18450657	bacteria	256908
						fungi	1687
						viral	11
						Ly	1047
						protozoa	967
	200000	270	199730	Negative		Total	260620	Negative
by230013					16144677	bacteria	642
						fungi	50	38
						viral	12	2
						Ly	0
						protozoa	1440
	200000	108759	91241	628		Total	2144	40
BY230033					18469852	bacteria	6298	943
						fungi	264	154
						viral		391
						Ly	0
						protozoa	546
	200000	114228	85772	38405		Total	7108	1488
BY230035					19753742	bacteria	2348
						fungi	897	648
						viral		349
						Ly	0
						protozoa	1246
	200000	89588	110412	26095		Total		997
BY230038					20427785	bacteria	3214
						fungi	65
						viral
						Ly	0
						protozoa	987
	200000	1650	198350	Negative		Total		Negative
by230076					19040957	bacteria	1928
						fungi	36
						viral	12
						Ly	2376	2367
						protozoa	1422
	200000	139390	60610	74992		Total	5774	2367
by230081					44702328	bacteria	576	7
						fungi	37
						viral	20	7
						Ly	0
						protozoa	2544
	200000	33623	166377	3103		Total	3177	14
