# Supplementary material for: UMPlex™: a targeted next-generation sequencing primer design workflow
Source: Virol J. 2025 Jul 5;22:222. doi: 10.1186/s12985-025-02831-6 (PMC12228999; doi:10.1186/s12985-025-02831-6)
Supplement: Supplementary file 2 — Supplementary Material 2. [file 12985_2025_2831_MOESM2_ESM.zip › Supplemental table 2 Coverage of amplified primers.xlsx]

## Sheet: Sheet1_Covergae_of_Influenza_A
assembly_accession	organism_name	seq_rel_date	Influenza A virus(P2)_F	Influenza A virus(P2)_R	Influenza A virus(P13)_F	Influenza A virus(P13)_R
GCA_000851145.1	Influenza A virus (A/Hong Kong/1073/99(H9N2))	2000-06-30	....G...............	..C.................	......................	......................
GCA_000864105.1	Influenza A virus (A/goose/Guangdong/1/1996(H5N1))	1999-08-31	.......G............	..T.................	......................	......................
GCA_000865085.1	Influenza A virus (A/New York/392/2004(H3N2))	2005-08-01	....................	....................
GCA_000865725.1	Influenza A virus (A/Puerto Rico/8/1934(H1N1))	1982-11-03	....................	....................
GCA_000866645.1	Influenza A virus (A/Korea/426/1968(H2N2))	1993-08-02	....................	....................
GCA_000928555.1	Influenza A virus (A/Shanghai/02/2013(H7N9))	2013-05-15	....................	..............T.....	......................	......................
GCA_000986055.1	Influenza A virus (A/England/8/2009(H1N1))	2015-04-24	....................	....................	......................	......................
GCA_900004765.1	Influenza A virus (A/England/01180011/2010(H1N1))	2015-06-30			......................	......................
GCA_900007785.1	Influenza A virus (A/England/01180017/2010(H1N1))	2015-06-30			......................	......................
GCA_000986075.1	Influenza A virus (A/England/12/2010(H1N1))	2015-04-24	....................	....................	......................	......................
GCA_000986095.1	Influenza A virus (A/England/251/2010(H1N1))	2015-04-24	....................	....................	......................	......................
GCA_000986115.1	Influenza A virus (A/England/05120003/2010(H1N1))	2015-04-29	....................	....................	......................	......................
GCA_000986135.1	Influenza A virus (A/England/697/2010(H1N1))	2015-04-29	....................	....................	......................	......................
GCA_000986155.1	Influenza A virus (A/England/01180016/2010(H1N1))	2015-04-29	....................	....................	......................	......................
GCA_000986175.1	Influenza A virus (A/England/10740707/2011(H1N1))	2015-04-29	....................	....................	......................	......................
GCA_000986195.1	Influenza A virus (A/England/05040138/2010(H1N1))	2015-04-29	....................	....................	......................	......................
GCA_000986215.1	Influenza A virus (A/England/05100298/2010(H1N1))	2015-04-29	....................	....................	......................	......................
GCA_000986235.1	Influenza A virus (A/England/01220736/2010(H1N1))	2015-04-29	....................	....................	......................	......................
GCA_000986255.1	Influenza A virus (A/England/676/2010(H1N1))	2015-04-29	....................	....................	......................	......................
GCA_000986275.1	Influenza A virus (A/England/446/2010(H1N1))	2015-04-29	....................	....................	......................	......................
GCA_000986295.1	Influenza A virus (A/England/245/2010(H1N1))	2015-04-29	....................	....................	......................	......................
GCA_000986315.1	Influenza A virus (A/England/WTSI1832/2010(H1N1))	2015-04-29	....................	....................	......................	......................
GCA_000986335.1	Influenza A virus (A/England/675/2010(H1N1))	2015-04-29	....................	....................	......................	......................
GCA_000986355.1	Influenza A virus (A/England/701/2010(H1N1))	2015-04-29	....................	....................	......................	......................
GCA_000986375.1	Influenza A virus (A/England/331/2010(H1N1))	2015-04-29	....................	....................	......................	......................
GCA_000986395.1	Influenza A virus (A/England/WTSI1778/2009(H1N1))	2015-04-29	....................	....................	......................	......................
GCA_000986415.1	Influenza A virus (A/England/WTSI1822/2011(H1N1))	2015-04-29	....................	....................	......................	......................
GCA_000986435.1	Influenza A virus (A/England/10820742/2010(H1N1))	2015-04-29	....................	....................	......................	......................
GCA_000986455.1	Influenza A virus (A/England/10740571/2010(H1N1))	2015-04-29	....................	....................	......................	......................
GCA_000986475.1	Influenza A virus (A/England/05020665/2010(H1N1))	2015-04-29	....................	....................	......................	......................
GCA_000986495.1	Influenza A virus (A/England/671/2010(H1N1))	2015-04-29	....................	....................	......................	......................
GCA_000986515.1	Influenza A virus (A/England/9/2009(H1N1))	2015-04-29	....................	....................	......................	......................
GCA_000986535.1	Influenza A virus (A/England/10740579/2010(H1N1))	2015-04-29	....................	....................	......................	......................
GCA_000986555.1	Influenza A virus (A/England/32/2010(H1N1))	2015-04-29	....................	....................	......................	......................
GCA_000986575.1	Influenza A virus (A/England/00380719/2010(H1N1))	2015-04-29	....................	....................	......................	......................
GCA_000986595.1	Influenza A virus (A/England/00380718/2010(H1N1))	2015-04-29	....................	....................	......................	.............G........
GCA_000986615.1	Influenza A virus (A/England/673/2010(H1N1))	2015-04-29	....................	....................	......................	......................
GCA_001006685.1	Influenza A virus (A/England/719/2010(H1N1))	2015-04-30	....................	....................	......................	......................
GCA_001006725.1	Influenza A virus (A/England/10/2010(H1N1))	2015-04-30	....................	....................	......................	......................
GCA_001006745.1	Influenza A virus (A/England/10740685/2010(H1N1))	2015-04-30	....................	....................	......................	......................
GCA_001006825.1	Influenza A virus (A/England/343/2010(H1N1))	2015-04-30	....................	....................	......................	......................
GCA_001006845.1	Influenza A virus (A/England/677/2010(H1N1))	2015-04-30	....................	....................	......................	......................
GCA_001006865.1	Influenza A virus (A/England/10740704/2011(H1N1))	2015-04-30	....................	....................	......................	......................
GCA_001006885.1	Influenza A virus (A/England/WTSI1781/2011(H1N1))	2015-04-30	....................	....................	......................	......................
GCA_001006905.1	Influenza A virus (A/England/05160420/2010(H1N1))	2015-04-30	....................	....................	......................	......................
GCA_001006925.1	Influenza A virus (A/England/WTSI2051/2011(H1N1))	2015-04-30	....................	....................	......................	......................
GCA_001013605.1	Influenza A virus (A/England/29/2010(H1N1))	2015-05-20	....................	....................	......................	......................
GCA_001013625.1	Influenza A virus (A/England/468/2010(H1N1))	2015-05-20	....................	....................	......................	......................
GCA_001013645.1	Influenza A virus (A/England/05020662/2010(H1N1))	2015-05-20	....................	....................	......................	......................
GCA_001013665.1	Influenza A virus (A/England/10740571/2010(H1N1))	2015-05-20	....................	....................	......................	......................
GCA_001013685.1	Influenza A virus (A/England/00380710/2010(H1N1))	2015-05-20	....................	....................	......................	......................
GCA_001013705.1	Influenza A virus (A/England/WTSI1807/2010(H1N1))	2015-05-20	....................	....................	......................	......................
GCA_001013725.1	Influenza A virus (A/England/11/2010(H1N1))	2015-05-21	....................	....................	......................	......................
GCA_001013745.1	Influenza A virus (A/England/WTSI1769/2010(H1N1))	2015-05-20	....................	....................	......................	......................
GCA_001013765.1	Influenza A virus (A/England/10740664/2011(H1N1))	2015-05-20	....................	....................	......................	......................
GCA_001013785.1	Influenza A virus (A/England/21680633/2010(H1N1))	2015-05-21	....................	....................	......................	......................
GCA_001013805.1	Influenza A virus (A/England/688/2010(H1N1))	2015-05-20	....................	....................	......................	......................
GCA_001013825.1	Influenza A virus (A/England/05100297/2010(H1N1))	2015-05-20	....................	....................	......................	......................
GCA_001013845.1	Influenza A virus (A/England/687/2010(H1N1))	2015-05-20	....................	....................	......................	......................
GCA_001013865.1	Influenza A virus (A/England/10740688/2010(H1N1))	2015-05-20	....................	....................	......................	......................
GCA_001013885.1	Influenza A virus (A/England/10820733/2010(H1N1))	2015-05-20	....................	....................	......................	......................
GCA_001013925.1	Influenza A virus (A/England/717/2010(H1N1))	2015-05-20	....................	....................	......................	......................
GCA_001013945.1	Influenza A virus (A/England/694/2010(H1N1))	2015-05-20	....................	....................	......................	......................
GCA_001013965.1	Influenza A virus (A/England/688/2010(H1N1))	2015-05-21	....................	....................	......................	......................
GCA_001014005.1	Influenza A virus (A/England/01180007/2010(H1N1))	2015-05-21	....................	....................	......................	......................
GCA_001014025.1	Influenza A virus (A/England/692/2010(H1N1))	2015-05-21	....................	....................	......................	......................
GCA_001014045.1	Influenza A virus (A/England/132/2011(H1N1))	2015-05-21	....................	....................	..........A...........	......................
GCA_001014065.1	Influenza A virus (A/England/00380709/2010(H1N1))	2015-05-21	....................	....................	......................	.............G........
GCA_001014085.1	Influenza A virus (A/England/04980053/2010(H1N1))	2015-05-21	....................	....................	......................	......................
GCA_001014105.1	Influenza A virus (A/England/04900053/2010(H1N1))	2015-05-21	....................	....................	......................	......................
GCA_001014125.1	Influenza A virus (A/England/11520759/2011(H1N1))	2015-05-21	....................	....................	......................	......................
GCA_001014145.1	Influenza A virus (A/England/10820734/2010(H1N1))	2015-05-21	....................	....................	......................	......................
GCA_001014165.1	Influenza A virus (A/England/WTSI1826/2010(H1N1))	2015-05-21	....................	....................	......................	......................
GCA_001014185.1	Influenza A virus (A/England/10740561/2010(H1N1))	2015-05-21	....................	....................	......................	......................
GCA_001014205.1	Influenza A virus (A/England/05020673/2010(H1N1))	2015-05-21	....................	....................	......................	......................
GCA_001014225.1	Influenza A virus (A/England/01180018/2010(H1N1))	2015-05-21	....................	....................	......................	......................
GCA_001014245.1	Influenza A virus (A/England/393/2010(H1N1))	2015-05-21	....................	....................	......................	......................
GCA_001014265.1	Influenza A virus (A/England/377/2010(H1N1))	2015-05-21	....................	....................	......................	......................
GCA_001039805.1	Influenza A virus (A/England/12240612/2010(H1N1))	2015-06-19	....................	....................	......................	......................
GCA_001039825.1	Influenza A virus (A/England/10740681/2010(H1N1))	2015-06-19	....................	....................	......................	......................
GCA_001039845.1	Influenza A virus (A/England/WTSI2060/2010(H1N1))	2015-06-19	....................	....................	......................	......................
GCA_001039865.1	Influenza A virus (A/England/700/2010(H1N1))	2015-06-19	....................	....................	......................	......................
GCA_001291385.1	Influenza A virus (A/England/10740581/2010(H1N1))	2015-06-30	....................	....................	......................	......................
GCA_001291405.1	Influenza A virus (A/England/WTSI1774/2010(H1N1))	2015-06-30	....................	....................	......................	......................
GCA_001291425.1	Influenza A virus (A/England/374/2010(H1N1))	2015-06-30	....................	....................	......................	......................
GCA_001343785.1	Influenza A virus (A/California/07/2009(H1N1))	2009-05-04	....................	....................	......................	......................
GCA_900004335.1	Influenza A virus (A/England/718/2010(H1N1))	2015-06-30	....................	....................	......................	......................
GCA_900004345.1	Influenza A virus (A/England/672/2010(H1N1))	2015-06-30	....................	....................	......................	......................
GCA_900004365.1	Influenza A virus (A/England/12240614/2011(H1N1))	2015-06-30	....................	....................	......................	......................
GCA_900004375.1	Influenza A virus (A/England/01220741/2010(H1N1))	2015-06-30	....................	....................	......................	......................
GCA_900004385.1	Influenza A virus (A/England/01220639/2009(H1N1))	2015-06-30	....................	....................	......................	......................
GCA_900004425.1	Influenza A virus (A/England/05140281/2010(H1N1))	2015-06-30	....................	....................	......................	......................
GCA_900004435.1	Influenza A virus (A/England/05080637/2010(H1N1))	2015-06-30	....................	....................	......................	......................
GCA_900004445.1	Influenza A virus (A/England/05100660/2010(H1N1))	2015-06-30	....................	....................	......................	......................
GCA_900004455.1	Influenza A virus (A/England/05140856/2010(H1N1))	2015-06-30	....................	....................	......................	......................
GCA_900004465.1	Influenza A virus (A/England/WTSI1783/2010(H1N1))	2015-06-30	....................	....................	......................	......................
GCA_900004475.1	Influenza A virus (A/England/04980055/2010(H1N1))	2015-06-30	....................	....................	......................	......................
GCA_900004485.1	Influenza A virus (A/England/04980045/2010(H1N1))	2015-06-30	....................	....................	......................	......................
GCA_900004495.1	Influenza A virus (A/England/10740690/2011(H1N1))	2015-06-30	....................	....................	......................	......................
GCA_900004505.1	Influenza A virus (A/England/414/2010(H1N1))	2015-06-30	....................	....................	......................	......................
GCA_900004515.1	Influenza A virus (A/England/05100301/2010(H1N1))	2015-06-30	....................	....................	......................	......................
GCA_900004525.1	Influenza A virus (A/England/213/2011(H1N1))	2015-06-30	....................	....................	......................	......................
GCA_900004535.1	Influenza A virus (A/England/05140847/2010(H1N1))	2015-06-30	....................	....................	......................	......................
GCA_900004555.1	Influenza A virus (A/England/689/2010(H1N1))	2015-06-30	....................	....................	......................	......................
GCA_900004575.1	Influenza A virus (A/England/10740623/2011(H1N1))	2015-06-30	....................	....................	......................	......................
GCA_900004585.1	Influenza A virus (A/England/05140177/2010(H1N1))	2015-06-30	....................	....................	......................	......................
GCA_900004595.1	Influenza A virus (A/England/01220740/2010(H1N1))	2015-06-30	....................	....................	......................	......................
GCA_900004605.1	Influenza A virus (A/England/05000088/2010(H1N1))	2015-06-30	....................	....................	......................	......................
GCA_900004675.1	Influenza A virus (A/England/01580005/2010(H1N1))	2015-06-30	....................	....................	......................	......................
GCA_900004725.1	Influenza A virus (A/England/10740658/2011(H1N1))	2015-06-30	....................	....................	......................	......................
GCA_900004745.1	Influenza A virus (A/England/05080831/2010(H1N1))	2015-06-30	....................	....................	......................	......................
GCA_900004775.1	Influenza A virus (A/England/01580003/2010(H1N1))	2015-06-30	....................	....................	......................	......................
GCA_900004805.1	Influenza A virus (A/England/WTSI2067/2010(H1N1))	2015-06-30	....................	....................	......................	......................
GCA_900004815.1	Influenza A virus (A/England/04860560/2010(H1N1))	2015-06-30	....................	....................	......................	......................
GCA_900004835.1	Influenza A virus (A/England/665/2010(H1N1))	2015-06-30	....................	....................	......................	......................
GCA_900004875.1	Influenza A virus (A/England/01180015/2010(H1N1))	2015-06-30	....................	....................	......................	......................
GCA_900004935.1	Influenza A virus (A/England/04980653/2010(H1N1))	2015-06-30	....................	....................	......................	......................
GCA_900004945.1	Influenza A virus (A/England/10740693/2011(H1N1))	2015-06-30	....................	....................	......................	......................
GCA_900005085.1	Influenza A virus (A/England/690/2010(H1N1))	2015-06-30	....................	....................	......................	......................
GCA_900005115.1	Influenza A virus (A/England/WTSI1751/2010(H1N1))	2015-06-30	....................	....................	......................	......................
GCA_900005905.1	Influenza A virus (A/England/05140176/2010(H1N1))	2015-06-30	....................	....................	......................	......................
GCA_900005915.1	Influenza A virus (A/England/05140283/2010(H1N1))	2015-06-30	....................	....................	......................	......................
GCA_900006035.1	Influenza A virus (A/England/283/2010(H1N1))	2015-06-30	....................	....................	......................	......................
GCA_900006335.1	Influenza A virus (A/England/686/2010(H1N1))	2015-06-30	....................	....................	......................	......................
GCA_900007775.1	Influenza A virus (A/England/10740691/2011(H1N1))	2015-06-30	....................	....................	......................	......................
GCA_900009845.1	Influenza A virus (A/England/WTSI2076/2010(H1N1))	2015-06-30	....................	....................	......................	......................
GCA_900016655.1	Influenza A virus (A/England/12240607/2010(H1N1))	2015-06-30	....................	....................	......................	......................
GCA_900016665.1	Influenza A virus (A/England/283/2010(H1N1))	2015-06-30	....................	....................	......................	......................
GCA_900019215.1	Influenza A virus (A/England/05120013/2010(H1N1))	2015-06-30	....................	....................	......................	......................
GCA_900019225.1	Influenza A virus (A/England/05140216/2010(H1N1))	2015-06-30	....................	....................	......................	......................

## Sheet: Sheet2_Coverage_of_S.aureus
assembly_accession	bioproject	biosample	wgs_master	refseq_category	taxid	species_taxid	organism_name	infraspecific_name	isolate	version_status	assembly_level	release_type	genome_rep	seq_rel_date	asm_name	submitter	gbrs_paired_asm	paired_asm_comp	ftp_path	excluded_from_refseq	relation_to_type_material	asm_not_live_date	Staphylococcus aureus(P16)_F	Staphylococcus aureus(P16)_R	amp_sequence(P16)	Staphylococcus aureus(P17)_F	Staphylococcus aureus(P17)_R	amp_sequence(P17)
GCA_000009005.1	PRJNA63	SAMEA3138186		na	273036	1280	Staphylococcus aureus RF122	strain=RF122		latest	Complete Genome	Major	Full	2005-11-24	ASM900v1	Univ. Minnesota	GCF_000009005.1	identical	https://ftp.ncbi.nlm.nih.gov/genomes/all/GCA/000/009/005/GCA_000009005.1_ASM900v1			na	......................	......................	AGTAATTGCCATCGGTTGTACGGGTGGACAACATAGATCTGTAGCATTAGCAGAACGACTAGGTAATTATCTAAATGAAGTATTTGAATATAATGTTTATGTGCATCATAGGGACGCACATATTGAAAGTGGCGAGAAAAAATGAGACAAATAAAAGTTGTACTTATCGGTGGTGGCACTGGCTTATCAGTCATGGCTAGGGGATTAAGAGAATTCCCAATTGATATTACAGCGATTGTAACAGTTGCTGATAATGGTGGGAG	......................	......................	ATGAAATTGAGCGCTGGTCTACAGGTAACCTTCCATATTTAATCGAATTGGGGGCAATTGAAGTCAGCATCAATTTTAGGCAATTACAACTTGCAGAAAAGCTAATACAACTTAGCCTTTCTACACCAGAATTCGAGGATTATATCGTTATAACTACTGAATATTACTGGCATTGGGATTTAAAAAATTCAAAGTTAGATGTATTTGACTATAAAAAATTAATGCAACGGTTAATGGCAACTGGTGGACTTGAAATATTCGCTACAGATGATCCAGAAATAACAAGTCATCCAGCTAATTGTTTAATGGCAAGAATTGGCAAAAATATTACATTAGAACAGCAACAAGCGTTTGA	AGTAATTGCCATCGGTTGTACG	GAGGGTGGTAATAGTCGTTGAC	AGTAATTGCCATCGGTTGTACGGGTGGACAACATAGATCTGTAGCATTAGCAGAACGACTAGGTAATTATCTAAATGAAGTATTTGAATATAATGTTTATGTGCATCATAGGGACGCACATATTGAAAGTGGCGAGAAAAAATGAGACAAATAAAAGTTGTACTTATCGGTGGTGGCACTGGCTTATCAGTCATGGCTAGGGGATTAAGAGAATTCCCAATTGATATTACAGCGATTGTAACAGTTGCTGATAATGGTGGGAG	ATGAAATTGAGCGCTGGTCTAC	AGTTTGCGAACAACGACAAGAT	ATGAAATTGAGCGCTGGTCTACAGGTAACCTTCCATATTTAATCGAATTGGGGGCAATTGAAGTCAGCATCAATTTTAGGCAATTACAACTTGCAGAAAAGCTAATACAACTTAGCCTTTCTACACCAGAATTCGAGGATTATATCGTTATAACTACTGAATATTACTGGCATTGGGATTTAAAAAATTCAAAGTTAGATGTATTTGACTATAAAAAATTAATGCAACGGTTAATGGCAACTGGTGGACTTGAAATATTCGCTACAGATGATCCAGAAATAACAAGTCATCCAGCTAATTGTTTAATGGCAAGAATTGGCAAAAATATTACATTAGAACAGCAACAAGCGTTTGA
GCA_000009585.1	PRJEA29427	SAMEA2272644		na	523796	1280	Staphylococcus aureus subsp. aureus ST398	strain=type strain:ST398	S0385	latest	Complete Genome	Major	Full	2010-01-07	ASM958v1	University Medical Centre Utrecht	GCF_000009585.1	identical	https://ftp.ncbi.nlm.nih.gov/genomes/all/GCA/000/009/585/GCA_000009585.1_ASM958v1			na	......................	......................	AGTAATTGCCATCGGTTGTACGGGTGGACAACATAGATCTGTAGCATTAGCAGAACGACTAGGTAATTATCTAAATGAAGTATTTGAATATAATGTTTATGTGCATCATAGAGACGCACATATTGAAAGTGGCGAGAAAAAATGAGACAAATAAAAGTTGTACTTATCGGTGGTGGCACTGGCTTATCAGTCATGGCTAGGGGATTAAGAGAATTCCCAATTGATATTACAGCGATTGTAACAGTTGCTGATAATGGTGGGAG	......................	......................	ATGAAATTGAGCGCTGGTCTACAGGTAACCTTCCATATTTAATCGAATTGGGGGCAATTGAAGTCAGCATCAATTTTAGGCAATTACAACTTGCAGAAAAGCTAATACAACTTAGCCTTTCTACACCAGAATTCGAGGATTATATCGTTATAACTACTGAATATTACTGGCATTGGGATTTAAAAAATTCAAAGTTAGATGTATTTGACTATAAAAAATTAATGCAGCGGTTAATGGCAACTGGTGGACTTGAAATATTCGCTACAGATGATCCAGAAATAACAAGTCATCCAGCTAATTGTTTAATGGCAAGAATTGGCAAAAATATTACATTAGAACAGCAACAAGCGTTTGA	AGTAATTGCCATCGGTTGTACG	GAGGGTGGTAATAGTCGTTGAC	AGTAATTGCCATCGGTTGTACGGGTGGACAACATAGATCTGTAGCATTAGCAGAACGACTAGGTAATTATCTAAATGAAGTATTTGAATATAATGTTTATGTGCATCATAGAGACGCACATATTGAAAGTGGCGAGAAAAAATGAGACAAATAAAAGTTGTACTTATCGGTGGTGGCACTGGCTTATCAGTCATGGCTAGGGGATTAAGAGAATTCCCAATTGATATTACAGCGATTGTAACAGTTGCTGATAATGGTGGGAG	ATGAAATTGAGCGCTGGTCTAC	AGTTTGCGAACAACGACAAGAT	ATGAAATTGAGCGCTGGTCTACAGGTAACCTTCCATATTTAATCGAATTGGGGGCAATTGAAGTCAGCATCAATTTTAGGCAATTACAACTTGCAGAAAAGCTAATACAACTTAGCCTTTCTACACCAGAATTCGAGGATTATATCGTTATAACTACTGAATATTACTGGCATTGGGATTTAAAAAATTCAAAGTTAGATGTATTTGACTATAAAAAATTAATGCAGCGGTTAATGGCAACTGGTGGACTTGAAATATTCGCTACAGATGATCCAGAAATAACAAGTCATCCAGCTAATTGTTTAATGGCAAGAATTGGCAAAAATATTACATTAGAACAGCAACAAGCGTTTGA
GCA_000009645.1	PRJNA264	SAMD00061099		na	158879	1280	Staphylococcus aureus subsp. aureus N315	strain=N315		latest	Complete Genome	Major	Full	2004-05-11	ASM964v1	Juntendo Univ.	GCF_000009645.1	identical	https://ftp.ncbi.nlm.nih.gov/genomes/all/GCA/000/009/645/GCA_000009645.1_ASM964v1			na	......................	......................	AGTAATTGCCATCGGTTGTACGGGTGGACAACATCGATCTGTAGCATTAGCAGAACGACTAGGTAATTATCTAAATGAAGTATTTGAATATAATGTTTATGTGCATCATAGGGACGCACATATTGAAAGTGGCGAGAAAAAATGAGACAAATAAAAGTTGTACTTATCGGTGGTGGCACTGGCTTATCAGTTATGGCTAGGGGATTAAGAGAATTCCCAATTGATATTACGGCGATTGTAACAGTTGCTGATAATGGTGGGAG	......................	......................	ATGAAATTGAGCGCTGGTCTACAGGTAACCTTCCATATTTAATCGAATTGGGGGCAATTGAAGTCAGCATCAATTTTAGGCAATTACATCTTGCAGAAAAGCTAATACAACTTAGCCTTTCTACACCAGAATTCGAGGATTATATCGTTATAACTACTGAATATTACTGGCATTGGGATTTAAAAAATTCAAAGTTAGATGTATTTGACTATAAAAAATTAATGCAGCGGTTAATGGCAACTGGTGGACTTGAAATATTCGCTACAGATGATCCAGAAATAACAAGTCATCCAGCTAATTGTTTAATGGCAAGAATTGGCAAAAATATTACATTAGAACAGCAACAAGCGTTTGA	AGTAATTGCCATCGGTTGTACG	GAGGGTGGTAATAGTCGTTGAC	AGTAATTGCCATCGGTTGTACGGGTGGACAACATCGATCTGTAGCATTAGCAGAACGACTAGGTAATTATCTAAATGAAGTATTTGAATATAATGTTTATGTGCATCATAGGGACGCACATATTGAAAGTGGCGAGAAAAAATGAGACAAATAAAAGTTGTACTTATCGGTGGTGGCACTGGCTTATCAGTTATGGCTAGGGGATTAAGAGAATTCCCAATTGATATTACGGCGATTGTAACAGTTGCTGATAATGGTGGGAG	ATGAAATTGAGCGCTGGTCTAC	AGTTTGCGAACAACGACAAGAT	ATGAAATTGAGCGCTGGTCTACAGGTAACCTTCCATATTTAATCGAATTGGGGGCAATTGAAGTCAGCATCAATTTTAGGCAATTACATCTTGCAGAAAAGCTAATACAACTTAGCCTTTCTACACCAGAATTCGAGGATTATATCGTTATAACTACTGAATATTACTGGCATTGGGATTTAAAAAATTCAAAGTTAGATGTATTTGACTATAAAAAATTAATGCAGCGGTTAATGGCAACTGGTGGACTTGAAATATTCGCTACAGATGATCCAGAAATAACAAGTCATCCAGCTAATTGTTTAATGGCAAGAATTGGCAAAAATATTACATTAGAACAGCAACAAGCGTTTGA
GCA_000009665.1	PRJNA263	SAMD00061098		na	158878	1280	Staphylococcus aureus subsp. aureus Mu50	strain=Mu50		latest	Complete Genome	Major	Full	2004-05-14	ASM966v1	Juntendo Univ.	GCF_000009665.1	identical	https://ftp.ncbi.nlm.nih.gov/genomes/all/GCA/000/009/665/GCA_000009665.1_ASM966v1			na	......................	......................	AGTAATTGCCATCGGTTGTACGGGTGGACAACATCGATCTGTAGCATTAGCAGAACGACTAGGTAATTATCTAAATGAAGTATTTGAATATAATGTTTATGTGCATCATAGGGACGCACATATTGAAAGTGGCGAGAAAAAATGAGACAAATAAAAGTTGTACTTATCGGTGGTGGCACTGGCTTATCAGTTATGGCTAGGGGATTAAGAGAATTCCCAATTGATATTACGGCGATTGTAACAGTTGCTGATAATGGTGGGAG	......................	......................	ATGAAATTGAGCGCTGGTCTACAGGTAACCTTCCATATTTAATCGAATTGGGGGCAATTGAAGTCAGCATCAATTTTAGGCAATTACATCTTGCAGAAAAGCTAATACAACTTAGCCTTTCTACACCAGAATTCGAGGATTATATCGTTATAACTACTGAATATTACTGGCATTGGGATTTAAAAAATTCAAAGTTAGATGTATTTGACTATAAAAAATTAATGCAGCGGTTAATGGCAACTGGTGGACTTGAAATATTCGCTACAGATGATCCAGAAATAACAAGTCATCCAGCTAATTGTTTAATGGCAAGAATTGGCAAAAATATTACATTAGAACAGCAACAAGCGTTTGA	AGTAATTGCCATCGGTTGTACG	GAGGGTGGTAATAGTCGTTGAC	AGTAATTGCCATCGGTTGTACGGGTGGACAACATCGATCTGTAGCATTAGCAGAACGACTAGGTAATTATCTAAATGAAGTATTTGAATATAATGTTTATGTGCATCATAGGGACGCACATATTGAAAGTGGCGAGAAAAAATGAGACAAATAAAAGTTGTACTTATCGGTGGTGGCACTGGCTTATCAGTTATGGCTAGGGGATTAAGAGAATTCCCAATTGATATTACGGCGATTGTAACAGTTGCTGATAATGGTGGGAG	ATGAAATTGAGCGCTGGTCTAC	AGTTTGCGAACAACGACAAGAT	ATGAAATTGAGCGCTGGTCTACAGGTAACCTTCCATATTTAATCGAATTGGGGGCAATTGAAGTCAGCATCAATTTTAGGCAATTACATCTTGCAGAAAAGCTAATACAACTTAGCCTTTCTACACCAGAATTCGAGGATTATATCGTTATAACTACTGAATATTACTGGCATTGGGATTTAAAAAATTCAAAGTTAGATGTATTTGACTATAAAAAATTAATGCAGCGGTTAATGGCAACTGGTGGACTTGAAATATTCGCTACAGATGATCCAGAAATAACAAGTCATCCAGCTAATTGTTTAATGGCAAGAATTGGCAAAAATATTACATTAGAACAGCAACAAGCGTTTGA
GCA_000010445.1	PRJDA18509	SAMD00060910		na	418127	1280	Staphylococcus aureus subsp. aureus Mu3	strain=Mu3		latest	Complete Genome	Major	Full	2007-09-03	ASM1044v1	Juntendo Universit	GCF_000010445.1	identical	https://ftp.ncbi.nlm.nih.gov/genomes/all/GCA/000/010/445/GCA_000010445.1_ASM1044v1			na	......................	......................	AGTAATTGCCATCGGTTGTACGGGTGGACAACATCGATCTGTAGCATTAGCAGAACGACTAGGTAATTATCTAAATGAAGTATTTGAATATAATGTTTATGTGCATCATAGGGACGCACATATTGAAAGTGGCGAGAAAAAATGAGACAAATAAAAGTTGTACTTATCGGTGGTGGCACTGGCTTATCAGTTATGGCTAGGGGATTAAGAGAATTCCCAATTGATATTACGGCGATTGTAACAGTTGCTGATAATGGTGGGAG	......................	......................	ATGAAATTGAGCGCTGGTCTACAGGTAACCTTCCATATTTAATCGAATTGGGGGCAATTGAAGTCAGCATCAATTTTAGGCAATTACATCTTGCAGAAAAGCTAATACAACTTAGCCTTTCTACACCAGAATTCGAGGATTATATCGTTATAACTACTGAATATTACTGGCATTGGGATTTAAAAAATTCAAAGTTAGATGTATTTGACTATAAAAAATTAATGCAGCGGTTAATGGCAACTGGTGGACTTGAAATATTCGCTACAGATGATCCAGAAATAACAAGTCATCCAGCTAATTGTTTAATGGCAAGAATTGGCAAAAATATTACATTAGAACAGCAACAAGCGTTTGA	AGTAATTGCCATCGGTTGTACG	GAGGGTGGTAATAGTCGTTGAC	AGTAATTGCCATCGGTTGTACGGGTGGACAACATCGATCTGTAGCATTAGCAGAACGACTAGGTAATTATCTAAATGAAGTATTTGAATATAATGTTTATGTGCATCATAGGGACGCACATATTGAAAGTGGCGAGAAAAAATGAGACAAATAAAAGTTGTACTTATCGGTGGTGGCACTGGCTTATCAGTTATGGCTAGGGGATTAAGAGAATTCCCAATTGATATTACGGCGATTGTAACAGTTGCTGATAATGGTGGGAG	ATGAAATTGAGCGCTGGTCTAC	AGTTTGCGAACAACGACAAGAT	ATGAAATTGAGCGCTGGTCTACAGGTAACCTTCCATATTTAATCGAATTGGGGGCAATTGAAGTCAGCATCAATTTTAGGCAATTACATCTTGCAGAAAAGCTAATACAACTTAGCCTTTCTACACCAGAATTCGAGGATTATATCGTTATAACTACTGAATATTACTGGCATTGGGATTTAAAAAATTCAAAGTTAGATGTATTTGACTATAAAAAATTAATGCAGCGGTTAATGGCAACTGGTGGACTTGAAATATTCGCTACAGATGATCCAGAAATAACAAGTCATCCAGCTAATTGTTTAATGGCAAGAATTGGCAAAAATATTACATTAGAACAGCAACAAGCGTTTGA
GCA_000010465.1	PRJDA18801	SAMD00060913		na	426430	1280	Staphylococcus aureus subsp. aureus str. Newman	strain=Newman		latest	Complete Genome	Major	Full	2007-07-02	ASM1046v1	Juntendo University School of Medicine, Department of Bacteriology	GCF_000010465.1	identical	https://ftp.ncbi.nlm.nih.gov/genomes/all/GCA/000/010/465/GCA_000010465.1_ASM1046v1			na	......................	......................	AGTAATTGCCATCGGTTGTACGGGTGGACAACATCGATCTGTAGCATTAGCAGAACGACTAGGTAATTATCTAAATGAAGTATTTGAATATAATGTTTATGTGCATCATAGGGACGCACATATTGAAAGTGGCGAGAAAAAATGAGACAAATAAAAGTTGTACTTATCGGTGGTGGCACTGGCTTATCAGTTATGGCTAGGGGATTAAGAGAATTCCCAATTGATATTACGGCGATTGTAACAGTTGCTGATAATGGTGGGAG	......................	......................	ATGAAATTGAGCGCTGGTCTACAGGTAAGCTTCCATATTTAATCGAATTGGGGGCAATTGAAGTCAGCATCAATTTTAGGCAATTACAACTTGCAGAAAAGCTGATACAACTTAGCCTTTCTACACCAGAATTCGAGAATTATATCGTTATAACTACAGAATATTACTGGCATTGGGATTTAAAAAATTCAAAGTTAGATGTATTTGACTATAAAAAATTAATGCAGCGGTTAATGGCAACTGGTGGACTTGAAATATTCGCTACAGATGATCCAGAAATAACAAGTCATCCAGCTAATTGTTTAATGGCAAGAATTGGCAAAAACATTACATTAGAACAGCAACAAGCGTTTGA	AGTAATTGCCATCGGTTGTACG	GAGGGTGGTAATAGTCGTTGAC	AGTAATTGCCATCGGTTGTACGGGTGGACAACATCGATCTGTAGCATTAGCAGAACGACTAGGTAATTATCTAAATGAAGTATTTGAATATAATGTTTATGTGCATCATAGGGACGCACATATTGAAAGTGGCGAGAAAAAATGAGACAAATAAAAGTTGTACTTATCGGTGGTGGCACTGGCTTATCAGTTATGGCTAGGGGATTAAGAGAATTCCCAATTGATATTACGGCGATTGTAACAGTTGCTGATAATGGTGGGAG	ATGAAATTGAGCGCTGGTCTAC	AGTTTGCGAACAACGACAAGAT	ATGAAATTGAGCGCTGGTCTACAGGTAAGCTTCCATATTTAATCGAATTGGGGGCAATTGAAGTCAGCATCAATTTTAGGCAATTACAACTTGCAGAAAAGCTGATACAACTTAGCCTTTCTACACCAGAATTCGAGAATTATATCGTTATAACTACAGAATATTACTGGCATTGGGATTTAAAAAATTCAAAGTTAGATGTATTTGACTATAAAAAATTAATGCAGCGGTTAATGGCAACTGGTGGACTTGAAATATTCGCTACAGATGATCCAGAAATAACAAGTCATCCAGCTAATTGTTTAATGGCAAGAATTGGCAAAAACATTACATTAGAACAGCAACAAGCGTTTGA
GCA_000011265.1	PRJNA306	SAMD00061104		na	196620	1280	Staphylococcus aureus subsp. aureus MW2	strain=MW2		latest	Complete Genome	Major	Full	2004-05-11	ASM1126v1	NITE	GCF_000011265.1	identical	https://ftp.ncbi.nlm.nih.gov/genomes/all/GCA/000/011/265/GCA_000011265.1_ASM1126v1			na	......................	......................	AGTAATTGCCATCGGTTGTACGGGTGGACAACATCGATCTGTAGCATTAGCAGAACGACTAGGTAATTATCTAAATGAAGTATTTGAATATAATGTTTATGTGCATCATAGGGACGCACATATTGAAAGTGGCGAGAAAAAATGAGACAAATAAAAGTTGTACTTATCGGTGGTGGCACTGGCTTATCAGTTATGGCTAGGGGATTAAGAGAATTCCCAATTGATATTACGGCGATTGTAACAGTTGCTGATAATGGTGGGAG	......................	......................	ATGAAATTGAGCGCTGGTCTACAGGTAACCTTCCATATTTAATCGAATTGGGGGCAATTGAAGTCAGCATCAATTTTAGGCAATTACATCTTGCAGAAAAGCTAATACAACTTAGCCTTTCTACACCAGAATTCGAGGATTATATCGTTATAACTACTGAATATTACTGGCATTGGGATTTAAAAAATTCAAAGTTAGATGTATTTGACTATAAAAAATTAATGCAGCGGTTAATGGCAACTGGTGGACTTGAAATATTCGCTACAGATGATCCAGAAATAACAAGTCATCCAGCTAATTGTTTAATGGCAAGAATTGGCAAAAATATTACATTAGAACAGCAACAAGCGTTTGA	AGTAATTGCCATCGGTTGTACG	GAGGGTGGTAATAGTCGTTGAC	AGTAATTGCCATCGGTTGTACGGGTGGACAACATCGATCTGTAGCATTAGCAGAACGACTAGGTAATTATCTAAATGAAGTATTTGAATATAATGTTTATGTGCATCATAGGGACGCACATATTGAAAGTGGCGAGAAAAAATGAGACAAATAAAAGTTGTACTTATCGGTGGTGGCACTGGCTTATCAGTTATGGCTAGGGGATTAAGAGAATTCCCAATTGATATTACGGCGATTGTAACAGTTGCTGATAATGGTGGGAG	ATGAAATTGAGCGCTGGTCTAC	AGTTTGCGAACAACGACAAGAT	ATGAAATTGAGCGCTGGTCTACAGGTAACCTTCCATATTTAATCGAATTGGGGGCAATTGAAGTCAGCATCAATTTTAGGCAATTACATCTTGCAGAAAAGCTAATACAACTTAGCCTTTCTACACCAGAATTCGAGGATTATATCGTTATAACTACTGAATATTACTGGCATTGGGATTTAAAAAATTCAAAGTTAGATGTATTTGACTATAAAAAATTAATGCAGCGGTTAATGGCAACTGGTGGACTTGAAATATTCGCTACAGATGATCCAGAAATAACAAGTCATCCAGCTAATTGTTTAATGGCAAGAATTGGCAAAAATATTACATTAGAACAGCAACAAGCGTTTGA
GCA_000011505.1	PRJNA265	SAMEA1705935		na	282458	1280	Staphylococcus aureus subsp. aureus MRSA252	strain=MRSA252		latest	Complete Genome	Major	Full	2004-06-25	ASM1150v1	Sanger Institute	GCF_000011505.1	identical	https://ftp.ncbi.nlm.nih.gov/genomes/all/GCA/000/011/505/GCA_000011505.1_ASM1150v1			na	......................	......................	AGTAATTGCCATCGGTTGTACGGGTGGACAACATAGATCTGTAGCATTAGCAGAACGACTAGGTAATTATCTAAATGAAGTATTTGAATATAATGTTTATGTGCATCATAGGGACGCACATATTGAAAGTGGCGAGAAAAAATGAGACAAATAAAAGTTGTACTTATCGGTGGTGGCACTGGCTTATCAGTTATGGCTAGGGGATTAAGAGAATTCCCAATTGATATTACAGCGATTGTAACAGTTGCTGATAATGGTGGGAG	......................	......................	ATGAAATTGAGCGCTGGTCTACAGGTAACCTTCCATATTTAATCGAATTGGGGGCAATTGAAGTCAGCATCAATTTTAGGCAATTACAACTTGCAGAAAAATTAATACAACTTAGCCTTTCTACACCAGAATTCGAGGATTATATCGTTATAACTACAGAATATTACTGGCATTGGGATTTAAAAAATTCAAAGTTAGATGTATTTGACTATAAAAAATTAATGCAGCGGTTAATGGCAACTGGTGGACTTGAAATATTCGCTACAGATGATCCAGAAATAACAAGTAATCCAGCTAATTGTTTAATGGCAAGAATTGGCAAAAATATTACATTAGAACAGCAACAAGCGTTTGA	AGTAATTGCCATCGGTTGTACG	GAGGGTGGTAATAGTCGTTGAC	AGTAATTGCCATCGGTTGTACGGGTGGACAACATAGATCTGTAGCATTAGCAGAACGACTAGGTAATTATCTAAATGAAGTATTTGAATATAATGTTTATGTGCATCATAGGGACGCACATATTGAAAGTGGCGAGAAAAAATGAGACAAATAAAAGTTGTACTTATCGGTGGTGGCACTGGCTTATCAGTTATGGCTAGGGGATTAAGAGAATTCCCAATTGATATTACAGCGATTGTAACAGTTGCTGATAATGGTGGGAG	ATGAAATTGAGCGCTGGTCTAC	AGTTTGCGAACAACGACAAGAT	ATGAAATTGAGCGCTGGTCTACAGGTAACCTTCCATATTTAATCGAATTGGGGGCAATTGAAGTCAGCATCAATTTTAGGCAATTACAACTTGCAGAAAAATTAATACAACTTAGCCTTTCTACACCAGAATTCGAGGATTATATCGTTATAACTACAGAATATTACTGGCATTGGGATTTAAAAAATTCAAAGTTAGATGTATTTGACTATAAAAAATTAATGCAGCGGTTAATGGCAACTGGTGGACTTGAAATATTCGCTACAGATGATCCAGAAATAACAAGTAATCCAGCTAATTGTTTAATGGCAAGAATTGGCAAAAATATTACATTAGAACAGCAACAAGCGTTTGA
GCA_000011525.1	PRJNA266	SAMEA1705922		na	282459	1280	Staphylococcus aureus subsp. aureus MSSA476	strain=MSSA476		latest	Complete Genome	Major	Full	2004-06-25	ASM1152v1	Sanger Institute	GCF_000011525.1	identical	https://ftp.ncbi.nlm.nih.gov/genomes/all/GCA/000/011/525/GCA_000011525.1_ASM1152v1			na	......................	......................	AGTAATTGCCATCGGTTGTACGGGTGGACAACATCGATCTGTAGCATTAGCAGAACGACTAGGTAATTATCTAAATGAAGTATTTGAATATAATGTTTATGTGCATCATAGGGACGCACATATTGAAAGTGGCGAGAAAAAATGAGACAAATAAAAGTTGTACTTATCGGTGGTGGCACTGGCTTATCAGTTATGGCTAGGGGATTAAGAGAATTCCCAATTGATATTACGGCGATTGTAACAGTTGCTGATAATGGTGGGAG	......................	......................	ATGAAATTGAGCGCTGGTCTACAGGTAACCTTCCATATTTAATCGAATTGGGGGCAATTGAAGTCAGCATCAATTTTAGGCAATTACATCTTGCAGAAAAGCTAATACAACTTAGCCTTTCTACACCAGAATTCGAGGATTATATCGTTATAACTACTGAATATTACTGGCATTGGGATTTAAAAAATTCAAAGTTAGATGTATTTGACTATAAAAAATTAATGCAGCGGTTAATGGCAACTGGTGGACTTGAAATATTCGCTACAGATGATCCAGAAATAACAAGTCATCCAGCTAATTGTTTAATGGCAAGAATTGGCAAAAATATTACATTAGAACAGCAACAAGCGTTTGA	AGTAATTGCCATCGGTTGTACG	GAGGGTGGTAATAGTCGTTGAC	AGTAATTGCCATCGGTTGTACGGGTGGACAACATCGATCTGTAGCATTAGCAGAACGACTAGGTAATTATCTAAATGAAGTATTTGAATATAATGTTTATGTGCATCATAGGGACGCACATATTGAAAGTGGCGAGAAAAAATGAGACAAATAAAAGTTGTACTTATCGGTGGTGGCACTGGCTTATCAGTTATGGCTAGGGGATTAAGAGAATTCCCAATTGATATTACGGCGATTGTAACAGTTGCTGATAATGGTGGGAG	ATGAAATTGAGCGCTGGTCTAC	AGTTTGCGAACAACGACAAGAT	ATGAAATTGAGCGCTGGTCTACAGGTAACCTTCCATATTTAATCGAATTGGGGGCAATTGAAGTCAGCATCAATTTTAGGCAATTACATCTTGCAGAAAAGCTAATACAACTTAGCCTTTCTACACCAGAATTCGAGGATTATATCGTTATAACTACTGAATATTACTGGCATTGGGATTTAAAAAATTCAAAGTTAGATGTATTTGACTATAAAAAATTAATGCAGCGGTTAATGGCAACTGGTGGACTTGAAATATTCGCTACAGATGATCCAGAAATAACAAGTCATCCAGCTAATTGTTTAATGGCAAGAATTGGCAAAAATATTACATTAGAACAGCAACAAGCGTTTGA
GCA_000012045.1	PRJNA238	SAMN02603996		na	93062	1280	Staphylococcus aureus subsp. aureus COL	strain=COL		latest	Complete Genome	Major	Full	2005-05-27	ASM1204v1	TIGR	GCF_000012045.1	identical	https://ftp.ncbi.nlm.nih.gov/genomes/all/GCA/000/012/045/GCA_000012045.1_ASM1204v1			na	......................	......................	AGTAATTGCCATCGGTTGTACGGGTGGACAACATCGATCTGTAGCATTAGCAGAACGACTAGGTAATTATCTAAATGAAGTATTTGAATATAATGTTTATGTGCATCATAGGGACGCACATATTGAAAGTGGCGAGAAAAAATGAGACAAATAAAAGTTGTACTTATCGGTGGTGGCACTGGCTTATCAGTTATGGCTAGGGGATTAAGAGAATTCCCAATTGATATTACGGCGATTGTAACAGTTGCTGATAATGGTGGGAG	......................	......................	ATGAAATTGAGCGCTGGTCTACAGGTAAGCTTCCATATTTAATCGAATTGGGGGCAATTGAAGTCAGCATCAATTTTAGGCAATTACAACTTGCAGAAAAGCTGATACAACTTAGCCTTTCTACACCAGAATTCGAGAATTATATCGTTATAACTACAGAATATTACTGGCATTGGGATTTAAAAAATTCAAAGTTAGATGTATTTGACTATAAAAAATTAATGCAGCGGTTAATGGCAACTGGTGGACTTGAAATATTCGCTACAGATGATCCAGAAATAACAAGTCATCCAGCTAATTGTTTAATGGCAAGAATTGGCAAAAACATTACATTAGAACAGCAACAAGCGTTTGA	AGTAATTGCCATCGGTTGTACG	GAGGGTGGTAATAGTCGTTGAC	AGTAATTGCCATCGGTTGTACGGGTGGACAACATCGATCTGTAGCATTAGCAGAACGACTAGGTAATTATCTAAATGAAGTATTTGAATATAATGTTTATGTGCATCATAGGGACGCACATATTGAAAGTGGCGAGAAAAAATGAGACAAATAAAAGTTGTACTTATCGGTGGTGGCACTGGCTTATCAGTTATGGCTAGGGGATTAAGAGAATTCCCAATTGATATTACGGCGATTGTAACAGTTGCTGATAATGGTGGGAG	ATGAAATTGAGCGCTGGTCTAC	AGTTTGCGAACAACGACAAGAT	ATGAAATTGAGCGCTGGTCTACAGGTAAGCTTCCATATTTAATCGAATTGGGGGCAATTGAAGTCAGCATCAATTTTAGGCAATTACAACTTGCAGAAAAGCTGATACAACTTAGCCTTTCTACACCAGAATTCGAGAATTATATCGTTATAACTACAGAATATTACTGGCATTGGGATTTAAAAAATTCAAAGTTAGATGTATTTGACTATAAAAAATTAATGCAGCGGTTAATGGCAACTGGTGGACTTGAAATATTCGCTACAGATGATCCAGAAATAACAAGTCATCCAGCTAATTGTTTAATGGCAAGAATTGGCAAAAACATTACATTAGAACAGCAACAAGCGTTTGA
GCA_000013425.1	PRJNA237	SAMN02604235		reference genome	93061	1280	Staphylococcus aureus subsp. aureus NCTC 8325	strain=NCTC 8325		latest	Complete Genome	Major	Full	2006-02-13	ASM1342v1	University of Oklahoma Health Sciences Center	GCF_000013425.1	identical	https://ftp.ncbi.nlm.nih.gov/genomes/all/GCA/000/013/425/GCA_000013425.1_ASM1342v1			na	......................	......................	AGTAATTGCCATCGGTTGTACGGGTGGACAACATCGATCTGTAGCATTAGCAGAACGACTAGGTAATTATCTAAATGAAGTATTTGAATATAATGTTTATGTGCATCATAGGGACGCACATATTGAAAGTGGCGAGAAAAAATGAGACAAATAAAAGTTGTACTTATCGGTGGTGGCACTGGCTTATCAGTTATGGCTAGGGGATTAAGAGAATTCCCAATTGATATTACGGCGATTGTAACAGTTGCTGATAATGGTGGGAG	......................	......................	ATGAAATTGAGCGCTGGTCTACAGGTAAGCTTCCATATTTAATCGAATTGGGGGCAATTGAAGTCAGCATCAATTTTAGGCAATTACAACTTGCAGAAAAGCTGATACAACTTAGCCTTTCTACACCAGAATTCGAGAATTATATCGTTATAACTACAGAATATTACTGGCATTGGGATTTAAAAAATTCAAAGTTAGATGTATTTGACTATAAAAAATTAATGCAGCGGTTAATGGCAACTGGTGGACTTGAAATATTCGCTACAGATGATCCAGAAATAACAAGTCATCCAGCTAATTGTTTAATGGCAAGAATTGGCAAAAACATTACATTAGAACAGCAACAAGCGTTTGA	AGTAATTGCCATCGGTTGTACG	GAGGGTGGTAATAGTCGTTGAC	AGTAATTGCCATCGGTTGTACGGGTGGACAACATCGATCTGTAGCATTAGCAGAACGACTAGGTAATTATCTAAATGAAGTATTTGAATATAATGTTTATGTGCATCATAGGGACGCACATATTGAAAGTGGCGAGAAAAAATGAGACAAATAAAAGTTGTACTTATCGGTGGTGGCACTGGCTTATCAGTTATGGCTAGGGGATTAAGAGAATTCCCAATTGATATTACGGCGATTGTAACAGTTGCTGATAATGGTGGGAG	ATGAAATTGAGCGCTGGTCTAC	AGTTTGCGAACAACGACAAGAT	ATGAAATTGAGCGCTGGTCTACAGGTAAGCTTCCATATTTAATCGAATTGGGGGCAATTGAAGTCAGCATCAATTTTAGGCAATTACAACTTGCAGAAAAGCTGATACAACTTAGCCTTTCTACACCAGAATTCGAGAATTATATCGTTATAACTACAGAATATTACTGGCATTGGGATTTAAAAAATTCAAAGTTAGATGTATTTGACTATAAAAAATTAATGCAGCGGTTAATGGCAACTGGTGGACTTGAAATATTCGCTACAGATGATCCAGAAATAACAAGTCATCCAGCTAATTGTTTAATGGCAAGAATTGGCAAAAACATTACATTAGAACAGCAACAAGCGTTTGA
GCA_000013465.1	PRJNA16313	SAMN02604150		na	451515	1280	Staphylococcus aureus subsp. aureus USA300_FPR3757	strain=USA300_FPR3757		latest	Complete Genome	Major	Full	2006-02-10	ASM1346v1	University of California, San Francisco	GCF_000013465.1	identical	https://ftp.ncbi.nlm.nih.gov/genomes/all/GCA/000/013/465/GCA_000013465.1_ASM1346v1			na	......................	......................	AGTAATTGCCATCGGTTGTACGGGTGGACAACATCGATCTGTAGCATTAGCAGAACGACTAGGTAATTATCTAAATGAAGTATTTGAATATAATGTTTATGTGCATCATAGGGACGCACATATTGAAAGTGGCGAGAAAAAATGAGACAAATAAAAGTTGTACTTATCGGTGGTGGCACTGGCTTATCAGTTATGGCTAGGGGATTAAGAGAATTCCCAATTGATATTACGGCGATTGTAACAGTTGCTGATAATGGTGGGAG	......................	......................	ATGAAATTGAGCGCTGGTCTACAGGTAAGCTTCCATATTTAATCGAATTGGGGGCAATTGAAGTCAGCATCAATTTTAGGCAATTACAACTTGCAGAAAAGCTGATACAACTTAGCCTTTCTACACCAGAATTCGAGAATTATATCGTTATAACTACAGAATATTACTGGCATTGGGATTTAAAAAATTCAAAGTTAGATGTATTTGACTATAAAAAATTAATGCAGCGGTTAATGGCAACTGGTGGACTTGAAATATTCGCTACAGATGATCCAGAAATAACAAGTCATCCAGCTAATTGTTTAATGGCAAGAATTGGCAAAAACATTACATTAGAACAGCAACAAGCGTTTGA	AGTAATTGCCATCGGTTGTACG	GAGGGTGGTAATAGTCGTTGAC	AGTAATTGCCATCGGTTGTACGGGTGGACAACATCGATCTGTAGCATTAGCAGAACGACTAGGTAATTATCTAAATGAAGTATTTGAATATAATGTTTATGTGCATCATAGGGACGCACATATTGAAAGTGGCGAGAAAAAATGAGACAAATAAAAGTTGTACTTATCGGTGGTGGCACTGGCTTATCAGTTATGGCTAGGGGATTAAGAGAATTCCCAATTGATATTACGGCGATTGTAACAGTTGCTGATAATGGTGGGAG	ATGAAATTGAGCGCTGGTCTAC	AGTTTGCGAACAACGACAAGAT	ATGAAATTGAGCGCTGGTCTACAGGTAAGCTTCCATATTTAATCGAATTGGGGGCAATTGAAGTCAGCATCAATTTTAGGCAATTACAACTTGCAGAAAAGCTGATACAACTTAGCCTTTCTACACCAGAATTCGAGAATTATATCGTTATAACTACAGAATATTACTGGCATTGGGATTTAAAAAATTCAAAGTTAGATGTATTTGACTATAAAAAATTAATGCAGCGGTTAATGGCAACTGGTGGACTTGAAATATTCGCTACAGATGATCCAGAAATAACAAGTCATCCAGCTAATTGTTTAATGGCAAGAATTGGCAAAAACATTACATTAGAACAGCAACAAGCGTTTGA
GCA_000016805.1	PRJNA15757	SAMN02598343		na	359786	1280	Staphylococcus aureus subsp. aureus JH9	strain=JH9		latest	Complete Genome	Major	Full	2007-05-18	ASM1680v1	US DOE Joint Genome Institute	GCF_000016805.1	identical	https://ftp.ncbi.nlm.nih.gov/genomes/all/GCA/000/016/805/GCA_000016805.1_ASM1680v1			na	......................	......................	AGTAATTGCCATCGGTTGTACGGGTGGACAACATCGATCTGTAGCATTAGCAGAACGACTAGGTAATTATCTAAATGAAGTATTTGAATATAATGTTTATGTGCATCATAGGGACGCACATATTGAAAGTGGCGAGAAAAAATGAGACAAATAAAAGTTGTACTTATCGGTGGTGGCACTGGCTTATCAGTTATGGCTAGGGGATTAAGAGAATTCCCAATTGATATTACGGCGATTGTAACAGTTGCTGATAATGGTGGGAG	......................	......................	ATGAAATTGAGCGCTGGTCTACAGGTAACCTTCCATATTTAATCGAATTGGGGGCAATTGAAGTCAGCATCAATTTTAGGCAATTACATCTTGCAGAAAAGCTAATACAACTTAGCCTTTCTACACCAGAATTCGAGGATTATATCGTTATAACTACTGAATATTACTGGCATTGGGATTTAAAAAATTCAAAGTTAGATGTATTTGACTATAAAAAATTAATGCAGCGGTTAATGGCAACTGGTGGACTTGAAATATTCGCTACAGATGATCCAGAAATAACAAGTCATCCAGCTAATTGTTTAATGGCAAGAATTGGCAAAAATATTACATTAGAACAGCAACAAGCGTTTGA	AGTAATTGCCATCGGTTGTACG	GAGGGTGGTAATAGTCGTTGAC	AGTAATTGCCATCGGTTGTACGGGTGGACAACATCGATCTGTAGCATTAGCAGAACGACTAGGTAATTATCTAAATGAAGTATTTGAATATAATGTTTATGTGCATCATAGGGACGCACATATTGAAAGTGGCGAGAAAAAATGAGACAAATAAAAGTTGTACTTATCGGTGGTGGCACTGGCTTATCAGTTATGGCTAGGGGATTAAGAGAATTCCCAATTGATATTACGGCGATTGTAACAGTTGCTGATAATGGTGGGAG	ATGAAATTGAGCGCTGGTCTAC	AGTTTGCGAACAACGACAAGAT	ATGAAATTGAGCGCTGGTCTACAGGTAACCTTCCATATTTAATCGAATTGGGGGCAATTGAAGTCAGCATCAATTTTAGGCAATTACATCTTGCAGAAAAGCTAATACAACTTAGCCTTTCTACACCAGAATTCGAGGATTATATCGTTATAACTACTGAATATTACTGGCATTGGGATTTAAAAAATTCAAAGTTAGATGTATTTGACTATAAAAAATTAATGCAGCGGTTAATGGCAACTGGTGGACTTGAAATATTCGCTACAGATGATCCAGAAATAACAAGTCATCCAGCTAATTGTTTAATGGCAAGAATTGGCAAAAATATTACATTAGAACAGCAACAAGCGTTTGA
GCA_000017085.1	PRJNA19489	SAMN00253845		na	451516	1280	Staphylococcus aureus subsp. aureus USA300_TCH1516	strain=TCH1516		latest	Complete Genome	Major	Full	2009-03-24	ASM1708v1	Baylor College of Medicine	GCF_000017085.1	identical	https://ftp.ncbi.nlm.nih.gov/genomes/all/GCA/000/017/085/GCA_000017085.1_ASM1708v1			na	......................	......................	AGTAATTGCCATCGGTTGTACGGGTGGACAACATCGATCTGTAGCATTAGCAGAACGACTAGGTAATTATCTAAATGAAGTATTTGAATATAATGTTTATGTGCATCATAGGGACGCACATATTGAAAGTGGCGAGAAAAAATGAGACAAATAAAAGTTGTACTTATCGGTGGTGGCACTGGCTTATCAGTTATGGCTAGGGGATTAAGAGAATTCCCAATTGATATTACGGCGATTGTAACAGTTGCTGATAATGGTGGGAG	......................	......................	ATGAAATTGAGCGCTGGTCTACAGGTAAGCTTCCATATTTAATCGAATTGGGGGCAATTGAAGTCAGCATCAATTTTAGGCAATTACAACTTGCAGAAAAGCTGATACAACTTAGCCTTTCTACACCAGAATTCGAGAATTATATCGTTATAACTACAGAATATTACTGGCATTGGGATTTAAAAAATTCAAAGTTAGATGTATTTGACTATAAAAAATTAATGCAGCGGTTAATGGCAACTGGTGGACTTGAAATATTCGCTACAGATGATCCAGAAATAACAAGTCATCCAGCTAATTGTTTAATGGCAAGAATTGGCAAAAACATTACATTAGAACAGCAACAAGCGTTTGA	AGTAATTGCCATCGGTTGTACG	GAGGGTGGTAATAGTCGTTGAC	AGTAATTGCCATCGGTTGTACGGGTGGACAACATCGATCTGTAGCATTAGCAGAACGACTAGGTAATTATCTAAATGAAGTATTTGAATATAATGTTTATGTGCATCATAGGGACGCACATATTGAAAGTGGCGAGAAAAAATGAGACAAATAAAAGTTGTACTTATCGGTGGTGGCACTGGCTTATCAGTTATGGCTAGGGGATTAAGAGAATTCCCAATTGATATTACGGCGATTGTAACAGTTGCTGATAATGGTGGGAG	ATGAAATTGAGCGCTGGTCTAC	AGTTTGCGAACAACGACAAGAT	ATGAAATTGAGCGCTGGTCTACAGGTAAGCTTCCATATTTAATCGAATTGGGGGCAATTGAAGTCAGCATCAATTTTAGGCAATTACAACTTGCAGAAAAGCTGATACAACTTAGCCTTTCTACACCAGAATTCGAGAATTATATCGTTATAACTACAGAATATTACTGGCATTGGGATTTAAAAAATTCAAAGTTAGATGTATTTGACTATAAAAAATTAATGCAGCGGTTAATGGCAACTGGTGGACTTGAAATATTCGCTACAGATGATCCAGAAATAACAAGTCATCCAGCTAATTGTTTAATGGCAAGAATTGGCAAAAACATTACATTAGAACAGCAACAAGCGTTTGA
GCA_000024585.1	PRJNA39547	SAMN02604165		na	681288	1280	Staphylococcus aureus subsp. aureus ED98	strain=ED98		latest	Complete Genome	Major	Full	2009-10-27	ASM2458v1	University of Edinburgh	GCF_000024585.1	identical	https://ftp.ncbi.nlm.nih.gov/genomes/all/GCA/000/024/585/GCA_000024585.1_ASM2458v1			na	......................	......................	AGTAATTGCCATCGGTTGTACGGGTGGACAACATCGATCTGTAGCATTAGCAGAACGACTAGGTAATTATCTAAATGAAGTATTTGAATATAATGTTTATGTGCATCATAGGGACGCACATATTGAAAGTGGCGAGAAAAAATGAGACAAATAAAAGTTGTACTTATCGGTGGTGGCACTGGCTTATCAGTTATGGCTAGGGGATTAAGAGAATTCCCAATTGATATTACGGCGATTGTAACAGTTGCTGATAATGGTGGGAG	......................	......................	ATGAAATTGAGCGCTGGTCTACAGGTAACCTTCCATATTTAATCGAATTGGGGGCAATTGAAGTCAGCATCAATTTTAGGCAATTACATCTTGCAGAAAAGCTAATACAACTTAGCCTTTCTACACCAGAATTCGAGGATTATATCGTTATAACTACTGAATATTACTGGCATTGGGATTTAAAAAATTCAAAGTTAGATGTATTTGACTATAAAAAATTAATGCAGCGGTTAATGGCAACTGGTGGACTTGAAATATTCGCTACAGATGATCCAGAAATAACAAGTCATCCAGCTAATTGTTTAATGGCAAGAATTGGCAAAAATATTACATTAGAACAGCAACAAGCGTTTGA	AGTAATTGCCATCGGTTGTACG	GAGGGTGGTAATAGTCGTTGAC	AGTAATTGCCATCGGTTGTACGGGTGGACAACATCGATCTGTAGCATTAGCAGAACGACTAGGTAATTATCTAAATGAAGTATTTGAATATAATGTTTATGTGCATCATAGGGACGCACATATTGAAAGTGGCGAGAAAAAATGAGACAAATAAAAGTTGTACTTATCGGTGGTGGCACTGGCTTATCAGTTATGGCTAGGGGATTAAGAGAATTCCCAATTGATATTACGGCGATTGTAACAGTTGCTGATAATGGTGGGAG	ATGAAATTGAGCGCTGGTCTAC	AGTTTGCGAACAACGACAAGAT	ATGAAATTGAGCGCTGGTCTACAGGTAACCTTCCATATTTAATCGAATTGGGGGCAATTGAAGTCAGCATCAATTTTAGGCAATTACATCTTGCAGAAAAGCTAATACAACTTAGCCTTTCTACACCAGAATTCGAGGATTATATCGTTATAACTACTGAATATTACTGGCATTGGGATTTAAAAAATTCAAAGTTAGATGTATTTGACTATAAAAAATTAATGCAGCGGTTAATGGCAACTGGTGGACTTGAAATATTCGCTACAGATGATCCAGAAATAACAAGTCATCCAGCTAATTGTTTAATGGCAAGAATTGGCAAAAATATTACATTAGAACAGCAACAAGCGTTTGA
GCA_000025145.2	PRJNA34809	SAMN02603764		na	703339	1280	Staphylococcus aureus 04-02981	strain=04-02981		latest	Complete Genome	Major	Full	2010-11-05	ASM2514v1	Robert Koch Institut	GCF_000025145.1	identical	https://ftp.ncbi.nlm.nih.gov/genomes/all/GCA/000/025/145/GCA_000025145.2_ASM2514v1			na	......................	......................	AGTAATTGCCATCGGTTGTACGGGTGGACAACATCGATCTGTAGCATTAGCAGAACGACTAGGTAATTATCTAAATGAAGTATTTGAATATAATGTTTATGTGCATCATAGGGACGCACATATTGAAAGTGGCGAGAAAAAATGAGACAAATAAAAGTTGTACTTATCGGTGGTGGCACTGGCTTATCAGTTATGGCTAGGGGATTAAGAGAATTCCCAATTGATATTACGGCGATTGTAACAGTTGCTGATAATGGTGGGAG	......................	......................	ATGAAATTGAGCGCTGGTCTACAGGTAACCTTCCATATTTAATCGAATTGGGGGCAATTGAAGTCAGCATCAATTTTAGGCAATTACATCTTGCAGAAAAGCTAATACAACTTAGCCTTTCTACACCAGAATTCGAGGATTATATCGTTATAACTACTGAATATTACTGGCATTGGGATTTAAAAAATTCAAAGTTAGATGTATTTGACTATAAAAAATTAATGCAGCGGTTAATGGCAACTGGTGGACTTGAAATATTCGCTACAGATGATCCAGAAATAACAAGTCATCCAGCTAATTGTTTAATGGCAAGAATTGGCAAAAATATTACATTAGAACAGCAACAAGCGTTTGA	AGTAATTGCCATCGGTTGTACG	GAGGGTGGTAATAGTCGTTGAC	AGTAATTGCCATCGGTTGTACGGGTGGACAACATCGATCTGTAGCATTAGCAGAACGACTAGGTAATTATCTAAATGAAGTATTTGAATATAATGTTTATGTGCATCATAGGGACGCACATATTGAAAGTGGCGAGAAAAAATGAGACAAATAAAAGTTGTACTTATCGGTGGTGGCACTGGCTTATCAGTTATGGCTAGGGGATTAAGAGAATTCCCAATTGATATTACGGCGATTGTAACAGTTGCTGATAATGGTGGGAG	ATGAAATTGAGCGCTGGTCTAC	AGTTTGCGAACAACGACAAGAT	ATGAAATTGAGCGCTGGTCTACAGGTAACCTTCCATATTTAATCGAATTGGGGGCAATTGAAGTCAGCATCAATTTTAGGCAATTACATCTTGCAGAAAAGCTAATACAACTTAGCCTTTCTACACCAGAATTCGAGGATTATATCGTTATAACTACTGAATATTACTGGCATTGGGATTTAAAAAATTCAAAGTTAGATGTATTTGACTATAAAAAATTAATGCAGCGGTTAATGGCAACTGGTGGACTTGAAATATTCGCTACAGATGATCCAGAAATAACAAGTCATCCAGCTAATTGTTTAATGGCAAGAATTGGCAAAAATATTACATTAGAACAGCAACAAGCGTTTGA
GCA_000027045.1	PRJEA36647	SAMEA2272282		na	663951	1280	Staphylococcus aureus subsp. aureus TW20	strain=TW20		latest	Complete Genome	Major	Full	2009-11-25	ASM2704v1	The Wellcome Trust Sanger Institute	GCF_000027045.1	identical	https://ftp.ncbi.nlm.nih.gov/genomes/all/GCA/000/027/045/GCA_000027045.1_ASM2704v1			na	......................	......................	AGTAATTGCCATCGGTTGTACGGGTGGACAACATCGATCTGTAGCATTAGCAGAACGACTAGGTAATTATCTAAATGAAGTATTTGAATATAATGTTTATGTGCATCATAGGGACGCACATATTGAAAGTGGCGAGAAAAAATGAGACAAATAAAAGTTGTACTTATCGGTGGTGGCACTGGCTTATCAGTTATGGCTAGGGGATTAAGAGAATTCCCAATTGATATTACGGCGATTGTAACAGTTGCTGATAATGGTGGGAG	......................	......................	ATGAAATTGAGCGCTGGTCTACAGGTAAGCTTCCATATTTAATCGAATTGGGGGCAATTGAAGTCAGCATCAATTTTAGGCAATTACAACTTGCAGAAAAGCTGATACAACTTAGCCTTTCTACACCAGAATTCGAGAATTATATCGTTATAACTACAGAATATTACTGGCATTGGGATTTAAAAAATTCAAAGTTAGATGTATTTGACTATAAAAAATTAATGCAGCGGTTAATGGCAACTGGTGGACTTGAAATATTCGCTACAGATGATCCAGAAATAACAAGTCATCCAGCTAATTGTTTAATGGCAAGAATTGGCAAAAACATTACATTAGAACAGCAACAAGCGTTTGA	AGTAATTGCCATCGGTTGTACG	GAGGGTGGTAATAGTCGTTGAC	AGTAATTGCCATCGGTTGTACGGGTGGACAACATCGATCTGTAGCATTAGCAGAACGACTAGGTAATTATCTAAATGAAGTATTTGAATATAATGTTTATGTGCATCATAGGGACGCACATATTGAAAGTGGCGAGAAAAAATGAGACAAATAAAAGTTGTACTTATCGGTGGTGGCACTGGCTTATCAGTTATGGCTAGGGGATTAAGAGAATTCCCAATTGATATTACGGCGATTGTAACAGTTGCTGATAATGGTGGGAG	ATGAAATTGAGCGCTGGTCTAC	AGTTTGCGAACAACGACAAGAT	ATGAAATTGAGCGCTGGTCTACAGGTAAGCTTCCATATTTAATCGAATTGGGGGCAATTGAAGTCAGCATCAATTTTAGGCAATTACAACTTGCAGAAAAGCTGATACAACTTAGCCTTTCTACACCAGAATTCGAGAATTATATCGTTATAACTACAGAATATTACTGGCATTGGGATTTAAAAAATTCAAAGTTAGATGTATTTGACTATAAAAAATTAATGCAGCGGTTAATGGCAACTGGTGGACTTGAAATATTCGCTACAGATGATCCAGAAATAACAAGTCATCCAGCTAATTGTTTAATGGCAAGAATTGGCAAAAACATTACATTAGAACAGCAACAAGCGTTTGA
GCA_000144955.2	PRJNA50759	SAMN02604217		na	869816	1280	Staphylococcus aureus subsp. aureus JKD6159	strain=JKD6159		latest	Complete Genome	Major	Full	2022-08-08	ASM14495v2	University of Melbourne	GCF_000144955.2	identical	https://ftp.ncbi.nlm.nih.gov/genomes/all/GCA/000/144/955/GCA_000144955.2_ASM14495v2			na	......................	......................	AGTAATTGCCATCGGTTGTACGGGTGGACAACATAGATCTGTAGCATTAGCAGAACGACTAGGTAATTATCTAAATGAAGTGTTTGAATATAATGTTTATGTGCATCATAGGGACGCACATATTGAAAGTGGCGAGAAAAAATGAGACAAATAAAAGTTGTACTTATCGGTGGTGGCACTGGCTTATCAGTCATGGCTAGGGGATTAAGAGAATTCCCAATTGATATTACAGCGATTGTAACAGTTGCTGATAATGGTGGGAG	......................	......................	ATGAAATTGAGCGCTGGTCTACAGGTAACCTTCCATATTTAATCGAATTGGGAGCAATTGAAGTCAGCATCAATTTTAGGCAATTACAACTTGCAGAAAAGCTGATACAACTTAGCCTTTCTACACCAGAATTCGAGGATTATATCGTTATAACTACAGAATATTACTGGCATTGGGATTTAAAAAATTCAAAGTTAGATGTATTTGACTATAAAAAATTAATGCAGCGATTAATGGCAACTGGTGGACTTGAAATATTCGCTACAGATGATCCAGAAATAACAAGTCATCCAGCTAATTGTTTAATGGCAAGAATTGGCAAAAATATTACATTAGAACAGCAACAAGCGTTTGA	AGTAATTGCCATCGGTTGTACG	GAGGGTGGTAATAGTCGTTGAC	AGTAATTGCCATCGGTTGTACGGGTGGACAACATAGATCTGTAGCATTAGCAGAACGACTAGGTAATTATCTAAATGAAGTGTTTGAATATAATGTTTATGTGCATCATAGGGACGCACATATTGAAAGTGGCGAGAAAAAATGAGACAAATAAAAGTTGTACTTATCGGTGGTGGCACTGGCTTATCAGTCATGGCTAGGGGATTAAGAGAATTCCCAATTGATATTACAGCGATTGTAACAGTTGCTGATAATGGTGGGAG	ATGAAATTGAGCGCTGGTCTAC	AGTTTGCGAACAACGACAAGAT	ATGAAATTGAGCGCTGGTCTACAGGTAACCTTCCATATTTAATCGAATTGGGAGCAATTGAAGTCAGCATCAATTTTAGGCAATTACAACTTGCAGAAAAGCTGATACAACTTAGCCTTTCTACACCAGAATTCGAGGATTATATCGTTATAACTACAGAATATTACTGGCATTGGGATTTAAAAAATTCAAAGTTAGATGTATTTGACTATAAAAAATTAATGCAGCGATTAATGGCAACTGGTGGACTTGAAATATTCGCTACAGATGATCCAGAAATAACAAGTCATCCAGCTAATTGTTTAATGGCAAGAATTGGCAAAAATATTACATTAGAACAGCAACAAGCGTTTGA
GCA_000145595.1	PRJNA29567	SAMN02603619		na	546342	1280	Staphylococcus aureus subsp. aureus str. JKD6008	strain=JKD6008		latest	Complete Genome	Major	Full	2010-08-13	ASM14559v1	Monash University	GCF_000145595.1	identical	https://ftp.ncbi.nlm.nih.gov/genomes/all/GCA/000/145/595/GCA_000145595.1_ASM14559v1			na	......................	......................	AGTAATTGCCATCGGTTGTACGGGTGGACAACATCGATCTGTAGCATTAGCAGAACGACTAGGTAATTATCTAAATGAAGTATTTGAATATAATGTTTATGTGCATCATAGGGACGCACATATTGAAAGTGGCGAGAAAAAATGAGACAAATAAAAGTTGTACTTATCGGTGGTGGCACTGGCTTATCAGTTATGGCTAGGGGATTAAGAGAATTCCCAATTGATATTACGGCGATTGTAACAGTTGCTGATAATGGTGGGAG	......................	......................	ATGAAATTGAGCGCTGGTCTACAGGTAAGCTTCCATATTTAATCGAATTGGGGGCAATTGAAGTCAGCATCAATTTTAGGCAATTACAACTTGCAGAAAAGCTGATACAACTTAGCCTTTCTACACCAGAATTCGAGAATTATATCGTTATAACTACAGAATATTACTGGCATTGGGATTTAAAAAATTCAAAGTTAGATGTATTTGACTATAAAAAATTAATGCAGCGGTTAATGGCAACTGGTGGACTTGAAATATTCGCTACAGATGATCCAGAAATAACAAGTCATCCAGCTAATTGTTTAATGGCAAGAATTGGCAAAAACATTACATTAGAACAGCAACAAGCGTTTGA	AGTAATTGCCATCGGTTGTACG	GAGGGTGGTAATAGTCGTTGAC	AGTAATTGCCATCGGTTGTACGGGTGGACAACATCGATCTGTAGCATTAGCAGAACGACTAGGTAATTATCTAAATGAAGTATTTGAATATAATGTTTATGTGCATCATAGGGACGCACATATTGAAAGTGGCGAGAAAAAATGAGACAAATAAAAGTTGTACTTATCGGTGGTGGCACTGGCTTATCAGTTATGGCTAGGGGATTAAGAGAATTCCCAATTGATATTACGGCGATTGTAACAGTTGCTGATAATGGTGGGAG	ATGAAATTGAGCGCTGGTCTAC	AGTTTGCGAACAACGACAAGAT	ATGAAATTGAGCGCTGGTCTACAGGTAAGCTTCCATATTTAATCGAATTGGGGGCAATTGAAGTCAGCATCAATTTTAGGCAATTACAACTTGCAGAAAAGCTGATACAACTTAGCCTTTCTACACCAGAATTCGAGAATTATATCGTTATAACTACAGAATATTACTGGCATTGGGATTTAAAAAATTCAAAGTTAGATGTATTTGACTATAAAAAATTAATGCAGCGGTTAATGGCAACTGGTGGACTTGAAATATTCGCTACAGATGATCCAGAAATAACAAGTCATCCAGCTAATTGTTTAATGGCAAGAATTGGCAAAAACATTACATTAGAACAGCAACAAGCGTTTGA
GCA_000159535.2	PRJNA31539	SAMN00002240		na	548473	1280	Staphylococcus aureus subsp. aureus TCH60	strain=TCH60		latest	Complete Genome	Major	Full	2010-11-23	ASM15953v2	Baylor College of Medicine	GCF_000159535.2	identical	https://ftp.ncbi.nlm.nih.gov/genomes/all/GCA/000/159/535/GCA_000159535.2_ASM15953v2			na	......................	......................	AGTAATTGCCATCGGTTGTACGGGTGGACAACATAGATCTGTAGCATTAGCAGAACGACTAGGTAATTATCTAAATGAAGTATTTGAATATAATGTTTATGTGCATCATAGGGACGCACATATTGAAAGTGGCGAGAAAAAATGAGACAAATAAAAGTTGTACTTATCGGTGGTGGCACTGGCTTATCAGTTATGGCTAGGGGATTAAGAGAATTCCCAATTGATATTACAGCGATTGTAACAGTTGCTGATAATGGTGGGAG	......................	......................	ATGAAATTGAGCGCTGGTCTACAGGTAACCTTCCATATTTAATCGAATTGGGGGCAATTGAAGTCAGCATCAATTTTAGGCAATTACAACTTGCAGAAAAATTAATACAACTTAGCCTTTCTACACCAGAATTCGAGGATTATATCGTTATAACTACAGAATATTACTGGCATTGGGATTTAAAAAATTCAAAGTTAGATGTATTTGACTATAAAAAATTAATGCAGCGGTTAATGGCAACTGGTGGACTTGAAATATTCGCTACAGATGATCCAGAAATAACAAGTAATCCAGCTAATTGTTTAATGGCAAGAATTGGCAAAAATATTACATTAGAACAGCAACAAGCGTTTGA	AGTAATTGCCATCGGTTGTACG	GAGGGTGGTAATAGTCGTTGAC	AGTAATTGCCATCGGTTGTACGGGTGGACAACATAGATCTGTAGCATTAGCAGAACGACTAGGTAATTATCTAAATGAAGTATTTGAATATAATGTTTATGTGCATCATAGGGACGCACATATTGAAAGTGGCGAGAAAAAATGAGACAAATAAAAGTTGTACTTATCGGTGGTGGCACTGGCTTATCAGTTATGGCTAGGGGATTAAGAGAATTCCCAATTGATATTACAGCGATTGTAACAGTTGCTGATAATGGTGGGAG	ATGAAATTGAGCGCTGGTCTAC	AGTTTGCGAACAACGACAAGAT	ATGAAATTGAGCGCTGGTCTACAGGTAACCTTCCATATTTAATCGAATTGGGGGCAATTGAAGTCAGCATCAATTTTAGGCAATTACAACTTGCAGAAAAATTAATACAACTTAGCCTTTCTACACCAGAATTCGAGGATTATATCGTTATAACTACAGAATATTACTGGCATTGGGATTTAAAAAATTCAAAGTTAGATGTATTTGACTATAAAAAATTAATGCAGCGGTTAATGGCAACTGGTGGACTTGAAATATTCGCTACAGATGATCCAGAAATAACAAGTAATCCAGCTAATTGTTTAATGGCAAGAATTGGCAAAAATATTACATTAGAACAGCAACAAGCGTTTGA
GCA_000160335.2	PRJNA34891	SAMN00103091		na	585143	1280	Staphylococcus aureus subsp. aureus 55/2053	strain=55/2053		latest	Complete Genome	Major	Full	2013-08-21	ASM16033v2	Broad Institute	GCF_000160335.2	identical	https://ftp.ncbi.nlm.nih.gov/genomes/all/GCA/000/160/335/GCA_000160335.2_ASM16033v2			na	......................	......................	AGTAATTGCCATCGGTTGTACGGGTGGACAACATAGATCTGTAGCATTAGCAGAACGACTAGGTAATTATCTAAATGAAGTATTTGAATATAATGTTTATGTGCATCATAGGGACGCACATATTGAAAGTGGCGAGAAAAAATGAGACAAATAAAAGTTGTACTTATCGGTGGTGGCACTGGCTTATCAGTTATGGCTAGGGGATTAAGAGAATTCCCAATTGATATTACAGCGATTGTAACAGTTGCTGATAATGGTGGGAG	......................	......................	ATGAAATTGAGCGCTGGTCTACAGGTAACCTTCCATATTTAATCGAATTGGGGGCAATTGAAGTCAGCATCAATTTTAGGCAATTACAACTTGCAGAAAAATTAATACAACTTAGCCTTTCTACACCAGAATTCGAGGATTATATCGTTATAACTACAGAATATTACTGGCATTGGGATTTAAAAAATTCAAAGTTAGATGTATTTGACTATAAAAAATTAATGCAGCGGTTAATGGCAACTGGTGGACTTGAAATATTCGCTACAGATGATCCAGAAATAACAAGTAATCCAGCTAATTGTTTAATGGCAAGAATTGGCAAAAATATTACATTAGAACAGCAACAAGCGTTTGA	AGTAATTGCCATCGGTTGTACG	GAGGGTGGTAATAGTCGTTGAC	AGTAATTGCCATCGGTTGTACGGGTGGACAACATAGATCTGTAGCATTAGCAGAACGACTAGGTAATTATCTAAATGAAGTATTTGAATATAATGTTTATGTGCATCATAGGGACGCACATATTGAAAGTGGCGAGAAAAAATGAGACAAATAAAAGTTGTACTTATCGGTGGTGGCACTGGCTTATCAGTTATGGCTAGGGGATTAAGAGAATTCCCAATTGATATTACAGCGATTGTAACAGTTGCTGATAATGGTGGGAG	ATGAAATTGAGCGCTGGTCTAC	AGTTTGCGAACAACGACAAGAT	ATGAAATTGAGCGCTGGTCTACAGGTAACCTTCCATATTTAATCGAATTGGGGGCAATTGAAGTCAGCATCAATTTTAGGCAATTACAACTTGCAGAAAAATTAATACAACTTAGCCTTTCTACACCAGAATTCGAGGATTATATCGTTATAACTACAGAATATTACTGGCATTGGGATTTAAAAAATTCAAAGTTAGATGTATTTGACTATAAAAAATTAATGCAGCGGTTAATGGCAACTGGTGGACTTGAAATATTCGCTACAGATGATCCAGAAATAACAAGTAATCCAGCTAATTGTTTAATGGCAAGAATTGGCAAAAATATTACATTAGAACAGCAACAAGCGTTTGA
GCA_000189435.3	PRJNA62079	SAMN02469935		na	948561	1280	Staphylococcus aureus O11	strain=O11		latest	Complete Genome	Major	Full	2017-11-13	ASM18943v3	INRA	na	na	https://ftp.ncbi.nlm.nih.gov/genomes/all/GCA/000/189/435/GCA_000189435.3_ASM18943v3	missing tRNA genes		na	......................	......................	AGTAATTGCCATCGGTTGTACGGGTGGACAACATAGATCTGTAGCATTAGCAGAACGACTAGGTAATTATCTAAATGAAGTATTTGAATATAATGTTTATGTGCATCATAGGGACGCACATATTGAAAGTGGCGAGAAAAAATGAGACAAATAAAAGTTGTACTTATCGGTGGTGGCACTGGCTTATCAGTCATGGCTAGGGGATTAAGAGAATTCCCAATTGATATTACAGCGATTGTAACAGTTGCTGATAATGGTGGGAG	......................	......................	ATGAAATTGAGCGCTGGTCTACAGGTAACCTTCCATATTTAATCGAATTGGGGGCAATTGAAGTCAGCATCAATTTTAGGCAATTACAACTTGCAGAAAAGCTAATACAACTTAGCCTTTCCACACCAGAATTCGAGGATTATATCGTTATAACTACAGAGTATTACTGGCATTGGGATTTAAAAAATTCAAAGTTAGATGTATTTGACTATAAAAAATTAATGCAGCGGTTAATGGCAACTGGTGGACTTGAAATATTCGCTACAGATGATCCAGAAATAACAAGTCATCCAGCTAATTGTTTAATGGCAAGAATTGGCAAAAATATTACATTAGAACAGCAACAAGCGTTTGA	AGTAATTGCCATCGGTTGTACG	GAGGGTGGTAATAGTCGTTGAC	AGTAATTGCCATCGGTTGTACGGGTGGACAACATAGATCTGTAGCATTAGCAGAACGACTAGGTAATTATCTAAATGAAGTATTTGAATATAATGTTTATGTGCATCATAGGGACGCACATATTGAAAGTGGCGAGAAAAAATGAGACAAATAAAAGTTGTACTTATCGGTGGTGGCACTGGCTTATCAGTCATGGCTAGGGGATTAAGAGAATTCCCAATTGATATTACAGCGATTGTAACAGTTGCTGATAATGGTGGGAG	ATGAAATTGAGCGCTGGTCTAC	AGTTTGCGAACAACGACAAGAT	ATGAAATTGAGCGCTGGTCTACAGGTAACCTTCCATATTTAATCGAATTGGGGGCAATTGAAGTCAGCATCAATTTTAGGCAATTACAACTTGCAGAAAAGCTAATACAACTTAGCCTTTCCACACCAGAATTCGAGGATTATATCGTTATAACTACAGAGTATTACTGGCATTGGGATTTAAAAAATTCAAAGTTAGATGTATTTGACTATAAAAAATTAATGCAGCGGTTAATGGCAACTGGTGGACTTGAAATATTCGCTACAGATGATCCAGAAATAACAAGTCATCCAGCTAATTGTTTAATGGCAAGAATTGGCAAAAATATTACATTAGAACAGCAACAAGCGTTTGA
GCA_000189455.3	PRJNA62081	SAMN02469934		na	948563	1280	Staphylococcus aureus O46	strain=O46		latest	Complete Genome	Major	Full	2017-12-20	ASM18945v3	INRA	GCF_000189455.2	identical	https://ftp.ncbi.nlm.nih.gov/genomes/all/GCA/000/189/455/GCA_000189455.3_ASM18945v3			na	......................	......................	AGTAATTGCCATCGGTTGTACGGGTGGACAACATAGATCTGTAGCATTAGCAGAACGACTAGGTAATTATCTAAATGAAGTATTTGAATATAATGTTTATGTGCATCATAGGGACGCACATATTGAAAGTGGCGAGAAAAAATGAGACAAATAAAAGTTGTACTTATCGGTGGTGGCACTGGCTTATCAGTCATGGCTAGGGGATTAAGAGAATTCCCAATTGATATTACAGCGATTGTAACAGTTGCTGATAATGGTGGGAG	......................	......................	ATGAAATTGAGCGCTGGTCTACAGGTAACCTTCCATATTTAATCGAATTGGGGGCAATTGAAGTCAGCATCAATTTTAGGCAATTACAACTTGCAGAAAAGCTAATACAACTTAGCCTTTCCACACCAGAATTCGAGGATTATATCGTTATAACTACAGAGTATTACTGGCATTGGGATTTAAAAAATTCAAAGTTAGATGTATTTGACTATAAAAAATTAATGCAGCGGTTAATGGCAACTGGTGGACTTGAAATATTCGCTACAGATGATCCAGAAATAACAAGTCATCCAGCTAATTGTTTAATGGCAAGAATTGGCAAAAATATTACATTAGAACAGCAACAAGCGTTTGA	AGTAATTGCCATCGGTTGTACG	GAGGGTGGTAATAGTCGTTGAC	AGTAATTGCCATCGGTTGTACGGGTGGACAACATAGATCTGTAGCATTAGCAGAACGACTAGGTAATTATCTAAATGAAGTATTTGAATATAATGTTTATGTGCATCATAGGGACGCACATATTGAAAGTGGCGAGAAAAAATGAGACAAATAAAAGTTGTACTTATCGGTGGTGGCACTGGCTTATCAGTCATGGCTAGGGGATTAAGAGAATTCCCAATTGATATTACAGCGATTGTAACAGTTGCTGATAATGGTGGGAG	ATGAAATTGAGCGCTGGTCTAC	AGTTTGCGAACAACGACAAGAT	ATGAAATTGAGCGCTGGTCTACAGGTAACCTTCCATATTTAATCGAATTGGGGGCAATTGAAGTCAGCATCAATTTTAGGCAATTACAACTTGCAGAAAAGCTAATACAACTTAGCCTTTCCACACCAGAATTCGAGGATTATATCGTTATAACTACAGAGTATTACTGGCATTGGGATTTAAAAAATTCAAAGTTAGATGTATTTGACTATAAAAAATTAATGCAGCGGTTAATGGCAACTGGTGGACTTGAAATATTCGCTACAGATGATCCAGAAATAACAAGTCATCCAGCTAATTGTTTAATGGCAAGAATTGGCAAAAATATTACATTAGAACAGCAACAAGCGTTTGA
GCA_000204665.1	PRJNA65323	SAMN02603905		na	1006543	1280	Staphylococcus aureus subsp. aureus T0131	strain=T0131		latest	Complete Genome	Major	Full	2011-04-19	ASM20466v1	TEDA School of Biological Sciences and Biotechnology, Nankai University	GCF_000204665.1	identical	https://ftp.ncbi.nlm.nih.gov/genomes/all/GCA/000/204/665/GCA_000204665.1_ASM20466v1			na	......................	......................	AGTAATTGCCATCGGTTGTACGGGTGGACAACATCGATCTGTAGCATTAGCAGAACGACTAGGTAATTATCTAAATGAAGTATTTGAATATAATGTTTATGTGCATCATAGGGACGCACATATTGAAAGTGGCGAGAAAAAATGAGACAAATAAAAGTTGTACTTATCGGTGGTGGCACTGGCTTATCAGTTATGGCTAGGGGATTAAGAGAATTCCCAATTGATATTACGGCGATTGTAACAGTTGCTGATAATGGTGGGAG	......................	......................	ATGAAATTGAGCGCTGGTCTACAGGTAAGCTTCCATATTTAATCGAATTGGGGGCAATTGAAGTCAGCATCAATTTTAGGCAATTACAACTTGCAGAAAAGCTGATACAACTTAGCCTTTCTACACCAGAATTCGAGAATTATATCGTTATAACTACAGAATATTACTGGCATTGGGATTTAAAAAATTCAAAGTTAGATGTATTTGACTATAAAAAATTAATGCAGCGGTTAATGGCAACTGGTGGACTTGAAATATTCGCTACAGATGATCCAGAAATAACAAGTCATCCAGCTAATTGTTTAATGGCAAGAATTGGCAAAAACATTACATTAGAACAGCAACAAGCGTTTGA	AGTAATTGCCATCGGTTGTACG	GAGGGTGGTAATAGTCGTTGAC	AGTAATTGCCATCGGTTGTACGGGTGGACAACATCGATCTGTAGCATTAGCAGAACGACTAGGTAATTATCTAAATGAAGTATTTGAATATAATGTTTATGTGCATCATAGGGACGCACATATTGAAAGTGGCGAGAAAAAATGAGACAAATAAAAGTTGTACTTATCGGTGGTGGCACTGGCTTATCAGTTATGGCTAGGGGATTAAGAGAATTCCCAATTGATATTACGGCGATTGTAACAGTTGCTGATAATGGTGGGAG	ATGAAATTGAGCGCTGGTCTAC	AGTTTGCGAACAACGACAAGAT	ATGAAATTGAGCGCTGGTCTACAGGTAAGCTTCCATATTTAATCGAATTGGGGGCAATTGAAGTCAGCATCAATTTTAGGCAATTACAACTTGCAGAAAAGCTGATACAACTTAGCCTTTCTACACCAGAATTCGAGAATTATATCGTTATAACTACAGAATATTACTGGCATTGGGATTTAAAAAATTCAAAGTTAGATGTATTTGACTATAAAAAATTAATGCAGCGGTTAATGGCAACTGGTGGACTTGAAATATTCGCTACAGATGATCCAGAAATAACAAGTCATCCAGCTAATTGTTTAATGGCAAGAATTGGCAAAAACATTACATTAGAACAGCAACAAGCGTTTGA
GCA_000210315.1	PRJNA41277	SAMN02604166		na	685039	1280	Staphylococcus aureus subsp. aureus ED133	strain=ED133		latest	Complete Genome	Major	Full	2010-06-21	ASM21031v1	University of Edinburgh	GCF_000210315.1	identical	https://ftp.ncbi.nlm.nih.gov/genomes/all/GCA/000/210/315/GCA_000210315.1_ASM21031v1			na	......................	......................	AGTAATTGCCATCGGTTGTACGGGTGGACAACATAGATCTGTAGCATTAGCAGAAAGACTAGGTAATTATCTAAATGAAGTATTTGAATATAATGTTTATGTGCATCATAGGGACGCACATATTGAAAGTGGCGAGAAAAAATGAGACAAATAAAAGTTGTACTTATCGGTGGTGGCACTGGCTTATCAGTCATGGCTAGGGGATTAAGAGAATTCCCAATTGATATTACAGCGATTGTAACAGTTGCTGATAATGGTGGGAG	......................	......................	ATGAAATTGAGCGCTGGTCTACAGGTAACCTTCCATATTTAATCGAATTGGGGGCAATTGAAGTCAGCATCAATTTTAGGCAATTACAACTTGCAGAAAAGCTGATACAACTTAGCCTTTCTGCACCAGAATTCGAGGATTATATCGTTATAACTACAGAGTATTACTGGCATTGGGATTTAAAAAATTCAAAGTTAGATGTATTTGACTATAAAAAATTAATGCAGCGGTTAATGGCAACTGGTGGACTTGAAATATTCGCTACAGATGATCCAGAAATAACAAGTCATCCAGCTAATTGTTTAATGGCAAGAATTGGCAAAAATATTACATTAGAACAGCAACAAGCGTTTGA	AGTAATTGCCATCGGTTGTACG	GAGGGTGGTAATAGTCGTTGAC	AGTAATTGCCATCGGTTGTACGGGTGGACAACATAGATCTGTAGCATTAGCAGAAAGACTAGGTAATTATCTAAATGAAGTATTTGAATATAATGTTTATGTGCATCATAGGGACGCACATATTGAAAGTGGCGAGAAAAAATGAGACAAATAAAAGTTGTACTTATCGGTGGTGGCACTGGCTTATCAGTCATGGCTAGGGGATTAAGAGAATTCCCAATTGATATTACAGCGATTGTAACAGTTGCTGATAATGGTGGGAG	ATGAAATTGAGCGCTGGTCTAC	AGTTTGCGAACAACGACAAGAT	ATGAAATTGAGCGCTGGTCTACAGGTAACCTTCCATATTTAATCGAATTGGGGGCAATTGAAGTCAGCATCAATTTTAGGCAATTACAACTTGCAGAAAAGCTGATACAACTTAGCCTTTCTGCACCAGAATTCGAGGATTATATCGTTATAACTACAGAGTATTACTGGCATTGGGATTTAAAAAATTCAAAGTTAGATGTATTTGACTATAAAAAATTAATGCAGCGGTTAATGGCAACTGGTGGACTTGAAATATTCGCTACAGATGATCCAGAAATAACAAGTCATCCAGCTAATTGTTTAATGGCAAGAATTGGCAAAAATATTACATTAGAACAGCAACAAGCGTTTGA
GCA_000237125.3	PRJNA78007	SAMN02603643		na	1118959	1280	Staphylococcus aureus subsp. aureus M013	strain=M013		latest	Complete Genome	Major	Full	2019-05-15	ASM23712v3	National Health Research Institutes	GCF_000237125.2	identical	https://ftp.ncbi.nlm.nih.gov/genomes/all/GCA/000/237/125/GCA_000237125.3_ASM23712v3			na	......................	......................	AGTAATTGCCATCGGTTGTACGGGTGGACAACATAGATCTGTAGCATTAGCAGAACGACTAGGTAATTATCTAAATGAAGTATTTGAATATAATGTTTATGTGCATCATAGGGACGCACATATTGAAAGTGGCGAGAAAAAATGAGACAAATAAAAGTTGTACTTATCGGTGGTGGCACTGGCTTATCAGTCATGGCTAGGGGATTAAGAGAATTCCCAATTGATATTACAGCGATTGTAACAGTTGCTGATAATGGTGGGAG	......................	......................	ATGAAATTGAGCGCTGGTCTACAGGTAACCTTCCATATTTAATCGAATTGGGGGCAATTGAAGTCAGCATCAATTTTAGGCAATTACAACTTGCAGAAAAGCTAATACAACTTAGCCTTTCTCCACCAGAATTCGAGGATTATATCGTTATAACTACAGAATATTACTGGCATTGGGATTTAAAAAATTCAAAGTTAGATGTATTTGACTATAAAAAATTAATGCAGCGATTAATGGCAACTGGTGGACTTGAAATATTCGCTACAGATGATCCAGAAATAACAAGTCATCCAGCTAATTGTTTAATGGCAAGAATTGGCAAAAATATTACATTAGAACAGCAACAAGCGTTTGA	AGTAATTGCCATCGGTTGTACG	GAGGGTGGTAATAGTCGTTGAC	AGTAATTGCCATCGGTTGTACGGGTGGACAACATAGATCTGTAGCATTAGCAGAACGACTAGGTAATTATCTAAATGAAGTATTTGAATATAATGTTTATGTGCATCATAGGGACGCACATATTGAAAGTGGCGAGAAAAAATGAGACAAATAAAAGTTGTACTTATCGGTGGTGGCACTGGCTTATCAGTCATGGCTAGGGGATTAAGAGAATTCCCAATTGATATTACAGCGATTGTAACAGTTGCTGATAATGGTGGGAG	ATGAAATTGAGCGCTGGTCTAC	AGTTTGCGAACAACGACAAGAT	ATGAAATTGAGCGCTGGTCTACAGGTAACCTTCCATATTTAATCGAATTGGGGGCAATTGAAGTCAGCATCAATTTTAGGCAATTACAACTTGCAGAAAAGCTAATACAACTTAGCCTTTCTCCACCAGAATTCGAGGATTATATCGTTATAACTACAGAATATTACTGGCATTGGGATTTAAAAAATTCAAAGTTAGATGTATTTGACTATAAAAAATTAATGCAGCGATTAATGGCAACTGGTGGACTTGAAATATTCGCTACAGATGATCCAGAAATAACAAGTCATCCAGCTAATTGTTTAATGGCAAGAATTGGCAAAAATATTACATTAGAACAGCAACAAGCGTTTGA
GCA_000237265.1	PRJEA62883	SAMEA2272771		na	985006	1280	Staphylococcus aureus subsp. aureus LGA251	strain=LGA251		latest	Complete Genome	Major	Full	2011-08-23	ASM23726v1	The Wellcome Trust Sanger Institute	GCF_000237265.1	identical	https://ftp.ncbi.nlm.nih.gov/genomes/all/GCA/000/237/265/GCA_000237265.1_ASM23726v1			na	......................	......................	AGTAATTGCCATCGGTTGTACGGGTGGACAACATAGATCTGTAGCATTAGCAGAACGACTAGGTAATTATCTAAATGAAGTATTTGAATATAATGTTTATGTGCATCATAGGGACGCACATATTGAAAGTGGCGAGAAAAAATGAGACAAATAAAAGTTGTACTTATCGGTGGTGGCACTGGCTTATCAGTCATGGCTAGGGGATTAAGAGAATTCCCAATTGATATTACAGCGATTGTAACAGTTGCTGATAATGGTGGGAG	......................	......................	ATGAAATTGAGCGCTGGTCTACAGGTAACCTTCCATATTTAATCGAATTGGGGGCAATTGAAGTCAGCATCAATTTTAGGCAATTACAACTTGCAGAAAAGCTGATACAACTTAGCCTTTCTGCACCAGAATTCGAGGATTATATCGTTATAACTACAGAGTATTACTGGCATTGGGATTTAAAAAATTCAAAGTTAGATGTATTTGACTATAAAAAATTAATGCAGCGGTTAATGGCAACTGGTGGACTTGAAATATTCGCTACAGATGATCCAGAAATAACAAGTCATCCAGCTAATTGTTTAATGGCAAGAATTGGCAAAAATATTACATTAGAACAGCAACAAGCGTTTGA	AGTAATTGCCATCGGTTGTACG	GAGGGTGGTAATAGTCGTTGAC	AGTAATTGCCATCGGTTGTACGGGTGGACAACATAGATCTGTAGCATTAGCAGAACGACTAGGTAATTATCTAAATGAAGTATTTGAATATAATGTTTATGTGCATCATAGGGACGCACATATTGAAAGTGGCGAGAAAAAATGAGACAAATAAAAGTTGTACTTATCGGTGGTGGCACTGGCTTATCAGTCATGGCTAGGGGATTAAGAGAATTCCCAATTGATATTACAGCGATTGTAACAGTTGCTGATAATGGTGGGAG	ATGAAATTGAGCGCTGGTCTAC	AGTTTGCGAACAACGACAAGAT	ATGAAATTGAGCGCTGGTCTACAGGTAACCTTCCATATTTAATCGAATTGGGGGCAATTGAAGTCAGCATCAATTTTAGGCAATTACAACTTGCAGAAAAGCTGATACAACTTAGCCTTTCTGCACCAGAATTCGAGGATTATATCGTTATAACTACAGAGTATTACTGGCATTGGGATTTAAAAAATTCAAAGTTAGATGTATTTGACTATAAAAAATTAATGCAGCGGTTAATGGCAACTGGTGGACTTGAAATATTCGCTACAGATGATCCAGAAATAACAAGTCATCCAGCTAATTGTTTAATGGCAAGAATTGGCAAAAATATTACATTAGAACAGCAACAAGCGTTTGA
GCA_000239235.1	PRJNA78269	SAMN02603886		na	1123523	1280	Staphylococcus aureus subsp. aureus 11819-97	strain=11819-97		latest	Complete Genome	Major	Full	2011-12-21	ASM23923v1	Statens Serum Institut	GCF_000239235.1	identical	https://ftp.ncbi.nlm.nih.gov/genomes/all/GCA/000/239/235/GCA_000239235.1_ASM23923v1			na	......................	......................	AGTAATTGCCATCGGTTGTACGGGTGGACAACATCGATCTGTAGCATTAGCAGAACGACTAGGTAATTATCTAAATGAAGTATTTGAATATAATGTTTATGTGCATCATAGGGACGCACATATTGAAAGTGGCGAGAAAAAATGAGACAAATAAAAGTTGTACTTATCGGTGGTGGCACTGGCTTATCAGTTATGGCTAGGGGATTAAGAGAATTCCCAATTGATATTACGGCGATTGTAACAGTTGCTGATAATGGTGGGAG	......................	......................	ATGAAATTGAGCGCTGGTCTACAGGTAACCTTCCATATTTAATCGAATTGGGGGCAATTGAAGTCAGCATCAATTTTAGGCAATTACATCTTGCAGAAAAGCTAATACAACTTAGCCTTTCTACACCAGAATTCGAGGATTATATCGTTATAACTACTGAATATTACTGGCATTGGGATTTAAAAAATTCAAAGTTAGATGTATTTGACTATAAAAAATTAATGCAGCGGTTAATGGCAACTGGTGGACTTGAAATATTCGCTACAGATGATCCAGAAATAACAAGTCATCCAGCTAATTGTTTAATGGCAAGAATTGGCAAAAATATTACATTAGAACAGCAACAAGCGTTTGA	AGTAATTGCCATCGGTTGTACG	GAGGGTGGTAATAGTCGTTGAC	AGTAATTGCCATCGGTTGTACGGGTGGACAACATCGATCTGTAGCATTAGCAGAACGACTAGGTAATTATCTAAATGAAGTATTTGAATATAATGTTTATGTGCATCATAGGGACGCACATATTGAAAGTGGCGAGAAAAAATGAGACAAATAAAAGTTGTACTTATCGGTGGTGGCACTGGCTTATCAGTTATGGCTAGGGGATTAAGAGAATTCCCAATTGATATTACGGCGATTGTAACAGTTGCTGATAATGGTGGGAG	ATGAAATTGAGCGCTGGTCTAC	AGTTTGCGAACAACGACAAGAT	ATGAAATTGAGCGCTGGTCTACAGGTAACCTTCCATATTTAATCGAATTGGGGGCAATTGAAGTCAGCATCAATTTTAGGCAATTACATCTTGCAGAAAAGCTAATACAACTTAGCCTTTCTACACCAGAATTCGAGGATTATATCGTTATAACTACTGAATATTACTGGCATTGGGATTTAAAAAATTCAAAGTTAGATGTATTTGACTATAAAAAATTAATGCAGCGGTTAATGGCAACTGGTGGACTTGAAATATTCGCTACAGATGATCCAGAAATAACAAGTCATCCAGCTAATTGTTTAATGGCAAGAATTGGCAAAAATATTACATTAGAACAGCAACAAGCGTTTGA
GCA_000245495.1	PRJNA66591	SAMN02603393		na	1028799	1280	Staphylococcus aureus subsp. aureus VC40	strain=VC40		latest	Complete Genome	Major	Full	2012-02-01	ASM24549v1	Institute of Medical Microbiology, Immunology and Parasitology (IMMIP), University of Bonn, Sigmund-Freud-Str. 25, 53105 Bonn, Germany	GCF_000245495.1	identical	https://ftp.ncbi.nlm.nih.gov/genomes/all/GCA/000/245/495/GCA_000245495.1_ASM24549v1			na	......................	......................	AGTAATTGCCATCGGTTGTACGGGTGGACAACATCGATCTGTAGCATTAGCAGAACGACTAGGTAATTATCTAAATGAAGTATTTGAATATAATGTTTATGTGCATCATAGGGACGCACATATTGAAAGTGGCGAGAAAAAATGAGACAAATAAAAGTTGTACTTATCGGTGGTGGCACTGGCTTATCAGTTATGGCTAGGGGATTAAGAGAATTCCCAATTGATATTACGGCGATTGTAACAGTTGCTGATAATGGTGGGAG	......................	......................	ATGAAATTGAGCGCTGGTCTACAGGTAAGCTTCCATATTTAATCGAATTGGGGGCAATTGAAGTCAGCATCAATTTTAGGCAATTACAACTTGCAGAAAAGCTGATACAACTTAGCCTTTCTACACCAGAATTCGAGAATTATATCGTTATAACTACAGAATATTACTGGCATTGGGATTTAAAAAATTCAAAGTTAGATGTATTTGACTATAAAAAATTAATGCAGCGGTTAATGGCAACTGGTGGACTTGAAATATTCGCTACAGATGATCCAGAAATAACAAGTCATCCAGCTAATTGTTTAATGGCAAGAATTGGCAAAAACATTACATTAGAACAGCAACAAGCGTTTGA	AGTAATTGCCATCGGTTGTACG	GAGGGTGGTAATAGTCGTTGAC	AGTAATTGCCATCGGTTGTACGGGTGGACAACATCGATCTGTAGCATTAGCAGAACGACTAGGTAATTATCTAAATGAAGTATTTGAATATAATGTTTATGTGCATCATAGGGACGCACATATTGAAAGTGGCGAGAAAAAATGAGACAAATAAAAGTTGTACTTATCGGTGGTGGCACTGGCTTATCAGTTATGGCTAGGGGATTAAGAGAATTCCCAATTGATATTACGGCGATTGTAACAGTTGCTGATAATGGTGGGAG	ATGAAATTGAGCGCTGGTCTAC	AGTTTGCGAACAACGACAAGAT	ATGAAATTGAGCGCTGGTCTACAGGTAAGCTTCCATATTTAATCGAATTGGGGGCAATTGAAGTCAGCATCAATTTTAGGCAATTACAACTTGCAGAAAAGCTGATACAACTTAGCCTTTCTACACCAGAATTCGAGAATTATATCGTTATAACTACAGAATATTACTGGCATTGGGATTTAAAAAATTCAAAGTTAGATGTATTTGACTATAAAAAATTAATGCAGCGGTTAATGGCAACTGGTGGACTTGAAATATTCGCTACAGATGATCCAGAAATAACAAGTCATCCAGCTAATTGTTTAATGGCAAGAATTGGCAAAAACATTACATTAGAACAGCAACAAGCGTTTGA
GCA_000253135.1	PRJEA52833	SAMEA2271964		na	889933	1280	Staphylococcus aureus subsp. aureus ECT-R 2		ECT-R 2	latest	Complete Genome	Major	Full	2010-11-24	ASM25313v1	The Norwegian High-Throughput Sequencing Centre	GCF_000253135.1	identical	https://ftp.ncbi.nlm.nih.gov/genomes/all/GCA/000/253/135/GCA_000253135.1_ASM25313v1			na	......................	......................	AGTAATTGCCATCGGTTGTACGGGTGGACAACATCGATCTGTAGCATTAGCAGAACGACTAGGTAATTATCTAAATGAAGTATTTGAATATAATGTTTATGTGCATCATAGGGACGCACATATTGAAAGTGGCGAGAAAAAATGAGACAAATAAAAGTTGTACTTATCGGTGGTGGCACTGGCTTATCAGTTATGGCTAGGGGATTAAGAGAATTCCCAATTGATATTACGGCGATTGTAACAGTTGCTGATAATGGTGGGAG	......................	......................	ATGAAATTGAGCGCTGGTCTACAGGTAACCTTCCATATTTAATCGAATTGGGGGCAATTGAAGTCAGCATCAATTTTAGGCAATTACATCTTGCAGAAAAGCTAATACAACTTAGCCTTTCTACACCAGAATTCGAGGATTATATCGTTATAACTACTGAATATTACTGGCATTGGGATTTAAAAAATTCAAAGTTAGATGTATTTGACTATAAAAAATTAATGCAGCGGTTAATGGCAACTGGTGGACTTGAAATATTCGCTACAGATGATCCAGAAATAACAAGTCATCCAGCTAATTGTTTAATGGCAAGAATTGGCAAAAATATTACATTAGAACAGCAACAAGCGTTTGA	AGTAATTGCCATCGGTTGTACG	GAGGGTGGTAATAGTCGTTGAC	AGTAATTGCCATCGGTTGTACGGGTGGACAACATCGATCTGTAGCATTAGCAGAACGACTAGGTAATTATCTAAATGAAGTATTTGAATATAATGTTTATGTGCATCATAGGGACGCACATATTGAAAGTGGCGAGAAAAAATGAGACAAATAAAAGTTGTACTTATCGGTGGTGGCACTGGCTTATCAGTTATGGCTAGGGGATTAAGAGAATTCCCAATTGATATTACGGCGATTGTAACAGTTGCTGATAATGGTGGGAG	ATGAAATTGAGCGCTGGTCTAC	AGTTTGCGAACAACGACAAGAT	ATGAAATTGAGCGCTGGTCTACAGGTAACCTTCCATATTTAATCGAATTGGGGGCAATTGAAGTCAGCATCAATTTTAGGCAATTACATCTTGCAGAAAAGCTAATACAACTTAGCCTTTCTACACCAGAATTCGAGGATTATATCGTTATAACTACTGAATATTACTGGCATTGGGATTTAAAAAATTCAAAGTTAGATGTATTTGACTATAAAAAATTAATGCAGCGGTTAATGGCAACTGGTGGACTTGAAATATTCGCTACAGATGATCCAGAAATAACAAGTCATCCAGCTAATTGTTTAATGGCAAGAATTGGCAAAAATATTACATTAGAACAGCAACAAGCGTTTGA
GCA_000284535.1	PRJEA71279	SAMEA2272552		na	1074252	1280	Staphylococcus aureus subsp. aureus HO 5096 0412	strain=HO 5096 0412		latest	Complete Genome	Major	Full	2012-04-23	ASM28453v1	Wellcome Trust Sanger Insititute	GCF_000284535.1	identical	https://ftp.ncbi.nlm.nih.gov/genomes/all/GCA/000/284/535/GCA_000284535.1_ASM28453v1			na	......................	......................	AGTAATTGCCATCGGTTGTACGGGTGGACAACATCGATCTGTAGCATTAGCAGAACGACTAGGTAATTATCTAAATGAAGTATTTGAATATAATGTTTATGTGCATCATAGGGACGCACATATTGAAAGTGGCGAGAAAAAATGAGACAAATAAAAGTTGTACTTATCGGTGGTGGCACTGGCTTATCAGTTATGGCTAGGGGATTAAGAGAATTCCCAATTGATATTACGGCGATTGTAACAGTTGCTGATAATGGTGGGAG	......................	......................	ATGAAATTGAGCGCTGGTCTACAGGTAACCTTCCATATTTAATCGAATTGGGGGCAATTGAAGTCAGCATCAATTTTAGGCAATTACAACTTGCAGAAAAGCTGATACAACTTAGCCTTTCTACACCAGAATTCGAGGATTATATCGTTATAACTACAGAATATTACTGGCATTGGGATTTAAAAAATTCAAAGTTAGATGTATTTGACTATAAAAAATTAATGCAGCGGTTAATGGCAACTGGTGGACTTGAAATATTCGCTACAGATGATCCAGAAATAACAAGTCATCCAGCTAATTGTTTAATGGCAAGAATTGGCAAAAACATTACATTAGAACAGCAACAAGCGTTTGA	AGTAATTGCCATCGGTTGTACG	GAGGGTGGTAATAGTCGTTGAC	AGTAATTGCCATCGGTTGTACGGGTGGACAACATCGATCTGTAGCATTAGCAGAACGACTAGGTAATTATCTAAATGAAGTATTTGAATATAATGTTTATGTGCATCATAGGGACGCACATATTGAAAGTGGCGAGAAAAAATGAGACAAATAAAAGTTGTACTTATCGGTGGTGGCACTGGCTTATCAGTTATGGCTAGGGGATTAAGAGAATTCCCAATTGATATTACGGCGATTGTAACAGTTGCTGATAATGGTGGGAG	ATGAAATTGAGCGCTGGTCTAC	AGTTTGCGAACAACGACAAGAT	ATGAAATTGAGCGCTGGTCTACAGGTAACCTTCCATATTTAATCGAATTGGGGGCAATTGAAGTCAGCATCAATTTTAGGCAATTACAACTTGCAGAAAAGCTGATACAACTTAGCCTTTCTACACCAGAATTCGAGGATTATATCGTTATAACTACAGAATATTACTGGCATTGGGATTTAAAAAATTCAAAGTTAGATGTATTTGACTATAAAAAATTAATGCAGCGGTTAATGGCAACTGGTGGACTTGAAATATTCGCTACAGATGATCCAGAAATAACAAGTCATCCAGCTAATTGTTTAATGGCAAGAATTGGCAAAAACATTACATTAGAACAGCAACAAGCGTTTGA
GCA_000296595.1	PRJNA174226	SAMN02603722		na	1229492	1280	Staphylococcus aureus 08BA02176	strain=08BA02176		latest	Complete Genome	Major	Full	2012-09-14	ASM29659v1	Public Health Agency of Canada	GCF_000296595.1	identical	https://ftp.ncbi.nlm.nih.gov/genomes/all/GCA/000/296/595/GCA_000296595.1_ASM29659v1			na	......................	......................	AGTAATTGCCATCGGTTGTACGGGTGGACAACATAGATCTGTAGCATTAGCAGAACGACTAGGTAATTATCTAAATGAAGTATTTGAATATAATGTTTATGTGCATCATAGAGACGCACATATTGAAAGTGGCGAGAAAAAATGAGACAAATAAAAGTTGTACTTATCGGTGGTGGCACTGGCTTATCAGTCATGGCTAGGGGATTAAGAGAATTCCCAATTGATATTACAGCGATTGTAACAGTTGCTGATAATGGTGGGAG	......................	......................	ATGAAATTGAGCGCTGGTCTACAGGTAACCTTCCATATTTAATCGAATTGGGGGCAATTGAAGTCAGCATCAATTTTAGGCAATTACAACTTGCAGAAAAGCTAATACAACTTAGCCTTTCTACACCAGAATTCGAGGATTATATCGTTATAACTACTGAATATTACTGGCATTGGGATTTAAAAAATTCAAAGTTAGATGTATTTGACTATAAAAAATTAATGCAGCGGTTAATGGCAACTGGTGGACTTGAAATATTCGCTACAGATGATCCAGAAATAACAAGTCATCCAGCTAATTGTTTAATGGCAAGAATTGGCAAAAATATTACATTAGAACAGCAACAAGCGTTTGA	AGTAATTGCCATCGGTTGTACG	GAGGGTGGTAATAGTCGTTGAC	AGTAATTGCCATCGGTTGTACGGGTGGACAACATAGATCTGTAGCATTAGCAGAACGACTAGGTAATTATCTAAATGAAGTATTTGAATATAATGTTTATGTGCATCATAGAGACGCACATATTGAAAGTGGCGAGAAAAAATGAGACAAATAAAAGTTGTACTTATCGGTGGTGGCACTGGCTTATCAGTCATGGCTAGGGGATTAAGAGAATTCCCAATTGATATTACAGCGATTGTAACAGTTGCTGATAATGGTGGGAG	ATGAAATTGAGCGCTGGTCTAC	AGTTTGCGAACAACGACAAGAT	ATGAAATTGAGCGCTGGTCTACAGGTAACCTTCCATATTTAATCGAATTGGGGGCAATTGAAGTCAGCATCAATTTTAGGCAATTACAACTTGCAGAAAAGCTAATACAACTTAGCCTTTCTACACCAGAATTCGAGGATTATATCGTTATAACTACTGAATATTACTGGCATTGGGATTTAAAAAATTCAAAGTTAGATGTATTTGACTATAAAAAATTAATGCAGCGGTTAATGGCAACTGGTGGACTTGAAATATTCGCTACAGATGATCCAGAAATAACAAGTCATCCAGCTAATTGTTTAATGGCAAGAATTGGCAAAAATATTACATTAGAACAGCAACAAGCGTTTGA
GCA_000382965.1	PRJEA71349	SAMEA2272458		na	1074919	1280	Staphylococcus aureus subsp. aureus ST228	strain=ST228	16035	latest	Complete Genome	Major	Full	2012-10-05	ASM38296v1	Swiss Institute of Bioinformatics - Vital-IT group	GCF_000382965.1	identical	https://ftp.ncbi.nlm.nih.gov/genomes/all/GCA/000/382/965/GCA_000382965.1_ASM38296v1			na	......................	......................	AGTAATTGCCATCGGTTGTACGGGTGGACAACATCGATCTGTAGCATTAGCAGAACGACTAGGTAATTATCTAAATGAAGTATTTGAATATAATGTTTATGTGCATCATAGGGACGCACATATTGAAAGTGGCGAGAAAAAATGAGACAAATAAAAGTTGTACTTATCGGTGGTGGCACTGGCTTATCAGTTATGGCTAGGGGATTAAGAGAATTCCCAATTGATATTACGGCGATTGTAACAGTTGCTGATAATGGTGGGAG	......................	......................	ATGAAATTGAGCGCTGGTCTACAGGTAACCTTCCATATTTAATCGAATTGGGGGCAATTGAAGTCAGCATCAATTTTAAGCAATTACATCTTGCAGAAAAGCTAATACAACTTAGCCTTTCTACACCAGAATTCGAGGATTATATCGTTATAACTACTGAATATTACTGGCATTGGGATTTAAAAAATTCAAAGTTAGATGTATTTGACTATAAAAAATTAATGCAGCGGTTAATGGCAACTGGTGGACTTGAAATATTCGCTACAGATGATCCAGAAATAACAAGTCATCCAGCTAATTGTTTAATGGCAAGAATTGGCAAAAATATTACATTAGAACAGCAACAAGCGTTTGA	AGTAATTGCCATCGGTTGTACG	GAGGGTGGTAATAGTCGTTGAC	AGTAATTGCCATCGGTTGTACGGGTGGACAACATCGATCTGTAGCATTAGCAGAACGACTAGGTAATTATCTAAATGAAGTATTTGAATATAATGTTTATGTGCATCATAGGGACGCACATATTGAAAGTGGCGAGAAAAAATGAGACAAATAAAAGTTGTACTTATCGGTGGTGGCACTGGCTTATCAGTTATGGCTAGGGGATTAAGAGAATTCCCAATTGATATTACGGCGATTGTAACAGTTGCTGATAATGGTGGGAG	ATGAAATTGAGCGCTGGTCTAC	AGTTTGCGAACAACGACAAGAT	ATGAAATTGAGCGCTGGTCTACAGGTAACCTTCCATATTTAATCGAATTGGGGGCAATTGAAGTCAGCATCAATTTTAAGCAATTACATCTTGCAGAAAAGCTAATACAACTTAGCCTTTCTACACCAGAATTCGAGGATTATATCGTTATAACTACTGAATATTACTGGCATTGGGATTTAAAAAATTCAAAGTTAGATGTATTTGACTATAAAAAATTAATGCAGCGGTTAATGGCAACTGGTGGACTTGAAATATTCGCTACAGATGATCCAGAAATAACAAGTCATCCAGCTAATTGTTTAATGGCAAGAATTGGCAAAAATATTACATTAGAACAGCAACAAGCGTTTGA
GCA_000382985.1	PRJEA71351	SAMEA2272299		na	1074919	1280	Staphylococcus aureus subsp. aureus ST228	strain=ST228	16125	latest	Complete Genome	Major	Full	2012-10-05	ASM38298v1	Swiss Institute of Bioinformatics - Vital-IT group	GCF_000382985.1	identical	https://ftp.ncbi.nlm.nih.gov/genomes/all/GCA/000/382/985/GCA_000382985.1_ASM38298v1			na	......................	......................	AGTAATTGCCATCGGTTGTACGGGTGGACAACATCGATCTGTAGCATTAGCAGAACGACTAGGTAATTATCTAAATGAAGTATTTGAATATAATGTTTATGTGCATCATAGGGACGCACATATTGAAAGTGGCGAGAAAAAATGAGACAAATAAAAGTTGTACTTATCGGTGGTGGCACTGGCTTATCAGTTATGGCTAGGGGATTAAGAGAATTCCCAATTGATATTACGGCGATTGTAACAGTTGCTGATAATGGTGGGAG	......................	......................	ATGAAATTGAGCGCTGGTCTACAGGTAACCTTCCATATTTAATCGAATTGGGGGCAATTGAAGTCAGCATCAATTTTAAGCAATTACATCTTGCAGAAAAGCTAATACAACTTAGCCTTTCTACACCAGAATTCGAGGATTATATCGTTATAACTACTGAATATTACTGGCATTGGGATTTAAAAAATTCAAAGTTAGATGTATTTGACTATAAAAAATTAATGCAGCGGTTAATGGCAACTGGTGGACTTGAAATATTCGCTACAGATGATCCAGAAATAACAAGTCATCCAGCTAATTGTTTAATGGCAAGAATTGGCAAAAATATTACATTAGAACAGCAACAAGCGTTTGA	AGTAATTGCCATCGGTTGTACG	GAGGGTGGTAATAGTCGTTGAC	AGTAATTGCCATCGGTTGTACGGGTGGACAACATCGATCTGTAGCATTAGCAGAACGACTAGGTAATTATCTAAATGAAGTATTTGAATATAATGTTTATGTGCATCATAGGGACGCACATATTGAAAGTGGCGAGAAAAAATGAGACAAATAAAAGTTGTACTTATCGGTGGTGGCACTGGCTTATCAGTTATGGCTAGGGGATTAAGAGAATTCCCAATTGATATTACGGCGATTGTAACAGTTGCTGATAATGGTGGGAG	ATGAAATTGAGCGCTGGTCTAC	AGTTTGCGAACAACGACAAGAT	ATGAAATTGAGCGCTGGTCTACAGGTAACCTTCCATATTTAATCGAATTGGGGGCAATTGAAGTCAGCATCAATTTTAAGCAATTACATCTTGCAGAAAAGCTAATACAACTTAGCCTTTCTACACCAGAATTCGAGGATTATATCGTTATAACTACTGAATATTACTGGCATTGGGATTTAAAAAATTCAAAGTTAGATGTATTTGACTATAAAAAATTAATGCAGCGGTTAATGGCAACTGGTGGACTTGAAATATTCGCTACAGATGATCCAGAAATAACAAGTCATCCAGCTAATTGTTTAATGGCAAGAATTGGCAAAAATATTACATTAGAACAGCAACAAGCGTTTGA
GCA_000383005.1	PRJEA71357	SAMEA2272502		na	1074919	1280	Staphylococcus aureus subsp. aureus ST228	strain=ST228	18583	latest	Complete Genome	Major	Full	2012-10-05	ASM38300v1	Swiss Institute of Bioinformatics - Vital-IT group	GCF_000383005.1	identical	https://ftp.ncbi.nlm.nih.gov/genomes/all/GCA/000/383/005/GCA_000383005.1_ASM38300v1			na	......................	......................	AGTAATTGCCATCGGTTGTACGGGTGGACAACATCGATCTGTAGCATTAGCAGAACGACTAGGTAATTATCTAAATGAAGTATTTGAATATAATGTTTATGTGCATCATAGGGACGCACATATTGAAAGTGGCGAGAAAAAATGAGACAAATAAAAGTTGTACTTATCGGTGGTGGCACTGGCTTATCAGTTATGGCTAGGGGATTAAGAGAATTCCCAATTGATATTACGGCGATTGTAACAGTTGCTGATAATGGTGGGAG	......................	......................	ATGAAATTGAGCGCTGGTCTACAGGTAACCTTCCATATTTAATCGAATTGGGGGCAATTGAAGTCAGCATCAATTTTAAGCAATTACATCTTGCAGAAAAGCTAATACAACTTAGCCTTTCTACACCAGAATTCGAGGATTATATCGTTATAACTACTGAATATTACTGGCATTGGGATTTAAAAAATTCAAAGTTAGATGTATTTGACTATAAAAAATTAATGCAGCGGTTAATGGCAACTGGTGGACTTGAAATATTCGCTACAGATGATCCAGAAATAACAAGTCATCCAGCTAATTGTTTAATGGCAAGAATTGGCAAAAATATTACATTAGAACAGCAACAAGCGTTTGA	AGTAATTGCCATCGGTTGTACG	GAGGGTGGTAATAGTCGTTGAC	AGTAATTGCCATCGGTTGTACGGGTGGACAACATCGATCTGTAGCATTAGCAGAACGACTAGGTAATTATCTAAATGAAGTATTTGAATATAATGTTTATGTGCATCATAGGGACGCACATATTGAAAGTGGCGAGAAAAAATGAGACAAATAAAAGTTGTACTTATCGGTGGTGGCACTGGCTTATCAGTTATGGCTAGGGGATTAAGAGAATTCCCAATTGATATTACGGCGATTGTAACAGTTGCTGATAATGGTGGGAG	ATGAAATTGAGCGCTGGTCTAC	AGTTTGCGAACAACGACAAGAT	ATGAAATTGAGCGCTGGTCTACAGGTAACCTTCCATATTTAATCGAATTGGGGGCAATTGAAGTCAGCATCAATTTTAAGCAATTACATCTTGCAGAAAAGCTAATACAACTTAGCCTTTCTACACCAGAATTCGAGGATTATATCGTTATAACTACTGAATATTACTGGCATTGGGATTTAAAAAATTCAAAGTTAGATGTATTTGACTATAAAAAATTAATGCAGCGGTTAATGGCAACTGGTGGACTTGAAATATTCGCTACAGATGATCCAGAAATAACAAGTCATCCAGCTAATTGTTTAATGGCAAGAATTGGCAAAAATATTACATTAGAACAGCAACAAGCGTTTGA
GCA_000412775.1	PRJNA197422	SAMN02603909		na	1323661	1280	Staphylococcus aureus CA-347	strain=CA-347		latest	Complete Genome	Major	Full	2013-06-20	ASM41277v1	TGen North	GCF_000412775.1	identical	https://ftp.ncbi.nlm.nih.gov/genomes/all/GCA/000/412/775/GCA_000412775.1_ASM41277v1			na	......................	......................	AGTAATTGCCATCGGTTGTACGGGTGGACAGCATAGATCTGTAGCATTAGCAGAACGACTAGGTAATTATCTAAATGAAGTATTTGAATATAATGTTTATGTGCATCATAGGGACGCACATATTGAAAGTGGCGAGAAAAAATGAGACAAATAAAAGTTGTACTTATCGGTGGTGGCACTGGCTTATCAGTCATGGCTAGGGGATTAAGAGAATTTCCAATTGATATTACAGCGATTGTAACAGTTGCTGATAATGGTGGGAG	......................	......................	ATGAAATTGAGCGCTGGTCTACAGGTAACCTTCCATATTTAATCGAATTGGGGGCAATTGAAGTCAGCATCAATTTTAGGCAATTACAACTTGCAGAAAAGTTAATACAACTTAGCCTTTCTACACCAGAATTCGAGGATTATATCGTTATAACTACTGAATATTACTGGCATTGGGATTTAAAAAATTCAAAGTTAGATGTATTTGACTATAAAAAATTAATGCAGCGGTTAATGGCAACTGGTGGACTTGAAATATTCGCTACAGATGATCCAGAAATAACAAGTCATCCAGCTAATTGTTTAATGGCAAGAATTGGCAAAAACATTACATTAGAACAGCAACAAGCGTTTGA	AGTAATTGCCATCGGTTGTACG	GAGGGTGGTAATAGTCGTTGAC	AGTAATTGCCATCGGTTGTACGGGTGGACAGCATAGATCTGTAGCATTAGCAGAACGACTAGGTAATTATCTAAATGAAGTATTTGAATATAATGTTTATGTGCATCATAGGGACGCACATATTGAAAGTGGCGAGAAAAAATGAGACAAATAAAAGTTGTACTTATCGGTGGTGGCACTGGCTTATCAGTCATGGCTAGGGGATTAAGAGAATTTCCAATTGATATTACAGCGATTGTAACAGTTGCTGATAATGGTGGGAG	ATGAAATTGAGCGCTGGTCTAC	AGTTTGCGAACAACGACAAGAT	ATGAAATTGAGCGCTGGTCTACAGGTAACCTTCCATATTTAATCGAATTGGGGGCAATTGAAGTCAGCATCAATTTTAGGCAATTACAACTTGCAGAAAAGTTAATACAACTTAGCCTTTCTACACCAGAATTCGAGGATTATATCGTTATAACTACTGAATATTACTGGCATTGGGATTTAAAAAATTCAAAGTTAGATGTATTTGACTATAAAAAATTAATGCAGCGGTTAATGGCAACTGGTGGACTTGAAATATTCGCTACAGATGATCCAGAAATAACAAGTCATCCAGCTAATTGTTTAATGGCAAGAATTGGCAAAAACATTACATTAGAACAGCAACAAGCGTTTGA
GCA_000418345.1	PRJNA196937	SAMN02603524		na	1280	1280	Staphylococcus aureus	strain=Bmb9393		latest	Complete Genome	Major	Full	2013-07-05	ASM41834v1	LNCC	GCF_000418345.1	identical	https://ftp.ncbi.nlm.nih.gov/genomes/all/GCA/000/418/345/GCA_000418345.1_ASM41834v1			na	......................	......................	AGTAATTGCCATCGGTTGTACGGGTGGACAACATCGATCTGTAGCATTAGCAGAACGACTAGGTAATTATCTAAATGAAGTATTTGAATATAATGTTTATGTGCATCATAGGGACGCACATATTGAAAGTGGCGAGAAAAAATGAGACAAATAAAAGTTGTACTTATCGGTGGTGGCACTGGCTTATCAGTTATGGCTAGGGGATTAAGAGAATTCCCAATTGATATTACGGCGATTGTAACAGTTGCTGATAATGGTGGGAG	......................	......................	ATGAAATTGAGCGCTGGTCTACAGGTAAGCTTCCATATTTAATCGAATTGGGGGCAATTGAAGTCAGCATCAATTTTAGGCAATTACAACTTGCAGAAAAGCTGATACAACTTAGCCTTTCTACACCAGAATTCGAGAATTATATCGTTATAACTACAGAATATTACTGGCATTGGGATTTAAAAAATTCAAAGTTAGATGTATTTGACTATAAAAAATTAATGCAGCGGTTAATGGCAACTGGTGGACTTGAAATATTCGCTACAGATGATCCAGAAATAACAAGTCATCCAGCTAATTGTTTAATGGCAAGAATTGGCAAAAACATTACATTAGAACAGCAACAAGCGTTTGA	AGTAATTGCCATCGGTTGTACG	GAGGGTGGTAATAGTCGTTGAC	AGTAATTGCCATCGGTTGTACGGGTGGACAACATCGATCTGTAGCATTAGCAGAACGACTAGGTAATTATCTAAATGAAGTATTTGAATATAATGTTTATGTGCATCATAGGGACGCACATATTGAAAGTGGCGAGAAAAAATGAGACAAATAAAAGTTGTACTTATCGGTGGTGGCACTGGCTTATCAGTTATGGCTAGGGGATTAAGAGAATTCCCAATTGATATTACGGCGATTGTAACAGTTGCTGATAATGGTGGGAG	ATGAAATTGAGCGCTGGTCTAC	AGTTTGCGAACAACGACAAGAT	ATGAAATTGAGCGCTGGTCTACAGGTAAGCTTCCATATTTAATCGAATTGGGGGCAATTGAAGTCAGCATCAATTTTAGGCAATTACAACTTGCAGAAAAGCTGATACAACTTAGCCTTTCTACACCAGAATTCGAGAATTATATCGTTATAACTACAGAATATTACTGGCATTGGGATTTAAAAAATTCAAAGTTAGATGTATTTGACTATAAAAAATTAATGCAGCGGTTAATGGCAACTGGTGGACTTGAAATATTCGCTACAGATGATCCAGAAATAACAAGTCATCCAGCTAATTGTTTAATGGCAAGAATTGGCAAAAACATTACATTAGAACAGCAACAAGCGTTTGA
GCA_000452385.2	PRJNA213989	SAMN02393830		na	1381115	1280	Staphylococcus aureus subsp. aureus Tager 104	strain=Tager 104		latest	Complete Genome	Major	Full	2016-03-08	ASM45238v2	Auburn University	GCF_000452385.2	identical	https://ftp.ncbi.nlm.nih.gov/genomes/all/GCA/000/452/385/GCA_000452385.2_ASM45238v2			na	......................	......................	AGTAATTGCCATCGGTTGTACGGGTGGACAACATAGATCTGTAGCATTAGCAGAACGACTAGGTAATTATCTAAATGAAGTATTTGAATATAATGTTTATGTGCATCATAGGGACGCACATATTGAAAGTGGCGAGAAAAAATGAGACAAATAAAAGTTGTACTTATCGGTGGTGGCACTGGCTTATCAGTCATGGCTAGGGGATTAAGAGAATTCCCAATTGATATTACAGCGATTGTAACAGTTGCTGATAATGGTGGGAG	......................	......................	ATGAAATTGAGCGCTGGTCTACAGGTAACCTTCCATATTTAATCGAATTGGGGGCAATTGAAGTCAGCATCAATTTTAGGCAATTACAACTTGCAGAAAAGCTAATACAACTTAGCCTTTCTACACCAGAATTCGAGGATTATATCGTTATAACTACAGAATATTACTGGCATTGGGATTTAAAAAATTCAAAGTTAGATGTATTTGACTATAAAAAATTAATGCAGCGATTAATGGCAACTGGTGGACTTGAAATATTCGCTACAGATGATCCAGAAATAACAAGTCATCCAGCTAATTGTTTAATGGCAAGAATTGGCAAAAATATTACATTAGAACAGCAACAAGCGTTTGA	AGTAATTGCCATCGGTTGTACG	GAGGGTGGTAATAGTCGTTGAC	AGTAATTGCCATCGGTTGTACGGGTGGACAACATAGATCTGTAGCATTAGCAGAACGACTAGGTAATTATCTAAATGAAGTATTTGAATATAATGTTTATGTGCATCATAGGGACGCACATATTGAAAGTGGCGAGAAAAAATGAGACAAATAAAAGTTGTACTTATCGGTGGTGGCACTGGCTTATCAGTCATGGCTAGGGGATTAAGAGAATTCCCAATTGATATTACAGCGATTGTAACAGTTGCTGATAATGGTGGGAG	ATGAAATTGAGCGCTGGTCTAC	AGTTTGCGAACAACGACAAGAT	ATGAAATTGAGCGCTGGTCTACAGGTAACCTTCCATATTTAATCGAATTGGGGGCAATTGAAGTCAGCATCAATTTTAGGCAATTACAACTTGCAGAAAAGCTAATACAACTTAGCCTTTCTACACCAGAATTCGAGGATTATATCGTTATAACTACAGAATATTACTGGCATTGGGATTTAAAAAATTCAAAGTTAGATGTATTTGACTATAAAAAATTAATGCAGCGATTAATGGCAACTGGTGGACTTGAAATATTCGCTACAGATGATCCAGAAATAACAAGTCATCCAGCTAATTGTTTAATGGCAAGAATTGGCAAAAATATTACATTAGAACAGCAACAAGCGTTTGA
GCA_000462955.1	PRJNA216988	SAMN02604264		na	1392476	1280	Staphylococcus aureus subsp. aureus 6850	strain=6850		latest	Complete Genome	Major	Full	2013-08-30	ASM46295v1	University of Wuerzburg	GCF_000462955.1	identical	https://ftp.ncbi.nlm.nih.gov/genomes/all/GCA/000/462/955/GCA_000462955.1_ASM46295v1			na	......................	......................	AGTAATTGCCATCGGTTGTACGGGTGGACAACATAGATCTGTAGCATTAGCAGAACGACTAGGTAATTATCTAAATGAAGTATTTGAATATAATGTTTATGTGCATCATAGGGACGCACATATTGAAAGTGGCGAGAAAAAATGAGACAAATAAAAGTTGTACTTATCGGTGGTGGCACTGGCTTATCAGTCATGGCTAGGGGATTAAGAGAATTCCCAATTGATATTACAGCGATTGTAACAGTTGCTGATAATGGTGGGAG	......................	......................	ATGAAATTGAGCGCTGGTCTACAGGTAACCTTCCATATTTAATCGAATTGGGGGCAATTGAAGTCAGCATCAATTTTAGGCAATTACAACTTGCAGAAAAGCTAATACAACTTAGCCTTTCTAGACCAGAATTCGAGGATTATATCGTTATAACTACAGAATATTACTGGCATTGGGATTTAAAAAATTCAAAGTTAGATGTATTTGACTATAAAAAATTAATGCAGCGATTAATGGCAACTGGTGGACTTGAAATATTCGCTACAGATGATCCAGAAATAACAAGTCATCCAGCTAATTGTTTAATGGCAAGAATTGGCAAAAATATTACATTAGAACAGCAACAAGCGTTTGA	AGTAATTGCCATCGGTTGTACG	GAGGGTGGTAATAGTCGTTGAC	AGTAATTGCCATCGGTTGTACGGGTGGACAACATAGATCTGTAGCATTAGCAGAACGACTAGGTAATTATCTAAATGAAGTATTTGAATATAATGTTTATGTGCATCATAGGGACGCACATATTGAAAGTGGCGAGAAAAAATGAGACAAATAAAAGTTGTACTTATCGGTGGTGGCACTGGCTTATCAGTCATGGCTAGGGGATTAAGAGAATTCCCAATTGATATTACAGCGATTGTAACAGTTGCTGATAATGGTGGGAG	ATGAAATTGAGCGCTGGTCTAC	AGTTTGCGAACAACGACAAGAT	ATGAAATTGAGCGCTGGTCTACAGGTAACCTTCCATATTTAATCGAATTGGGGGCAATTGAAGTCAGCATCAATTTTAGGCAATTACAACTTGCAGAAAAGCTAATACAACTTAGCCTTTCTAGACCAGAATTCGAGGATTATATCGTTATAACTACAGAATATTACTGGCATTGGGATTTAAAAAATTCAAAGTTAGATGTATTTGACTATAAAAAATTAATGCAGCGATTAATGGCAACTGGTGGACTTGAAATATTCGCTACAGATGATCCAGAAATAACAAGTCATCCAGCTAATTGTTTAATGGCAAGAATTGGCAAAAATATTACATTAGAACAGCAACAAGCGTTTGA
GCA_000463055.1	PRJNA162343	SAMN02603420		na	1193576	1280	Staphylococcus aureus subsp. aureus CN1	strain=CN1		latest	Complete Genome	Major	Full	2013-08-30	ASM46305v1	Integrated Genomics	GCF_000463055.1	identical	https://ftp.ncbi.nlm.nih.gov/genomes/all/GCA/000/463/055/GCA_000463055.1_ASM46305v1			na	......................	......................	AGTAATTGCCATCGGTTGTACGGGTGGACAACATCGATCTGTAGCATTAGCAGAACGACTAGGTAATTATCTAAATGAAGTATTTGAATATAATGTTTATGTGCATCATAGGGACGCACATATTGAAAGTGGCGAGAAAAAATGAGACAAATAAAAGTTGTACTTATCGGTGGTGGCACTGGCTTATCAGTTATGGCTAGGGGATTAAGAGAATTCCCAATTGATATTACAGCGATTGTAACAGTTGCTGATAATGGTGGGAG	......................	......................	ATGAAATTGAGCGCTGGTCTACAGGTAACCTTCCATATTTAATCGAATTGGGGGCAATTGAAGTCAGCATCAATTTTAGGCAATTACAACTTGCGGAAAAGCTGATACAACTTAGCCTTTCCACACCAGAATTCGAGAATTATATCGTTATAACTACAGAATATTACTGGCATTGGGATTTAAAAAATTCAAAGTTAGATGTATTTGACTATAAAAAATTAATGCAGCGGTTAATGGCAACTGGTGGACTTGAAATATTCGCTACAGATGATCCAGAAATAACAAGTCATCCAGCTAATTGTTTAATGGCAAGAATTGGCAAAAACATTACATTAGAACAGCAACAAGCGTTTGA	AGTAATTGCCATCGGTTGTACG	GAGGGTGGTAATAGTCGTTGAC	AGTAATTGCCATCGGTTGTACGGGTGGACAACATCGATCTGTAGCATTAGCAGAACGACTAGGTAATTATCTAAATGAAGTATTTGAATATAATGTTTATGTGCATCATAGGGACGCACATATTGAAAGTGGCGAGAAAAAATGAGACAAATAAAAGTTGTACTTATCGGTGGTGGCACTGGCTTATCAGTTATGGCTAGGGGATTAAGAGAATTCCCAATTGATATTACAGCGATTGTAACAGTTGCTGATAATGGTGGGAG	ATGAAATTGAGCGCTGGTCTAC	AGTTTGCGAACAACGACAAGAT	ATGAAATTGAGCGCTGGTCTACAGGTAACCTTCCATATTTAATCGAATTGGGGGCAATTGAAGTCAGCATCAATTTTAGGCAATTACAACTTGCGGAAAAGCTGATACAACTTAGCCTTTCCACACCAGAATTCGAGAATTATATCGTTATAACTACAGAATATTACTGGCATTGGGATTTAAAAAATTCAAAGTTAGATGTATTTGACTATAAAAAATTAATGCAGCGGTTAATGGCAACTGGTGGACTTGAAATATTCGCTACAGATGATCCAGAAATAACAAGTCATCCAGCTAATTGTTTAATGGCAAGAATTGGCAAAAACATTACATTAGAACAGCAACAAGCGTTTGA
GCA_000470845.1	PRJNA167119	SAMN00996491		na	1201010	1280	Staphylococcus aureus subsp. aureus SA957	strain=SA957		latest	Complete Genome	Major	Full	2013-09-24	ASM47084v1	Chang Gung Memorial Hospital	GCF_000470845.1	identical	https://ftp.ncbi.nlm.nih.gov/genomes/all/GCA/000/470/845/GCA_000470845.1_ASM47084v1			na	......................	......................	AGTAATTGCCATCGGTTGTACGGGTGGACAACATAGATCTGTAGCATTAGCAGAACGACTAGGTAATTATCTAAATGAAGTATTTGAATATAATGTTTATGTGCATCATAGGGACGCACATATTGAAAGTGGCGAGAAAAAATGAGACAAATAAAAGTTGTACTTATCGGTGGTGGCACTGGCTTATCAGTCATGGCTAGGGGATTAAGAGAATTCCCAATTGATATTACAGCGATTGTAACAGTTGCTGATAATGGTGGGAG	......................	......................	ATGAAATTGAGCGCTGGTCTACAGGTAACCTTCCATATTTAATCGAATTGGGGGCAATTGAAGTCAGCATCAATTTTAGGCAATTACAACTTGCAGAAAAGCTAATACAACTTAGCCTTTCTCCACCAGAATTCGAGGATTATATCGTTATAACTACAGAATATTACTGGCATTGGGATTTAAAAAATTCAAAGTTAGATGTATTTGACTATAAAAAATTAATGCAGCGATTAATGGCAACTGGTGGACTTGAAATATTCGCTACAGATGATCCAGAAATAACAAGTCATCCAGCTAATTGTTTAATGGCAAGAATTGGCAAAAATATTACATTAGAACAGCAACAAGCGTTTGA	AGTAATTGCCATCGGTTGTACG	GAGGGTGGTAATAGTCGTTGAC	AGTAATTGCCATCGGTTGTACGGGTGGACAACATAGATCTGTAGCATTAGCAGAACGACTAGGTAATTATCTAAATGAAGTATTTGAATATAATGTTTATGTGCATCATAGGGACGCACATATTGAAAGTGGCGAGAAAAAATGAGACAAATAAAAGTTGTACTTATCGGTGGTGGCACTGGCTTATCAGTCATGGCTAGGGGATTAAGAGAATTCCCAATTGATATTACAGCGATTGTAACAGTTGCTGATAATGGTGGGAG	ATGAAATTGAGCGCTGGTCTAC	AGTTTGCGAACAACGACAAGAT	ATGAAATTGAGCGCTGGTCTACAGGTAACCTTCCATATTTAATCGAATTGGGGGCAATTGAAGTCAGCATCAATTTTAGGCAATTACAACTTGCAGAAAAGCTAATACAACTTAGCCTTTCTCCACCAGAATTCGAGGATTATATCGTTATAACTACAGAATATTACTGGCATTGGGATTTAAAAAATTCAAAGTTAGATGTATTTGACTATAAAAAATTAATGCAGCGATTAATGGCAACTGGTGGACTTGAAATATTCGCTACAGATGATCCAGAAATAACAAGTCATCCAGCTAATTGTTTAATGGCAAGAATTGGCAAAAATATTACATTAGAACAGCAACAAGCGTTTGA
GCA_000470865.1	PRJNA167373	SAMN02603110		na	1194085	1280	Staphylococcus aureus subsp. aureus SA40	strain=SA40		latest	Complete Genome	Major	Full	2013-09-24	ASM47086v1	Chang Gung Memorial Hospital	GCF_000470865.1	identical	https://ftp.ncbi.nlm.nih.gov/genomes/all/GCA/000/470/865/GCA_000470865.1_ASM47086v1			na	......................	......................	AGTAATTGCCATCGGTTGTACGGGTGGACAACATAGATCTGTAGCATTAGCAGAACGACTAGGTAATTATCTAAATGAAGTATTTGAATATAATGTTTATGTGCATCATAGGGACGCACATATTGAAAGTGGCGAGAAAAAATGAGACAAATAAAAGTTGTACTTATCGGTGGTGGCACTGGCTTATCAGTCATGGCTAGGGGATTAAGAGAATTCCCAATTGATATTACAGCGATTGTAACAGTTGCTGATAATGGTGGGAG	......................	......................	ATGAAATTGAGCGCTGGTCTACAGGTAACCTTCCATATTTAATCGAATTGGGGGCAATTGAAGTCAGCATCAATTTTAGGCAATTACAACTTGCAGAAAAGCTAATACAACTTAGCCTTTCTCCACCAGAATTCGAGGATTATATCGTTATAACTACAGAATATTACTGGCATTGGGATTTAAAAAATTCAAAGTTAGATGTATTTGACTATAAAAAATTAATGCAGCGATTAATGGCAACTGGTGGACTTGAAATATTCGCTACAGATGATCCAGAAATAACAAGTCATCCAGCTAATTGTTTAATGGCAAGAATTGGCAAAAATATTACATTAGAACAGCAACAAGCGTTTGA	AGTAATTGCCATCGGTTGTACG	GAGGGTGGTAATAGTCGTTGAC	AGTAATTGCCATCGGTTGTACGGGTGGACAACATAGATCTGTAGCATTAGCAGAACGACTAGGTAATTATCTAAATGAAGTATTTGAATATAATGTTTATGTGCATCATAGGGACGCACATATTGAAAGTGGCGAGAAAAAATGAGACAAATAAAAGTTGTACTTATCGGTGGTGGCACTGGCTTATCAGTCATGGCTAGGGGATTAAGAGAATTCCCAATTGATATTACAGCGATTGTAACAGTTGCTGATAATGGTGGGAG	ATGAAATTGAGCGCTGGTCTAC	AGTTTGCGAACAACGACAAGAT	ATGAAATTGAGCGCTGGTCTACAGGTAACCTTCCATATTTAATCGAATTGGGGGCAATTGAAGTCAGCATCAATTTTAGGCAATTACAACTTGCAGAAAAGCTAATACAACTTAGCCTTTCTCCACCAGAATTCGAGGATTATATCGTTATAACTACAGAATATTACTGGCATTGGGATTTAAAAAATTCAAAGTTAGATGTATTTGACTATAAAAAATTAATGCAGCGATTAATGGCAACTGGTGGACTTGAAATATTCGCTACAGATGATCCAGAAATAACAAGTCATCCAGCTAATTGTTTAATGGCAAGAATTGGCAAAAATATTACATTAGAACAGCAACAAGCGTTTGA
GCA_000485885.1	PRJNA222409	SAMN02370325		na	1406863	1280	Staphylococcus aureus subsp. aureus Z172	strain=Z172		latest	Complete Genome	Major	Full	2013-10-29	ASM48588v1	National Health Research Institutes	GCF_000485885.1	identical	https://ftp.ncbi.nlm.nih.gov/genomes/all/GCA/000/485/885/GCA_000485885.1_ASM48588v1			na	......................	......................	AGTAATTGCCATCGGTTGTACGGGTGGACAACATCGATCTGTAGCATTAGCAGAACGACTAGGTAATTATCTAAATGAAGTATTTGAATATAATGTTTATGTGCATCATAGGGACGCACATATTGAAAGTGGCGAGAAAAAATGAGACAAATAAAAGTTGTACTTATCGGTGGTGGCACTGGCTTATCAGTTATGGCTAGGGGATTAAGAGAATTCCCAATTGATATTACGGCGATTGTAACAGTTGCTGATAATGGTGGGAG	......................	......................	ATGAAATTGAGCGCTGGTCTACAGGTAAGCTTCCATATTTAATCGAATTGGGGGCAATTGAAGTCAGCATCAATTTTAGGCAATTACAACTTGCAGAAAAGCTGATACAACTTAGCCTTTCTACACCAGAATTCGAGAATTATATCGTTATAACTACAGAATATTACTGGCATTGGGATTTAAAAAATTCAAAGTTAGATGTATTTGACTATAAAAAATTAATGCAGCGGTTAATGGCAACTGGTGGACTTGAAATATTCGCTACAGATGATCCAGAAATAACAAGTCATCCAGCTAATTGTTTAATGGCAAGAATTGGCAAAAACATTACATTAGAACAGCAACAAGCGTTTGA	AGTAATTGCCATCGGTTGTACG	GAGGGTGGTAATAGTCGTTGAC	AGTAATTGCCATCGGTTGTACGGGTGGACAACATCGATCTGTAGCATTAGCAGAACGACTAGGTAATTATCTAAATGAAGTATTTGAATATAATGTTTATGTGCATCATAGGGACGCACATATTGAAAGTGGCGAGAAAAAATGAGACAAATAAAAGTTGTACTTATCGGTGGTGGCACTGGCTTATCAGTTATGGCTAGGGGATTAAGAGAATTCCCAATTGATATTACGGCGATTGTAACAGTTGCTGATAATGGTGGGAG	ATGAAATTGAGCGCTGGTCTAC	AGTTTGCGAACAACGACAAGAT	ATGAAATTGAGCGCTGGTCTACAGGTAAGCTTCCATATTTAATCGAATTGGGGGCAATTGAAGTCAGCATCAATTTTAGGCAATTACAACTTGCAGAAAAGCTGATACAACTTAGCCTTTCTACACCAGAATTCGAGAATTATATCGTTATAACTACAGAATATTACTGGCATTGGGATTTAAAAAATTCAAAGTTAGATGTATTTGACTATAAAAAATTAATGCAGCGGTTAATGGCAACTGGTGGACTTGAAATATTCGCTACAGATGATCCAGAAATAACAAGTCATCCAGCTAATTGTTTAATGGCAAGAATTGGCAAAAACATTACATTAGAACAGCAACAAGCGTTTGA
GCA_000568455.1	PRJNA237099	SAMN03081531		na	1458279	1280	Staphylococcus aureus USA300-ISMMS1	strain=USA300-ISMMS1		latest	Complete Genome	Major	Full	2014-02-12	ASM56845v1	Mount Sinai School of Medicine	GCF_000568455.1	identical	https://ftp.ncbi.nlm.nih.gov/genomes/all/GCA/000/568/455/GCA_000568455.1_ASM56845v1			na	......................	......................	AGTAATTGCCATCGGTTGTACGGGTGGACAACATCGATCTGTAGCATTAGCAGAACGACTAGGTAATTATCTAAATGAAGTATTTGAATATAATGTTTATGTGCATCATAGGGACGCACATATTGAAAGTGGCGAGAAAAAATGAGACAAATAAAAGTTGTACTTATCGGTGGTGGCACTGGCTTATCAGTTATGGCTAGGGGATTAAGAGAATTCCCAATTGATATTACGGCGATTGTAACAGTTGCTGATAATGGTGGGAG	......................	......................	ATGAAATTGAGCGCTGGTCTACAGGTAAGCTTCCATATTTAATCGAATTGGGGGCAATTGAAGTCAGCATCAATTTTAGGCAATTACAACTTGCAGAAAAGCTGATACAACTTAGCCTTTCTACACCAGAATTCGAGAATTATATCGTTATAACTACAGAATATTACTGGCATTGGGATTTAAAAAATTCAAAGTTAGATGTATTTGACTATAAAAAATTAATGCAGCGGTTAATGGCAACTGGTGGACTTGAAATATTCGCTACAGATGATCCAGAAATAACAAGTCATCCAGCTAATTGTTTAATGGCAAGAATTGGCAAAAACATTACATTAGAACAGCAACAAGCGTTTGA	AGTAATTGCCATCGGTTGTACG	GAGGGTGGTAATAGTCGTTGAC	AGTAATTGCCATCGGTTGTACGGGTGGACAACATCGATCTGTAGCATTAGCAGAACGACTAGGTAATTATCTAAATGAAGTATTTGAATATAATGTTTATGTGCATCATAGGGACGCACATATTGAAAGTGGCGAGAAAAAATGAGACAAATAAAAGTTGTACTTATCGGTGGTGGCACTGGCTTATCAGTTATGGCTAGGGGATTAAGAGAATTCCCAATTGATATTACGGCGATTGTAACAGTTGCTGATAATGGTGGGAG	ATGAAATTGAGCGCTGGTCTAC	AGTTTGCGAACAACGACAAGAT	ATGAAATTGAGCGCTGGTCTACAGGTAAGCTTCCATATTTAATCGAATTGGGGGCAATTGAAGTCAGCATCAATTTTAGGCAATTACAACTTGCAGAAAAGCTGATACAACTTAGCCTTTCTACACCAGAATTCGAGAATTATATCGTTATAACTACAGAATATTACTGGCATTGGGATTTAAAAAATTCAAAGTTAGATGTATTTGACTATAAAAAATTAATGCAGCGGTTAATGGCAACTGGTGGACTTGAAATATTCGCTACAGATGATCCAGAAATAACAAGTCATCCAGCTAATTGTTTAATGGCAAGAATTGGCAAAAACATTACATTAGAACAGCAACAAGCGTTTGA
GCA_000597965.1	PRJNA240093	SAMN02690781		na	1280	1280	Staphylococcus aureus	strain=502A	RN6607	latest	Complete Genome	Major	Full	2014-03-19	ASM59796v1	Columbia University	GCF_000597965.1	identical	https://ftp.ncbi.nlm.nih.gov/genomes/all/GCA/000/597/965/GCA_000597965.1_ASM59796v1			na	......................	......................	AGTAATTGCCATCGGTTGTACGGGTGGACAACATCGATCTGTAGCATTAGCAGAACGACTAGGTAATTATCTAAATGAAGTATTTGAATATAATGTTTATGTGCATCATAGGGACGCACATATTGAAAGTGGCGAGAAAAAATGAGACAAATAAAAGTTGTACTTATCGGTGGTGGCACTGGCTTATCAGTTATGGCTAGGGGATTAAGAGAATTCCCAATTGATATTACGGCGATTGTAACAGTTGCTGATAATGGTGGGAG	......................	......................	ATGAAATTGAGCGCTGGTCTACAGGTAACCTTCCATATTTAATCGAATTGGGGGCAATTGAAGTCAGCATCAATTTTAGGCAATTACATCTTGCAGAAAAGCTAATACAACTTAGCCTTTCTACACCAGAATTCGAGGATTATATCGTTATAACTACTGAATATTACTGGCATTGGGATTTAAAAAATTCAAAGTTAGATGTATTTGACTATAAAAAATTAATGCAGCGGTTAATGGCAACTGGTGGACTTGAAATATTCGCTACAGATGATCCAGAAATAACAAGTCATCCAGCTAATTGTTTAATGGCAAGAATTGGCAAAAATATTACATTAGAACAGCAACAAGCGTTTGA	AGTAATTGCCATCGGTTGTACG	GAGGGTGGTAATAGTCGTTGAC	AGTAATTGCCATCGGTTGTACGGGTGGACAACATCGATCTGTAGCATTAGCAGAACGACTAGGTAATTATCTAAATGAAGTATTTGAATATAATGTTTATGTGCATCATAGGGACGCACATATTGAAAGTGGCGAGAAAAAATGAGACAAATAAAAGTTGTACTTATCGGTGGTGGCACTGGCTTATCAGTTATGGCTAGGGGATTAAGAGAATTCCCAATTGATATTACGGCGATTGTAACAGTTGCTGATAATGGTGGGAG	ATGAAATTGAGCGCTGGTCTAC	AGTTTGCGAACAACGACAAGAT	ATGAAATTGAGCGCTGGTCTACAGGTAACCTTCCATATTTAATCGAATTGGGGGCAATTGAAGTCAGCATCAATTTTAGGCAATTACATCTTGCAGAAAAGCTAATACAACTTAGCCTTTCTACACCAGAATTCGAGGATTATATCGTTATAACTACTGAATATTACTGGCATTGGGATTTAAAAAATTCAAAGTTAGATGTATTTGACTATAAAAAATTAATGCAGCGGTTAATGGCAACTGGTGGACTTGAAATATTCGCTACAGATGATCCAGAAATAACAAGTCATCCAGCTAATTGTTTAATGGCAAGAATTGGCAAAAATATTACATTAGAACAGCAACAAGCGTTTGA
GCA_000626615.3	PRJNA231221	SAMN02700075		na	1280	1280	Staphylococcus aureus	strain=FDAARGOS_5		latest	Complete Genome	Major	Full	2018-02-15	ASM62661v3	FDA	GCF_000626615.2	identical	https://ftp.ncbi.nlm.nih.gov/genomes/all/GCA/000/626/615/GCA_000626615.3_ASM62661v3			na	......................	......................	AGTAATTGCCATCGGTTGTACGGGTGGACAACATCGATCTGTAGCATTAGCAGAACGACTAGGTAATTATCTAAATGAAGTATTTGAATATAATGTTTATGTGCATCATAGGGACGCACATATTGAAAGTGGCGAGAAAAAATGAGACAAATAAAAGTTGTACTTATCGGTGGTGGCACTGGCTTATCAGTTATGGCTAGGGGATTAAGAGAATTCCCAATTGATATTACGGCGATTGTAACAGTTGCTGATAATGGTGGGAG	......................	......................	ATGAAATTGAGCGCTGGTCTACAGGTAAGCTTCCATATTTAATCGAATTGGGGGCAATTGAAGTCAGCATCAATTTTAGGCAATTACAACTTGCAGAAAAGCTGATACAACTTAGCCTTTCTACACCAGAATTCGAGAATTATATCGTTATAACTACAGAATATTACTGGCATTGGGATTTAAAAAATTCAAAGTTAGATGTATTTGACTATAAAAAATTAATGCAGCGGTTAATGGCAACTGGTGGACTTGAAATATTCGCTACAGATGATCCAGAAATAACAAGTCATCCAGCTAATTGTTTAATGGCAAGAATTGGCAAAAACATTACATTAGAACAGCAACAAGCGTTTGA	AGTAATTGCCATCGGTTGTACG	GAGGGTGGTAATAGTCGTTGAC	AGTAATTGCCATCGGTTGTACGGGTGGACAACATCGATCTGTAGCATTAGCAGAACGACTAGGTAATTATCTAAATGAAGTATTTGAATATAATGTTTATGTGCATCATAGGGACGCACATATTGAAAGTGGCGAGAAAAAATGAGACAAATAAAAGTTGTACTTATCGGTGGTGGCACTGGCTTATCAGTTATGGCTAGGGGATTAAGAGAATTCCCAATTGATATTACGGCGATTGTAACAGTTGCTGATAATGGTGGGAG	ATGAAATTGAGCGCTGGTCTAC	AGTTTGCGAACAACGACAAGAT	ATGAAATTGAGCGCTGGTCTACAGGTAAGCTTCCATATTTAATCGAATTGGGGGCAATTGAAGTCAGCATCAATTTTAGGCAATTACAACTTGCAGAAAAGCTGATACAACTTAGCCTTTCTACACCAGAATTCGAGAATTATATCGTTATAACTACAGAATATTACTGGCATTGGGATTTAAAAAATTCAAAGTTAGATGTATTTGACTATAAAAAATTAATGCAGCGGTTAATGGCAACTGGTGGACTTGAAATATTCGCTACAGATGATCCAGAAATAACAAGTCATCCAGCTAATTGTTTAATGGCAAGAATTGGCAAAAACATTACATTAGAACAGCAACAAGCGTTTGA
GCA_000695215.1	PRJNA246435	SAMN02767598		na	1280	1280	Staphylococcus aureus	strain=H-EMRSA-15		latest	Complete Genome	Major	Full	2014-05-20	ASM69521v1	University of Antwerpen	GCF_000695215.1	identical	https://ftp.ncbi.nlm.nih.gov/genomes/all/GCA/000/695/215/GCA_000695215.1_ASM69521v1			na	......................	......................	AGTAATTGCCATCGGTTGTACGGGTGGACAACATCGATCTGTAGCATTAGCAGAACGACTAGGTAATTATCTAAATGAAGTATTTGAATATAATGTTTATGTGCATCATAGGGACGCACATATTGAAAGTGGCGAGAAAAAATGAGACAAATAAAAGTTGTACTTATCGGTGGTGGCACTGGCTTATCAGTTATGGCTAGGGGATTAAGAGAATTCCCAATTGATATTACGGCGATTGTAACAGTTGCTGATAATGGTGGGAG	......................	......................	ATGAAATTGAGCGCTGGTCTACAGGTAACCTTCCATATTTAATCGAATTGGGGGCAATTGAAGTCAGCATCAATTTTAGGCAATTACAACTTGCAGAAAAGCTGATACAACTTAGCCTTTCTACACCAGAATTCGAGGATTATATCGTTATAACTACAGAATATTACTGGCATTGGGATTTAAAAAATTCAAAGTTAGATGTATTTGACTATAAAAAATTAATGCAGCGGTTAATGGCAACTGGTGGACTTGAAATATTCGCTACAGATGATCCAGAAATAACAAGTCATCCAGCTAATTGTTTAATGGCAAGAATTGGCAAAAACATTACATTAGAACAGCAACAAGCGTTTGA	AGTAATTGCCATCGGTTGTACG	GAGGGTGGTAATAGTCGTTGAC	AGTAATTGCCATCGGTTGTACGGGTGGACAACATCGATCTGTAGCATTAGCAGAACGACTAGGTAATTATCTAAATGAAGTATTTGAATATAATGTTTATGTGCATCATAGGGACGCACATATTGAAAGTGGCGAGAAAAAATGAGACAAATAAAAGTTGTACTTATCGGTGGTGGCACTGGCTTATCAGTTATGGCTAGGGGATTAAGAGAATTCCCAATTGATATTACGGCGATTGTAACAGTTGCTGATAATGGTGGGAG	ATGAAATTGAGCGCTGGTCTAC	AGTTTGCGAACAACGACAAGAT	ATGAAATTGAGCGCTGGTCTACAGGTAACCTTCCATATTTAATCGAATTGGGGGCAATTGAAGTCAGCATCAATTTTAGGCAATTACAACTTGCAGAAAAGCTGATACAACTTAGCCTTTCTACACCAGAATTCGAGGATTATATCGTTATAACTACAGAATATTACTGGCATTGGGATTTAAAAAATTCAAAGTTAGATGTATTTGACTATAAAAAATTAATGCAGCGGTTAATGGCAACTGGTGGACTTGAAATATTCGCTACAGATGATCCAGAAATAACAAGTCATCCAGCTAATTGTTTAATGGCAAGAATTGGCAAAAACATTACATTAGAACAGCAACAAGCGTTTGA
GCA_000695875.1	PRJNA246435	SAMN02777327		na	1280	1280	Staphylococcus aureus	strain=UA-S391_USA300	abscess/wound isolate	latest	Complete Genome	Major	Full	2014-05-27	ASM69587v1	University of Antwerpen	GCF_000695875.1	identical	https://ftp.ncbi.nlm.nih.gov/genomes/all/GCA/000/695/875/GCA_000695875.1_ASM69587v1			na	......................	......................	AGTAATTGCCATCGGTTGTACGGGTGGACAACATCGATCTGTAGCATTAGCAGAACGACTAGGTAATTATCTAAATGAAGTATTTGAATATAATGTTTATGTGCATCATAGGGACGCACATATTGAAAGTGGCGAGAAAAAATGAGACAAATAAAAGTTGTACTTATCGGTGGTGGCACTGGCTTATCAGTTATGGCTAGGGGATTAAGAGAATTCCCAATTGATATTACGGCGATTGTAACAGTTGCTGATAATGGTGGGAG	......................	......................	ATGAAATTGAGCGCTGGTCTACAGGTAAGCTTCCATATTTAATCGAATTGGGGGCAATTGAAGTCAGCATCAATTTTAGGCAATTACAACTTGCAGAAAAGCTGATACAACTTAGCCTTTCTACACCAGAATTCGAGAATTATATCGTTATAACTACAGAATATTACTGGCATTGGGATTTAAAAAATTCAAAGTTAGATGTATTTGACTATAAAAAATTAATGCAGCGGTTAATGGCAACTGGTGGACTTGAAATATTCGCTACAGATGATCCAGAAATAACAAGTCATCCAGCTAATTGTTTAATGGCAAGAATTGGCAAAAACATTACATTAGAACAGCAACAAGCGTTTGA	AGTAATTGCCATCGGTTGTACG	GAGGGTGGTAATAGTCGTTGAC	AGTAATTGCCATCGGTTGTACGGGTGGACAACATCGATCTGTAGCATTAGCAGAACGACTAGGTAATTATCTAAATGAAGTATTTGAATATAATGTTTATGTGCATCATAGGGACGCACATATTGAAAGTGGCGAGAAAAAATGAGACAAATAAAAGTTGTACTTATCGGTGGTGGCACTGGCTTATCAGTTATGGCTAGGGGATTAAGAGAATTCCCAATTGATATTACGGCGATTGTAACAGTTGCTGATAATGGTGGGAG	ATGAAATTGAGCGCTGGTCTAC	AGTTTGCGAACAACGACAAGAT	ATGAAATTGAGCGCTGGTCTACAGGTAAGCTTCCATATTTAATCGAATTGGGGGCAATTGAAGTCAGCATCAATTTTAGGCAATTACAACTTGCAGAAAAGCTGATACAACTTAGCCTTTCTACACCAGAATTCGAGAATTATATCGTTATAACTACAGAATATTACTGGCATTGGGATTTAAAAAATTCAAAGTTAGATGTATTTGACTATAAAAAATTAATGCAGCGGTTAATGGCAACTGGTGGACTTGAAATATTCGCTACAGATGATCCAGAAATAACAAGTCATCCAGCTAATTGTTTAATGGCAAGAATTGGCAAAAACATTACATTAGAACAGCAACAAGCGTTTGA
GCA_000709475.1	PRJNA239544	SAMN02693431		na	1280	1280	Staphylococcus aureus	strain=XN108		latest	Complete Genome	Major	Full	2014-06-17	ASM70947v1	Third Military Medical University	GCF_000709475.1	identical	https://ftp.ncbi.nlm.nih.gov/genomes/all/GCA/000/709/475/GCA_000709475.1_ASM70947v1	many frameshifted proteins		na	......................	......................	AGTAATTGCCATCGGTTGTACGGGTGGACAACATCGATCTGTAGCATTAGCAGAACGACTAGGTAATTATCTAAATGAAGTATTTGAATATAATGTTTATGTGCATCATAGGGACGCACATATTGAAAGTGGCGAGAAAAAATGAGACAAATAAAAGTTGTACTTATCGGTGGTGGCACTGGCTTATCAGTTATGGCTAGGGGATTAAGAGAATTCCCAATTGATATTACGGCGATTGTAACAGTTGCTGATAATGGTGGGAG	......................	......................	ATGAAATTGAGCGCTGGTCTACAGGTAAGCTTCCATATTTAATCGAATTGGGGGCAATTGAAGTCAGCATCAATTTTAGGCAATTACAACTTGCAGAAAAGCTGATACAACTTAGCCTTTCTACACCAGAATTCGAGAATTATATCGTTATAACTACAGAATATTACTGGCATTGGGATTTAAAAAATTCAAAGTTAGATGTATTTGACTATAAAAAATTAATGCAGCGGTTAATGGCAACTGGTGGACTTGAAATATTCGCTACAGATGATCCAGAAATAACAAGTCATCCAGCTAATTGTTTAATGGCAAGAATTGGCAAAAACATTACATTAGAACAGCAACAAGCGTTTGA	AGTAATTGCCATCGGTTGTACG	GAGGGTGGTAATAGTCGTTGAC	AGTAATTGCCATCGGTTGTACGGGTGGACAACATCGATCTGTAGCATTAGCAGAACGACTAGGTAATTATCTAAATGAAGTATTTGAATATAATGTTTATGTGCATCATAGGGACGCACATATTGAAAGTGGCGAGAAAAAATGAGACAAATAAAAGTTGTACTTATCGGTGGTGGCACTGGCTTATCAGTTATGGCTAGGGGATTAAGAGAATTCCCAATTGATATTACGGCGATTGTAACAGTTGCTGATAATGGTGGGAG	ATGAAATTGAGCGCTGGTCTAC	AGTTTGCGAACAACGACAAGAT	ATGAAATTGAGCGCTGGTCTACAGGTAAGCTTCCATATTTAATCGAATTGGGGGCAATTGAAGTCAGCATCAATTTTAGGCAATTACAACTTGCAGAAAAGCTGATACAACTTAGCCTTTCTACACCAGAATTCGAGAATTATATCGTTATAACTACAGAATATTACTGGCATTGGGATTTAAAAAATTCAAAGTTAGATGTATTTGACTATAAAAAATTAATGCAGCGGTTAATGGCAACTGGTGGACTTGAAATATTCGCTACAGATGATCCAGAAATAACAAGTCATCCAGCTAATTGTTTAATGGCAAGAATTGGCAAAAACATTACATTAGAACAGCAACAAGCGTTTGA
GCA_000737615.1	PRJNA213166	SAMN02261725		na	1368166	1280	Staphylococcus aureus subsp. aureus SA268	strain=SA268		latest	Complete Genome	Major	Full	2014-08-04	ASM73761v1	Sir Run Run Shaw Hospital, College of Medicine, Zhejiang University	GCF_000737615.1	identical	https://ftp.ncbi.nlm.nih.gov/genomes/all/GCA/000/737/615/GCA_000737615.1_ASM73761v1			na	......................	......................	AGTAATTGCCATCGGTTGTACGGGTGGACAACATAGATCTGTAGCATTAGCAGAACGACTAGGTAATTATCTAAATGAAGTATTTGAATATAATGTTTATGTGCATCATAGGGACGCACATATTGAAAGTGGCGAGAAAAAATGAGACAAATAAAAGTTGTACTTATCGGTGGTGGCACTGGCTTATCAGTCATGGCTAGGGGATTAAGAGAATTCCCAATTGATATTACAGCGATTGTAACAGTTGCTGATAATGGTGGGAG	......................	......................	ATGAAATTGAGCGCTGGTCTACAGGTAACCTTCCATATTTAATCGAATTGGGGGCAATTGAAGTCAGCATCAATTTTAGGCAATTACAACTTGCAGAAAAGCTAATACAACTTAGCCTTTCTCCACCAGAATTCGAGGATTATATCGTTATAACTACAGAATATTACTGGCATTGGGATTTAAAAAATTCAAAGTTAGATGTATTTGACTATAAAAAATTAATGCAGCGATTAATGGCAACTGGTGGACTTGAAATATTCGCTACAGATGATCCAGAAATAACAAGTCATCCAGCTAATTGTTTAATGGCAAGAATTGGCAAAAATATTACATTAGAACAGCAACAAGCGTTTGA	AGTAATTGCCATCGGTTGTACG	GAGGGTGGTAATAGTCGTTGAC	AGTAATTGCCATCGGTTGTACGGGTGGACAACATAGATCTGTAGCATTAGCAGAACGACTAGGTAATTATCTAAATGAAGTATTTGAATATAATGTTTATGTGCATCATAGGGACGCACATATTGAAAGTGGCGAGAAAAAATGAGACAAATAAAAGTTGTACTTATCGGTGGTGGCACTGGCTTATCAGTCATGGCTAGGGGATTAAGAGAATTCCCAATTGATATTACAGCGATTGTAACAGTTGCTGATAATGGTGGGAG	ATGAAATTGAGCGCTGGTCTAC	AGTTTGCGAACAACGACAAGAT	ATGAAATTGAGCGCTGGTCTACAGGTAACCTTCCATATTTAATCGAATTGGGGGCAATTGAAGTCAGCATCAATTTTAGGCAATTACAACTTGCAGAAAAGCTAATACAACTTAGCCTTTCTCCACCAGAATTCGAGGATTATATCGTTATAACTACAGAATATTACTGGCATTGGGATTTAAAAAATTCAAAGTTAGATGTATTTGACTATAAAAAATTAATGCAGCGATTAATGGCAACTGGTGGACTTGAAATATTCGCTACAGATGATCCAGAAATAACAAGTCATCCAGCTAATTGTTTAATGGCAAGAATTGGCAAAAATATTACATTAGAACAGCAACAAGCGTTTGA
GCA_000746505.1	PRJNA240091	SAMN03290990		na	1280	1280	Staphylococcus aureus	strain=2395 USA500		latest	Complete Genome	Major	Full	2014-08-29	ASM74650v1	Columbia University	GCF_000746505.1	identical	https://ftp.ncbi.nlm.nih.gov/genomes/all/GCA/000/746/505/GCA_000746505.1_ASM74650v1			na	......................	......................	AGTAATTGCCATCGGTTGTACGGGTGGACAACATCGATCTGTAGCATTAGCAGAACGACTAGGTAATTATCTAAATGAAGTATTTGAATATAATGTTTATGTGCATCATAGGGACGCACATATTGAAAGTGGCGAGAAAAAATGAGACAAATAAAAGTTGTACTTATCGGTGGTGGCACTGGCTTATCAGTTATGGCTAGGGGATTAAGAGAATTCCCAATTGATATTACGGCGATTGTAACAGTTGCTGATAATGGTGGGAG	......................	......................	ATGAAATTGAGCGCTGGTCTACAGGTAAGCTTCCATATTTAATCGAATTGGGGGCAATTGAAGTCAGCATCAATTTTAGGCAATTACAACTTGCAGAAAAGCTGATACAACTTAGCCTTTCTACACCAGAATTCGAGAATTATATCGTTATAACTACAGAATATTACTGGCATTGGGATTTAAAAAATTCAAAGTTAGATGTATTTGACTATAAAAAATTAATGCAGCGGTTAATGGCAACTGGTGGACTTGAAATATTCGCTACAGATGATCCAGAAATAACAAGTCATCCAGCTAATTGTTTAATGGCAAGAATTGGCAAAAACATTACATTAGAACAGCAACAAGCGTTTGA	AGTAATTGCCATCGGTTGTACG	GAGGGTGGTAATAGTCGTTGAC	AGTAATTGCCATCGGTTGTACGGGTGGACAACATCGATCTGTAGCATTAGCAGAACGACTAGGTAATTATCTAAATGAAGTATTTGAATATAATGTTTATGTGCATCATAGGGACGCACATATTGAAAGTGGCGAGAAAAAATGAGACAAATAAAAGTTGTACTTATCGGTGGTGGCACTGGCTTATCAGTTATGGCTAGGGGATTAAGAGAATTCCCAATTGATATTACGGCGATTGTAACAGTTGCTGATAATGGTGGGAG	ATGAAATTGAGCGCTGGTCTAC	AGTTTGCGAACAACGACAAGAT	ATGAAATTGAGCGCTGGTCTACAGGTAAGCTTCCATATTTAATCGAATTGGGGGCAATTGAAGTCAGCATCAATTTTAGGCAATTACAACTTGCAGAAAAGCTGATACAACTTAGCCTTTCTACACCAGAATTCGAGAATTATATCGTTATAACTACAGAATATTACTGGCATTGGGATTTAAAAAATTCAAAGTTAGATGTATTTGACTATAAAAAATTAATGCAGCGGTTAATGGCAACTGGTGGACTTGAAATATTCGCTACAGATGATCCAGAAATAACAAGTCATCCAGCTAATTGTTTAATGGCAAGAATTGGCAAAAACATTACATTAGAACAGCAACAAGCGTTTGA
GCA_000756205.1	PRJNA259557	SAMN03009478		na	1280	1280	Staphylococcus aureus	strain=ATCC 25923		latest	Complete Genome	Major	Full	2014-09-18	ASM75620v1	NBACC	GCF_000756205.1	identical	https://ftp.ncbi.nlm.nih.gov/genomes/all/GCA/000/756/205/GCA_000756205.1_ASM75620v1			na	......................	......................	AGTAATTGCCATCGGTTGTACGGGTGGACAACATAGATCTGTAGCATTAGCAGAACGACTAGGTAATTATCTAAATGAAGTATTTGAATATAATGTTTATGTGCATCATAGGGACGCACATATTGAAAGTGGCGAGAAAAAATGAGACAAATAAAAGTTGTACTTATCGGTGGTGGCACTGGCTTATCAGTTATGGCTAGGGGATTAAGAGAATTCCCAATTGATATTACAGCGATTGTAACAGTTGCTGATAATGGTGGGAG	......................	......................	ATGAAATTGAGCGCTGGTCTACAGGTAACCTTCCATATTTAATCGAATTGGGGGCAATTGAAGTCAGCATCAATTTTAGGCAATTACAACTTGCAGAAAAATTAATACAACTTAGCCTTTCTACACCAGAATTCGAGGATTATATCGTTATAACTACAGAATATTACTGGCATTGGGATTTAAAAAATTCAAAGTTAGATGTATTTGACTATAAAAAATTAATGCAGCGGTTAATGGCAACTGGTGGACTTGAAATATTCGCTACAGATGATCCAGAAATAACAAGTAATCCAGCTAATTGTTTAATGGCAAGAATTGGCAAAAATATTACATTAGAACAGCAACAAGCGTTTGA	AGTAATTGCCATCGGTTGTACG	GAGGGTGGTAATAGTCGTTGAC	AGTAATTGCCATCGGTTGTACGGGTGGACAACATAGATCTGTAGCATTAGCAGAACGACTAGGTAATTATCTAAATGAAGTATTTGAATATAATGTTTATGTGCATCATAGGGACGCACATATTGAAAGTGGCGAGAAAAAATGAGACAAATAAAAGTTGTACTTATCGGTGGTGGCACTGGCTTATCAGTTATGGCTAGGGGATTAAGAGAATTCCCAATTGATATTACAGCGATTGTAACAGTTGCTGATAATGGTGGGAG	ATGAAATTGAGCGCTGGTCTAC	AGTTTGCGAACAACGACAAGAT	ATGAAATTGAGCGCTGGTCTACAGGTAACCTTCCATATTTAATCGAATTGGGGGCAATTGAAGTCAGCATCAATTTTAGGCAATTACAACTTGCAGAAAAATTAATACAACTTAGCCTTTCTACACCAGAATTCGAGGATTATATCGTTATAACTACAGAATATTACTGGCATTGGGATTTAAAAAATTCAAAGTTAGATGTATTTGACTATAAAAAATTAATGCAGCGGTTAATGGCAACTGGTGGACTTGAAATATTCGCTACAGATGATCCAGAAATAACAAGTAATCCAGCTAATTGTTTAATGGCAAGAATTGGCAAAAATATTACATTAGAACAGCAACAAGCGTTTGA
GCA_000769575.1	PRJNA264181	SAMN03144721		na	1280	1280	Staphylococcus aureus	strain=Gv69		latest	Complete Genome	Major	Full	2014-10-28	ASM76957v1	LNCC	GCF_000769575.1	identical	https://ftp.ncbi.nlm.nih.gov/genomes/all/GCA/000/769/575/GCA_000769575.1_ASM76957v1			na	......................	......................	AGTAATTGCCATCGGTTGTACGGGTGGACAACATCGATCTGTAGCATTAGCAGAACGACTAGGTAATTATCTAAATGAAGTATTTGAATATAATGTTTATGTGCATCATAGGGACGCACATATTGAAAGTGGCGAGAAAAAATGAGACAAATAAAAGTTGTACTTATCGGTGGTGGCACTGGCTTATCAGTTATGGCTAGGGGATTAAGAGAATTCCCAATTGATATTACGGCGATTGTAACAGTTGCTGATAATGGTGGGAG	......................	......................	ATGAAATTGAGCGCTGGTCTACAGGTAAGCTTCCATATTTAATCGAATTGGGGGCAATTGAAGTCAGCATCAATTTTAGGCAATTACAACTTGCAGAAAAGCTGATACAACTTAGCCTTTCTACACCAGAATTCGAGAATTATATCGTTATAACTACAGAATATTACTGGCATTGGGATTTAAAAAATTCAAAGTTAGATGTATTTGACTATAAAAAATTAATGCAGCGGTTAATGGCAACTGGTGGACTTGAAATATTCGCTACAGATGATCCAGAAATAACAAGTCATCCAGCTAATTGTTTAATGGCAAGAATTGGCAAAAACATTACATTAGAACAGCAACAAGCGTTTGA	AGTAATTGCCATCGGTTGTACG	GAGGGTGGTAATAGTCGTTGAC	AGTAATTGCCATCGGTTGTACGGGTGGACAACATCGATCTGTAGCATTAGCAGAACGACTAGGTAATTATCTAAATGAAGTATTTGAATATAATGTTTATGTGCATCATAGGGACGCACATATTGAAAGTGGCGAGAAAAAATGAGACAAATAAAAGTTGTACTTATCGGTGGTGGCACTGGCTTATCAGTTATGGCTAGGGGATTAAGAGAATTCCCAATTGATATTACGGCGATTGTAACAGTTGCTGATAATGGTGGGAG	ATGAAATTGAGCGCTGGTCTAC	AGTTTGCGAACAACGACAAGAT	ATGAAATTGAGCGCTGGTCTACAGGTAAGCTTCCATATTTAATCGAATTGGGGGCAATTGAAGTCAGCATCAATTTTAGGCAATTACAACTTGCAGAAAAGCTGATACAACTTAGCCTTTCTACACCAGAATTCGAGAATTATATCGTTATAACTACAGAATATTACTGGCATTGGGATTTAAAAAATTCAAAGTTAGATGTATTTGACTATAAAAAATTAATGCAGCGGTTAATGGCAACTGGTGGACTTGAAATATTCGCTACAGATGATCCAGAAATAACAAGTCATCCAGCTAATTGTTTAATGGCAAGAATTGGCAAAAACATTACATTAGAACAGCAACAAGCGTTTGA
GCA_000772025.1	PRJNA259937	SAMN03140315		na	1280	1280	Staphylococcus aureus	strain=FORC_001		latest	Complete Genome	Major	Full	2014-11-05	ASM77202v1	Food-borne Pathogen Omics Research Center, FORC	GCF_000772025.1	identical	https://ftp.ncbi.nlm.nih.gov/genomes/all/GCA/000/772/025/GCA_000772025.1_ASM77202v1			na	......................	......................	AGTAATTGCCATCGGTTGTACGGGTGGACAACATAGATCTGTAGCATTAGCAGAACGACTAGGTAATTATCTAAATGAAGTATTTGAATATAATGTTTATGTGCATCATAGGGACGCACATATTGAAAGTGGCGAGAAAAAATGAGACAAATAAAAGTTGTACTTATCGGTGGTGGCACTGGCTTATCAGTTATGGCTAGGGGATTAAGAGAATTCCCAATTGATATTACAGCGATTGTAACAGTTGCTGATAATGGTGGGAG	......................	......................	ATGAAATTGAGCGCTGGTCTACAGGTAACCTTCCATATTTAATCGAATTGGGGGCAATTGAAGTCAGCATCAATTTTAGGCAATTACAACTTGCAGAAAAATTAATACAACTTAGCCTTTCTACACCAGAATTCGAGGATTATATCGTTATAACTACAGAATATTACTGGCATTGGGATTTAAAAAATTCAAAGTTAGATGTATTTGACTATAAAAAATTAATGCAGCGGTTAATGGCAACTGGTGGACTTGAAATATTCGCTACAGATGATCCAGAAATAACAAGTAATCCAGCTAATTGTTTAATGGCAAGAATTGGCAAAAATATTACATTAGAACAGCAACAAGCGTTTGA	AGTAATTGCCATCGGTTGTACG	GAGGGTGGTAATAGTCGTTGAC	AGTAATTGCCATCGGTTGTACGGGTGGACAACATAGATCTGTAGCATTAGCAGAACGACTAGGTAATTATCTAAATGAAGTATTTGAATATAATGTTTATGTGCATCATAGGGACGCACATATTGAAAGTGGCGAGAAAAAATGAGACAAATAAAAGTTGTACTTATCGGTGGTGGCACTGGCTTATCAGTTATGGCTAGGGGATTAAGAGAATTCCCAATTGATATTACAGCGATTGTAACAGTTGCTGATAATGGTGGGAG	ATGAAATTGAGCGCTGGTCTAC	AGTTTGCGAACAACGACAAGAT	ATGAAATTGAGCGCTGGTCTACAGGTAACCTTCCATATTTAATCGAATTGGGGGCAATTGAAGTCAGCATCAATTTTAGGCAATTACAACTTGCAGAAAAATTAATACAACTTAGCCTTTCTACACCAGAATTCGAGGATTATATCGTTATAACTACAGAATATTACTGGCATTGGGATTTAAAAAATTCAAAGTTAGATGTATTTGACTATAAAAAATTAATGCAGCGGTTAATGGCAACTGGTGGACTTGAAATATTCGCTACAGATGATCCAGAAATAACAAGTAATCCAGCTAATTGTTTAATGGCAAGAATTGGCAAAAATATTACATTAGAACAGCAACAAGCGTTTGA
GCA_000815045.1	PRJNA268517	SAMN03251897		na	1280	1280	Staphylococcus aureus	strain=29b_MRSA		latest	Complete Genome	Major	Full	2015-01-06	ASM81504v1	Longhorn Vaccines & Diagnostics	GCF_000815045.1	identical	https://ftp.ncbi.nlm.nih.gov/genomes/all/GCA/000/815/045/GCA_000815045.1_ASM81504v1			na	......................	......................	AGTAATTGCCATCGGTTGTACGGGTGGACAACATCGATCTGTAGCATTAGCAGAACGACTAGGTAATTATCTAAATGAAGTATTTGAATATAATGTTTATGTGCATCATAGGGACGCACATATTGAAAGTGGCGAGAAAAAATGAGACAAATAAAAGTTGTACTTATCGGTGGTGGCACTGGCTTATCAGTTATGGCTAGGGGATTAAGAGAATTCCCAATTGATATTACGGCGATTGTAACAGTTGCTGATAATGGTGGGAG	......................	......................	ATGAAATTGAGCGCTGGTCTACAGGTAAGCTTCCATATTTAATCGAATTGGGGGCAATTGAAGTCAGCATCAATTTTAGGCAATTACAACTTGCAGAAAAGCTGATACAACTTAGCCTTTCTACACCAGAATTCGAGAATTATATCGTTATAACTACAGAATATTACTGGCATTGGGATTTAAAAAATTCAAAGTTAGATGTATTTGACTATAAAAAATTAATGCAGCGGTTAATGGCAACTGGTGGACTTGAAATATTCGCTACAGATGATCCAGAAATAACAAGTCATCCAGCTAATTGTTTAATGGCAAGAATTGGCAAAAACATTACATTAGAACAGCAACAAGCGTTTGA	AGTAATTGCCATCGGTTGTACG	GAGGGTGGTAATAGTCGTTGAC	AGTAATTGCCATCGGTTGTACGGGTGGACAACATCGATCTGTAGCATTAGCAGAACGACTAGGTAATTATCTAAATGAAGTATTTGAATATAATGTTTATGTGCATCATAGGGACGCACATATTGAAAGTGGCGAGAAAAAATGAGACAAATAAAAGTTGTACTTATCGGTGGTGGCACTGGCTTATCAGTTATGGCTAGGGGATTAAGAGAATTCCCAATTGATATTACGGCGATTGTAACAGTTGCTGATAATGGTGGGAG	ATGAAATTGAGCGCTGGTCTAC	AGTTTGCGAACAACGACAAGAT	ATGAAATTGAGCGCTGGTCTACAGGTAAGCTTCCATATTTAATCGAATTGGGGGCAATTGAAGTCAGCATCAATTTTAGGCAATTACAACTTGCAGAAAAGCTGATACAACTTAGCCTTTCTACACCAGAATTCGAGAATTATATCGTTATAACTACAGAATATTACTGGCATTGGGATTTAAAAAATTCAAAGTTAGATGTATTTGACTATAAAAAATTAATGCAGCGGTTAATGGCAACTGGTGGACTTGAAATATTCGCTACAGATGATCCAGAAATAACAAGTCATCCAGCTAATTGTTTAATGGCAAGAATTGGCAAAAACATTACATTAGAACAGCAACAAGCGTTTGA
GCA_000815085.1	PRJNA268517	SAMN03251898		na	1280	1280	Staphylococcus aureus	strain=31b_MRSA		latest	Complete Genome	Major	Full	2015-01-06	ASM81508v1	Longhorn Vaccines & Diagnostics	GCF_000815085.1	identical	https://ftp.ncbi.nlm.nih.gov/genomes/all/GCA/000/815/085/GCA_000815085.1_ASM81508v1			na	......................	......................	AGTAATTGCCATCGGTTGTACGGGTGGACAACATCGATCTGTAGCATTAGCAGAACGACTAGGTAATTATCTAAATGAAGTATTTGAATATAATGTTTATGTGCATCATAGGGACGCACATATTGAAAGTGGCGAGAAAAAATGAGACAAATAAAAGTTGTACTTATCGGTGGTGGCACTGGCTTATCAGTTATGGCTAGGGGATTAAGAGAATTCCCAATTGATATTACGGCGATTGTAACAGTTGCTGATAATGGTGGGAG	......................	......................	ATGAAATTGAGCGCTGGTCTACAGGTAAGCTTCCATATTTAATCGAATTGGGGGCAATTGAAGTCAGCATCAATTTTAGGCAATTACAACTTGCAGAAAAGCTGATACAACTTAGCCTTTCTACACCAGAATTCGAGAATTATATCGTTATAACTACAGAATATTACTGGCATTGGGATTTAAAAAATTCAAAGTTAGATGTATTTGACTATAAAAAATTAATGCAGCGGTTAATGGCAACTGGTGGACTTGAAATATTCGCTACAGATGATCCAGAAATAACAAGTCATCCAGCTAATTGTTTAATGGCAAGAATTGGCAAAAACATTACATTAGAACAGCAACAAGCGTTTGA	AGTAATTGCCATCGGTTGTACG	GAGGGTGGTAATAGTCGTTGAC	AGTAATTGCCATCGGTTGTACGGGTGGACAACATCGATCTGTAGCATTAGCAGAACGACTAGGTAATTATCTAAATGAAGTATTTGAATATAATGTTTATGTGCATCATAGGGACGCACATATTGAAAGTGGCGAGAAAAAATGAGACAAATAAAAGTTGTACTTATCGGTGGTGGCACTGGCTTATCAGTTATGGCTAGGGGATTAAGAGAATTCCCAATTGATATTACGGCGATTGTAACAGTTGCTGATAATGGTGGGAG	ATGAAATTGAGCGCTGGTCTAC	AGTTTGCGAACAACGACAAGAT	ATGAAATTGAGCGCTGGTCTACAGGTAAGCTTCCATATTTAATCGAATTGGGGGCAATTGAAGTCAGCATCAATTTTAGGCAATTACAACTTGCAGAAAAGCTGATACAACTTAGCCTTTCTACACCAGAATTCGAGAATTATATCGTTATAACTACAGAATATTACTGGCATTGGGATTTAAAAAATTCAAAGTTAGATGTATTTGACTATAAAAAATTAATGCAGCGGTTAATGGCAACTGGTGGACTTGAAATATTCGCTACAGATGATCCAGAAATAACAAGTCATCCAGCTAATTGTTTAATGGCAAGAATTGGCAAAAACATTACATTAGAACAGCAACAAGCGTTTGA
GCA_000815125.1	PRJNA268517	SAMN03251894		na	1280	1280	Staphylococcus aureus	strain=33b		latest	Complete Genome	Major	Full	2015-01-06	ASM81512v1	Longhorn Vaccines & Diagnostics	GCF_000815125.1	identical	https://ftp.ncbi.nlm.nih.gov/genomes/all/GCA/000/815/125/GCA_000815125.1_ASM81512v1			na	......................	......................	AGTAATTGCCATCGGTTGTACGGGTGGACAACATCGATCTGTAGCATTAGCAGAACGACTAGGTAATTATCTAAATGAAGTATTTGAATATAATGTTTATGTGCATCATAGGGACGCACATATTGAAAGTGGCGAGAAAAAATGAGACAAATAAAAGTTGTACTTATCGGTGGTGGCACTGGCTTATCAGTTATGGCTAGGGGATTAAGAGAATTCCCAATTGATATTACGGCGATTGTAACAGTTGCTGATAATGGTGGGAG	......................	......................	ATGAAATTGAGCGCTGGTCTACAGGTAAGCTTCCATATTTAATCGAATTGGGGGCAATTGAAGTCAGCATCAATTTTAGGCAATTACAACTTGCAGAAAAGCTGATACAACTTAGCCTTTCTACACCAGAATTCGAGAATTATATCGTTATAACTACAGAATATTACTGGCATTGGGATTTAAAAAATTCAAAGTTAGATGTATTTGACTATAAAAAATTAATGCAGCGGTTAATGGCAACTGGTGGACTTGAAATATTCGCTACAGATGATCCAGAAATAACAAGTCATCCAGCTAATTGTTTAATGGCAAGAATTGGCAAAAACATTACATTAGAACAGCAACAAGCGTTTGA	AGTAATTGCCATCGGTTGTACG	GAGGGTGGTAATAGTCGTTGAC	AGTAATTGCCATCGGTTGTACGGGTGGACAACATCGATCTGTAGCATTAGCAGAACGACTAGGTAATTATCTAAATGAAGTATTTGAATATAATGTTTATGTGCATCATAGGGACGCACATATTGAAAGTGGCGAGAAAAAATGAGACAAATAAAAGTTGTACTTATCGGTGGTGGCACTGGCTTATCAGTTATGGCTAGGGGATTAAGAGAATTCCCAATTGATATTACGGCGATTGTAACAGTTGCTGATAATGGTGGGAG	ATGAAATTGAGCGCTGGTCTAC	AGTTTGCGAACAACGACAAGAT	ATGAAATTGAGCGCTGGTCTACAGGTAAGCTTCCATATTTAATCGAATTGGGGGCAATTGAAGTCAGCATCAATTTTAGGCAATTACAACTTGCAGAAAAGCTGATACAACTTAGCCTTTCTACACCAGAATTCGAGAATTATATCGTTATAACTACAGAATATTACTGGCATTGGGATTTAAAAAATTCAAAGTTAGATGTATTTGACTATAAAAAATTAATGCAGCGGTTAATGGCAACTGGTGGACTTGAAATATTCGCTACAGATGATCCAGAAATAACAAGTCATCCAGCTAATTGTTTAATGGCAAGAATTGGCAAAAACATTACATTAGAACAGCAACAAGCGTTTGA
GCA_000815165.1	PRJNA268517	SAMN03251899		na	1280	1280	Staphylococcus aureus	strain=26b_MRSA		latest	Complete Genome	Major	Full	2015-01-06	ASM81516v1	Longhorn Vaccines & Diagnostics	GCF_000815165.1	identical	https://ftp.ncbi.nlm.nih.gov/genomes/all/GCA/000/815/165/GCA_000815165.1_ASM81516v1			na	......................	......................	AGTAATTGCCATCGGTTGTACGGGTGGACAACATCGATCTGTAGCATTAGCAGAACGACTAGGTAATTATCTAAATGAAGTATTTGAATATAATGTTTATGTGCATCATAGGGACGCACATATTGAAAGTGGCGAGAAAAAATGAGACAAATAAAAGTTGTACTTATCGGTGGTGGCACTGGCTTATCAGTTATGGCTAGGGGATTAAGAGAATTCCCAATTGATATTACGGCGATTGTAACAGTTGCTGATAATGGTGGGAG	......................	......................	ATGAAATTGAGCGCTGGTCTACAGGTAAGCTTCCATATTTAATCGAATTGGGGGCAATTGAAGTCAGCATCAATTTTAGGCAATTACAACTTGCAGAAAAGCTGATACAACTTAGCCTTTCTACACCAGAATTCGAGAATTATATCGTTATAACTACAGAATATTACTGGCATTGGGATTTAAAAAATTCAAAGTTAGATGTATTTGACTATAAAAAATTAATGCAGCGGTTAATGGCAACTGGTGGACTTGAAATATTCGCTACAGATGATCCAGAAATAACAAGTCATCCAGCTAATTGTTTAATGGCAAGAATTGGCAAAAACATTACATTAGAACAGCAACAAGCGTTTGA	AGTAATTGCCATCGGTTGTACG	GAGGGTGGTAATAGTCGTTGAC	AGTAATTGCCATCGGTTGTACGGGTGGACAACATCGATCTGTAGCATTAGCAGAACGACTAGGTAATTATCTAAATGAAGTATTTGAATATAATGTTTATGTGCATCATAGGGACGCACATATTGAAAGTGGCGAGAAAAAATGAGACAAATAAAAGTTGTACTTATCGGTGGTGGCACTGGCTTATCAGTTATGGCTAGGGGATTAAGAGAATTCCCAATTGATATTACGGCGATTGTAACAGTTGCTGATAATGGTGGGAG	ATGAAATTGAGCGCTGGTCTAC	AGTTTGCGAACAACGACAAGAT	ATGAAATTGAGCGCTGGTCTACAGGTAAGCTTCCATATTTAATCGAATTGGGGGCAATTGAAGTCAGCATCAATTTTAGGCAATTACAACTTGCAGAAAAGCTGATACAACTTAGCCTTTCTACACCAGAATTCGAGAATTATATCGTTATAACTACAGAATATTACTGGCATTGGGATTTAAAAAATTCAAAGTTAGATGTATTTGACTATAAAAAATTAATGCAGCGGTTAATGGCAACTGGTGGACTTGAAATATTCGCTACAGATGATCCAGAAATAACAAGTCATCCAGCTAATTGTTTAATGGCAAGAATTGGCAAAAACATTACATTAGAACAGCAACAAGCGTTTGA
GCA_000815205.1	PRJNA268517	SAMN03251895		na	1280	1280	Staphylococcus aureus	strain=25b_MRSA		latest	Complete Genome	Major	Full	2015-01-06	ASM81520v1	Longhorn Vaccines & Diagnostics	GCF_000815205.1	identical	https://ftp.ncbi.nlm.nih.gov/genomes/all/GCA/000/815/205/GCA_000815205.1_ASM81520v1			na	......................	......................	AGTAATTGCCATCGGTTGTACGGGTGGACAACATCGATCTGTAGCATTAGCAGAACGACTAGGTAATTATCTAAATGAAGTATTTGAATATAATGTTTATGTGCATCATAGGGACGCACATATTGAAAGTGGCGAGAAAAAATGAGACAAATAAAAGTTGTACTTATCGGTGGTGGCACTGGCTTATCAGTTATGGCTAGGGGATTAAGAGAATTCCCAATTGATATTACGGCGATTGTAACAGTTGCTGATAATGGTGGGAG	......................	......................	ATGAAATTGAGCGCTGGTCTACAGGTAAGCTTCCATATTTAATCGAATTGGGGGCAATTGAAGTCAGCATCAATTTTAGGCAATTACAACTTGCAGAAAAGCTGATACAACTTAGCCTTTCTACACCAGAATTCGAGAATTATATCGTTATAACTACAGAATATTACTGGCATTGGGATTTAAAAAATTCAAAGTTAGATGTATTTGACTATAAAAAATTAATGCAGCGGTTAATGGCAACTGGTGGACTTGAAATATTCGCTACAGATGATCCAGAAATAACAAGTCATCCAGCTAATTGTTTAATGGCAAGAATTGGCAAAAACATTACATTAGAACAGCAACAAGCGTTTGA	AGTAATTGCCATCGGTTGTACG	GAGGGTGGTAATAGTCGTTGAC	AGTAATTGCCATCGGTTGTACGGGTGGACAACATCGATCTGTAGCATTAGCAGAACGACTAGGTAATTATCTAAATGAAGTATTTGAATATAATGTTTATGTGCATCATAGGGACGCACATATTGAAAGTGGCGAGAAAAAATGAGACAAATAAAAGTTGTACTTATCGGTGGTGGCACTGGCTTATCAGTTATGGCTAGGGGATTAAGAGAATTCCCAATTGATATTACGGCGATTGTAACAGTTGCTGATAATGGTGGGAG	ATGAAATTGAGCGCTGGTCTAC	AGTTTGCGAACAACGACAAGAT	ATGAAATTGAGCGCTGGTCTACAGGTAAGCTTCCATATTTAATCGAATTGGGGGCAATTGAAGTCAGCATCAATTTTAGGCAATTACAACTTGCAGAAAAGCTGATACAACTTAGCCTTTCTACACCAGAATTCGAGAATTATATCGTTATAACTACAGAATATTACTGGCATTGGGATTTAAAAAATTCAAAGTTAGATGTATTTGACTATAAAAAATTAATGCAGCGGTTAATGGCAACTGGTGGACTTGAAATATTCGCTACAGATGATCCAGAAATAACAAGTCATCCAGCTAATTGTTTAATGGCAAGAATTGGCAAAAACATTACATTAGAACAGCAACAAGCGTTTGA
GCA_000815245.1	PRJNA268517	SAMN03251896		na	1280	1280	Staphylococcus aureus	strain=27b_MRSA		latest	Complete Genome	Major	Full	2015-01-06	ASM81524v1	Longhorn Vaccines & Diagnostics	GCF_000815245.1	identical	https://ftp.ncbi.nlm.nih.gov/genomes/all/GCA/000/815/245/GCA_000815245.1_ASM81524v1			na	......................	......................	AGTAATTGCCATCGGTTGTACGGGTGGACAACATCGATCTGTAGCATTAGCAGAACGACTAGGTAATTATCTAAATGAAGTATTTGAATATAATGTTTATGTGCATCATAGGGACGCACATATTGAAAGTGGCGAGAAAAAATGAGACAAATAAAAGTTGTACTTATCGGTGGTGGCACTGGCTTATCAGTTATGGCTAGGGGATTAAGAGAATTCCCAATTGATATTACGGCGATTGTAACAGTTGCTGATAATGGTGGGAG	......................	......................	ATGAAATTGAGCGCTGGTCTACAGGTAAGCTTCCATATTTAATCGAATTGGGGGCAATTGAAGTCAGCATCAATTTTAGGCAATTACAACTTGCAGAAAAGCTGATACAACTTAGCCTTTCTACACCAGAATTCGAGAATTATATCGTTATAACTACAGAATATTACTGGCATTGGGATTTAAAAAATTCAAAGTTAGATGTATTTGACTATAAAAAATTAATGCAGCGGTTAATGGCAACTGGTGGACTTGAAATATTCGCTACAGATGATCCAGAAATAACAAGTCATCCAGCTAATTGTTTAATGGCAAGAATTGGCAAAAACATTACATTAGAACAGCAACAAGCGTTTGA	AGTAATTGCCATCGGTTGTACG	GAGGGTGGTAATAGTCGTTGAC	AGTAATTGCCATCGGTTGTACGGGTGGACAACATCGATCTGTAGCATTAGCAGAACGACTAGGTAATTATCTAAATGAAGTATTTGAATATAATGTTTATGTGCATCATAGGGACGCACATATTGAAAGTGGCGAGAAAAAATGAGACAAATAAAAGTTGTACTTATCGGTGGTGGCACTGGCTTATCAGTTATGGCTAGGGGATTAAGAGAATTCCCAATTGATATTACGGCGATTGTAACAGTTGCTGATAATGGTGGGAG	ATGAAATTGAGCGCTGGTCTAC	AGTTTGCGAACAACGACAAGAT	ATGAAATTGAGCGCTGGTCTACAGGTAAGCTTCCATATTTAATCGAATTGGGGGCAATTGAAGTCAGCATCAATTTTAGGCAATTACAACTTGCAGAAAAGCTGATACAACTTAGCCTTTCTACACCAGAATTCGAGAATTATATCGTTATAACTACAGAATATTACTGGCATTGGGATTTAAAAAATTCAAAGTTAGATGTATTTGACTATAAAAAATTAATGCAGCGGTTAATGGCAACTGGTGGACTTGAAATATTCGCTACAGATGATCCAGAAATAACAAGTCATCCAGCTAATTGTTTAATGGCAAGAATTGGCAAAAACATTACATTAGAACAGCAACAAGCGTTTGA
GCA_000828035.1	PRJNA270689	SAMN03268345		na	1343064	1280	Staphylococcus aureus subsp. aureus ST772-MRSA-V	strain=DAR4145		latest	Complete Genome	Major	Full	2015-01-20	ASM82803v1	Menzies School of Health Research	GCF_000828035.1	identical	https://ftp.ncbi.nlm.nih.gov/genomes/all/GCA/000/828/035/GCA_000828035.1_ASM82803v1			na	......................	......................	AGTAATTGCCATCGGTTGTACGGGTGGACAACATCGATCTGTAGCATTAGCAGAACGACTAGGTAATTATCTAAATGAAGTATTTGAATATAATGTTTATGTGCATCATAGGGACGCACATATTGAAAGTGGCGAGAAAAAATGAGACAAATAAAAGTTGTACTTATCGGTGGTGGCACTGGCTTATCAGTTATGGCTAGGGGATTAAGAGAATTCCCAATTGATATTACAGCGATTGTAACAGTTGCTGATAATGGTGGGAG	......................	......................	ATGAAATTGAGCGCTGGTCTACAGGTAACCTTCCATATTTAATCGAATTGGGGGCAATTGAAGTCAGCATCAATTTTAGGCAATTACATCTTGCAGAAAAGCTAATACAACTTAGCCTTTCTACACCAGAATTCGAGGATTATATCGTTATAACTACTGAATATTACTGGCATTGGGATTTAAAAAATTCAAAGTTAGATGTATTTGACTATAAAAAATTAATGCAGCGGTTAATGGCAACTGGTGGACTTGAAATATTCGCTACAGATGATCCAGAAATAACAAGTCATCCAGCTAATTGTTTAATGGCAAGAATTGGCAAAAATATTACATTAGAACAGCAACAAGCGTTTGA	AGTAATTGCCATCGGTTGTACG	GAGGGTGGTAATAGTCGTTGAC	AGTAATTGCCATCGGTTGTACGGGTGGACAACATCGATCTGTAGCATTAGCAGAACGACTAGGTAATTATCTAAATGAAGTATTTGAATATAATGTTTATGTGCATCATAGGGACGCACATATTGAAAGTGGCGAGAAAAAATGAGACAAATAAAAGTTGTACTTATCGGTGGTGGCACTGGCTTATCAGTTATGGCTAGGGGATTAAGAGAATTCCCAATTGATATTACAGCGATTGTAACAGTTGCTGATAATGGTGGGAG	ATGAAATTGAGCGCTGGTCTAC	AGTTTGCGAACAACGACAAGAT	ATGAAATTGAGCGCTGGTCTACAGGTAACCTTCCATATTTAATCGAATTGGGGGCAATTGAAGTCAGCATCAATTTTAGGCAATTACATCTTGCAGAAAAGCTAATACAACTTAGCCTTTCTACACCAGAATTCGAGGATTATATCGTTATAACTACTGAATATTACTGGCATTGGGATTTAAAAAATTCAAAGTTAGATGTATTTGACTATAAAAAATTAATGCAGCGGTTAATGGCAACTGGTGGACTTGAAATATTCGCTACAGATGATCCAGAAATAACAAGTCATCCAGCTAATTGTTTAATGGCAAGAATTGGCAAAAATATTACATTAGAACAGCAACAAGCGTTTGA
GCA_000953255.1	PRJEB6577	SAMEA2743223		na	1280	1280	Staphylococcus aureus	strain=ILRI_Eymole1/1	Staphylococcus aureus isolate ILRI_Eymole1/1	latest	Complete Genome	Major	Full	2014-10-30	Staphylococcus_aureus_Sa_ILRI_217	SLU-GBC	GCF_000953255.1	identical	https://ftp.ncbi.nlm.nih.gov/genomes/all/GCA/000/953/255/GCA_000953255.1_Staphylococcus_aureus_Sa_ILRI_217			na	......................	......................	AGTAATTGCCATCGGTTGTACGGGTGGACAACATAGATCTGTAGCATTAGCAGAACGACTAGGTAATTATCTAAATGAAGTATTTGAATATAATGTTTATGTGCATCATAGGGACGCACATATTGAAAGTGGCGAGAAAAAATGAGACAAATAAAAGTTGTACTTATCGGTGGTGGCACTGGCTTATCAGTTATGGCTAGGGGATTAAGAGAATTCCCAATTGATATTACAGCGATTGTAACAGTTGCTGATAATGGTGGGAG	......................	......................	ATGAAATTGAGCGCTGGTCTACAGGTAACCTTCCATATTTAATCGAATTGGGGGCAATTGAAGTCAGCATCAATTTTAGGCAATTACAACTTGCAGAAAAATTAATACAACTTAGCCTTTCTACACCAGAATTCGAGGATTATATCGTTATAACTACAGAATATTACTGGCATTGGGATTTAAAAAATTCAAAGTTAGATGTATTTGACTATAAAAAATTAATGCAGCGGTTAATGGCAACTGGTGGACTTGAAATATTCGCTACAGATGATCCAGAAATAACAAGTAATCCAGCTAATTGTTTAATGGCAAGAATTGGCAAAAATATTACATTAGAACAGCAACAAGCGTTTGA	AGTAATTGCCATCGGTTGTACG	GAGGGTGGTAATAGTCGTTGAC	AGTAATTGCCATCGGTTGTACGGGTGGACAACATAGATCTGTAGCATTAGCAGAACGACTAGGTAATTATCTAAATGAAGTATTTGAATATAATGTTTATGTGCATCATAGGGACGCACATATTGAAAGTGGCGAGAAAAAATGAGACAAATAAAAGTTGTACTTATCGGTGGTGGCACTGGCTTATCAGTTATGGCTAGGGGATTAAGAGAATTCCCAATTGATATTACAGCGATTGTAACAGTTGCTGATAATGGTGGGAG	ATGAAATTGAGCGCTGGTCTAC	AGTTTGCGAACAACGACAAGAT	ATGAAATTGAGCGCTGGTCTACAGGTAACCTTCCATATTTAATCGAATTGGGGGCAATTGAAGTCAGCATCAATTTTAGGCAATTACAACTTGCAGAAAAATTAATACAACTTAGCCTTTCTACACCAGAATTCGAGGATTATATCGTTATAACTACAGAATATTACTGGCATTGGGATTTAAAAAATTCAAAGTTAGATGTATTTGACTATAAAAAATTAATGCAGCGGTTAATGGCAACTGGTGGACTTGAAATATTCGCTACAGATGATCCAGAAATAACAAGTAATCCAGCTAATTGTTTAATGGCAAGAATTGGCAAAAATATTACATTAGAACAGCAACAAGCGTTTGA
GCA_000967325.1	PRJEA71343	SAMEA3283121		na	1074919	1280	Staphylococcus aureus subsp. aureus ST228	strain=ST228	10388	latest	Complete Genome	Major	Full	2012-10-05	ASM96732v1	Swiss Institute of Bioinformatics - Vital-IT group	GCF_000967325.1	identical	https://ftp.ncbi.nlm.nih.gov/genomes/all/GCA/000/967/325/GCA_000967325.1_ASM96732v1			na	......................	......................	AGTAATTGCCATCGGTTGTACGGGTGGACAACATCGATCTGTAGCATTAGCAGAACGACTAGGTAATTATCTAAATGAAGTATTTGAATATAATGTTTATGTGCATCATAGGGACGCACATATTGAAAGTGGCGAGAAAAAATGAGACAAATAAAAGTTGTACTTATCGGTGGTGGCACTGGCTTATCAGTTATGGCTAGGGGATTAAGAGAATTCCCAATTGATATTACGGCGATTGTAACAGTTGCTGATAATGGTGGGAG	......................	......................	ATGAAATTGAGCGCTGGTCTACAGGTAACCTTCCATATTTAATCGAATTGGGGGCAATTGAAGTCAGCATCAATTTTAAGCAATTACATCTTGCAGAAAAGCTAATACAACTTAGCCTTTCTACACCAGAATTCGAGGATTATATCGTTATAACTACTGAATATTACTGGCATTGGGATTTAAAAAATTCAAAGTTAGATGTATTTGACTATAAAAAATTAATGCAGCGGTTAATGGCAACTGGTGGACTTGAAATATTCGCTACAGATGATCCAGAAATAACAAGTCATCCAGCTAATTGTTTAATGGCAAGAATTGGCAAAAATATTACATTAGAACAGCAACAAGCGTTTGA	AGTAATTGCCATCGGTTGTACG	GAGGGTGGTAATAGTCGTTGAC	AGTAATTGCCATCGGTTGTACGGGTGGACAACATCGATCTGTAGCATTAGCAGAACGACTAGGTAATTATCTAAATGAAGTATTTGAATATAATGTTTATGTGCATCATAGGGACGCACATATTGAAAGTGGCGAGAAAAAATGAGACAAATAAAAGTTGTACTTATCGGTGGTGGCACTGGCTTATCAGTTATGGCTAGGGGATTAAGAGAATTCCCAATTGATATTACGGCGATTGTAACAGTTGCTGATAATGGTGGGAG	ATGAAATTGAGCGCTGGTCTAC	AGTTTGCGAACAACGACAAGAT	ATGAAATTGAGCGCTGGTCTACAGGTAACCTTCCATATTTAATCGAATTGGGGGCAATTGAAGTCAGCATCAATTTTAAGCAATTACATCTTGCAGAAAAGCTAATACAACTTAGCCTTTCTACACCAGAATTCGAGGATTATATCGTTATAACTACTGAATATTACTGGCATTGGGATTTAAAAAATTCAAAGTTAGATGTATTTGACTATAAAAAATTAATGCAGCGGTTAATGGCAACTGGTGGACTTGAAATATTCGCTACAGATGATCCAGAAATAACAAGTCATCCAGCTAATTGTTTAATGGCAAGAATTGGCAAAAATATTACATTAGAACAGCAACAAGCGTTTGA
GCA_000967345.1	PRJEA71345	SAMEA3283122		na	1074919	1280	Staphylococcus aureus subsp. aureus ST228	strain=ST228	10497	latest	Complete Genome	Major	Full	2012-10-05	ASM96734v1	Swiss Institute of Bioinformatics - Vital-IT group	GCF_000967345.1	identical	https://ftp.ncbi.nlm.nih.gov/genomes/all/GCA/000/967/345/GCA_000967345.1_ASM96734v1			na	......................	......................	AGTAATTGCCATCGGTTGTACGGGTGGACAACATCGATCTGTAGCATTAGCAGAACGACTAGGTAATTATCTAAATGAAGTATTTGAATATAATGTTTATGTGCATCATAGGGACGCACATATTGAAAGTGGCGAGAAAAAATGAGACAAATAAAAGTTGTACTTATCGGTGGTGGCACTGGCTTATCAGTTATGGCTAGGGGATTAAGAGAATTCCCAATTGATATTACGGCGATTGTAACAGTTGCTGATAATGGTGGGAG	......................	......................	ATGAAATTGAGCGCTGGTCTACAGGTAACCTTCCATATTTAATCGAATTGGGGGCAATTGAAGTCAGCATCAATTTTAAGCAATTACATCTTGCAGAAAAGCTAATACAACTTAGCCTTTCTACACCAGAATTCGAGGATTATATCGTTATAACTACTGAATATTACTGGCATTGGGATTTAAAAAATTCAAAGTTAGATGTATTTGACTATAAAAAATTAATGCAGCGGTTAATGGCAACTGGTGGACTTGAAATATTCGCTACAGATGATCCAGAAATAACAAGTCATCCAGCTAATTGTTTAATGGCAAGAATTGGCAAAAATATTACATTAGAACAGCAACAAGCGTTTGA	AGTAATTGCCATCGGTTGTACG	GAGGGTGGTAATAGTCGTTGAC	AGTAATTGCCATCGGTTGTACGGGTGGACAACATCGATCTGTAGCATTAGCAGAACGACTAGGTAATTATCTAAATGAAGTATTTGAATATAATGTTTATGTGCATCATAGGGACGCACATATTGAAAGTGGCGAGAAAAAATGAGACAAATAAAAGTTGTACTTATCGGTGGTGGCACTGGCTTATCAGTTATGGCTAGGGGATTAAGAGAATTCCCAATTGATATTACGGCGATTGTAACAGTTGCTGATAATGGTGGGAG	ATGAAATTGAGCGCTGGTCTAC	AGTTTGCGAACAACGACAAGAT	ATGAAATTGAGCGCTGGTCTACAGGTAACCTTCCATATTTAATCGAATTGGGGGCAATTGAAGTCAGCATCAATTTTAAGCAATTACATCTTGCAGAAAAGCTAATACAACTTAGCCTTTCTACACCAGAATTCGAGGATTATATCGTTATAACTACTGAATATTACTGGCATTGGGATTTAAAAAATTCAAAGTTAGATGTATTTGACTATAAAAAATTAATGCAGCGGTTAATGGCAACTGGTGGACTTGAAATATTCGCTACAGATGATCCAGAAATAACAAGTCATCCAGCTAATTGTTTAATGGCAAGAATTGGCAAAAATATTACATTAGAACAGCAACAAGCGTTTGA
GCA_000967365.1	PRJEA71347	SAMEA3283122		na	1074919	1280	Staphylococcus aureus subsp. aureus ST228	strain=ST228	15532	latest	Complete Genome	Major	Full	2012-10-05	ASM96736v1	Swiss Institute of Bioinformatics - Vital-IT group	GCF_000967365.1	identical	https://ftp.ncbi.nlm.nih.gov/genomes/all/GCA/000/967/365/GCA_000967365.1_ASM96736v1			na	......................	......................	AGTAATTGCCATCGGTTGTACGGGTGGACAACATCGATCTGTAGCATTAGCAGAACGACTAGGTAATTATCTAAATGAAGTATTTGAATATAATGTTTATGTGCATCATAGGGACGCACATATTGAAAGTGGCGAGAAAAAATGAGACAAATAAAAGTTGTACTTATCGGTGGTGGCACTGGCTTATCAGTTATGGCTAGGGGATTAAGAGAATTCCCAATTGATATTACGGCGATTGTAACAGTTGCTGATAATGGTGGGAG	......................	......................	ATGAAATTGAGCGCTGGTCTACAGGTAACCTTCCATATTTAATCGAATTGGGGGCAATTGAAGTCAGCATCAATTTTAAGCAATTACATCTTGCAGAAAAGCTAATACAACTTAGCCTTTCTACACCAGAATTCGAGGATTATATCGTTATAACTACTGAATATTACTGGCATTGGGATTTAAAAAATTCAAAGTTAGATGTATTTGACTATAAAAAATTAATGCAGCGGTTAATGGCAACTGGTGGACTTGAAATATTCGCTACAGATGATCCAGAAATAACAAGTCATCCAGCTAATTGTTTAATGGCAAGAATTGGCAAAAATATTACATTAGAACAGCAACAAGCGTTTGA	AGTAATTGCCATCGGTTGTACG	GAGGGTGGTAATAGTCGTTGAC	AGTAATTGCCATCGGTTGTACGGGTGGACAACATCGATCTGTAGCATTAGCAGAACGACTAGGTAATTATCTAAATGAAGTATTTGAATATAATGTTTATGTGCATCATAGGGACGCACATATTGAAAGTGGCGAGAAAAAATGAGACAAATAAAAGTTGTACTTATCGGTGGTGGCACTGGCTTATCAGTTATGGCTAGGGGATTAAGAGAATTCCCAATTGATATTACGGCGATTGTAACAGTTGCTGATAATGGTGGGAG	ATGAAATTGAGCGCTGGTCTAC	AGTTTGCGAACAACGACAAGAT	ATGAAATTGAGCGCTGGTCTACAGGTAACCTTCCATATTTAATCGAATTGGGGGCAATTGAAGTCAGCATCAATTTTAAGCAATTACATCTTGCAGAAAAGCTAATACAACTTAGCCTTTCTACACCAGAATTCGAGGATTATATCGTTATAACTACTGAATATTACTGGCATTGGGATTTAAAAAATTCAAAGTTAGATGTATTTGACTATAAAAAATTAATGCAGCGGTTAATGGCAACTGGTGGACTTGAAATATTCGCTACAGATGATCCAGAAATAACAAGTCATCCAGCTAATTGTTTAATGGCAAGAATTGGCAAAAATATTACATTAGAACAGCAACAAGCGTTTGA
GCA_000967385.1	PRJEA71353	SAMEA3283124		na	1074919	1280	Staphylococcus aureus subsp. aureus ST228	strain=ST228	18341	latest	Complete Genome	Major	Full	2012-10-05	ASM96738v1	Swiss Institute of Bioinformatics - Vital-IT group	GCF_000967385.1	identical	https://ftp.ncbi.nlm.nih.gov/genomes/all/GCA/000/967/385/GCA_000967385.1_ASM96738v1			na	......................	......................	AGTAATTGCCATCGGTTGTACGGGTGGACAACATCGATCTGTAGCATTAGCAGAACGACTAGGTAATTATCTAAATGAAGTATTTGAATATAATGTTTATGTGCATCATAGGGACGCACATATTGAAAGTGGCGAGAAAAAATGAGACAAATAAAAGTTGTACTTATCGGTGGTGGCACTGGCTTATCAGTTATGGCTAGGGGATTAAGAGAATTCCCAATTGATATTACGGCGATTGTAACAGTTGCTGATAATGGTGGGAG	......................	......................	ATGAAATTGAGCGCTGGTCTACAGGTAACCTTCCATATTTAATCGAATTGGGGGCAATTGAAGTCAGCATCAATTTTAAGCAATTACATCTTGCAGAAAAGCTAATACAACTTAGCCTTTCTACACCAGAATTCGAGGATTATATCGTTATAACTACTGAATATTACTGGCATTGGGATTTAAAAAATTCAAAGTTAGATGTATTTGACTATAAAAAATTAATGCAGCGGTTAATGGCAACTGGTGGACTTGAAATATTCGCTACAGATGATCCAGAAATAACAAGTCATCCAGCTAATTGTTTAATGGCAAGAATTGGCAAAAATATTACATTAGAACAGCAACAAGCGTTTGA	AGTAATTGCCATCGGTTGTACG	GAGGGTGGTAATAGTCGTTGAC	AGTAATTGCCATCGGTTGTACGGGTGGACAACATCGATCTGTAGCATTAGCAGAACGACTAGGTAATTATCTAAATGAAGTATTTGAATATAATGTTTATGTGCATCATAGGGACGCACATATTGAAAGTGGCGAGAAAAAATGAGACAAATAAAAGTTGTACTTATCGGTGGTGGCACTGGCTTATCAGTTATGGCTAGGGGATTAAGAGAATTCCCAATTGATATTACGGCGATTGTAACAGTTGCTGATAATGGTGGGAG	ATGAAATTGAGCGCTGGTCTAC	AGTTTGCGAACAACGACAAGAT	ATGAAATTGAGCGCTGGTCTACAGGTAACCTTCCATATTTAATCGAATTGGGGGCAATTGAAGTCAGCATCAATTTTAAGCAATTACATCTTGCAGAAAAGCTAATACAACTTAGCCTTTCTACACCAGAATTCGAGGATTATATCGTTATAACTACTGAATATTACTGGCATTGGGATTTAAAAAATTCAAAGTTAGATGTATTTGACTATAAAAAATTAATGCAGCGGTTAATGGCAACTGGTGGACTTGAAATATTCGCTACAGATGATCCAGAAATAACAAGTCATCCAGCTAATTGTTTAATGGCAAGAATTGGCAAAAATATTACATTAGAACAGCAACAAGCGTTTGA
GCA_000967405.1	PRJEA71355	SAMEA3283125		na	1074919	1280	Staphylococcus aureus subsp. aureus ST228	strain=ST228	18412	latest	Complete Genome	Major	Full	2012-10-05	ASM96740v1	Swiss Institute of Bioinformatics - Vital-IT group	GCF_000967405.1	identical	https://ftp.ncbi.nlm.nih.gov/genomes/all/GCA/000/967/405/GCA_000967405.1_ASM96740v1			na	......................	......................	AGTAATTGCCATCGGTTGTACGGGTGGACAACATCGATCTGTAGCATTAGCAGAACGACTAGGTAATTATCTAAATGAAGTATTTGAATATAATGTTTATGTGCATCATAGGGACGCACATATTGAAAGTGGCGAGAAAAAATGAGACAAATAAAAGTTGTACTTATCGGTGGTGGCACTGGCTTATCAGTTATGGCTAGGGGATTAAGAGAATTCCCAATTGATATTACGGCGATTGTAACAGTTGCTGATAATGGTGGGAG	......................	......................	ATGAAATTGAGCGCTGGTCTACAGGTAACCTTCCATATTTAATCGAATTGGGGGCAATTGAAGTCAGCATCAATTTTAAGCAATTACATCTTGCAGAAAAGCTAATACAACTTAGCCTTTCTACACCAGAATTCGAGGATTATATCGTTATAACTACTGAATATTACTGGCATTGGGATTTAAAAAATTCAAAGTTAGATGTATTTGACTATAAAAAATTAATGCAGCGGTTAATGGCAACTGGTGGACTTGAAATATTCGCTACAGATGATCCAGAAATAACAAGTCATCCAGCTAATTGTTTAATGGCAAGAATTGGCAAAAATATTACATTAGAACAGCAACAAGCGTTTGA	AGTAATTGCCATCGGTTGTACG	GAGGGTGGTAATAGTCGTTGAC	AGTAATTGCCATCGGTTGTACGGGTGGACAACATCGATCTGTAGCATTAGCAGAACGACTAGGTAATTATCTAAATGAAGTATTTGAATATAATGTTTATGTGCATCATAGGGACGCACATATTGAAAGTGGCGAGAAAAAATGAGACAAATAAAAGTTGTACTTATCGGTGGTGGCACTGGCTTATCAGTTATGGCTAGGGGATTAAGAGAATTCCCAATTGATATTACGGCGATTGTAACAGTTGCTGATAATGGTGGGAG	ATGAAATTGAGCGCTGGTCTAC	AGTTTGCGAACAACGACAAGAT	ATGAAATTGAGCGCTGGTCTACAGGTAACCTTCCATATTTAATCGAATTGGGGGCAATTGAAGTCAGCATCAATTTTAAGCAATTACATCTTGCAGAAAAGCTAATACAACTTAGCCTTTCTACACCAGAATTCGAGGATTATATCGTTATAACTACTGAATATTACTGGCATTGGGATTTAAAAAATTCAAAGTTAGATGTATTTGACTATAAAAAATTAATGCAGCGGTTAATGGCAACTGGTGGACTTGAAATATTCGCTACAGATGATCCAGAAATAACAAGTCATCCAGCTAATTGTTTAATGGCAAGAATTGGCAAAAATATTACATTAGAACAGCAACAAGCGTTTGA
GCA_000969225.1	PRJNA279236	SAMN03444404		na	1280	1280	Staphylococcus aureus	strain=FCFHV36		latest	Complete Genome	Major	Full	2015-04-06	ASM96922v1	Universidade de Sao Paulo	GCF_000969225.1	identical	https://ftp.ncbi.nlm.nih.gov/genomes/all/GCA/000/969/225/GCA_000969225.1_ASM96922v1			na	......................	......................	AGTAATTGCCATCGGTTGTACGGGTGGACAACATCGATCTGTAGCATTAGCAGAACGACTAGGTAATTATCTAAATGAAGTATTTGAATATAATGTTTATGTGCATCATAGGGACGCACATATTGAAAGTGGCGAGAAAAAATGAGACAAATAAAAGTTGTACTTATCGGTGGTGGCACTGGCTTATCAGTTATGGCTAGGGGATTAAGAGAATTCCCAATTGATATTACGGCGATTGTAACAGTTGCTGATAATGGTGGGAG	......................	......................	ATGAAATTGAGCGCTGGTCTACAGGTAACCTTCCATATTTAATCGAATTGGGGGCAATTGAAGTCAGCATCAATTTTAGGCAATTACATCTTGCAGAAAAGCTAATACAACTTAGCCTTTCTACACCAGAATTCGAGGATTATATCGTTATAACTACTGAATATTACTGGCATTGGGATTTAAAAAATTCAAAGTTAGATGTATTTGACTATAAAAAATTAATGCAGCGGTTAATGGCAACTGGTGGACTTGAAATATTCGCTACAGATGATCCAGAAATAACAAGTCATCCAGCTAATTGTTTAATGGCAAGAATTGGCAAAAATATTACATTAGAACAGCAACAAGCGTTTGA	AGTAATTGCCATCGGTTGTACG	GAGGGTGGTAATAGTCGTTGAC	AGTAATTGCCATCGGTTGTACGGGTGGACAACATCGATCTGTAGCATTAGCAGAACGACTAGGTAATTATCTAAATGAAGTATTTGAATATAATGTTTATGTGCATCATAGGGACGCACATATTGAAAGTGGCGAGAAAAAATGAGACAAATAAAAGTTGTACTTATCGGTGGTGGCACTGGCTTATCAGTTATGGCTAGGGGATTAAGAGAATTCCCAATTGATATTACGGCGATTGTAACAGTTGCTGATAATGGTGGGAG	ATGAAATTGAGCGCTGGTCTAC	AGTTTGCGAACAACGACAAGAT	ATGAAATTGAGCGCTGGTCTACAGGTAACCTTCCATATTTAATCGAATTGGGGGCAATTGAAGTCAGCATCAATTTTAGGCAATTACATCTTGCAGAAAAGCTAATACAACTTAGCCTTTCTACACCAGAATTCGAGGATTATATCGTTATAACTACTGAATATTACTGGCATTGGGATTTAAAAAATTCAAAGTTAGATGTATTTGACTATAAAAAATTAATGCAGCGGTTAATGGCAACTGGTGGACTTGAAATATTCGCTACAGATGATCCAGAAATAACAAGTCATCCAGCTAATTGTTTAATGGCAAGAATTGGCAAAAATATTACATTAGAACAGCAACAAGCGTTTGA
GCA_001018645.2	PRJNA231221	SAMN03255442		na	1280	1280	Staphylococcus aureus	strain=FDAARGOS_2		latest	Complete Genome	Major	Full	2018-02-21	ASM101864v2	University of Maryland School of Medicine Institute for Genome Sciences (IGS) - sequencing center	GCF_001018645.2	identical	https://ftp.ncbi.nlm.nih.gov/genomes/all/GCA/001/018/645/GCA_001018645.2_ASM101864v2			na	......................	......................	AGTAATTGCCATCGGTTGTACGGGTGGACAACATCGATCTGTAGCATTAGCAGAACGACTAGGTAATTATCTAAATGAAGTATTTGAATATAATGTTTATGTGCATCATAGGGACGCACATATTGAAAGTGGCGAGAAAAAATGAGACAAATAAAAGTTGTACTTATCGGTGGTGGCACTGGCTTATCAGTTATGGCTAGGGGATTAAGAGAATTCCCAATTGATATTACGGCGATTGTAACAGTTGCTGATAATGGTGGGAG	......................	......................	ATGAAATTGAGCGCTGGTCTACAGGTAACCTTCCATATTTAATCGAATTGGGGGCAATTGAAGTCAGCATCAATTTTAGGCAATTACATCTTGCAGAAAAGCTAATACAACTTAGCCTTTCTACACCAGAATTCGAGGATTATATCGTTATAACTACTGAATATTACTGGCATTGGGATTTAAAAAATTCAAAGTTAGATGTATTTGACTATAAAAAATTAATGCAGCGGTTAATGGCAACTGGTGGACTTGAAATATTCGCTACAGATGATCCAGAAATAACAAGTCATCCAGCTAATTGTTTAATGGCAAGAATTGGCAAAAATATTACATTAGAACAGCAACAAGCGTTTGA	AGTAATTGCCATCGGTTGTACG	GAGGGTGGTAATAGTCGTTGAC	AGTAATTGCCATCGGTTGTACGGGTGGACAACATCGATCTGTAGCATTAGCAGAACGACTAGGTAATTATCTAAATGAAGTATTTGAATATAATGTTTATGTGCATCATAGGGACGCACATATTGAAAGTGGCGAGAAAAAATGAGACAAATAAAAGTTGTACTTATCGGTGGTGGCACTGGCTTATCAGTTATGGCTAGGGGATTAAGAGAATTCCCAATTGATATTACGGCGATTGTAACAGTTGCTGATAATGGTGGGAG	ATGAAATTGAGCGCTGGTCTAC	AGTTTGCGAACAACGACAAGAT	ATGAAATTGAGCGCTGGTCTACAGGTAACCTTCCATATTTAATCGAATTGGGGGCAATTGAAGTCAGCATCAATTTTAGGCAATTACATCTTGCAGAAAAGCTAATACAACTTAGCCTTTCTACACCAGAATTCGAGGATTATATCGTTATAACTACTGAATATTACTGGCATTGGGATTTAAAAAATTCAAAGTTAGATGTATTTGACTATAAAAAATTAATGCAGCGGTTAATGGCAACTGGTGGACTTGAAATATTCGCTACAGATGATCCAGAAATAACAAGTCATCCAGCTAATTGTTTAATGGCAAGAATTGGCAAAAATATTACATTAGAACAGCAACAAGCGTTTGA
GCA_001018655.2	PRJNA231221	SAMN03255445		na	1280	1280	Staphylococcus aureus	strain=FDAARGOS_6		latest	Complete Genome	Major	Full	2018-02-21	ASM101865v2	University of Maryland School of Medicine Institute for Genome Sciences (IGS) - sequencing center	GCF_001018655.2	identical	https://ftp.ncbi.nlm.nih.gov/genomes/all/GCA/001/018/655/GCA_001018655.2_ASM101865v2			na	......................	......................	AGTAATTGCCATCGGTTGTACGGGTGGACAACATCGATCTGTAGCATTAGCAGAACGACTAGGTAATTATCTAAATGAAGTATTTGAATATAATGTTTATGTGCATCATAGGGACGCACATATTGAAAGTGGCGAGAAAAAATGAGACAAATAAAAGTTGTACTTATCGGTGGTGGCACTGGCTTATCAGTTATGGCTAGGGGATTAAGAGAATTCCCAATTGATATTACGGCGATTGTAACAGTTGCTGATAATGGTGGGAG	......................	......................	ATGAAATTGAGCGCTGGTCTACAGGTAAGCTTCCATATTTAATCGAATTGGGGGCAATTGAAGTCAGCATCAATTTTAGGCAATTACAACTTGCAGAAAAGCTGATACAACTTAGCCTTTCTACACCAGAATTCGAGAATTATATCGTTATAACTACAGAATATTACTGGCATTGGGATTTAAAAAATTCAAAGTTAGATGTATTTGACTATAAAAAATTAATGCAGCGGTTAATGGCAACTGGTGGACTTGAAATATTCGCTACAGATGATCCAGAAATAACAAGTCATCCAGCTAATTGTTTAATGGCAAGAATTGGCAAAAACATTACATTAGAACAGCAACAAGCGTTTGA	AGTAATTGCCATCGGTTGTACG	GAGGGTGGTAATAGTCGTTGAC	AGTAATTGCCATCGGTTGTACGGGTGGACAACATCGATCTGTAGCATTAGCAGAACGACTAGGTAATTATCTAAATGAAGTATTTGAATATAATGTTTATGTGCATCATAGGGACGCACATATTGAAAGTGGCGAGAAAAAATGAGACAAATAAAAGTTGTACTTATCGGTGGTGGCACTGGCTTATCAGTTATGGCTAGGGGATTAAGAGAATTCCCAATTGATATTACGGCGATTGTAACAGTTGCTGATAATGGTGGGAG	ATGAAATTGAGCGCTGGTCTAC	AGTTTGCGAACAACGACAAGAT	ATGAAATTGAGCGCTGGTCTACAGGTAAGCTTCCATATTTAATCGAATTGGGGGCAATTGAAGTCAGCATCAATTTTAGGCAATTACAACTTGCAGAAAAGCTGATACAACTTAGCCTTTCTACACCAGAATTCGAGAATTATATCGTTATAACTACAGAATATTACTGGCATTGGGATTTAAAAAATTCAAAGTTAGATGTATTTGACTATAAAAAATTAATGCAGCGGTTAATGGCAACTGGTGGACTTGAAATATTCGCTACAGATGATCCAGAAATAACAAGTCATCCAGCTAATTGTTTAATGGCAAGAATTGGCAAAAACATTACATTAGAACAGCAACAAGCGTTTGA
GCA_001018685.2	PRJNA231221	SAMN03255444		na	1280	1280	Staphylococcus aureus	strain=TCH 959		latest	Complete Genome	Major	Full	2018-01-29	ASM101868v2	University of Maryland School of Medicine Institute for Genome Sciences (IGS) - sequencing center	GCF_001018685.2	identical	https://ftp.ncbi.nlm.nih.gov/genomes/all/GCA/001/018/685/GCA_001018685.2_ASM101868v2			na	......................	......................	AGTAATTGCCATCGGTTGTACGGGTGGACAACATCGATCTGTAGCATTAGCAGAACGACTAGGTAATTATCTAAATGAAGTATTTGAATATAATGTTTATGTGCATCATAGGGACGCACATATTGAAAGTGGCGAGAAAAAATGAGACAAATAAAAGTTGTACTTATCGGTGGTGGCACTGGCTTATCAGTTATGGCTAGGGGATTAAGAGAATTCCCAATTGATATTACGGCGATTGTAACAGTTGCTGATAATGGTGGGAG	......................	......................	ATGAAATTGAGCGCTGGTCTACAGGTAAGCTTCCATATTTAATCGAATTGGGGGCAATTGAAGTCAGCATCAATTTTAGGCAATTACAACTTGCAGAAAAGCTGATACAACTTAGCCTTTCTACACCAGAATTCGAGAATTATATCGTTATAACTACAGAATATTACTGGCATTGGGATTTAAAAAATTCAAAGTTAGATGTATTTGACTATAAAAAATTAATGCAGCGGTTAATGGCAACTGGTGGACTTGAAATATTCGCTACAGATGATCCAGAAATAACAAGTCATCCAGCTAATTGTTTAATGGCAAGAATTGGCAAAAACATTACATTAGAACAGCAACAAGCGTTTGA	AGTAATTGCCATCGGTTGTACG	GAGGGTGGTAATAGTCGTTGAC	AGTAATTGCCATCGGTTGTACGGGTGGACAACATCGATCTGTAGCATTAGCAGAACGACTAGGTAATTATCTAAATGAAGTATTTGAATATAATGTTTATGTGCATCATAGGGACGCACATATTGAAAGTGGCGAGAAAAAATGAGACAAATAAAAGTTGTACTTATCGGTGGTGGCACTGGCTTATCAGTTATGGCTAGGGGATTAAGAGAATTCCCAATTGATATTACGGCGATTGTAACAGTTGCTGATAATGGTGGGAG	ATGAAATTGAGCGCTGGTCTAC	AGTTTGCGAACAACGACAAGAT	ATGAAATTGAGCGCTGGTCTACAGGTAAGCTTCCATATTTAATCGAATTGGGGGCAATTGAAGTCAGCATCAATTTTAGGCAATTACAACTTGCAGAAAAGCTGATACAACTTAGCCTTTCTACACCAGAATTCGAGAATTATATCGTTATAACTACAGAATATTACTGGCATTGGGATTTAAAAAATTCAAAGTTAGATGTATTTGACTATAAAAAATTAATGCAGCGGTTAATGGCAACTGGTGGACTTGAAATATTCGCTACAGATGATCCAGAAATAACAAGTCATCCAGCTAATTGTTTAATGGCAAGAATTGGCAAAAACATTACATTAGAACAGCAACAAGCGTTTGA
GCA_001018725.2	PRJNA231221	SAMN03255449		na	1280	1280	Staphylococcus aureus	strain=FDAARGOS_10		latest	Complete Genome	Major	Full	2018-02-21	ASM101872v2	University of Maryland School of Medicine Institute for Genome Sciences (IGS) - sequencing center	GCF_001018725.2	identical	https://ftp.ncbi.nlm.nih.gov/genomes/all/GCA/001/018/725/GCA_001018725.2_ASM101872v2			na	......................	......................	AGTAATTGCCATCGGTTGTACGGGTGGACAACATCGATCTGTAGCATTAGCAGAACGACTAGGTAATTATCTAAATGAAGTATTTGAATATAATGTTTATGTGCATCATAGGGACGCACATATTGAAAGTGGCGAGAAAAAATGAGACAAATAAAAGTTGTACTTATCGGTGGTGGCACTGGCTTATCAGTTATGGCTAGGGGATTAAGAGAATTCCCAATTGATATTACGGCGATTGTAACAGTTGCTGATAATGGTGGGAG	......................	......................	ATGAAATTGAGCGCTGGTCTACAGGTAAGCTTCCATATTTAATCGAATTGGGGGCAATTGAAGTCAGCATCAATTTTAGGCAATTACAACTTGCAGAAAAGCTGATACAACTTAGCCTTTCTACACCAGAATTCGAGAATTATATCGTTATAACTACAGAATATTACTGGCATTGGGATTTAAAAAATTCAAAGTTAGATGTATTTGACTATAAAAAATTAATGCAGCGGTTAATGGCAACTGGTGGACTTGAAATATTCGCTACAGATGATCCAGAAATAACAAGTCATCCAGCTAATTGTTTAATGGCAAGAATTGGCAAAAACATTACATTAGAACAGCAACAAGCGTTTGA	AGTAATTGCCATCGGTTGTACG	GAGGGTGGTAATAGTCGTTGAC	AGTAATTGCCATCGGTTGTACGGGTGGACAACATCGATCTGTAGCATTAGCAGAACGACTAGGTAATTATCTAAATGAAGTATTTGAATATAATGTTTATGTGCATCATAGGGACGCACATATTGAAAGTGGCGAGAAAAAATGAGACAAATAAAAGTTGTACTTATCGGTGGTGGCACTGGCTTATCAGTTATGGCTAGGGGATTAAGAGAATTCCCAATTGATATTACGGCGATTGTAACAGTTGCTGATAATGGTGGGAG	ATGAAATTGAGCGCTGGTCTAC	AGTTTGCGAACAACGACAAGAT	ATGAAATTGAGCGCTGGTCTACAGGTAAGCTTCCATATTTAATCGAATTGGGGGCAATTGAAGTCAGCATCAATTTTAGGCAATTACAACTTGCAGAAAAGCTGATACAACTTAGCCTTTCTACACCAGAATTCGAGAATTATATCGTTATAACTACAGAATATTACTGGCATTGGGATTTAAAAAATTCAAAGTTAGATGTATTTGACTATAAAAAATTAATGCAGCGGTTAATGGCAACTGGTGGACTTGAAATATTCGCTACAGATGATCCAGAAATAACAAGTCATCCAGCTAATTGTTTAATGGCAAGAATTGGCAAAAACATTACATTAGAACAGCAACAAGCGTTTGA
GCA_001018735.2	PRJNA231221	SAMN03255451		na	1280	1280	Staphylococcus aureus	strain=NRS137		latest	Complete Genome	Major	Full	2018-01-30	ASM101873v2	University of Maryland School of Medicine Institute for Genome Sciences (IGS) - sequencing center	GCF_001018735.2	identical	https://ftp.ncbi.nlm.nih.gov/genomes/all/GCA/001/018/735/GCA_001018735.2_ASM101873v2			na	......................	......................	AGTAATTGCCATCGGTTGTACGGGTGGACAACATCGATCTGTAGCATTAGCAGAACGACTAGGTAATTATCTAAATGAAGTATTTGAATATAATGTTTATGTGCATCATAGGGACGCACATATTGAAAGTGGCGAGAAAAAATGAGACAAATAAAAGTTGTACTTATCGGTGGTGGCACTGGCTTATCAGTTATGGCTAGGGGATTAAGAGAATTCCCAATTGATATTACGGCGATTGTAACAGTTGCTGATAATGGTGGGAG	......................	......................	ATGAAATTGAGCGCTGGTCTACAGGTAAGCTTCCATATTTAATCGAATTGGGGGCAATTGAAGTCAGCATCAATTTTAGGCAATTACAACTTGCAGAAAAGCTGATACAACTTAGCCTTTCTACACCAGAATTCGAGAATTATATCGTTATAACTACAGAATATTACTGGCATTGGGATTTAAAAAATTCAAAGTTAGATGTATTTGACTATAAAAAATTAATGCAGCGGTTAATGGCAACTGGTGGACTTGAAATATTCGCTACAGATGATCCAGAAATAACAAGTCATCCAGCTAATTGTTTAATGGCAAGAATTGGCAAAAACATTACATTAGAACAGCAACAAGCGTTTGA	AGTAATTGCCATCGGTTGTACG	GAGGGTGGTAATAGTCGTTGAC	AGTAATTGCCATCGGTTGTACGGGTGGACAACATCGATCTGTAGCATTAGCAGAACGACTAGGTAATTATCTAAATGAAGTATTTGAATATAATGTTTATGTGCATCATAGGGACGCACATATTGAAAGTGGCGAGAAAAAATGAGACAAATAAAAGTTGTACTTATCGGTGGTGGCACTGGCTTATCAGTTATGGCTAGGGGATTAAGAGAATTCCCAATTGATATTACGGCGATTGTAACAGTTGCTGATAATGGTGGGAG	ATGAAATTGAGCGCTGGTCTAC	AGTTTGCGAACAACGACAAGAT	ATGAAATTGAGCGCTGGTCTACAGGTAAGCTTCCATATTTAATCGAATTGGGGGCAATTGAAGTCAGCATCAATTTTAGGCAATTACAACTTGCAGAAAAGCTGATACAACTTAGCCTTTCTACACCAGAATTCGAGAATTATATCGTTATAACTACAGAATATTACTGGCATTGGGATTTAAAAAATTCAAAGTTAGATGTATTTGACTATAAAAAATTAATGCAGCGGTTAATGGCAACTGGTGGACTTGAAATATTCGCTACAGATGATCCAGAAATAACAAGTCATCCAGCTAATTGTTTAATGGCAAGAATTGGCAAAAACATTACATTAGAACAGCAACAAGCGTTTGA
GCA_001018775.2	PRJNA231221	SAMN03255453		na	1280	1280	Staphylococcus aureus	strain=NRS149		latest	Complete Genome	Major	Full	2018-01-29	ASM101877v2	University of Maryland School of Medicine Institute for Genome Sciences (IGS) - sequencing center	GCF_001018775.2	identical	https://ftp.ncbi.nlm.nih.gov/genomes/all/GCA/001/018/775/GCA_001018775.2_ASM101877v2			na	......................	......................	AGTAATTGCCATCGGTTGTACGGGTGGACAACATCGATCTGTAGCATTAGCAGAACGACTAGGTAATTATCTAAATGAAGTATTTGAATATAATGTTTATGTGCATCATAGGGACGCACATATTGAAAGTGGCGAGAAAAAATGAGACAAATAAAAGTTGTACTTATCGGTGGTGGCACTGGCTTATCAGTTATGGCTAGGGGATTAAGAGAATTCCCAATTGATATTACGGCGATTGTAACAGTTGCTGATAATGGTGGGAG	......................	......................	ATGAAATTGAGCGCTGGTCTACAGGTAACCTTCCATATTTAATCGAATTGGGGGCAATTGAAGTCAGCATCAATTTTAGGCAATTACATCTTGCAGAAAAGCTAATACAACTTAGCCTTTCTACACCAGAATTCGAGGATTATATCGTTATAACTACTGAATATTACTGGCATTGGGATTTAAAAAATTCAAAGTTAGATGTATTTGACTATAAAAAATTAATGCAGCGGTTAATGGCAACTGGTGGACTTGAAATATTCGCTACAGATGATCCAGAAATAACAAGTCATCCAGCTAATTGTTTAATGGCAAGAATTGGCAAAAATATTACATTAGAACAGCAACAAGCGTTTGA	AGTAATTGCCATCGGTTGTACG	GAGGGTGGTAATAGTCGTTGAC	AGTAATTGCCATCGGTTGTACGGGTGGACAACATCGATCTGTAGCATTAGCAGAACGACTAGGTAATTATCTAAATGAAGTATTTGAATATAATGTTTATGTGCATCATAGGGACGCACATATTGAAAGTGGCGAGAAAAAATGAGACAAATAAAAGTTGTACTTATCGGTGGTGGCACTGGCTTATCAGTTATGGCTAGGGGATTAAGAGAATTCCCAATTGATATTACGGCGATTGTAACAGTTGCTGATAATGGTGGGAG	ATGAAATTGAGCGCTGGTCTAC	AGTTTGCGAACAACGACAAGAT	ATGAAATTGAGCGCTGGTCTACAGGTAACCTTCCATATTTAATCGAATTGGGGGCAATTGAAGTCAGCATCAATTTTAGGCAATTACATCTTGCAGAAAAGCTAATACAACTTAGCCTTTCTACACCAGAATTCGAGGATTATATCGTTATAACTACTGAATATTACTGGCATTGGGATTTAAAAAATTCAAAGTTAGATGTATTTGACTATAAAAAATTAATGCAGCGGTTAATGGCAACTGGTGGACTTGAAATATTCGCTACAGATGATCCAGAAATAACAAGTCATCCAGCTAATTGTTTAATGGCAAGAATTGGCAAAAATATTACATTAGAACAGCAACAAGCGTTTGA
GCA_001018805.2	PRJNA231221	SAMN03255454		na	1280	1280	Staphylococcus aureus	strain=FDAARGOS_15		latest	Complete Genome	Major	Full	2018-02-21	ASM101880v2	University of Maryland School of Medicine Institute for Genome Sciences (IGS) - sequencing center	GCF_001018805.1	identical	https://ftp.ncbi.nlm.nih.gov/genomes/all/GCA/001/018/805/GCA_001018805.2_ASM101880v2			na	......................	......................	AGTAATTGCCATCGGTTGTACGGGTGGACAACATCGATCTGTAGCATTAGCAGAACGACTAGGTAATTATCTAAATGAAGTATTTGAATATAATGTTTATGTGCATCATAGGGACGCACATATTGAAAGTGGCGAGAAAAAATGAGACAAATAAAAGTTGTACTTATCGGTGGTGGCACTGGCTTATCAGTTATGGCTAGGGGATTAAGAGAATTCCCAATTGATATTACGGCGATTGTAACAGTTGCTGATAATGGTGGGAG	......................	......................	ATGAAATTGAGCGCTGGTCTACAGGTAAGCTTCCATATTTAATCGAATTGGGGGCAATTGAAGTCAGCATCAATTTTAGGCAATTACAACTTGCAGAAAAGCTGATACAACTTAGCCTTTCTACACCAGAATTCGAGAATTATATCGTTATAACTACAGAATATTACTGGCATTGGGATTTAAAAAATTCAAAGTTAGATGTATTTGACTATAAAAAATTAATGCAGCGGTTAATGGCAACTGGTGGACTTGAAATATTCGCTACAGATGATCCAGAAATAACAAGTCATCCAGCTAATTGTTTAATGGCAAGAATTGGCAAAAACATTACATTAGAACAGCAACAAGCGTTTGA	AGTAATTGCCATCGGTTGTACG	GAGGGTGGTAATAGTCGTTGAC	AGTAATTGCCATCGGTTGTACGGGTGGACAACATCGATCTGTAGCATTAGCAGAACGACTAGGTAATTATCTAAATGAAGTATTTGAATATAATGTTTATGTGCATCATAGGGACGCACATATTGAAAGTGGCGAGAAAAAATGAGACAAATAAAAGTTGTACTTATCGGTGGTGGCACTGGCTTATCAGTTATGGCTAGGGGATTAAGAGAATTCCCAATTGATATTACGGCGATTGTAACAGTTGCTGATAATGGTGGGAG	ATGAAATTGAGCGCTGGTCTAC	AGTTTGCGAACAACGACAAGAT	ATGAAATTGAGCGCTGGTCTACAGGTAAGCTTCCATATTTAATCGAATTGGGGGCAATTGAAGTCAGCATCAATTTTAGGCAATTACAACTTGCAGAAAAGCTGATACAACTTAGCCTTTCTACACCAGAATTCGAGAATTATATCGTTATAACTACAGAATATTACTGGCATTGGGATTTAAAAAATTCAAAGTTAGATGTATTTGACTATAAAAAATTAATGCAGCGGTTAATGGCAACTGGTGGACTTGAAATATTCGCTACAGATGATCCAGAAATAACAAGTCATCCAGCTAATTGTTTAATGGCAAGAATTGGCAAAAACATTACATTAGAACAGCAACAAGCGTTTGA
GCA_001018835.2	PRJNA231221	SAMN03255458		na	1280	1280	Staphylococcus aureus	strain=NRS271		latest	Complete Genome	Major	Full	2018-01-30	ASM101883v2	University of Maryland School of Medicine Institute for Genome Sciences (IGS) - sequencing center	GCF_001018835.2	identical	https://ftp.ncbi.nlm.nih.gov/genomes/all/GCA/001/018/835/GCA_001018835.2_ASM101883v2			na	......................	......................	AGTAATTGCCATCGGTTGTACGGGTGGACAACATCGATCTGTAGCATTAGCAGAACGACTAGGTAATTATCTAAATGAAGTATTTGAATATAATGTTTATGTGCATCATAGGGACGCACATATTGAAAGTGGCGAGAAAAAATGAGACAAATAAAAGTTGTACTTATCGGTGGTGGCACTGGCTTATCAGTTATGGCTAGGGGATTAAGAGAATTCCCAATTGATATTACGGCGATTGTAACAGTTGCTGATAATGGTGGGAG	......................	......................	ATGAAATTGAGCGCTGGTCTACAGGTAACCTTCCATATTTAATCGAATTGGGGGCAATTGAAGTCAGCATCAATTTTAGGCAATTACAACTTGCAGAAAAGCTGATACAACTTAGCCTTTCTACACCAGAATTCGAGGATTATATCGTTATAACTACAGAATATTACTGGCATTGGGATTTAAAAAATTCAAAGTTAGATGTATTTGACTATAAAAAATTAATGCAGCGGTTAATGGCAACTGGTGGACTTGAAATATTCGCTACAGATGATCCAGAAATAACAAGTCATCCAGCTAATTGTTTAATGGCAAGAATTGGCAAAAACATTACATTAGAACAGCAACAAGCGTTTGA	AGTAATTGCCATCGGTTGTACG	GAGGGTGGTAATAGTCGTTGAC	AGTAATTGCCATCGGTTGTACGGGTGGACAACATCGATCTGTAGCATTAGCAGAACGACTAGGTAATTATCTAAATGAAGTATTTGAATATAATGTTTATGTGCATCATAGGGACGCACATATTGAAAGTGGCGAGAAAAAATGAGACAAATAAAAGTTGTACTTATCGGTGGTGGCACTGGCTTATCAGTTATGGCTAGGGGATTAAGAGAATTCCCAATTGATATTACGGCGATTGTAACAGTTGCTGATAATGGTGGGAG	ATGAAATTGAGCGCTGGTCTAC	AGTTTGCGAACAACGACAAGAT	ATGAAATTGAGCGCTGGTCTACAGGTAACCTTCCATATTTAATCGAATTGGGGGCAATTGAAGTCAGCATCAATTTTAGGCAATTACAACTTGCAGAAAAGCTGATACAACTTAGCCTTTCTACACCAGAATTCGAGGATTATATCGTTATAACTACAGAATATTACTGGCATTGGGATTTAAAAAATTCAAAGTTAGATGTATTTGACTATAAAAAATTAATGCAGCGGTTAATGGCAACTGGTGGACTTGAAATATTCGCTACAGATGATCCAGAAATAACAAGTCATCCAGCTAATTGTTTAATGGCAAGAATTGGCAAAAACATTACATTAGAACAGCAACAAGCGTTTGA
GCA_001018845.2	PRJNA231221	SAMN03255460		na	1280	1280	Staphylococcus aureus	strain=NRS153		latest	Complete Genome	Major	Full	2018-01-29	ASM101884v2	University of Maryland School of Medicine Institute for Genome Sciences (IGS) - sequencing center	GCF_001018845.2	identical	https://ftp.ncbi.nlm.nih.gov/genomes/all/GCA/001/018/845/GCA_001018845.2_ASM101884v2			na	......................	......................	AGTAATTGCCATCGGTTGTACGGGTGGACAACATAGATCTGTAGCATTAGCAGAACGACTAGGTAATTATCTAAATGAAGTATTTGAATATAATGTTTATGTGCATCATAGGGACGCACATATTGAAAGTGGCGAGAAAAAATGAGACAAATAAAAGTTGTACTTATCGGTGGTGGCACTGGCTTATCAGTCATGGCTAGGGGATTAAGAGAATTCCCAATTGATATTACAGCGATTGTAACAGTTGCTGATAATGGTGGGAG	......................	......................	ATGAAATTGAGCGCTGGTCTACAGGTAACCTTCCATATTTAATCGAATTGGGGGCAATTGAAGTCAGCATCAATTTTAGGCAATTACAACTTGCAGAAAAGCTAATACAACTTAGCCTTTCCACACCAGAATTCGAGGATTATATCGTTATAACTACAGAGTATTACTGGCATTGGGATTTAAAAAATTCAAAGTTAGATGTATTTGACTATAAAAAATTAATGCAGCGGTTAATGGCAACTGGTGGACTTGAAATATTCGCTACAGATGATCCAGAAATAACAAGTCATCCAGCTAATTGTTTAATGGCAAGAATTGGCAAAAATATTACATTAGAACAGCAACAAGCGTTTGA	AGTAATTGCCATCGGTTGTACG	GAGGGTGGTAATAGTCGTTGAC	AGTAATTGCCATCGGTTGTACGGGTGGACAACATAGATCTGTAGCATTAGCAGAACGACTAGGTAATTATCTAAATGAAGTATTTGAATATAATGTTTATGTGCATCATAGGGACGCACATATTGAAAGTGGCGAGAAAAAATGAGACAAATAAAAGTTGTACTTATCGGTGGTGGCACTGGCTTATCAGTCATGGCTAGGGGATTAAGAGAATTCCCAATTGATATTACAGCGATTGTAACAGTTGCTGATAATGGTGGGAG	ATGAAATTGAGCGCTGGTCTAC	AGTTTGCGAACAACGACAAGAT	ATGAAATTGAGCGCTGGTCTACAGGTAACCTTCCATATTTAATCGAATTGGGGGCAATTGAAGTCAGCATCAATTTTAGGCAATTACAACTTGCAGAAAAGCTAATACAACTTAGCCTTTCCACACCAGAATTCGAGGATTATATCGTTATAACTACAGAGTATTACTGGCATTGGGATTTAAAAAATTCAAAGTTAGATGTATTTGACTATAAAAAATTAATGCAGCGGTTAATGGCAACTGGTGGACTTGAAATATTCGCTACAGATGATCCAGAAATAACAAGTCATCCAGCTAATTGTTTAATGGCAAGAATTGGCAAAAATATTACATTAGAACAGCAACAAGCGTTTGA
GCA_001018915.2	PRJNA231221	SAMN03255466		na	1280	1280	Staphylococcus aureus	strain=NRS133		latest	Complete Genome	Major	Full	2018-01-29	ASM101891v2	University of Maryland School of Medicine Institute for Genome Sciences (IGS) - sequencing center	GCF_001018915.2	identical	https://ftp.ncbi.nlm.nih.gov/genomes/all/GCA/001/018/915/GCA_001018915.2_ASM101891v2			na	......................	......................	AGTAATTGCCATCGGTTGTACGGGTGGACAACATCGATCTGTAGCATTAGCAGAACGACTAGGTAATTATCTAAATGAAGTATTTGAATATAATGTTTATGTGCATCATAGGGACGCACATATTGAAAGTGGCGAGAAAAAATGAGACAAATAAAAGTTGTACTTATCGGTGGTGGCACTGGCTTATCAGTTATGGCTAGGGGATTAAGAGAATTCCCAATTGATATTACGGCGATTGTAACAGTTGCTGATAATGGTGGGAG	......................	......................	ATGAAATTGAGCGCTGGTCTACAGGTAAGCTTCCATATTTAATCGAATTGGGGGCAATTGAAGTCAGCATCAATTTTAGGCAATTACAACTTGCAGAAAAGCTGATACAACTTAGCCTTTCTACACCAGAATTCGAGAATTATATCGTTATAACTACAGAATATTACTGGCATTGGGATTTAAAAAATTCAAAGTTAGATGTATTTGACTATAAAAAATTAATGCAGCGGTTAATGGCAACTGGTGGACTTGAAATATTCGCTACAGATGATCCAGAAATAACAAGTCATCCAGCTAATTGTTTAATGGCAAGAATTGGCAAAAACATTACATTAGAACAGCAACAAGCGTTTGA	AGTAATTGCCATCGGTTGTACG	GAGGGTGGTAATAGTCGTTGAC	AGTAATTGCCATCGGTTGTACGGGTGGACAACATCGATCTGTAGCATTAGCAGAACGACTAGGTAATTATCTAAATGAAGTATTTGAATATAATGTTTATGTGCATCATAGGGACGCACATATTGAAAGTGGCGAGAAAAAATGAGACAAATAAAAGTTGTACTTATCGGTGGTGGCACTGGCTTATCAGTTATGGCTAGGGGATTAAGAGAATTCCCAATTGATATTACGGCGATTGTAACAGTTGCTGATAATGGTGGGAG	ATGAAATTGAGCGCTGGTCTAC	AGTTTGCGAACAACGACAAGAT	ATGAAATTGAGCGCTGGTCTACAGGTAAGCTTCCATATTTAATCGAATTGGGGGCAATTGAAGTCAGCATCAATTTTAGGCAATTACAACTTGCAGAAAAGCTGATACAACTTAGCCTTTCTACACCAGAATTCGAGAATTATATCGTTATAACTACAGAATATTACTGGCATTGGGATTTAAAAAATTCAAAGTTAGATGTATTTGACTATAAAAAATTAATGCAGCGGTTAATGGCAACTGGTGGACTTGAAATATTCGCTACAGATGATCCAGAAATAACAAGTCATCCAGCTAATTGTTTAATGGCAAGAATTGGCAAAAACATTACATTAGAACAGCAACAAGCGTTTGA
GCA_001018975.2	PRJNA231221	SAMN03255469		na	1280	1280	Staphylococcus aureus	strain=NRS143		latest	Complete Genome	Major	Full	2018-01-29	ASM101897v2	University of Maryland School of Medicine Institute for Genome Sciences (IGS) - sequencing center	GCF_001018975.2	identical	https://ftp.ncbi.nlm.nih.gov/genomes/all/GCA/001/018/975/GCA_001018975.2_ASM101897v2			na	......................	......................	AGTAATTGCCATCGGTTGTACGGGTGGACAACATAGATCTGTAGCATTAGCAGAACGACTAGGTAATTATCTAAATGAAGTATTTGAATATAATGTTTATGTGCATCATAGGGACGCACATATTGAAAGTGGCGAGAAAAAATGAGACAAATAAAAGTTGTACTTATCGGTGGTGGCACTGGCTTATCAGTTATGGCTAGGGGATTAAGAGAATTCCCAATTGATATTACAGCGATTGTAACAGTTGCTGATAATGGTGGGAG	......................	......................	ATGAAATTGAGCGCTGGTCTACAGGTAACCTTCCATATTTAATCGAATTGGGGGCAATTGAAGTCAGCATCAATTTTAGGCAATTACAACTTGCAGAAAAATTAATACAACTTAGCCTTTCTACACCAGAATTCGAGGATTATATCGTTATAACTACAGAATATTACTGGCATTGGGATTTAAAAAATTCAAAGTTAGATGTATTTGACTATAAAAAATTAATGCAGCGGTTAATGGCAACTGGTGGACTTGAAATATTCGCTACAGATGATCCAGAAATAACAAGTAATCCAGCTAATTGTTTAATGGCAAGAATTGGCAAAAATATTACATTAGAACAGCAACAAGCGTTTGA	AGTAATTGCCATCGGTTGTACG	GAGGGTGGTAATAGTCGTTGAC	AGTAATTGCCATCGGTTGTACGGGTGGACAACATAGATCTGTAGCATTAGCAGAACGACTAGGTAATTATCTAAATGAAGTATTTGAATATAATGTTTATGTGCATCATAGGGACGCACATATTGAAAGTGGCGAGAAAAAATGAGACAAATAAAAGTTGTACTTATCGGTGGTGGCACTGGCTTATCAGTTATGGCTAGGGGATTAAGAGAATTCCCAATTGATATTACAGCGATTGTAACAGTTGCTGATAATGGTGGGAG	ATGAAATTGAGCGCTGGTCTAC	AGTTTGCGAACAACGACAAGAT	ATGAAATTGAGCGCTGGTCTACAGGTAACCTTCCATATTTAATCGAATTGGGGGCAATTGAAGTCAGCATCAATTTTAGGCAATTACAACTTGCAGAAAAATTAATACAACTTAGCCTTTCTACACCAGAATTCGAGGATTATATCGTTATAACTACAGAATATTACTGGCATTGGGATTTAAAAAATTCAAAGTTAGATGTATTTGACTATAAAAAATTAATGCAGCGGTTAATGGCAACTGGTGGACTTGAAATATTCGCTACAGATGATCCAGAAATAACAAGTAATCCAGCTAATTGTTTAATGGCAAGAATTGGCAAAAATATTACATTAGAACAGCAACAAGCGTTTGA
GCA_001019125.2	PRJNA231221	SAMN03255482		na	1280	1280	Staphylococcus aureus	strain=FDAARGOS_43		latest	Complete Genome	Major	Full	2018-02-21	ASM101912v2	University of Maryland School of Medicine Institute for Genome Sciences (IGS) - sequencing center	GCF_001019125.2	identical	https://ftp.ncbi.nlm.nih.gov/genomes/all/GCA/001/019/125/GCA_001019125.2_ASM101912v2			na	......................	......................	AGTAATTGCCATCGGTTGTACGGGTGGACAACATCGATCTGTAGCATTAGCAGAACGACTAGGTAATTATCTAAATGAAGTATTTGAATATAATGTTTATGTGCATCATAGGGACGCACATATTGAAAGTGGCGAGAAAAAATGAGACAAATAAAAGTTGTACTTATCGGTGGTGGCACTGGCTTATCAGTTATGGCTAGGGGATTAAGAGAATTCCCAATTGATATTACGGCGATTGTAACAGTTGCTGATAATGGTGGGAG	......................	......................	ATGAAATTGAGCGCTGGTCTACAGGTAACCTTCCATATTTAATCGAATTGGGGGCAATTGAAGTCAGCATCAATTTTAGGCAATTACATCTTGCAGAAAAGCTAATACAACTTAGCCTTTCTACACCAGAATTCGAGGATTATATCGTTATAACTACTGAATATTACTGGCATTGGGATTTAAAAAATTCAAAGTTAGATGTATTTGACTATAAAAAATTAATGCAGCGGTTAATGGCAACTGGTGGACTTGAAATATTCGCTACAGATGATCCAGAAATAACAAGTCATCCAGCTAATTGTTTAATGGCAAGAATTGGCAAAAATATTACATTAGAACAGCAACAAGCGTTTGA	AGTAATTGCCATCGGTTGTACG	GAGGGTGGTAATAGTCGTTGAC	AGTAATTGCCATCGGTTGTACGGGTGGACAACATCGATCTGTAGCATTAGCAGAACGACTAGGTAATTATCTAAATGAAGTATTTGAATATAATGTTTATGTGCATCATAGGGACGCACATATTGAAAGTGGCGAGAAAAAATGAGACAAATAAAAGTTGTACTTATCGGTGGTGGCACTGGCTTATCAGTTATGGCTAGGGGATTAAGAGAATTCCCAATTGATATTACGGCGATTGTAACAGTTGCTGATAATGGTGGGAG	ATGAAATTGAGCGCTGGTCTAC	AGTTTGCGAACAACGACAAGAT	ATGAAATTGAGCGCTGGTCTACAGGTAACCTTCCATATTTAATCGAATTGGGGGCAATTGAAGTCAGCATCAATTTTAGGCAATTACATCTTGCAGAAAAGCTAATACAACTTAGCCTTTCTACACCAGAATTCGAGGATTATATCGTTATAACTACTGAATATTACTGGCATTGGGATTTAAAAAATTCAAAGTTAGATGTATTTGACTATAAAAAATTAATGCAGCGGTTAATGGCAACTGGTGGACTTGAAATATTCGCTACAGATGATCCAGAAATAACAAGTCATCCAGCTAATTGTTTAATGGCAAGAATTGGCAAAAATATTACATTAGAACAGCAACAAGCGTTTGA
GCA_001019205.2	PRJNA231221	SAMN03255487		na	1280	1280	Staphylococcus aureus	strain=FDAARGOS_48		latest	Complete Genome	Major	Full	2018-02-21	ASM101920v2	University of Maryland School of Medicine Institute for Genome Sciences (IGS) - sequencing center	GCF_001019205.2	identical	https://ftp.ncbi.nlm.nih.gov/genomes/all/GCA/001/019/205/GCA_001019205.2_ASM101920v2			na	......................	......................	AGTAATTGCCATCGGTTGTACGGGTGGACAACATCGATCTGTAGCATTAGCAGAACGACTAGGTAATTATCTAAATGAAGTATTTGAATATAATGTTTATGTGCATCATAGGGACGCACATATTGAAAGTGGCGAGAAAAAATGAGACAAATAAAAGTTGTACTTATCGGTGGTGGCACTGGCTTATCAGTTATGGCTAGGGGATTAAGAGAATTCCCAATTGATATTACGGCGATTGTAACAGTTGCTGATAATGGTGGGAG	......................	......................	ATGAAATTGAGCGCTGGTCTACAGGTAACCTTCCATATTTAATCGAATTGGGGGCAATTGAAGTCAGCATCAATTTTAGGCAATTACATCTTGCAGAAAAGCTAATACAACTTAGCCTTTCTACACCAGAATTCGAGGATTATATCGTTATAACTACTGAATATTACTGGCATTGGGATTTAAAAAATTCAAAGTTAGATGTATTTGACTATAAAAAATTAATGCAGCGGTTAATGGCAACTGGTGGACTTGAAATATTCGCTACAGATGATCCAGAAATAACAAGTCATCCAGCTAATTGTTTAATGGCAAGAATTGGCAAAAATATTACATTAGAACAGCAACAAGCGTTTGA	AGTAATTGCCATCGGTTGTACG	GAGGGTGGTAATAGTCGTTGAC	AGTAATTGCCATCGGTTGTACGGGTGGACAACATCGATCTGTAGCATTAGCAGAACGACTAGGTAATTATCTAAATGAAGTATTTGAATATAATGTTTATGTGCATCATAGGGACGCACATATTGAAAGTGGCGAGAAAAAATGAGACAAATAAAAGTTGTACTTATCGGTGGTGGCACTGGCTTATCAGTTATGGCTAGGGGATTAAGAGAATTCCCAATTGATATTACGGCGATTGTAACAGTTGCTGATAATGGTGGGAG	ATGAAATTGAGCGCTGGTCTAC	AGTTTGCGAACAACGACAAGAT	ATGAAATTGAGCGCTGGTCTACAGGTAACCTTCCATATTTAATCGAATTGGGGGCAATTGAAGTCAGCATCAATTTTAGGCAATTACATCTTGCAGAAAAGCTAATACAACTTAGCCTTTCTACACCAGAATTCGAGGATTATATCGTTATAACTACTGAATATTACTGGCATTGGGATTTAAAAAATTCAAAGTTAGATGTATTTGACTATAAAAAATTAATGCAGCGGTTAATGGCAACTGGTGGACTTGAAATATTCGCTACAGATGATCCAGAAATAACAAGTCATCCAGCTAATTGTTTAATGGCAAGAATTGGCAAAAATATTACATTAGAACAGCAACAAGCGTTTGA
GCA_001019255.2	PRJNA231221	SAMN03255441		na	1280	1280	Staphylococcus aureus	strain=FDAARGOS_1		latest	Complete Genome	Major	Full	2018-02-21	ASM101925v2	University of Maryland School of Medicine Institute for Genome Sciences (IGS) - sequencing center	GCF_001019255.2	identical	https://ftp.ncbi.nlm.nih.gov/genomes/all/GCA/001/019/255/GCA_001019255.2_ASM101925v2			na	......................	......................	AGTAATTGCCATCGGTTGTACGGGTGGACAACATCGATCTGTAGCATTAGCAGAACGACTAGGTAATTATCTAAATGAAGTATTTGAATATAATGTTTATGTGCATCATAGGGACGCACATATTGAAAGTGGCGAGAAAAAATGAGACAAATAAAAGTTGTACTTATCGGTGGTGGCACTGGCTTATCAGTTATGGCTAGGGGATTAAGAGAATTCCCAATTGATATTACGGCGATTGTAACAGTTGCTGATAATGGTGGGAG	......................	......................	ATGAAATTGAGCGCTGGTCTACAGGTAACCTTCCATATTTAATCGAATTGGGGGCAATTGAAGTCAGCATCAATTTTAGGCAATTACATCTTGCAGAAAAGCTAATACAACTTAGCCTTTCTACACCAGAATTCGAGGATTATATCGTTATAACTACTGAATATTACTGGCATTGGGATTTAAAAAATTCAAAGTTAGATGTATTTGACTATAAAAAATTAATGCAGCGGTTAATGGCAACTGGTGGACTTGAAATATTCGCTACAGATGATCCAGAAATAACAAGTCATCCAGCTAATTGTTTAATGGCAAGAATTGGCAAAAATATTACATTAGAACAGCAACAAGCGTTTGA	AGTAATTGCCATCGGTTGTACG	GAGGGTGGTAATAGTCGTTGAC	AGTAATTGCCATCGGTTGTACGGGTGGACAACATCGATCTGTAGCATTAGCAGAACGACTAGGTAATTATCTAAATGAAGTATTTGAATATAATGTTTATGTGCATCATAGGGACGCACATATTGAAAGTGGCGAGAAAAAATGAGACAAATAAAAGTTGTACTTATCGGTGGTGGCACTGGCTTATCAGTTATGGCTAGGGGATTAAGAGAATTCCCAATTGATATTACGGCGATTGTAACAGTTGCTGATAATGGTGGGAG	ATGAAATTGAGCGCTGGTCTAC	AGTTTGCGAACAACGACAAGAT	ATGAAATTGAGCGCTGGTCTACAGGTAACCTTCCATATTTAATCGAATTGGGGGCAATTGAAGTCAGCATCAATTTTAGGCAATTACATCTTGCAGAAAAGCTAATACAACTTAGCCTTTCTACACCAGAATTCGAGGATTATATCGTTATAACTACTGAATATTACTGGCATTGGGATTTAAAAAATTCAAAGTTAGATGTATTTGACTATAAAAAATTAATGCAGCGGTTAATGGCAACTGGTGGACTTGAAATATTCGCTACAGATGATCCAGAAATAACAAGTCATCCAGCTAATTGTTTAATGGCAAGAATTGGCAAAAATATTACATTAGAACAGCAACAAGCGTTTGA
GCA_001019275.2	PRJNA231221	SAMN03255446		na	1280	1280	Staphylococcus aureus	strain=NRS107		latest	Complete Genome	Major	Full	2018-01-30	ASM101927v2	University of Maryland School of Medicine Institute for Genome Sciences (IGS) - sequencing center	GCF_001019275.2	identical	https://ftp.ncbi.nlm.nih.gov/genomes/all/GCA/001/019/275/GCA_001019275.2_ASM101927v2			na	......................	......................	AGTAATTGCCATCGGTTGTACGGGTGGACAACATCGATCTGTAGCATTAGCAGAACGACTAGGTAATTATCTAAATGAAGTATTTGAATATAATGTTTATGTGCATCATAGGGACGCACATATTGAAAGTGGCGAGAAAAAATGAGACAAATAAAAGTTGTACTTATCGGTGGTGGCACTGGCTTATCAGTTATGGCTAGGGGATTAAGAGAATTCCCAATTGATATTACGGCGATTGTAACAGTTGCTGATAATGGTGGGAG	......................	......................	ATGAAATTGAGCGCTGGTCTACAGGTAAGCTTCCATATTTAATCGAATTGGGGGCAATTGAAGTCAGCATCAATTTTAGGCAATTACAACTTGCAGAAAAGCTGATACAACTTAGCCTTTCTACACCAGAATTCGAGAATTATATCGTTATAACTACAGAATATTACTGGCATTGGGATTTAAAAAATTCAAAGTTAGATGTATTTGACTATAAAAAATTAATGCAGCGGTTAATGGCAACTGGTGGACTTGAAATATTCGCTACAGATGATCCAGAAATAACAAGTCATCCAGCTAATTGTTTAATGGCAAGAATTGGCAAAAACATTACATTAGAACAGCAACAAGCGTTTGA	AGTAATTGCCATCGGTTGTACG	GAGGGTGGTAATAGTCGTTGAC	AGTAATTGCCATCGGTTGTACGGGTGGACAACATCGATCTGTAGCATTAGCAGAACGACTAGGTAATTATCTAAATGAAGTATTTGAATATAATGTTTATGTGCATCATAGGGACGCACATATTGAAAGTGGCGAGAAAAAATGAGACAAATAAAAGTTGTACTTATCGGTGGTGGCACTGGCTTATCAGTTATGGCTAGGGGATTAAGAGAATTCCCAATTGATATTACGGCGATTGTAACAGTTGCTGATAATGGTGGGAG	ATGAAATTGAGCGCTGGTCTAC	AGTTTGCGAACAACGACAAGAT	ATGAAATTGAGCGCTGGTCTACAGGTAAGCTTCCATATTTAATCGAATTGGGGGCAATTGAAGTCAGCATCAATTTTAGGCAATTACAACTTGCAGAAAAGCTGATACAACTTAGCCTTTCTACACCAGAATTCGAGAATTATATCGTTATAACTACAGAATATTACTGGCATTGGGATTTAAAAAATTCAAAGTTAGATGTATTTGACTATAAAAAATTAATGCAGCGGTTAATGGCAACTGGTGGACTTGAAATATTCGCTACAGATGATCCAGAAATAACAAGTCATCCAGCTAATTGTTTAATGGCAAGAATTGGCAAAAACATTACATTAGAACAGCAACAAGCGTTTGA
GCA_001019305.2	PRJNA231221	SAMN03255448		na	1280	1280	Staphylococcus aureus	strain=NRS70		latest	Complete Genome	Major	Full	2018-01-29	ASM101930v2	University of Maryland School of Medicine Institute for Genome Sciences (IGS) - sequencing center	GCF_001019305.2	identical	https://ftp.ncbi.nlm.nih.gov/genomes/all/GCA/001/019/305/GCA_001019305.2_ASM101930v2			na	......................	......................	AGTAATTGCCATCGGTTGTACGGGTGGACAACATCGATCTGTAGCATTAGCAGAACGACTAGGTAATTATCTAAATGAAGTATTTGAATATAATGTTTATGTGCATCATAGGGACGCACATATTGAAAGTGGCGAGAAAAAATGAGACAAATAAAAGTTGTACTTATCGGTGGTGGCACTGGCTTATCAGTTATGGCTAGGGGATTAAGAGAATTCCCAATTGATATTACGGCGATTGTAACAGTTGCTGATAATGGTGGGAG	......................	......................	ATGAAATTGAGCGCTGGTCTACAGGTAACCTTCCATATTTAATCGAATTGGGGGCAATTGAAGTCAGCATCAATTTTAGGCAATTACATCTTGCAGAAAAGCTAATACAACTTAGCCTTTCTACACCAGAATTCGAGGATTATATCGTTATAACTACTGAATATTACTGGCATTGGGATTTAAAAAATTCAAAGTTAGATGTATTTGACTATAAAAAATTAATGCAGCGGTTAATGGCAACTGGTGGACTTGAAATATTCGCTACAGATGATCCAGAAATAACAAGTCATCCAGCTAATTGTTTAATGGCAAGAATTGGCAAAAATATTACATTAGAACAGCAACAAGCGTTTGA	AGTAATTGCCATCGGTTGTACG	GAGGGTGGTAATAGTCGTTGAC	AGTAATTGCCATCGGTTGTACGGGTGGACAACATCGATCTGTAGCATTAGCAGAACGACTAGGTAATTATCTAAATGAAGTATTTGAATATAATGTTTATGTGCATCATAGGGACGCACATATTGAAAGTGGCGAGAAAAAATGAGACAAATAAAAGTTGTACTTATCGGTGGTGGCACTGGCTTATCAGTTATGGCTAGGGGATTAAGAGAATTCCCAATTGATATTACGGCGATTGTAACAGTTGCTGATAATGGTGGGAG	ATGAAATTGAGCGCTGGTCTAC	AGTTTGCGAACAACGACAAGAT	ATGAAATTGAGCGCTGGTCTACAGGTAACCTTCCATATTTAATCGAATTGGGGGCAATTGAAGTCAGCATCAATTTTAGGCAATTACATCTTGCAGAAAAGCTAATACAACTTAGCCTTTCTACACCAGAATTCGAGGATTATATCGTTATAACTACTGAATATTACTGGCATTGGGATTTAAAAAATTCAAAGTTAGATGTATTTGACTATAAAAAATTAATGCAGCGGTTAATGGCAACTGGTGGACTTGAAATATTCGCTACAGATGATCCAGAAATAACAAGTCATCCAGCTAATTGTTTAATGGCAAGAATTGGCAAAAATATTACATTAGAACAGCAACAAGCGTTTGA
GCA_001019395.2	PRJNA231221	SAMN03255459		na	1280	1280	Staphylococcus aureus	strain=NRS484		latest	Complete Genome	Major	Full	2018-01-29	ASM101939v2	University of Maryland School of Medicine Institute for Genome Sciences (IGS) - sequencing center	GCF_001019395.2	identical	https://ftp.ncbi.nlm.nih.gov/genomes/all/GCA/001/019/395/GCA_001019395.2_ASM101939v2			na	......................	......................	AGTAATTGCCATCGGTTGTACGGGTGGACAACATAGATCTGTAGCATTAGCAGAACGACTAGGTAATTATCTAAATGAAGTATTTGAATATAATGTTTATGTGCATCATAGGGACGCACATATTGAAAGTGGCGAGAAAAAATGAGACAAATAAAAGTTGTACTTATCGGTGGTGGCACTGGCTTATCAGTTATGGCTAGGGGATTAAGAGAATTCCCAATTGATATTACAGCGATTGTAACAGTTGCTGATAATGGTGGGAG	......................	......................	ATGAAATTGAGCGCTGGTCTACAGGTAACCTTCCATATTTAATCGAATTGGGGGCAATTGAAGTCAGCATCAATTTTAGGCAATTACAACTTGCAGAAAAATTAATACAACTTAGCCTTTCTACACCAGAATTCGAGGATTATATCGTTATAACTACAGAATATTACTGGCATTGGGATTTAAAAAATTCAAAGTTAGATGTATTTGACTATAAAAAATTAATGCAGCGGTTAATGGCAACTGGTGGACTTGAAATATTCGCTACAGATGATCCAGAAATAACAAGTAATCCAGCTAATTGTTTAATGGCAAGAATTGGCAAAAATATTACATTAGAACAGCAACAAGCGTTTGA	AGTAATTGCCATCGGTTGTACG	GAGGGTGGTAATAGTCGTTGAC	AGTAATTGCCATCGGTTGTACGGGTGGACAACATAGATCTGTAGCATTAGCAGAACGACTAGGTAATTATCTAAATGAAGTATTTGAATATAATGTTTATGTGCATCATAGGGACGCACATATTGAAAGTGGCGAGAAAAAATGAGACAAATAAAAGTTGTACTTATCGGTGGTGGCACTGGCTTATCAGTTATGGCTAGGGGATTAAGAGAATTCCCAATTGATATTACAGCGATTGTAACAGTTGCTGATAATGGTGGGAG	ATGAAATTGAGCGCTGGTCTAC	AGTTTGCGAACAACGACAAGAT	ATGAAATTGAGCGCTGGTCTACAGGTAACCTTCCATATTTAATCGAATTGGGGGCAATTGAAGTCAGCATCAATTTTAGGCAATTACAACTTGCAGAAAAATTAATACAACTTAGCCTTTCTACACCAGAATTCGAGGATTATATCGTTATAACTACAGAATATTACTGGCATTGGGATTTAAAAAATTCAAAGTTAGATGTATTTGACTATAAAAAATTAATGCAGCGGTTAATGGCAACTGGTGGACTTGAAATATTCGCTACAGATGATCCAGAAATAACAAGTAATCCAGCTAATTGTTTAATGGCAAGAATTGGCAAAAATATTACATTAGAACAGCAACAAGCGTTTGA
GCA_001019415.2	PRJNA231221	SAMN03255463		na	1280	1280	Staphylococcus aureus	strain=NRS146		latest	Complete Genome	Major	Full	2018-01-29	ASM101941v2	University of Maryland School of Medicine Institute for Genome Sciences (IGS) - sequencing center	GCF_001019415.2	identical	https://ftp.ncbi.nlm.nih.gov/genomes/all/GCA/001/019/415/GCA_001019415.2_ASM101941v2			na	......................	......................	AGTAATTGCCATCGGTTGTACGGGTGGACAACATCGATCTGTAGCATTAGCAGAACGACTAGGTAATTATCTAAATGAAGTATTTGAATATAATGTTTATGTGCATCATAGGGACGCACATATTGAAAGTGGCGAGAAAAAATGAGACAAATAAAAGTTGTACTTATCGGTGGTGGCACTGGCTTATCAGTTATGGCTAGGGGATTAAGAGAATTCCCAATTGATATTACGGCGATTGTAACAGTTGCTGATAATGGTGGGAG	......................	......................	ATGAAATTGAGCGCTGGTCTACAGGTAAGCTTCCATATTTAATCGAATTGGGGGCAATTGAAGTCAGCATCAATTTTAGGCAATTACAACTTGCAGAAAAGCTGATACAACTTAGCCTTTCTACACCAGAATTCGAGAATTATATCGTTATAACTACAGAATATTACTGGCATTGGGATTTAAAAAATTCAAAGTTAGATGTATTTGACTATAAAAAATTAATGCAGCGGTTAATGGCAACTGGTGGACTTGAAATATTCGCTACAGATGATCCAGAAATAACAAGTCATCCAGCTAATTGTTTAATGGCAAGAATTGGCAAAAACATTACATTAGAACAGCAACAAGCGTTTGA	AGTAATTGCCATCGGTTGTACG	GAGGGTGGTAATAGTCGTTGAC	AGTAATTGCCATCGGTTGTACGGGTGGACAACATCGATCTGTAGCATTAGCAGAACGACTAGGTAATTATCTAAATGAAGTATTTGAATATAATGTTTATGTGCATCATAGGGACGCACATATTGAAAGTGGCGAGAAAAAATGAGACAAATAAAAGTTGTACTTATCGGTGGTGGCACTGGCTTATCAGTTATGGCTAGGGGATTAAGAGAATTCCCAATTGATATTACGGCGATTGTAACAGTTGCTGATAATGGTGGGAG	ATGAAATTGAGCGCTGGTCTAC	AGTTTGCGAACAACGACAAGAT	ATGAAATTGAGCGCTGGTCTACAGGTAAGCTTCCATATTTAATCGAATTGGGGGCAATTGAAGTCAGCATCAATTTTAGGCAATTACAACTTGCAGAAAAGCTGATACAACTTAGCCTTTCTACACCAGAATTCGAGAATTATATCGTTATAACTACAGAATATTACTGGCATTGGGATTTAAAAAATTCAAAGTTAGATGTATTTGACTATAAAAAATTAATGCAGCGGTTAATGGCAACTGGTGGACTTGAAATATTCGCTACAGATGATCCAGAAATAACAAGTCATCCAGCTAATTGTTTAATGGCAAGAATTGGCAAAAACATTACATTAGAACAGCAACAAGCGTTTGA
GCA_001019435.2	PRJNA231221	SAMN03255464		na	1280	1280	Staphylococcus aureus	strain=NRS1		latest	Complete Genome	Major	Full	2018-01-29	ASM101943v2	University of Maryland School of Medicine Institute for Genome Sciences (IGS) - sequencing center	GCF_001019435.2	identical	https://ftp.ncbi.nlm.nih.gov/genomes/all/GCA/001/019/435/GCA_001019435.2_ASM101943v2			na	......................	......................	AGTAATTGCCATCGGTTGTACGGGTGGACAACATCGATCTGTAGCATTAGCAGAACGACTAGGTAATTATCTAAATGAAGTATTTGAATATAATGTTTATGTGCATCATAGGGACGCACATATTGAAAGTGGCGAGAAAAAATGAGACAAATAAAAGTTGTACTTATCGGTGGTGGCACTGGCTTATCAGTTATGGCTAGGGGATTAAGAGAATTCCCAATTGATATTACGGCGATTGTAACAGTTGCTGATAATGGTGGGAG	......................	......................	ATGAAATTGAGCGCTGGTCTACAGGTAACCTTCCATATTTAATCGAATTGGGGGCAATTGAAGTCAGCATCAATTTTAGGCAATTACATCTTGCAGAAAAGCTAATACAACTTAGCCTTTCTACACCAGAATTCGAGGATTATATCGTTATAACTACTGAATATTACTGGCATTGGGATTTAAAAAATTCAAAGTTAGATGTATTTGACTATAAAAAATTAATGCAGCGGTTAATGGCAACTGGTGGACTTGAAATATTCGCTACAGATGATCCAGAAATAACAAGTCATCCAGCTAATTGTTTAATGGCAAGAATTGGCAAAAATATTACATTAGAACAGCAACAAGCGTTTGA	AGTAATTGCCATCGGTTGTACG	GAGGGTGGTAATAGTCGTTGAC	AGTAATTGCCATCGGTTGTACGGGTGGACAACATCGATCTGTAGCATTAGCAGAACGACTAGGTAATTATCTAAATGAAGTATTTGAATATAATGTTTATGTGCATCATAGGGACGCACATATTGAAAGTGGCGAGAAAAAATGAGACAAATAAAAGTTGTACTTATCGGTGGTGGCACTGGCTTATCAGTTATGGCTAGGGGATTAAGAGAATTCCCAATTGATATTACGGCGATTGTAACAGTTGCTGATAATGGTGGGAG	ATGAAATTGAGCGCTGGTCTAC	AGTTTGCGAACAACGACAAGAT	ATGAAATTGAGCGCTGGTCTACAGGTAACCTTCCATATTTAATCGAATTGGGGGCAATTGAAGTCAGCATCAATTTTAGGCAATTACATCTTGCAGAAAAGCTAATACAACTTAGCCTTTCTACACCAGAATTCGAGGATTATATCGTTATAACTACTGAATATTACTGGCATTGGGATTTAAAAAATTCAAAGTTAGATGTATTTGACTATAAAAAATTAATGCAGCGGTTAATGGCAACTGGTGGACTTGAAATATTCGCTACAGATGATCCAGAAATAACAAGTCATCCAGCTAATTGTTTAATGGCAAGAATTGGCAAAAATATTACATTAGAACAGCAACAAGCGTTTGA
GCA_001019485.2	PRJNA231221	SAMN03255474		na	1280	1280	Staphylococcus aureus	strain=NRS120		latest	Complete Genome	Major	Full	2018-01-29	ASM101948v2	University of Maryland School of Medicine Institute for Genome Sciences (IGS) - sequencing center	GCF_001019485.2	identical	https://ftp.ncbi.nlm.nih.gov/genomes/all/GCA/001/019/485/GCA_001019485.2_ASM101948v2			na	......................	......................	AGTAATTGCCATCGGTTGTACGGGTGGACAACATCGATCTGTAGCATTAGCAGAACGACTAGGTAATTATCTAAATGAAGTATTTGAATATAATGTTTATGTGCATCATAGGGACGCACATATTGAAAGTGGCGAGAAAAAATGAGACAAATAAAAGTTGTACTTATCGGTGGTGGCACTGGCTTATCAGTTATGGCTAGGGGATTAAGAGAATTCCCAATTGATATTACGGCGATTGTAACAGTTGCTGATAATGGTGGGAG	......................	......................	ATGAAATTGAGCGCTGGTCTACAGGTAAGCTTCCATATTTAATCGAATTGGGGGCAATTGAAGTCAGCATCAATTTTAGGCAATTACAACTTGCAGAAAAGCTGATACAACTTAGCCTTTCTACACCAGAATTCGAGAATTATATCGTTATAACTACAGAATATTACTGGCATTGGGATTTAAAAAATTCAAAGTTAGATGTATTTGACTATAAAAAATTAATGCAGCGGTTAATGGCAACTGGTGGACTTGAAATATTCGCTACAGATGATCCAGAAATAACAAGTCATCCAGCTAATTGTTTAATGGCAAGAATTGGCAAAAACATTACATTAGAACAGCAACAAGCGTTTGA	AGTAATTGCCATCGGTTGTACG	GAGGGTGGTAATAGTCGTTGAC	AGTAATTGCCATCGGTTGTACGGGTGGACAACATCGATCTGTAGCATTAGCAGAACGACTAGGTAATTATCTAAATGAAGTATTTGAATATAATGTTTATGTGCATCATAGGGACGCACATATTGAAAGTGGCGAGAAAAAATGAGACAAATAAAAGTTGTACTTATCGGTGGTGGCACTGGCTTATCAGTTATGGCTAGGGGATTAAGAGAATTCCCAATTGATATTACGGCGATTGTAACAGTTGCTGATAATGGTGGGAG	ATGAAATTGAGCGCTGGTCTAC	AGTTTGCGAACAACGACAAGAT	ATGAAATTGAGCGCTGGTCTACAGGTAAGCTTCCATATTTAATCGAATTGGGGGCAATTGAAGTCAGCATCAATTTTAGGCAATTACAACTTGCAGAAAAGCTGATACAACTTAGCCTTTCTACACCAGAATTCGAGAATTATATCGTTATAACTACAGAATATTACTGGCATTGGGATTTAAAAAATTCAAAGTTAGATGTATTTGACTATAAAAAATTAATGCAGCGGTTAATGGCAACTGGTGGACTTGAAATATTCGCTACAGATGATCCAGAAATAACAAGTCATCCAGCTAATTGTTTAATGGCAAGAATTGGCAAAAACATTACATTAGAACAGCAACAAGCGTTTGA
GCA_001019495.2	PRJNA231221	SAMN03255479		na	1280	1280	Staphylococcus aureus	strain=FDAARGOS_40		latest	Complete Genome	Major	Full	2018-02-21	ASM101949v2	University of Maryland School of Medicine Institute for Genome Sciences (IGS) - sequencing center	GCF_001019495.2	identical	https://ftp.ncbi.nlm.nih.gov/genomes/all/GCA/001/019/495/GCA_001019495.2_ASM101949v2			na	......................	......................	AGTAATTGCCATCGGTTGTACGGGTGGACAACATCGATCTGTAGCATTAGCAGAACGACTAGGTAATTATCTAAATGAAGTATTTGAATATAATGTTTATGTGCATCATAGGGACGCACATATTGAAAGTGGCGAGAAAAAATGAGACAAATAAAAGTTGTACTTATCGGTGGTGGCACTGGCTTATCAGTTATGGCTAGGGGATTAAGAGAATTCCCAATTGATATTACGGCGATTGTAACAGTTGCTGATAATGGTGGGAG	......................	......................	ATGAAATTGAGCGCTGGTCTACAGGTAACCTTCCATATTTAATCGAATTGGGGGCAATTGAAGTCAGCATCAATTTTAGGCAATTACATCTTGCAGAAAAGCTAATACAACTTAGCCTTTCTACACCAGAATTCGAGGATTATATCGTTATAACTACTGAATATTACTGGCATTGGGATTTAAAAAATTCAAAGTTAGATGTATTTGACTATAAAAAATTAATGCAGCGGTTAATGGCAACTGGTGGACTTGAAATATTCGCTACAGATGATCCAGAAATAACAAGTCATCCAGCTAATTGTTTAATGGCAAGAATTGGCAAAAATATTACATTAGAACAGCAACAAGCGTTTGA	AGTAATTGCCATCGGTTGTACG	GAGGGTGGTAATAGTCGTTGAC	AGTAATTGCCATCGGTTGTACGGGTGGACAACATCGATCTGTAGCATTAGCAGAACGACTAGGTAATTATCTAAATGAAGTATTTGAATATAATGTTTATGTGCATCATAGGGACGCACATATTGAAAGTGGCGAGAAAAAATGAGACAAATAAAAGTTGTACTTATCGGTGGTGGCACTGGCTTATCAGTTATGGCTAGGGGATTAAGAGAATTCCCAATTGATATTACGGCGATTGTAACAGTTGCTGATAATGGTGGGAG	ATGAAATTGAGCGCTGGTCTAC	AGTTTGCGAACAACGACAAGAT	ATGAAATTGAGCGCTGGTCTACAGGTAACCTTCCATATTTAATCGAATTGGGGGCAATTGAAGTCAGCATCAATTTTAGGCAATTACATCTTGCAGAAAAGCTAATACAACTTAGCCTTTCTACACCAGAATTCGAGGATTATATCGTTATAACTACTGAATATTACTGGCATTGGGATTTAAAAAATTCAAAGTTAGATGTATTTGACTATAAAAAATTAATGCAGCGGTTAATGGCAACTGGTGGACTTGAAATATTCGCTACAGATGATCCAGAAATAACAAGTCATCCAGCTAATTGTTTAATGGCAAGAATTGGCAAAAATATTACATTAGAACAGCAACAAGCGTTTGA
GCA_001019535.2	PRJNA231221	SAMN03255481		na	1280	1280	Staphylococcus aureus	strain=Mw2		latest	Complete Genome	Major	Full	2018-01-29	ASM101953v2	University of Maryland School of Medicine Institute for Genome Sciences (IGS) - sequencing center	GCF_001019535.2	identical	https://ftp.ncbi.nlm.nih.gov/genomes/all/GCA/001/019/535/GCA_001019535.2_ASM101953v2			na	......................	......................	AGTAATTGCCATCGGTTGTACGGGTGGACAACATCGATCTGTAGCATTAGCAGAACGACTAGGTAATTATCTAAATGAAGTATTTGAATATAATGTTTATGTGCATCATAGGGACGCACATATTGAAAGTGGCGAGAAAAAATGAGACAAATAAAAGTTGTACTTATCGGTGGTGGCACTGGCTTATCAGTTATGGCTAGGGGATTAAGAGAATTCCCAATTGATATTACGGCGATTGTAACAGTTGCTGATAATGGTGGGAG	......................	......................	ATGAAATTGAGCGCTGGTCTACAGGTAACCTTCCATATTTAATCGAATTGGGGGCAATTGAAGTCAGCATCAATTTTAGGCAATTACATCTTGCAGAAAAGCTAATACAACTTAGCCTTTCTACACCAGAATTCGAGGATTATATCGTTATAACTACTGAATATTACTGGCATTGGGATTTAAAAAATTCAAAGTTAGATGTATTTGACTATAAAAAATTAATGCAGCGGTTAATGGCAACTGGTGGACTTGAAATATTCGCTACAGATGATCCAGAAATAACAAGTCATCCAGCTAATTGTTTAATGGCAAGAATTGGCAAAAATATTACATTAGAACAGCAACAAGCGTTTGA	AGTAATTGCCATCGGTTGTACG	GAGGGTGGTAATAGTCGTTGAC	AGTAATTGCCATCGGTTGTACGGGTGGACAACATCGATCTGTAGCATTAGCAGAACGACTAGGTAATTATCTAAATGAAGTATTTGAATATAATGTTTATGTGCATCATAGGGACGCACATATTGAAAGTGGCGAGAAAAAATGAGACAAATAAAAGTTGTACTTATCGGTGGTGGCACTGGCTTATCAGTTATGGCTAGGGGATTAAGAGAATTCCCAATTGATATTACGGCGATTGTAACAGTTGCTGATAATGGTGGGAG	ATGAAATTGAGCGCTGGTCTAC	AGTTTGCGAACAACGACAAGAT	ATGAAATTGAGCGCTGGTCTACAGGTAACCTTCCATATTTAATCGAATTGGGGGCAATTGAAGTCAGCATCAATTTTAGGCAATTACATCTTGCAGAAAAGCTAATACAACTTAGCCTTTCTACACCAGAATTCGAGGATTATATCGTTATAACTACTGAATATTACTGGCATTGGGATTTAAAAAATTCAAAGTTAGATGTATTTGACTATAAAAAATTAATGCAGCGGTTAATGGCAACTGGTGGACTTGAAATATTCGCTACAGATGATCCAGAAATAACAAGTCATCCAGCTAATTGTTTAATGGCAAGAATTGGCAAAAATATTACATTAGAACAGCAACAAGCGTTTGA
GCA_001019575.2	PRJNA231221	SAMN03255486		na	1280	1280	Staphylococcus aureus	strain=HPV107		latest	Complete Genome	Major	Full	2018-01-30	ASM101957v2	University of Maryland School of Medicine Institute for Genome Sciences (IGS) - sequencing center	GCF_001019575.2	identical	https://ftp.ncbi.nlm.nih.gov/genomes/all/GCA/001/019/575/GCA_001019575.2_ASM101957v2			na	......................	......................	AGTAATTGCCATCGGTTGTACGGGTGGACAACATCGATCTGTAGCATTAGCAGAACGACTAGGTAATTATCTAAATGAAGTATTTGAATATAATGTTTATGTGCATCATAGGGACGCACATATTGAAAGTGGCGAGAAAAAATGAGACAAATAAAAGTTGTACTTATCGGTGGTGGCACTGGCTTATCAGTTATGGCTAGGGGATTAAGAGAATTCCCAATTGATATTACGGCGATTGTAACAGTTGCTGATAATGGTGGGAG	......................	......................	ATGAAATTGAGCGCTGGTCTACAGGTAACCTTCCATATTTAATCGAATTGGGGGCAATTGAAGTCAGCATCAATTTTAGGCAATTACATCTTGCAGAAAAGCTAATACAACTTAGCCTTTCTACACCAGAATTCGAGGATTATATCGTTATAACTACTGAATATTACTGGCATTGGGATTTAAAAAATTCAAAGTTAGATGTATTTGACTATAAAAAATTAATGCAGCGGTTAATGGCAACTGGTGGACTTGAAATATTCGCTACAGATGATCCAGAAATAACAAGTCATCCAGCTAATTGTTTAATGGCAAGAATTGGCAAAAATATTACATTAGAACAGCAACAAGCGTTTGA	AGTAATTGCCATCGGTTGTACG	GAGGGTGGTAATAGTCGTTGAC	AGTAATTGCCATCGGTTGTACGGGTGGACAACATCGATCTGTAGCATTAGCAGAACGACTAGGTAATTATCTAAATGAAGTATTTGAATATAATGTTTATGTGCATCATAGGGACGCACATATTGAAAGTGGCGAGAAAAAATGAGACAAATAAAAGTTGTACTTATCGGTGGTGGCACTGGCTTATCAGTTATGGCTAGGGGATTAAGAGAATTCCCAATTGATATTACGGCGATTGTAACAGTTGCTGATAATGGTGGGAG	ATGAAATTGAGCGCTGGTCTAC	AGTTTGCGAACAACGACAAGAT	ATGAAATTGAGCGCTGGTCTACAGGTAACCTTCCATATTTAATCGAATTGGGGGCAATTGAAGTCAGCATCAATTTTAGGCAATTACATCTTGCAGAAAAGCTAATACAACTTAGCCTTTCTACACCAGAATTCGAGGATTATATCGTTATAACTACTGAATATTACTGGCATTGGGATTTAAAAAATTCAAAGTTAGATGTATTTGACTATAAAAAATTAATGCAGCGGTTAATGGCAACTGGTGGACTTGAAATATTCGCTACAGATGATCCAGAAATAACAAGTCATCCAGCTAATTGTTTAATGGCAAGAATTGGCAAAAATATTACATTAGAACAGCAACAAGCGTTTGA
GCA_001021875.1	PRJNA246311	SAMN02746692		na	1280	1280	Staphylococcus aureus	strain=M121		latest	Complete Genome	Major	Full	2015-06-08	ASM102187v1	Universidad El Bosque	GCF_001021875.1	identical	https://ftp.ncbi.nlm.nih.gov/genomes/all/GCA/001/021/875/GCA_001021875.1_ASM102187v1			na	......................	......................	AGTAATTGCCATCGGTTGTACGGGTGGACAACATCGATCTGTAGCATTAGCAGAACGACTAGGTAATTATCTAAATGAAGTATTTGAATATAATGTTTATGTGCATCATAGGGACGCACATATTGAAAGTGGCGAGAAAAAATGAGACAAATAAAAGTTGTACTTATCGGTGGTGGCACTGGCTTATCAGTTATGGCTAGGGGATTAAGAGAATTCCCAATTGATATTACGGCGATTGTAACAGTTGCTGATAATGGTGGGAG	......................	......................	ATGAAATTGAGCGCTGGTCTACAGGTAAGCTTCCATATTTAATCGAATTGGGGGCAATTGAAGTCAGCATCAATTTTAGGCAATTACAACTTGCAGAAAAGCTGATACAACTTAGCCTTTCTACACCAGAATTCGAGAATTATATCGTTATAACTACAGAATATTACTGGCATTGGGATTTAAAAAATTCAAAGTTAGATGTATTTGACTATAAAAAATTAATGCAGCGGTTAATGGCAACTGGTGGACTTGAAATATTCGCTACAGATGATCCAGAAATAACAAGTCATCCAGCTAATTGTTTAATGGCAAGAATTGGCAAAAACATTACATTAGAACAGCAACAAGCGTTTGA	AGTAATTGCCATCGGTTGTACG	GAGGGTGGTAATAGTCGTTGAC	AGTAATTGCCATCGGTTGTACGGGTGGACAACATCGATCTGTAGCATTAGCAGAACGACTAGGTAATTATCTAAATGAAGTATTTGAATATAATGTTTATGTGCATCATAGGGACGCACATATTGAAAGTGGCGAGAAAAAATGAGACAAATAAAAGTTGTACTTATCGGTGGTGGCACTGGCTTATCAGTTATGGCTAGGGGATTAAGAGAATTCCCAATTGATATTACGGCGATTGTAACAGTTGCTGATAATGGTGGGAG	ATGAAATTGAGCGCTGGTCTAC	AGTTTGCGAACAACGACAAGAT	ATGAAATTGAGCGCTGGTCTACAGGTAAGCTTCCATATTTAATCGAATTGGGGGCAATTGAAGTCAGCATCAATTTTAGGCAATTACAACTTGCAGAAAAGCTGATACAACTTAGCCTTTCTACACCAGAATTCGAGAATTATATCGTTATAACTACAGAATATTACTGGCATTGGGATTTAAAAAATTCAAAGTTAGATGTATTTGACTATAAAAAATTAATGCAGCGGTTAATGGCAACTGGTGGACTTGAAATATTCGCTACAGATGATCCAGAAATAACAAGTCATCCAGCTAATTGTTTAATGGCAAGAATTGGCAAAAACATTACATTAGAACAGCAACAAGCGTTTGA
GCA_001021895.1	PRJNA246386	SAMN02767179		na	1280	1280	Staphylococcus aureus	strain=CA15		latest	Complete Genome	Major	Full	2015-06-08	ASM102189v1	South American MRSA Consortium	GCF_001021895.1	identical	https://ftp.ncbi.nlm.nih.gov/genomes/all/GCA/001/021/895/GCA_001021895.1_ASM102189v1			na	......................	......................	AGTAATTGCCATCGGTTGTACGGGTGGACAACATCGATCTGTAGCATTAGCAGAACGACTAGGTAATTATCTAAATGAAGTATTTGAATATAATGTTTATGTGCATCATAGGGACGCACATATTGAAAGTGGCGAGAAAAAATGAGACAAATAAAAGTTGTACTTATCGGTGGTGGCACTGGCTTATCAGTTATGGCTAGGGGATTAAGAGAATTCCCAATTGATATTACGGCGATTGTAACAGTTGCTGATAATGGTGGGAG	......................	......................	ATGAAATTGAGCGCTGGTCTACAGGTAAGCTTCCATATTTAATCGAATTGGGGGCAATTGAAGTCAGCATCAATTTTAGGCAATTACAACTTGCAGAAAAGCTGATACAACTTAGCCTTTCTACACCAGAATTCGAGAATTATATCGTTATAACTACAGAATATTACTGGCATTGGGATTTAAAAAATTCAAAGTTAGATGTATTTGACTATAAAAAATTAATGCAGCGGTTAATGGCAACTGGTGGACTTGAAATATTCGCTACAGATGATCCAGAAATAACAAGTCATCCAGCTAATTGTTTAATGGCAAGAATTGGCAAAAACATTACATTAGAACAGCAACAAGCGTTTGA	AGTAATTGCCATCGGTTGTACG	GAGGGTGGTAATAGTCGTTGAC	AGTAATTGCCATCGGTTGTACGGGTGGACAACATCGATCTGTAGCATTAGCAGAACGACTAGGTAATTATCTAAATGAAGTATTTGAATATAATGTTTATGTGCATCATAGGGACGCACATATTGAAAGTGGCGAGAAAAAATGAGACAAATAAAAGTTGTACTTATCGGTGGTGGCACTGGCTTATCAGTTATGGCTAGGGGATTAAGAGAATTCCCAATTGATATTACGGCGATTGTAACAGTTGCTGATAATGGTGGGAG	ATGAAATTGAGCGCTGGTCTAC	AGTTTGCGAACAACGACAAGAT	ATGAAATTGAGCGCTGGTCTACAGGTAAGCTTCCATATTTAATCGAATTGGGGGCAATTGAAGTCAGCATCAATTTTAGGCAATTACAACTTGCAGAAAAGCTGATACAACTTAGCCTTTCTACACCAGAATTCGAGAATTATATCGTTATAACTACAGAATATTACTGGCATTGGGATTTAAAAAATTCAAAGTTAGATGTATTTGACTATAAAAAATTAATGCAGCGGTTAATGGCAACTGGTGGACTTGAAATATTCGCTACAGATGATCCAGAAATAACAAGTCATCCAGCTAATTGTTTAATGGCAAGAATTGGCAAAAACATTACATTAGAACAGCAACAAGCGTTTGA
GCA_001027045.1	PRJNA284222	SAMN03699895		na	1280	1280	Staphylococcus aureus	strain=RKI4		latest	Complete Genome	Major	Full	2015-06-03	ASM102704v1	University of Zurich	GCF_001027045.1	identical	https://ftp.ncbi.nlm.nih.gov/genomes/all/GCA/001/027/045/GCA_001027045.1_ASM102704v1			na	......................	......................	AGTAATTGCCATCGGTTGTACGGGTGGACAACATCGATCTGTAGCATTAGCAGAACGACTAGGTAATTATCTAAATGAAGTATTTGAATATAATGTTTATGTGCATCATAGGGACGCACATATTGAAAGTGGCGAGAAAAAATGAGACAAATAAAAGTTGTACTTATCGGTGGTGGCACTGGCTTATCAGTTATGGCTAGGGGATTAAGAGAATTCCCAATTGATATTACGGCGATTGTAACAGTTGCTGATAATGGTGGGAG	......................	......................	ATGAAATTGAGCGCTGGTCTACAGGTAAGCTTCCATATTTAATCGAATTGGGGGCAATTGAAGTCAGCATCAATTTTAGGCAATTACAACTTGCAGAAAAGCTGATACAACTTAGCCTTTCTACACCAGAATTCGAGAATTATATCGTTATAACTACAGAATATTACTGGCATTGGGATTTAAAAAATTCAAAGTTAGATGTATTTGACTATAAAAAATTAATGCAGCGGTTAATGGCAACTGGTGGACTTGAAATATTCGCTACAGATGATCCAGAAATAACAAGTCATCCAGCTAATTGTTTAATGGCAAGAATTGGCAAAAACATTACATTAGAACAGCAACAAGCGTTTGA	AGTAATTGCCATCGGTTGTACG	GAGGGTGGTAATAGTCGTTGAC	AGTAATTGCCATCGGTTGTACGGGTGGACAACATCGATCTGTAGCATTAGCAGAACGACTAGGTAATTATCTAAATGAAGTATTTGAATATAATGTTTATGTGCATCATAGGGACGCACATATTGAAAGTGGCGAGAAAAAATGAGACAAATAAAAGTTGTACTTATCGGTGGTGGCACTGGCTTATCAGTTATGGCTAGGGGATTAAGAGAATTCCCAATTGATATTACGGCGATTGTAACAGTTGCTGATAATGGTGGGAG	ATGAAATTGAGCGCTGGTCTAC	AGTTTGCGAACAACGACAAGAT	ATGAAATTGAGCGCTGGTCTACAGGTAAGCTTCCATATTTAATCGAATTGGGGGCAATTGAAGTCAGCATCAATTTTAGGCAATTACAACTTGCAGAAAAGCTGATACAACTTAGCCTTTCTACACCAGAATTCGAGAATTATATCGTTATAACTACAGAATATTACTGGCATTGGGATTTAAAAAATTCAAAGTTAGATGTATTTGACTATAAAAAATTAATGCAGCGGTTAATGGCAACTGGTGGACTTGAAATATTCGCTACAGATGATCCAGAAATAACAAGTCATCCAGCTAATTGTTTAATGGCAAGAATTGGCAAAAACATTACATTAGAACAGCAACAAGCGTTTGA
GCA_001027105.1	PRJNA283471	SAMN03651231		na	1280	1280	Staphylococcus aureus	strain=DSM 20231		latest	Complete Genome	Major	Full	2015-06-03	ASM102710v1	Okinawa Institute of Advanced Sciences	GCF_001027105.1	identical	https://ftp.ncbi.nlm.nih.gov/genomes/all/GCA/001/027/105/GCA_001027105.1_ASM102710v1		assembly from type material	na	......................	......................	AGTAATTGCCATCGGTTGTACGGGTGGACAACATCGATCTGTAGCATTAGCAGAACGACTAGGTAATTATCTAAATGAAGTATTTGAATATAATGTTTATGTGCATCATAGGGACGCACATATTGAAAGTGGCGAGAAAAAATGAGACAAATAAAAGTTGTACTTATCGGTGGTGGCACTGGCTTATCAGTTATGGCTAGGGGATTAAGAGAATTCCCAATTGATATTACGGCGATTGTAACAGTTGCTGATAATGGTGGGAG	......................	......................	ATGAAATTGAGCGCTGGTCTACAGGTAAGCTTCCATATTTAATCGAATTGGGGGCAATTGAAGTCAGCATCAATTTTAGGCAATTACAACTTGCAGAAAAGCTGATACAACTTAGCCTTTCTACACCAGAATTCGAGAATTATATCGTTATAACTACAGAATATTACTGGCATTGGGATTTAAAAAATTCAAAGTTAGATGTATTTGACTATAAAAAATTAATGCAGCGGTTAATGGCAACTGGTGGACTTGAAATATTCGCTACAGATGATCCAGAAATAACAAGTCATCCAGCTAATTGTTTAATGGCAAGAATTGGCAAAAACATTACATTAGAACAGCAACAAGCGTTTGA	AGTAATTGCCATCGGTTGTACG	GAGGGTGGTAATAGTCGTTGAC	AGTAATTGCCATCGGTTGTACGGGTGGACAACATCGATCTGTAGCATTAGCAGAACGACTAGGTAATTATCTAAATGAAGTATTTGAATATAATGTTTATGTGCATCATAGGGACGCACATATTGAAAGTGGCGAGAAAAAATGAGACAAATAAAAGTTGTACTTATCGGTGGTGGCACTGGCTTATCAGTTATGGCTAGGGGATTAAGAGAATTCCCAATTGATATTACGGCGATTGTAACAGTTGCTGATAATGGTGGGAG	ATGAAATTGAGCGCTGGTCTAC	AGTTTGCGAACAACGACAAGAT	ATGAAATTGAGCGCTGGTCTACAGGTAAGCTTCCATATTTAATCGAATTGGGGGCAATTGAAGTCAGCATCAATTTTAGGCAATTACAACTTGCAGAAAAGCTGATACAACTTAGCCTTTCTACACCAGAATTCGAGAATTATATCGTTATAACTACAGAATATTACTGGCATTGGGATTTAAAAAATTCAAAGTTAGATGTATTTGACTATAAAAAATTAATGCAGCGGTTAATGGCAACTGGTGGACTTGAAATATTCGCTACAGATGATCCAGAAATAACAAGTCATCCAGCTAATTGTTTAATGGCAAGAATTGGCAAAAACATTACATTAGAACAGCAACAAGCGTTTGA
GCA_001045795.2	PRJNA246373	SAMN02767090		na	1280	1280	Staphylococcus aureus	strain=CA12		latest	Complete Genome	Major	Full	2015-10-23	ASM104579v2	South American MRSA Consortium	GCF_001045795.2	identical	https://ftp.ncbi.nlm.nih.gov/genomes/all/GCA/001/045/795/GCA_001045795.2_ASM104579v2			na	......................	......................	AGTAATTGCCATCGGTTGTACGGGTGGACAACATCGATCTGTAGCATTAGCAGAACGACTAGGTAATTATCTAAATGAAGTATTTGAATATAATGTTTATGTGCATCATAGGGACGCACATATTGAAAGTGGCGAGAAAAAATGAGACAAATAAAAGTTGTACTTATCGGTGGTGGCACTGGCTTATCAGTTATGGCTAGGGGATTAAGAGAATTCCCAATTGATATTACGGCGATTGTAACAGTTGCTGATAATGGTGGGAG	......................	......................	ATGAAATTGAGCGCTGGTCTACAGGTAAGCTTCCATATTTAATCGAATTGGGGGCAATTGAAGTCAGCATCAATTTTAGGCAATTACAACTTGCAGAAAAGCTGATACAACTTAGCCTTTCTACACCAGAATTCGAGAATTATATCGTTATAACTACAGAATATTACTGGCATTGGGATTTAAAAAATTCAAAGTTAGATGTATTTGACTATAAAAAATTAATGCAGCGGTTAATGGCAACTGGTGGACTTGAAATATTCGCTACAGATGATCCAGAAATAACAAGTCATCCAGCTAATTGTTTAATGGCAAGAATTGGCAAAAACATTACATTAGAACAGCAACAAGCGTTTGA	AGTAATTGCCATCGGTTGTACG	GAGGGTGGTAATAGTCGTTGAC	AGTAATTGCCATCGGTTGTACGGGTGGACAACATCGATCTGTAGCATTAGCAGAACGACTAGGTAATTATCTAAATGAAGTATTTGAATATAATGTTTATGTGCATCATAGGGACGCACATATTGAAAGTGGCGAGAAAAAATGAGACAAATAAAAGTTGTACTTATCGGTGGTGGCACTGGCTTATCAGTTATGGCTAGGGGATTAAGAGAATTCCCAATTGATATTACGGCGATTGTAACAGTTGCTGATAATGGTGGGAG	ATGAAATTGAGCGCTGGTCTAC	AGTTTGCGAACAACGACAAGAT	ATGAAATTGAGCGCTGGTCTACAGGTAAGCTTCCATATTTAATCGAATTGGGGGCAATTGAAGTCAGCATCAATTTTAGGCAATTACAACTTGCAGAAAAGCTGATACAACTTAGCCTTTCTACACCAGAATTCGAGAATTATATCGTTATAACTACAGAATATTACTGGCATTGGGATTTAAAAAATTCAAAGTTAGATGTATTTGACTATAAAAAATTAATGCAGCGGTTAATGGCAACTGGTGGACTTGAAATATTCGCTACAGATGATCCAGAAATAACAAGTCATCCAGCTAATTGTTTAATGGCAAGAATTGGCAAAAACATTACATTAGAACAGCAACAAGCGTTTGA
GCA_001045995.2	PRJNA246401	SAMN02767311		na	1280	1280	Staphylococcus aureus	strain=HUV05		latest	Complete Genome	Major	Full	2015-10-23	ASM104599v2	South American MRSA Consortium	GCF_001045995.2	identical	https://ftp.ncbi.nlm.nih.gov/genomes/all/GCA/001/045/995/GCA_001045995.2_ASM104599v2			na	......................	......................	AGTAATTGCCATCGGTTGTACGGGTGGACAACATCGATCTGTAGCATTAGCAGAACGACTAGGTAATTATCTAAATGAAGTATTTGAATATAATGTTTATGTGCATCATAGGGACGCACATATTGAAAGTGGCGAGAAAAAATGAGACAAATAAAAGTTGTACTTATCGGTGGTGGCACTGGCTTATCAGTTATGGCTAGGGGATTAAGAGAATTCCCAATTGATATTACGGCGATTGTAACAGTTGCTGATAATGGTGGGAG	......................	......................	ATGAAATTGAGCGCTGGTCTACAGGTAAGCTTCCATATTTAATCGAATTGGGGGCAATTGAAGTCAGCATCAATTTTAGGCAATTACAACTTGCAGAAAAGCTGATACAACTTAGCCTTTCTACACCAGAATTCGAGAATTATATCGTTATAACTACAGAATATTACTGGCATTGGGATTTAAAAAATTCAAAGTTAGATGTATTTGACTATAAAAAATTAATGCAGCGGTTAATGGCAACTGGTGGACTTGAAATATTCGCTACAGATGATCCAGAAATAACAAGTCATCCAGCTAATTGTTTAATGGCAAGAATTGGCAAAAACATTACATTAGAACAGCAACAAGCGTTTGA	AGTAATTGCCATCGGTTGTACG	GAGGGTGGTAATAGTCGTTGAC	AGTAATTGCCATCGGTTGTACGGGTGGACAACATCGATCTGTAGCATTAGCAGAACGACTAGGTAATTATCTAAATGAAGTATTTGAATATAATGTTTATGTGCATCATAGGGACGCACATATTGAAAGTGGCGAGAAAAAATGAGACAAATAAAAGTTGTACTTATCGGTGGTGGCACTGGCTTATCAGTTATGGCTAGGGGATTAAGAGAATTCCCAATTGATATTACGGCGATTGTAACAGTTGCTGATAATGGTGGGAG	ATGAAATTGAGCGCTGGTCTAC	AGTTTGCGAACAACGACAAGAT	ATGAAATTGAGCGCTGGTCTACAGGTAAGCTTCCATATTTAATCGAATTGGGGGCAATTGAAGTCAGCATCAATTTTAGGCAATTACAACTTGCAGAAAAGCTGATACAACTTAGCCTTTCTACACCAGAATTCGAGAATTATATCGTTATAACTACAGAATATTACTGGCATTGGGATTTAAAAAATTCAAAGTTAGATGTATTTGACTATAAAAAATTAATGCAGCGGTTAATGGCAACTGGTGGACTTGAAATATTCGCTACAGATGATCCAGAAATAACAAGTCATCCAGCTAATTGTTTAATGGCAAGAATTGGCAAAAACATTACATTAGAACAGCAACAAGCGTTTGA
GCA_001046095.2	PRJNA246185	SAMN02743812		na	1280	1280	Staphylococcus aureus	strain=V2200		latest	Complete Genome	Major	Full	2015-10-23	ASM104609v2	Columbia University	GCF_001046095.2	identical	https://ftp.ncbi.nlm.nih.gov/genomes/all/GCA/001/046/095/GCA_001046095.2_ASM104609v2			na	......................	......................	AGTAATTGCCATCGGTTGTACGGGTGGACAACATCGATCTGTAGCATTAGCAGAACGACTAGGTAATTATCTAAATGAAGTATTTGAATATAATGTTTATGTGCATCATAGGGACGCACATATTGAAAGTGGCGAGAAAAAATGAGACAAATAAAAGTTGTACTTATCGGTGGTGGCACTGGCTTATCAGTTATGGCTAGGGGATTAAGAGAATTCCCAATTGATATTACGGCGATTGTAACAGTTGCTGATAATGGTGGGAG	......................	......................	ATGAAATTGAGCGCTGGTCTACAGGTAAGCTTCCATATTTAATCGAATTGGGGGCAATTGAAGTCAGCATCAATTTTAGGCAATTACAACTTGCAGAAAAGCTGATACAACTTAGCCTTTCTACACCAGAATTCGAGAATTATATCGTTATAACTACAGAATATTACTGGCATTGGGATTTAAAAAATTCAAAGTTAGATGTATTTGACTATAAAAAATTAATGCAGCGGTTAATGGCAACTGGTGGACTTGAAATATTCGCTACAGATGATCCAGAAATAACAAGTCATCCAGCTAATTGTTTAATGGCAAGAATTGGCAAAAACATTACATTAGAACAGCAACAAGCGTTTGA	AGTAATTGCCATCGGTTGTACG	GAGGGTGGTAATAGTCGTTGAC	AGTAATTGCCATCGGTTGTACGGGTGGACAACATCGATCTGTAGCATTAGCAGAACGACTAGGTAATTATCTAAATGAAGTATTTGAATATAATGTTTATGTGCATCATAGGGACGCACATATTGAAAGTGGCGAGAAAAAATGAGACAAATAAAAGTTGTACTTATCGGTGGTGGCACTGGCTTATCAGTTATGGCTAGGGGATTAAGAGAATTCCCAATTGATATTACGGCGATTGTAACAGTTGCTGATAATGGTGGGAG	ATGAAATTGAGCGCTGGTCTAC	AGTTTGCGAACAACGACAAGAT	ATGAAATTGAGCGCTGGTCTACAGGTAAGCTTCCATATTTAATCGAATTGGGGGCAATTGAAGTCAGCATCAATTTTAGGCAATTACAACTTGCAGAAAAGCTGATACAACTTAGCCTTTCTACACCAGAATTCGAGAATTATATCGTTATAACTACAGAATATTACTGGCATTGGGATTTAAAAAATTCAAAGTTAGATGTATTTGACTATAAAAAATTAATGCAGCGGTTAATGGCAACTGGTGGACTTGAAATATTCGCTACAGATGATCCAGAAATAACAAGTCATCCAGCTAATTGTTTAATGGCAAGAATTGGCAAAAACATTACATTAGAACAGCAACAAGCGTTTGA
GCA_001183705.3	PRJNA287576	SAMN03787328		na	1280	1280	Staphylococcus aureus	strain=USA300_2014.C01		latest	Complete Genome	Major	Full	2018-02-26	ASM118370v3	Uniformed Services University of the Health Sciences	GCF_001183705.3	identical	https://ftp.ncbi.nlm.nih.gov/genomes/all/GCA/001/183/705/GCA_001183705.3_ASM118370v3			na	......................	......................	AGTAATTGCCATCGGTTGTACGGGTGGACAACATCGATCTGTAGCATTAGCAGAACGACTAGGTAATTATCTAAATGAAGTATTTGAATATAATGTTTATGTGCATCATAGGGACGCACATATTGAAAGTGGCGAGAAAAAATGAGACAAATAAAAGTTGTACTTATCGGTGGTGGCACTGGCTTATCAGTTATGGCTAGGGGATTAAGAGAATTCCCAATTGATATTACGGCGATTGTAACAGTTGCTGATAATGGTGGGAG	......................	......................	ATGAAATTGAGCGCTGGTCTACAGGTAAGCTTCCATATTTAATCGAATTGGGGGCAATTGAAGTCAGCATCAATTTTAGGCAATTACAACTTGCAGAAAAGCTGATACAACTTAGCCTTTCTACACCAGAATTCGAGAATTATATCGTTATAACTACAGAATATTACTGGCATTGGGATTTAAAAAATTCAAAGTTAGATGTATTTGACTATAAAAAATTAATGCAGCGGTTAATGGCAACTGGTGGACTTGAAATATTCGCTACAGATGATCCAGAAATAACAAGTCATCCAGCTAATTGTTTAATGGCAAGAATTGGCAAAAACATTACATTAGAACAGCAACAAGCGTTTGA	AGTAATTGCCATCGGTTGTACG	GAGGGTGGTAATAGTCGTTGAC	AGTAATTGCCATCGGTTGTACGGGTGGACAACATCGATCTGTAGCATTAGCAGAACGACTAGGTAATTATCTAAATGAAGTATTTGAATATAATGTTTATGTGCATCATAGGGACGCACATATTGAAAGTGGCGAGAAAAAATGAGACAAATAAAAGTTGTACTTATCGGTGGTGGCACTGGCTTATCAGTTATGGCTAGGGGATTAAGAGAATTCCCAATTGATATTACGGCGATTGTAACAGTTGCTGATAATGGTGGGAG	ATGAAATTGAGCGCTGGTCTAC	AGTTTGCGAACAACGACAAGAT	ATGAAATTGAGCGCTGGTCTACAGGTAAGCTTCCATATTTAATCGAATTGGGGGCAATTGAAGTCAGCATCAATTTTAGGCAATTACAACTTGCAGAAAAGCTGATACAACTTAGCCTTTCTACACCAGAATTCGAGAATTATATCGTTATAACTACAGAATATTACTGGCATTGGGATTTAAAAAATTCAAAGTTAGATGTATTTGACTATAAAAAATTAATGCAGCGGTTAATGGCAACTGGTGGACTTGAAATATTCGCTACAGATGATCCAGAAATAACAAGTCATCCAGCTAATTGTTTAATGGCAAGAATTGGCAAAAACATTACATTAGAACAGCAACAAGCGTTTGA
GCA_001183725.2	PRJNA287791	SAMN03787340		na	1280	1280	Staphylococcus aureus	strain=USA300_2014.C02		latest	Complete Genome	Major	Full	2018-01-08	ASM118372v2	Uniformed Services University of the Health Sciences	GCF_001183725.2	identical	https://ftp.ncbi.nlm.nih.gov/genomes/all/GCA/001/183/725/GCA_001183725.2_ASM118372v2			na	......................	......................	AGTAATTGCCATCGGTTGTACGGGTGGACAACATCGATCTGTAGCATTAGCAGAACGACTAGGTAATTATCTAAATGAAGTATTTGAATATAATGTTTATGTGCATCATAGGGACGCACATATTGAAAGTGGCGAGAAAAAATGAGACAAATAAAAGTTGTACTTATCGGTGGTGGCACTGGCTTATCAGTTATGGCTAGGGGATTAAGAGAATTCCCAATTGATATTACGGCGATTGTAACAGTTGCTGATAATGGTGGGAG	......................	......................	ATGAAATTGAGCGCTGGTCTACAGGTAAGCTTCCATATTTAATCGAATTGGGGGCAATTGAAGTCAGCATCAATTTTAGGCAATTACAACTTGCAGAAAAGCTGATACAACTTAGCCTTTCTACACCAGAATTCGAGAATTATATCGTTATAACTACAGAATATTACTGGCATTGGGATTTAAAAAATTCAAAGTTAGATGTATTTGACTATAAAAAATTAATGCAGCGGTTAATGGCAACTGGTGGACTTGAAATATTCGCTACAGATGATCCAGAAATAACAAGTCATCCAGCTAATTGTTTAATGGCAAGAATTGGCAAAAACATTACATTAGAACAGCAACAAGCGTTTGA	AGTAATTGCCATCGGTTGTACG	GAGGGTGGTAATAGTCGTTGAC	AGTAATTGCCATCGGTTGTACGGGTGGACAACATCGATCTGTAGCATTAGCAGAACGACTAGGTAATTATCTAAATGAAGTATTTGAATATAATGTTTATGTGCATCATAGGGACGCACATATTGAAAGTGGCGAGAAAAAATGAGACAAATAAAAGTTGTACTTATCGGTGGTGGCACTGGCTTATCAGTTATGGCTAGGGGATTAAGAGAATTCCCAATTGATATTACGGCGATTGTAACAGTTGCTGATAATGGTGGGAG	ATGAAATTGAGCGCTGGTCTAC	AGTTTGCGAACAACGACAAGAT	ATGAAATTGAGCGCTGGTCTACAGGTAAGCTTCCATATTTAATCGAATTGGGGGCAATTGAAGTCAGCATCAATTTTAGGCAATTACAACTTGCAGAAAAGCTGATACAACTTAGCCTTTCTACACCAGAATTCGAGAATTATATCGTTATAACTACAGAATATTACTGGCATTGGGATTTAAAAAATTCAAAGTTAGATGTATTTGACTATAAAAAATTAATGCAGCGGTTAATGGCAACTGGTGGACTTGAAATATTCGCTACAGATGATCCAGAAATAACAAGTCATCCAGCTAATTGTTTAATGGCAAGAATTGGCAAAAACATTACATTAGAACAGCAACAAGCGTTTGA
GCA_001278745.1	PRJNA294307	SAMN03092273		na	1280	1280	Staphylococcus aureus	strain=HOU1444-VR		latest	Complete Genome	Major	Full	2015-09-04	ASM127874v1	Universidad El Bosque	GCF_001278745.1	identical	https://ftp.ncbi.nlm.nih.gov/genomes/all/GCA/001/278/745/GCA_001278745.1_ASM127874v1			na	......................	......................	AGTAATTGCCATCGGTTGTACGGGTGGACAACATCGATCTGTAGCATTAGCAGAACGACTAGGTAATTATCTAAATGAAGTATTTGAATATAATGTTTATGTGCATCATAGGGACGCACATATTGAAAGTGGCGAGAAAAAATGAGACAAATAAAAGTTGTACTTATCGGTGGTGGCACTGGCTTATCAGTTATGGCTAGGGGATTAAGAGAATTCCCAATTGATATTACGGCGATTGTAACAGTTGCTGATAATGGTGGGAG	......................	......................	ATGAAATTGAGCGCTGGTCTACAGGTAACCTTCCATATTTAATCGAATTGGGGGCAATTGAAGTCAGCATCAATTTTAGGCAATTACATCTTGCAGAAAAGCTAATACAACTTAGCCTTTCTACACCAGAATTCGAGGATTATATCGTTATAACTACTGAATATTACTGGCATTGGGATTTAAAAAATTCAAAGTTAGATGTATTTGACTATAAAAAATTAATGCAGCGGTTAATGGCAACTGGTGGACTTGAAATATTCGCTACAGATGATCCAGAAATAACAAGTCATCCAGCTAATTGTTTAATGGCAAGAATTGGCAAAAATATTACATTAGAACAGCAACAAGCGTTTGA	AGTAATTGCCATCGGTTGTACG	GAGGGTGGTAATAGTCGTTGAC	AGTAATTGCCATCGGTTGTACGGGTGGACAACATCGATCTGTAGCATTAGCAGAACGACTAGGTAATTATCTAAATGAAGTATTTGAATATAATGTTTATGTGCATCATAGGGACGCACATATTGAAAGTGGCGAGAAAAAATGAGACAAATAAAAGTTGTACTTATCGGTGGTGGCACTGGCTTATCAGTTATGGCTAGGGGATTAAGAGAATTCCCAATTGATATTACGGCGATTGTAACAGTTGCTGATAATGGTGGGAG	ATGAAATTGAGCGCTGGTCTAC	AGTTTGCGAACAACGACAAGAT	ATGAAATTGAGCGCTGGTCTACAGGTAACCTTCCATATTTAATCGAATTGGGGGCAATTGAAGTCAGCATCAATTTTAGGCAATTACATCTTGCAGAAAAGCTAATACAACTTAGCCTTTCTACACCAGAATTCGAGGATTATATCGTTATAACTACTGAATATTACTGGCATTGGGATTTAAAAAATTCAAAGTTAGATGTATTTGACTATAAAAAATTAATGCAGCGGTTAATGGCAACTGGTGGACTTGAAATATTCGCTACAGATGATCCAGAAATAACAAGTCATCCAGCTAATTGTTTAATGGCAAGAATTGGCAAAAATATTACATTAGAACAGCAACAAGCGTTTGA
GCA_001281145.1	PRJNA270620	SAMN03267711		na	1280	1280	Staphylococcus aureus	strain=SA564		latest	Complete Genome	Major	Full	2015-09-11	ASM128114v1	University of Geneva	GCF_001281145.1	identical	https://ftp.ncbi.nlm.nih.gov/genomes/all/GCA/001/281/145/GCA_001281145.1_ASM128114v1			na	......................	......................	AGTAATTGCCATCGGTTGTACGGGTGGACAACATCGATCTGTAGCATTAGCAGAACGACTAGGTAATTATCTAAATGAAGTATTTGAATATAATGTTTATGTGCATCATAGGGACGCACATATTGAAAGTGGCGAGAAAAAATGAGACAAATAAAAGTTGTACTTATCGGTGGTGGCACTGGCTTATCAGTTATGGCTAGGGGATTAAGAGAATTCCCAATTGATATTACGGCGATTGTAACAGTTGCTGATAATGGTGGGAG	......................	......................	ATGAAATTGAGCGCTGGTCTACAGGTAACCTTCCATATTTAATCGAATTGGGGGCAATTGAAGTCAGCATCAATTTTAGGCAATTACATCTTGCAGAAAAGCTAATACAACTTAGCCTTTCTACACCAGAATTCGAGGATTATATCGTTATAACTACTGAATATTACTGGCATTGGGATTTAAAAAATTCAAAGTTAGATGTATTTGACTATAAAAAATTAATGCAGCGGTTAATGGCAACTGGTGGACTTGAAATATTCGCTACAGATGATCCAGAAATAACAAGTCATCCAGCTAATTGTTTAATGGCAAGAATTGGCAAAAATATTACATTAGAACAGCAACAAGCGTTTGA	AGTAATTGCCATCGGTTGTACG	GAGGGTGGTAATAGTCGTTGAC	AGTAATTGCCATCGGTTGTACGGGTGGACAACATCGATCTGTAGCATTAGCAGAACGACTAGGTAATTATCTAAATGAAGTATTTGAATATAATGTTTATGTGCATCATAGGGACGCACATATTGAAAGTGGCGAGAAAAAATGAGACAAATAAAAGTTGTACTTATCGGTGGTGGCACTGGCTTATCAGTTATGGCTAGGGGATTAAGAGAATTCCCAATTGATATTACGGCGATTGTAACAGTTGCTGATAATGGTGGGAG	ATGAAATTGAGCGCTGGTCTAC	AGTTTGCGAACAACGACAAGAT	ATGAAATTGAGCGCTGGTCTACAGGTAACCTTCCATATTTAATCGAATTGGGGGCAATTGAAGTCAGCATCAATTTTAGGCAATTACATCTTGCAGAAAAGCTAATACAACTTAGCCTTTCTACACCAGAATTCGAGGATTATATCGTTATAACTACTGAATATTACTGGCATTGGGATTTAAAAAATTCAAAGTTAGATGTATTTGACTATAAAAAATTAATGCAGCGGTTAATGGCAACTGGTGGACTTGAAATATTCGCTACAGATGATCCAGAAATAACAAGTCATCCAGCTAATTGTTTAATGGCAAGAATTGGCAAAAATATTACATTAGAACAGCAACAAGCGTTTGA
GCA_001296985.1	PRJNA270571	SAMN03267304		na	1280	1280	Staphylococcus aureus	strain=GR2		latest	Complete Genome	Major	Full	2015-09-22	ASM129698v1	University of Groningen, University Medical Center Groningen	GCF_001296985.1	identical	https://ftp.ncbi.nlm.nih.gov/genomes/all/GCA/001/296/985/GCA_001296985.1_ASM129698v1			na	......................	......................	AGTAATTGCCATCGGTTGTACGGGTGGACAACATCGATCTGTAGCATTAGCAGAACGACTAGGTAATTATCTAAATGAAGTATTTGAATATAATGTTTATGTGCATCATAGGGACGCACATATTGAAAGTGGCGAGAAAAAATGAGACAAATAAAAGTTGTACTTATCGGTGGTGGCACTGGCTTATCAGTTATGGCTAGGGGATTAAGAGAATTCCCAATTGATATTACGGCGATTGTAACAGTTGCTGATAATGGTGGGAG	......................	......................	ATGAAATTGAGCGCTGGTCTACAGGTAACCTTCCATATTTAATCGAATTGGGGGCAATTGAAGTCAGCATCAATTTTAGGCAATTACATCTTGCAGAAAAGCTAATACAACTTAGCCTTTCTACACCAGAATTCGAGGATTATATCGTTATAACTACTGAATATTACTGGCATTGGGATTTAAAAAATTCAAAGTTAGATGTATTTGACTATAAAAAATTAATGCAGCGGTTAATGGCAACTGGTGGACTTGAAATATTCGCTACAGATGATCCAGAAATAACAAGTCATCCAGCTAATTGTTTAATGGCAAGAATTGGCAAAAATATTACATTAGAACAGCAACAAGCGTTTGA	AGTAATTGCCATCGGTTGTACG	GAGGGTGGTAATAGTCGTTGAC	AGTAATTGCCATCGGTTGTACGGGTGGACAACATCGATCTGTAGCATTAGCAGAACGACTAGGTAATTATCTAAATGAAGTATTTGAATATAATGTTTATGTGCATCATAGGGACGCACATATTGAAAGTGGCGAGAAAAAATGAGACAAATAAAAGTTGTACTTATCGGTGGTGGCACTGGCTTATCAGTTATGGCTAGGGGATTAAGAGAATTCCCAATTGATATTACGGCGATTGTAACAGTTGCTGATAATGGTGGGAG	ATGAAATTGAGCGCTGGTCTAC	AGTTTGCGAACAACGACAAGAT	ATGAAATTGAGCGCTGGTCTACAGGTAACCTTCCATATTTAATCGAATTGGGGGCAATTGAAGTCAGCATCAATTTTAGGCAATTACATCTTGCAGAAAAGCTAATACAACTTAGCCTTTCTACACCAGAATTCGAGGATTATATCGTTATAACTACTGAATATTACTGGCATTGGGATTTAAAAAATTCAAAGTTAGATGTATTTGACTATAAAAAATTAATGCAGCGGTTAATGGCAACTGGTGGACTTGAAATATTCGCTACAGATGATCCAGAAATAACAAGTCATCCAGCTAATTGTTTAATGGCAAGAATTGGCAAAAATATTACATTAGAACAGCAACAAGCGTTTGA
GCA_001298325.2	PRJNA293604	SAMN04008874		na	1280	1280	Staphylococcus aureus	strain=BA01611		latest	Complete Genome	Major	Full	2017-03-29	ASM129832v2	Northwest A&F University	GCF_001298325.2	identical	https://ftp.ncbi.nlm.nih.gov/genomes/all/GCA/001/298/325/GCA_001298325.2_ASM129832v2			na	......................	......................	AGTAATTGCCATCGGTTGTACGGGTGGACAACATCGATCTGTAGCATTAGCAGAACGACTAGGTAATTATCTAAATGAAGTATTTGAATATAATGTTTATGTGCATCATAGGGACGCACATATTGAAAGTGGCGAGAAAAAATGAGACAAATAAAAGTTGTACTTATCGGTGGTGGCACTGGCTTATCAGTTATGGCTAGGGGATTAAGAGAATTCCCAATTGATATTACGGCGATTGTAACAGTTGCTGATAATGGTGGGAG	......................	......................	ATGAAATTGAGCGCTGGTCTACAGGTAAGCTTCCATATTTAATCGAATTGGGGGCAATTGAAGTCAGCATCAATTTTAGGCAATTACAACTTGCAGAAAAGCTGATACAACTTAGCCTTTCTACACCAGAATTCGAGAATTATATCGTTATAACTACAGAATATTACTGGCATTGGGATTTAAAAAATTCAAAGTTAGATGTATTTGACTATAAAAAATTAATGCAGCGGTTAATGGCAACTGGTGGACTTGAAATATTCGCTACAGATGATCCAGAAATAACAAGTCATCCAGCTAATTGTTTAATGGCAAGAATTGGCAAAAACATTACATTAGAACAGCAACAAGCGTTTGA	AGTAATTGCCATCGGTTGTACG	GAGGGTGGTAATAGTCGTTGAC	AGTAATTGCCATCGGTTGTACGGGTGGACAACATCGATCTGTAGCATTAGCAGAACGACTAGGTAATTATCTAAATGAAGTATTTGAATATAATGTTTATGTGCATCATAGGGACGCACATATTGAAAGTGGCGAGAAAAAATGAGACAAATAAAAGTTGTACTTATCGGTGGTGGCACTGGCTTATCAGTTATGGCTAGGGGATTAAGAGAATTCCCAATTGATATTACGGCGATTGTAACAGTTGCTGATAATGGTGGGAG	ATGAAATTGAGCGCTGGTCTAC	AGTTTGCGAACAACGACAAGAT	ATGAAATTGAGCGCTGGTCTACAGGTAAGCTTCCATATTTAATCGAATTGGGGGCAATTGAAGTCAGCATCAATTTTAGGCAATTACAACTTGCAGAAAAGCTGATACAACTTAGCCTTTCTACACCAGAATTCGAGAATTATATCGTTATAACTACAGAATATTACTGGCATTGGGATTTAAAAAATTCAAAGTTAGATGTATTTGACTATAAAAAATTAATGCAGCGGTTAATGGCAACTGGTGGACTTGAAATATTCGCTACAGATGATCCAGAAATAACAAGTCATCCAGCTAATTGTTTAATGGCAAGAATTGGCAAAAACATTACATTAGAACAGCAACAAGCGTTTGA
GCA_001307235.1	PRJNA287201	SAMN03777299		na	1280	1280	Staphylococcus aureus	strain=JS395		latest	Complete Genome	Major	Full	2015-10-06	ASM130723v1	Statens Serum Institut	GCF_001307235.1	identical	https://ftp.ncbi.nlm.nih.gov/genomes/all/GCA/001/307/235/GCA_001307235.1_ASM130723v1			na	......................	......................	AGTAATTGCCATCGGTTGTACGGGTGGACAGCATAGATCTGTAGCATTAGCAGAACGACTAGGTAATTATCTAAATGAAGTATTTGAATATAATGTTTATGTGCATCATAGGGACGCACATATTGAAAGTGGCGAGAAAAAATGAGACAAATAAAAGTTGTACTTATCGGTGGTGGCACTGGCTTATCAGTCATGGCTAGGGGATTAAGAGAATTTCCAATTGATATTACAGCGATTGTAACAGTTGCTGATAATGGTGGGAG	......................	......................	ATGAAATTGAGCGCTGGTCTACAGGTAACCTTCCATATTTAATCAAATTGGGGGCAATTGAAGTCAGCATCAATTTTAGGCAATTACAACTTGCAGAAAAGTTAATACAACTTAGCCTTTCTACACCAGAATTCGAGGATTATATCGTTATAACTACTGAATATTACTGGCATTGGGATTTAAAAAATTCAAAGTTAGATGTATTTGACTATAAAAAATTAATGCAGCGGTTAATGGCAACTGGTGGACTTGAAATATTCGCTACAGATGATCCAGAAATAACAAGTCATCCAGCTAATTGTTTAATGGCAAGAATTGGCAAAAACATTACATTAGAACAGCAACAAGCGTTTGA	AGTAATTGCCATCGGTTGTACG	GAGGGTGGTAATAGTCGTTGAC	AGTAATTGCCATCGGTTGTACGGGTGGACAGCATAGATCTGTAGCATTAGCAGAACGACTAGGTAATTATCTAAATGAAGTATTTGAATATAATGTTTATGTGCATCATAGGGACGCACATATTGAAAGTGGCGAGAAAAAATGAGACAAATAAAAGTTGTACTTATCGGTGGTGGCACTGGCTTATCAGTCATGGCTAGGGGATTAAGAGAATTTCCAATTGATATTACAGCGATTGTAACAGTTGCTGATAATGGTGGGAG	ATGAAATTGAGCGCTGGTCTAC	AGTTTGCGAACAACGACAAGAT	ATGAAATTGAGCGCTGGTCTACAGGTAACCTTCCATATTTAATCAAATTGGGGGCAATTGAAGTCAGCATCAATTTTAGGCAATTACAACTTGCAGAAAAGTTAATACAACTTAGCCTTTCTACACCAGAATTCGAGGATTATATCGTTATAACTACTGAATATTACTGGCATTGGGATTTAAAAAATTCAAAGTTAGATGTATTTGACTATAAAAAATTAATGCAGCGGTTAATGGCAACTGGTGGACTTGAAATATTCGCTACAGATGATCCAGAAATAACAAGTCATCCAGCTAATTGTTTAATGGCAAGAATTGGCAAAAACATTACATTAGAACAGCAACAAGCGTTTGA
GCA_001444345.1	PRJNA301649	SAMN04253017		na	1280	1280	Staphylococcus aureus	strain=XQ		latest	Complete Genome	Major	Full	2015-11-17	ASM144434v1	Third Military Medical University	GCF_001444345.1	identical	https://ftp.ncbi.nlm.nih.gov/genomes/all/GCA/001/444/345/GCA_001444345.1_ASM144434v1			na	......................	......................	AGTAATTGCCATCGGTTGTACGGGTGGACAACATAGATCTGTAGCATTAGCAGAACGACTAGGTAATTATCTAAATGAAGTATTTGAATATAATGTTTATGTGCATCATAGGGACGCACATATTGAAAGTGGCGAGAAAAAATGAGACAAATAAAAGTTGTACTTATCGGTGGTGGCACTGGCTTATCAGTCATGGCTAGGGGATTAAGAGAATTCCCAATTGATATTACAGCGATTGTAACAGTTGCTGATAATGGTGGGAG	......................	......................	ATGAAATTGAGCGCTGGTCTACAGGTAACCTTCCATATTTAATCGAATTGGGGGCAATTGAAGTCAGCATCAATTTTAGGCAATTACAACTTGCAGAAAAGCTAATACAACTTAGCCTTTCCACACCAGAATTCGAGGATTATATCGTTATAACTACAGAGTATTACTGGCATTGGGATTTAAAAAATTCAAAGTTAGATGTATTTGACTATAAAAAATTAATGCAGCGGTTAATGGCAACTGGTGGACTTGAAATATTCGCTACAGATGATCCAGAAATAACAAGTCATCCAGCTAATTGTTTAATGGCAAGAATTGGCAAAAATATTACATTAGAACAGCAACAAGCGTTTGA	AGTAATTGCCATCGGTTGTACG	GAGGGTGGTAATAGTCGTTGAC	AGTAATTGCCATCGGTTGTACGGGTGGACAACATAGATCTGTAGCATTAGCAGAACGACTAGGTAATTATCTAAATGAAGTATTTGAATATAATGTTTATGTGCATCATAGGGACGCACATATTGAAAGTGGCGAGAAAAAATGAGACAAATAAAAGTTGTACTTATCGGTGGTGGCACTGGCTTATCAGTCATGGCTAGGGGATTAAGAGAATTCCCAATTGATATTACAGCGATTGTAACAGTTGCTGATAATGGTGGGAG	ATGAAATTGAGCGCTGGTCTAC	AGTTTGCGAACAACGACAAGAT	ATGAAATTGAGCGCTGGTCTACAGGTAACCTTCCATATTTAATCGAATTGGGGGCAATTGAAGTCAGCATCAATTTTAGGCAATTACAACTTGCAGAAAAGCTAATACAACTTAGCCTTTCCACACCAGAATTCGAGGATTATATCGTTATAACTACAGAGTATTACTGGCATTGGGATTTAAAAAATTCAAAGTTAGATGTATTTGACTATAAAAAATTAATGCAGCGGTTAATGGCAACTGGTGGACTTGAAATATTCGCTACAGATGATCCAGAAATAACAAGTCATCCAGCTAATTGTTTAATGGCAAGAATTGGCAAAAATATTACATTAGAACAGCAACAAGCGTTTGA
GCA_001456215.1	PRJNA263760	SAMN03145755		na	1280	1280	Staphylococcus aureus	strain=MS4		latest	Complete Genome	Major	Full	2015-12-03	ASM145621v1	Shanghai Majorbio Bio-pharm Technology Co.,Ltd.	GCF_001456215.1	identical	https://ftp.ncbi.nlm.nih.gov/genomes/all/GCA/001/456/215/GCA_001456215.1_ASM145621v1			na	......................	......................	AGTAATTGCCATCGGTTGTACGGGTGGACAACATAGATCTGTAGCATTAGCAGAACGACTAGGTAATTATCTAAATGAAGTATTTGAATATAATGTTTATGTGCATCATAGGGACGCACATATTGAAAGTGGCGAGAAAAAATGAGACAAATAAAAGTTGTACTTATCGGTGGTGGCACTGGCTTATCAGTCATGGCTAGGGGATTAAGAGAATTCCCAATTGATATTACAGCGATTGTAACAGTTGCTGATAATGGTGGGAG	......................	......................	ATGAAATTGAGCGCTGGTCTACAGGTAACCTTCCATATTTAATCGAATTGGGGGCAATTGAAGTCAGCATCAATTTTAGGCAATTACAACTTGCAGAAAAGCTAATACAACTTAGCCTTTCTCCACCAGAATTCGAGGATTATATCGTTATAACTACAGAATATTACTGGCATTGGGATTTAAAAAATTCAAAGTTAGATGTATTTGACTATAAAAAATTAATGCAGCGATTAATGGCAACTGGTGGACTTGAAATATTCGCTACAGATGATCCAGAAATAACAAGTCATCCAGCTAATTGTTTAATGGCAAGAATTGGCAAAAATATTACATTAGAACAGCAACAAGCGTTTGA	AGTAATTGCCATCGGTTGTACG	GAGGGTGGTAATAGTCGTTGAC	AGTAATTGCCATCGGTTGTACGGGTGGACAACATAGATCTGTAGCATTAGCAGAACGACTAGGTAATTATCTAAATGAAGTATTTGAATATAATGTTTATGTGCATCATAGGGACGCACATATTGAAAGTGGCGAGAAAAAATGAGACAAATAAAAGTTGTACTTATCGGTGGTGGCACTGGCTTATCAGTCATGGCTAGGGGATTAAGAGAATTCCCAATTGATATTACAGCGATTGTAACAGTTGCTGATAATGGTGGGAG	ATGAAATTGAGCGCTGGTCTAC	AGTTTGCGAACAACGACAAGAT	ATGAAATTGAGCGCTGGTCTACAGGTAACCTTCCATATTTAATCGAATTGGGGGCAATTGAAGTCAGCATCAATTTTAGGCAATTACAACTTGCAGAAAAGCTAATACAACTTAGCCTTTCTCCACCAGAATTCGAGGATTATATCGTTATAACTACAGAATATTACTGGCATTGGGATTTAAAAAATTCAAAGTTAGATGTATTTGACTATAAAAAATTAATGCAGCGATTAATGGCAACTGGTGGACTTGAAATATTCGCTACAGATGATCCAGAAATAACAAGTCATCCAGCTAATTGTTTAATGGCAAGAATTGGCAAAAATATTACATTAGAACAGCAACAAGCGTTTGA
GCA_001457495.1	PRJEB6403	SAMEA2479566		na	1280	1280	Staphylococcus aureus	strain=NCTC13435		latest	Complete Genome	Major	Full	2015-03-22	NCTC13435	SC	GCF_001457495.1	identical	https://ftp.ncbi.nlm.nih.gov/genomes/all/GCA/001/457/495/GCA_001457495.1_NCTC13435			na	......................	......................	AGTAATTGCCATCGGTTGTACGGGTGGACAACATCGATCTGTAGCATTAGCAGAACGACTAGGTAATTATCTAAATGAAGTATTTGAATATAATGTTTATGTGCATCATAGGGACGCACATATTGAAAGTGGCGAGAAAAAATGAGACAAATAAAAGTTGTACTTATCGGTGGTGGCACTGGCTTATCAGTTATGGCTAGGGGATTAAGAGAATTCCCAATTGATATTACGGCGATTGTAACAGTTGCTGATAATGGTGGGAG	......................	......................	ATGAAATTGAGCGCTGGTCTACAGGTAACCTTCCATATTTAATCGAATTGGGGGCAATTGAAGTCAGCATCAATTTTAGGCAATTACATCTTGCAGAAAAGCTAATACAACTTAGCCTTTCTACACCAGAATTCGAGGATTATATCGTTATAACTACTGAATATTACTGGCATTGGGATTTAAAAAATTCAAAGTTAGATGTATTTGACTATAAAAAATTAATGCAGCGGTTAATGGCAACTGGTGGACTTGAAATATTCGCTACAGATGATCCAGAAATAACAAGTCATCCAGCTAATTGTTTAATGGCAAGAATTGGCAAAAATATTACATTAGAACAGCAACAAGCGTTTGA	AGTAATTGCCATCGGTTGTACG	GAGGGTGGTAATAGTCGTTGAC	AGTAATTGCCATCGGTTGTACGGGTGGACAACATCGATCTGTAGCATTAGCAGAACGACTAGGTAATTATCTAAATGAAGTATTTGAATATAATGTTTATGTGCATCATAGGGACGCACATATTGAAAGTGGCGAGAAAAAATGAGACAAATAAAAGTTGTACTTATCGGTGGTGGCACTGGCTTATCAGTTATGGCTAGGGGATTAAGAGAATTCCCAATTGATATTACGGCGATTGTAACAGTTGCTGATAATGGTGGGAG	ATGAAATTGAGCGCTGGTCTAC	AGTTTGCGAACAACGACAAGAT	ATGAAATTGAGCGCTGGTCTACAGGTAACCTTCCATATTTAATCGAATTGGGGGCAATTGAAGTCAGCATCAATTTTAGGCAATTACATCTTGCAGAAAAGCTAATACAACTTAGCCTTTCTACACCAGAATTCGAGGATTATATCGTTATAACTACTGAATATTACTGGCATTGGGATTTAAAAAATTCAAAGTTAGATGTATTTGACTATAAAAAATTAATGCAGCGGTTAATGGCAACTGGTGGACTTGAAATATTCGCTACAGATGATCCAGAAATAACAAGTCATCCAGCTAATTGTTTAATGGCAAGAATTGGCAAAAATATTACATTAGAACAGCAACAAGCGTTTGA
GCA_001465635.1	PRJNA305475	SAMN04325935		na	1280	1280	Staphylococcus aureus	strain=RIVM1295		latest	Complete Genome	Major	Full	2015-12-14	ASM146563v1	RIVM	GCF_001465635.1	identical	https://ftp.ncbi.nlm.nih.gov/genomes/all/GCA/001/465/635/GCA_001465635.1_ASM146563v1			na	......................	......................	AGTAATTGCCATCGGTTGTACGGGTGGACAACATAGATCTGTAGCATTAGCAGAACGACTAGGTAATTATCTAAATGAAGTATTTGAATATAATGTTTATGTGCATCATAGAGACGCACATATTGAAAGTGGCGAGAAAAAATGAGACAAATAAAAGTTGTACTTATCGGTGGTGGCACTGGCTTATCAGTCATGGCTAGGGGATTAAGAGAATTCCCAATTGATATTACAGCGATTGTAACAGTTGCTGATAATGGTGGGAG	......................	......................	ATGAAATTGAGCGCTGGTCTACAGGTAACCTTCCATATTTAATCGAATTGGGGGCAATTGAAGTCAGCATCAATTTTAGGCAATTACAACTTGCAGAAAAGCTAATACAACTTAGCCTTTCTACACCAGAATTCGAGGATTATATCGTTATAACTACTGAATATTACTGGCATTGGGATTTAAAAAATTCAAAGTTAGATGTATTTGACTATAAAAAATTAATGCAGCGGTTAATGGCAACTGGTGGACTTGAAATATTCGCTACAGATGATCCAGAAATAACAAGTCATCCAGCTAATTGTTTAATGGCAAGAATTGGCAAAAATATTACATTAGAACAGCAACAAGCGTTTGA	AGTAATTGCCATCGGTTGTACG	GAGGGTGGTAATAGTCGTTGAC	AGTAATTGCCATCGGTTGTACGGGTGGACAACATAGATCTGTAGCATTAGCAGAACGACTAGGTAATTATCTAAATGAAGTATTTGAATATAATGTTTATGTGCATCATAGAGACGCACATATTGAAAGTGGCGAGAAAAAATGAGACAAATAAAAGTTGTACTTATCGGTGGTGGCACTGGCTTATCAGTCATGGCTAGGGGATTAAGAGAATTCCCAATTGATATTACAGCGATTGTAACAGTTGCTGATAATGGTGGGAG	ATGAAATTGAGCGCTGGTCTAC	AGTTTGCGAACAACGACAAGAT	ATGAAATTGAGCGCTGGTCTACAGGTAACCTTCCATATTTAATCGAATTGGGGGCAATTGAAGTCAGCATCAATTTTAGGCAATTACAACTTGCAGAAAAGCTAATACAACTTAGCCTTTCTACACCAGAATTCGAGGATTATATCGTTATAACTACTGAATATTACTGGCATTGGGATTTAAAAAATTCAAAGTTAGATGTATTTGACTATAAAAAATTAATGCAGCGGTTAATGGCAACTGGTGGACTTGAAATATTCGCTACAGATGATCCAGAAATAACAAGTCATCCAGCTAATTGTTTAATGGCAAGAATTGGCAAAAATATTACATTAGAACAGCAACAAGCGTTTGA
GCA_001465675.1	PRJNA305475	SAMN04325938		na	1280	1280	Staphylococcus aureus	strain=RIVM1607		latest	Complete Genome	Major	Full	2015-12-14	ASM146567v1	RIVM	GCF_001465675.1	identical	https://ftp.ncbi.nlm.nih.gov/genomes/all/GCA/001/465/675/GCA_001465675.1_ASM146567v1			na	......................	......................	AGTAATTGCCATCGGTTGTACGGGTGGACAACATAGATCTGTAGCATTAGCAGAACGACTAGGTAATTATCTAAATGAAGTATTTGAATATAATGTTTATGTGCATCATAGAGACGCACATATTGAAAGTGGCGAGAAAAAATGAGACAAATAAAAGTTGTACTTATCGGTGGTGGCACTGGCTTATCAGTCATGGCTAGGGGATTAAGAGAATTCCCAATTGATATTACAGCGATTGTAACAGTTGCTGATAATGGTGGGAG	......................	......................	ATGAAATTGAGCGCTGGTCTACAGGTAACCTTCCATATTTAATCGAATTGGGGGCAATTGAAGTCAGCATCAATTTTAGGCAATTACAACTTGCAGAAAAGCTAATACAACTTAGCCTTTCTACACCAGAATTCGAGGATTATATCGTTATAACTACTGAATATTACTGGCATTGGGATTTAAAAAATTCAAAGTTAGATGTATTTGACTATAAAAAATTAATGCAGCGGTTAATGGCAACTGGTGGACTTGAAATATTCGCTACAGATGATCCAGAAATAACAAGTCATCCAGCTAATTGTTTAATGGCAAGAATTGGCAAAAATATTACATTAGAACAGCAACAAGCGTTTGA	AGTAATTGCCATCGGTTGTACG	GAGGGTGGTAATAGTCGTTGAC	AGTAATTGCCATCGGTTGTACGGGTGGACAACATAGATCTGTAGCATTAGCAGAACGACTAGGTAATTATCTAAATGAAGTATTTGAATATAATGTTTATGTGCATCATAGAGACGCACATATTGAAAGTGGCGAGAAAAAATGAGACAAATAAAAGTTGTACTTATCGGTGGTGGCACTGGCTTATCAGTCATGGCTAGGGGATTAAGAGAATTCCCAATTGATATTACAGCGATTGTAACAGTTGCTGATAATGGTGGGAG	ATGAAATTGAGCGCTGGTCTAC	AGTTTGCGAACAACGACAAGAT	ATGAAATTGAGCGCTGGTCTACAGGTAACCTTCCATATTTAATCGAATTGGGGGCAATTGAAGTCAGCATCAATTTTAGGCAATTACAACTTGCAGAAAAGCTAATACAACTTAGCCTTTCTACACCAGAATTCGAGGATTATATCGTTATAACTACTGAATATTACTGGCATTGGGATTTAAAAAATTCAAAGTTAGATGTATTTGACTATAAAAAATTAATGCAGCGGTTAATGGCAACTGGTGGACTTGAAATATTCGCTACAGATGATCCAGAAATAACAAGTCATCCAGCTAATTGTTTAATGGCAAGAATTGGCAAAAATATTACATTAGAACAGCAACAAGCGTTTGA
GCA_001465755.1	PRJNA305475	SAMN04325940		na	1280	1280	Staphylococcus aureus	strain=RIVM3897		latest	Complete Genome	Major	Full	2015-12-14	ASM146575v1	RIVM	GCF_001465755.1	identical	https://ftp.ncbi.nlm.nih.gov/genomes/all/GCA/001/465/755/GCA_001465755.1_ASM146575v1			na	......................	......................	AGTAATTGCCATCGGTTGTACGGGTGGACAACATAGATCTGTAGCATTAGCAGAACGACTAGGTAATTATCTAAATGAAGTATTTGAATATAATGTTTATGTGCATCATAGAGACGCACATATTGAAAGTGGCGAGAAAAAATGAGACAAATAAAAGTTGTACTTATCGGTGGTGGCACTGGCTTATCAGTCATGGCTAGGGGATTAAGAGAATTCCCAATTGATATTACAGCGATTGTAACAGTTGCTGATAATGGTGGGAG	......................	......................	ATGAAATTGAGCGCTGGTCTACAGGTAACCTTCCATATTTAATCGAATTGGGGGCAATTGAAGTCAGCATCAATTTTAGGCAATTACAACTTGCAGAAAAGCTAATACAACTTAGCCTTTCTACACCAGAATTCGAGGATTATATCGTTATAACTACTGAATATTACTGGCATTGGGATTTAAAAAATTCAAAGTTAGATGTATTTGACTATAAAAAATTAATGCAGCGGTTAATGGCAACTGGTGGACTTGAAATATTCGCTACAGATGATCCAGAAATAACAAGTCATCCAGCTAATTGTTTAATGGCAAGAATTGGCAAAAATATTACATTAGAACAGCAACAAGCGTTTGA	AGTAATTGCCATCGGTTGTACG	GAGGGTGGTAATAGTCGTTGAC	AGTAATTGCCATCGGTTGTACGGGTGGACAACATAGATCTGTAGCATTAGCAGAACGACTAGGTAATTATCTAAATGAAGTATTTGAATATAATGTTTATGTGCATCATAGAGACGCACATATTGAAAGTGGCGAGAAAAAATGAGACAAATAAAAGTTGTACTTATCGGTGGTGGCACTGGCTTATCAGTCATGGCTAGGGGATTAAGAGAATTCCCAATTGATATTACAGCGATTGTAACAGTTGCTGATAATGGTGGGAG	ATGAAATTGAGCGCTGGTCTAC	AGTTTGCGAACAACGACAAGAT	ATGAAATTGAGCGCTGGTCTACAGGTAACCTTCCATATTTAATCGAATTGGGGGCAATTGAAGTCAGCATCAATTTTAGGCAATTACAACTTGCAGAAAAGCTAATACAACTTAGCCTTTCTACACCAGAATTCGAGGATTATATCGTTATAACTACTGAATATTACTGGCATTGGGATTTAAAAAATTCAAAGTTAGATGTATTTGACTATAAAAAATTAATGCAGCGGTTAATGGCAACTGGTGGACTTGAAATATTCGCTACAGATGATCCAGAAATAACAAGTCATCCAGCTAATTGTTTAATGGCAAGAATTGGCAAAAATATTACATTAGAACAGCAACAAGCGTTTGA
GCA_001515665.1	PRJNA288680	SAMN03835466		na	1280	1280	Staphylococcus aureus	strain=Gv51		latest	Complete Genome	Major	Full	2016-01-15	ASM151566v1	LNCC	GCF_001515665.1	identical	https://ftp.ncbi.nlm.nih.gov/genomes/all/GCA/001/515/665/GCA_001515665.1_ASM151566v1			na	......................	......................	AGTAATTGCCATCGGTTGTACGGGTGGACAACATCGATCTGTAGCATTAGCAGAACGACTAGGTAATTATCTAAATGAAGTATTTGAATATAATGTTTATGTGCATCATAGGGACGCACATATTGAAAGTGGCGAGAAAAAATGAGACAAATAAAAGTTGTACTTATCGGTGGTGGCACTGGCTTATCAGTTATGGCTAGGGGATTAAGAGAATTCCCAATTGATATTACGGCGATTGTAACAGTTGCTGATAATGGTGGGAG	......................	......................	ATGAAATTGAGCGCTGGTCTACAGGTAAGCTTCCATATTTAATCGAATTGGGGGCAATTGAAGTCAGCATCAATTTTAGGCAATTACAACTTGCAGAAAAGCTGATACAACTTAGCCTTTCTACACCAGAATTCGAGAATTATATCGTTATAACTACAGAATATTACTGGCATTGGGATTTAAAAAATTCAAAGTTAGATGTATTTGACTATAAAAAATTAATGCAGCGGTTAATGGCAACTGGTGGACTTGAAATATTCGCTACAGATGATCCAGAAATAACAAGTCATCCAGCTAATTGTTTAATGGCAAGAATTGGCAAAAACATTACATTAGAACAGCAACAAGCGTTTGA	AGTAATTGCCATCGGTTGTACG	GAGGGTGGTAATAGTCGTTGAC	AGTAATTGCCATCGGTTGTACGGGTGGACAACATCGATCTGTAGCATTAGCAGAACGACTAGGTAATTATCTAAATGAAGTATTTGAATATAATGTTTATGTGCATCATAGGGACGCACATATTGAAAGTGGCGAGAAAAAATGAGACAAATAAAAGTTGTACTTATCGGTGGTGGCACTGGCTTATCAGTTATGGCTAGGGGATTAAGAGAATTCCCAATTGATATTACGGCGATTGTAACAGTTGCTGATAATGGTGGGAG	ATGAAATTGAGCGCTGGTCTAC	AGTTTGCGAACAACGACAAGAT	ATGAAATTGAGCGCTGGTCTACAGGTAAGCTTCCATATTTAATCGAATTGGGGGCAATTGAAGTCAGCATCAATTTTAGGCAATTACAACTTGCAGAAAAGCTGATACAACTTAGCCTTTCTACACCAGAATTCGAGAATTATATCGTTATAACTACAGAATATTACTGGCATTGGGATTTAAAAAATTCAAAGTTAGATGTATTTGACTATAAAAAATTAATGCAGCGGTTAATGGCAACTGGTGGACTTGAAATATTCGCTACAGATGATCCAGAAATAACAAGTCATCCAGCTAATTGTTTAATGGCAAGAATTGGCAAAAACATTACATTAGAACAGCAACAAGCGTTTGA
GCA_001515685.1	PRJNA286121	SAMN03765155		na	1280	1280	Staphylococcus aureus	strain=Be62		latest	Complete Genome	Major	Full	2016-01-15	ASM151568v1	LNCC	GCF_001515685.1	identical	https://ftp.ncbi.nlm.nih.gov/genomes/all/GCA/001/515/685/GCA_001515685.1_ASM151568v1			na	......................	......................	AGTAATTGCCATCGGTTGTACGGGTGGACAACATCGATCTGTAGCATTAGCAGAACGACTAGGTAATTATCTAAATGAAGTATTTGAATATAATGTTTATGTGCATCATAGGGACGCACATATTGAAAGTGGCGAGAAAAAATGAGACAAATAAAAGTTGTACTTATCGGTGGTGGCACTGGCTTATCAGTTATGGCTAGGGGATTAAGAGAATTCCCAATTGATATTACGGCGATTGTAACAGTTGCTGATAATGGTGGGAG	......................	......................	ATGAAATTGAGCGCTGGTCTACAGGTAAGCTTCCATATTTAATCGAATTGGGGGCAATTGAAGTCAGCATCAATTTTAGGCAATTACAACTTGCAGAAAAGCTGATACAACTTAGCCTTTCTACACCAGAATTCGAGAATTATATCGTTATAACTACAGAATATTACTGGCATTGGGATTTAAAAAATTCAAAGTTAGATGTATTTGACTATAAAAAATTAATGCAGCGGTTAATGGCAACTGGTGGACTTGAAATATTCGCTACAGATGATCCAGAAATAACAAGTCATCCAGCTAATTGTTTAATGGCAAGAATTGGCAAAAACATTACATTAGAACAGCAACAAGCGTTTGA	AGTAATTGCCATCGGTTGTACG	GAGGGTGGTAATAGTCGTTGAC	AGTAATTGCCATCGGTTGTACGGGTGGACAACATCGATCTGTAGCATTAGCAGAACGACTAGGTAATTATCTAAATGAAGTATTTGAATATAATGTTTATGTGCATCATAGGGACGCACATATTGAAAGTGGCGAGAAAAAATGAGACAAATAAAAGTTGTACTTATCGGTGGTGGCACTGGCTTATCAGTTATGGCTAGGGGATTAAGAGAATTCCCAATTGATATTACGGCGATTGTAACAGTTGCTGATAATGGTGGGAG	ATGAAATTGAGCGCTGGTCTAC	AGTTTGCGAACAACGACAAGAT	ATGAAATTGAGCGCTGGTCTACAGGTAAGCTTCCATATTTAATCGAATTGGGGGCAATTGAAGTCAGCATCAATTTTAGGCAATTACAACTTGCAGAAAAGCTGATACAACTTAGCCTTTCTACACCAGAATTCGAGAATTATATCGTTATAACTACAGAATATTACTGGCATTGGGATTTAAAAAATTCAAAGTTAGATGTATTTGACTATAAAAAATTAATGCAGCGGTTAATGGCAACTGGTGGACTTGAAATATTCGCTACAGATGATCCAGAAATAACAAGTCATCCAGCTAATTGTTTAATGGCAAGAATTGGCAAAAACATTACATTAGAACAGCAACAAGCGTTTGA
GCA_001515705.1	PRJNA288682	SAMN03835488		na	1280	1280	Staphylococcus aureus	strain=Gv88		latest	Complete Genome	Major	Full	2016-01-15	ASM151570v1	LNCC	GCF_001515705.1	identical	https://ftp.ncbi.nlm.nih.gov/genomes/all/GCA/001/515/705/GCA_001515705.1_ASM151570v1			na	......................	......................	AGTAATTGCCATCGGTTGTACGGGTGGACAACATCGATCTGTAGCATTAGCAGAACGACTAGGTAATTATCTAAATGAAGTATTTGAATATAATGTTTATGTGCATCATAGGGACGCACATATTGAAAGTGGCGAGAAAAAATGAGACAAATAAAAGTTGTACTTATCGGTGGTGGCACTGGCTTATCAGTTATGGCTAGGGGATTAAGAGAATTCCCAATTGATATTACGGCGATTGTAACAGTTGCTGATAATGGTGGGAG	......................	......................	ATGAAATTGAGCGCTGGTCTACAGGTAAGCTTCCATATTTAATCGAATTGGGGGCAATTGAAGTCAGCATCAATTTTAGGCAATTACAACTTGCAGAAAAGCTGATACAACTTAGCCTTTCTACACCAGAATTCGAGAATTATATCGTTATAACTACAGAATATTACTGGCATTGGGATTTAAAAAATTCAAAGTTAGATGTATTTGACTATAAAAAATTAATGCAGCGGTTAATGGCAACTGGTGGACTTGAAATATTCGCTACAGATGATCCAGAAATAACAAGTCATCCAGCTAATTGTTTAATGGCAAGAATTGGCAAAAACATTACATTAGAACAGCAACAAGCGTTTGA	AGTAATTGCCATCGGTTGTACG	GAGGGTGGTAATAGTCGTTGAC	AGTAATTGCCATCGGTTGTACGGGTGGACAACATCGATCTGTAGCATTAGCAGAACGACTAGGTAATTATCTAAATGAAGTATTTGAATATAATGTTTATGTGCATCATAGGGACGCACATATTGAAAGTGGCGAGAAAAAATGAGACAAATAAAAGTTGTACTTATCGGTGGTGGCACTGGCTTATCAGTTATGGCTAGGGGATTAAGAGAATTCCCAATTGATATTACGGCGATTGTAACAGTTGCTGATAATGGTGGGAG	ATGAAATTGAGCGCTGGTCTAC	AGTTTGCGAACAACGACAAGAT	ATGAAATTGAGCGCTGGTCTACAGGTAAGCTTCCATATTTAATCGAATTGGGGGCAATTGAAGTCAGCATCAATTTTAGGCAATTACAACTTGCAGAAAAGCTGATACAACTTAGCCTTTCTACACCAGAATTCGAGAATTATATCGTTATAACTACAGAATATTACTGGCATTGGGATTTAAAAAATTCAAAGTTAGATGTATTTGACTATAAAAAATTAATGCAGCGGTTAATGGCAACTGGTGGACTTGAAATATTCGCTACAGATGATCCAGAAATAACAAGTCATCCAGCTAATTGTTTAATGGCAAGAATTGGCAAAAACATTACATTAGAACAGCAACAAGCGTTTGA
GCA_001515745.1	PRJNA288685	SAMN03835492		na	1280	1280	Staphylococcus aureus	strain=HC1340		latest	Complete Genome	Major	Full	2016-01-15	ASM151574v1	LNCC	GCF_001515745.1	identical	https://ftp.ncbi.nlm.nih.gov/genomes/all/GCA/001/515/745/GCA_001515745.1_ASM151574v1			na	......................	......................	AGTAATTGCCATCGGTTGTACGGGTGGACAACATCGATCTGTAGCATTAGCAGAACGACTAGGTAATTATCTAAATGAAGTATTTGAATATAATGTTTATGTGCATCATAGGGACGCACATATTGAAAGTGGCGAGAAAAAATGAGACAAATAAAAGTTGTACTTATCGGTGGTGGCACTGGCTTATCAGTTATGGCTAGGGGATTAAGAGAATTCCCAATTGATATTACGGCGATTGTAACAGTTGCTGATAATGGTGGGAG	......................	......................	ATGAAATTGAGCGCTGGTCTACAGGTAAGCTTCCATATTTAATCGAATTGGGGGCAATTGAAGTCAGCATCAATTTTAGGCAATTACAACTTGCAGAAAAGCTGATACAACTTAGCCTTTCTACACCAGAATTCGAGAATTATATCGTTATAACTACAGAATATTACTGGCATTGGGATTTAAAAAATTCAAAGTTAGATGTATTTGACTATAAAAAATTAATGCAGCGGTTAATGGCAACTGGTGGACTTGAAATATTCGCTACAGATGATCCAGAAATAACAAGTCATCCAGCTAATTGTTTAATGGCAAGAATTGGCAAAAACATTACATTAGAACAGCAACAAGCGTTTGA	AGTAATTGCCATCGGTTGTACG	GAGGGTGGTAATAGTCGTTGAC	AGTAATTGCCATCGGTTGTACGGGTGGACAACATCGATCTGTAGCATTAGCAGAACGACTAGGTAATTATCTAAATGAAGTATTTGAATATAATGTTTATGTGCATCATAGGGACGCACATATTGAAAGTGGCGAGAAAAAATGAGACAAATAAAAGTTGTACTTATCGGTGGTGGCACTGGCTTATCAGTTATGGCTAGGGGATTAAGAGAATTCCCAATTGATATTACGGCGATTGTAACAGTTGCTGATAATGGTGGGAG	ATGAAATTGAGCGCTGGTCTAC	AGTTTGCGAACAACGACAAGAT	ATGAAATTGAGCGCTGGTCTACAGGTAAGCTTCCATATTTAATCGAATTGGGGGCAATTGAAGTCAGCATCAATTTTAGGCAATTACAACTTGCAGAAAAGCTGATACAACTTAGCCTTTCTACACCAGAATTCGAGAATTATATCGTTATAACTACAGAATATTACTGGCATTGGGATTTAAAAAATTCAAAGTTAGATGTATTTGACTATAAAAAATTAATGCAGCGGTTAATGGCAACTGGTGGACTTGAAATATTCGCTACAGATGATCCAGAAATAACAAGTCATCCAGCTAATTGTTTAATGGCAAGAATTGGCAAAAACATTACATTAGAACAGCAACAAGCGTTTGA
GCA_001515765.1	PRJNA288686	SAMN03835494		na	1280	1280	Staphylococcus aureus	strain=HC1335		latest	Complete Genome	Major	Full	2016-01-15	ASM151576v1	LNCC	GCF_001515765.1	identical	https://ftp.ncbi.nlm.nih.gov/genomes/all/GCA/001/515/765/GCA_001515765.1_ASM151576v1			na	......................	......................	AGTAATTGCCATCGGTTGTACGGGTGGACAACATCGATCTGTAGCATTAGCAGAACGACTAGGTAATTATCTAAATGAAGTATTTGAATATAATGTTTATGTGCATCATAGGGACGCACATATTGAAAGTGGCGAGAAAAAATGAGACAAATAAAAGTTGTACTTATCGGTGGTGGCACTGGCTTATCAGTTATGGCTAGGGGATTAAGAGAATTCCCAATTGATATTACGGCGATTGTAACAGTTGCTGATAATGGTGGGAG	......................	......................	ATGAAATTGAGCGCTGGTCTACAGGTAAGCTTCCATATTTAATCGAATTGGGGGCAATTGAAGTCAGCATCAATTTTAGGCAATTACAACTTGCAGAAAAGCTGATACAACTTAGCCTTTCTACACCAGAATTCGAGAATTATATCGTTATAACTACAGAATATTACTGGCATTGGGATTTAAAAAATTCAAAGTTAGATGTATTTGACTATAAAAAATTAATGCAGCGGTTAATGGCAACTGGTGGACTTGAAATATTCGCTACAGATGATCCAGAAATAACAAGTCATCCAGCTAATTGTTTAATGGCAAGAATTGGCAAAAACATTACATTAGAACAGCAACAAGCGTTTGA	AGTAATTGCCATCGGTTGTACG	GAGGGTGGTAATAGTCGTTGAC	AGTAATTGCCATCGGTTGTACGGGTGGACAACATCGATCTGTAGCATTAGCAGAACGACTAGGTAATTATCTAAATGAAGTATTTGAATATAATGTTTATGTGCATCATAGGGACGCACATATTGAAAGTGGCGAGAAAAAATGAGACAAATAAAAGTTGTACTTATCGGTGGTGGCACTGGCTTATCAGTTATGGCTAGGGGATTAAGAGAATTCCCAATTGATATTACGGCGATTGTAACAGTTGCTGATAATGGTGGGAG	ATGAAATTGAGCGCTGGTCTAC	AGTTTGCGAACAACGACAAGAT	ATGAAATTGAGCGCTGGTCTACAGGTAAGCTTCCATATTTAATCGAATTGGGGGCAATTGAAGTCAGCATCAATTTTAGGCAATTACAACTTGCAGAAAAGCTGATACAACTTAGCCTTTCTACACCAGAATTCGAGAATTATATCGTTATAACTACAGAATATTACTGGCATTGGGATTTAAAAAATTCAAAGTTAGATGTATTTGACTATAAAAAATTAATGCAGCGGTTAATGGCAACTGGTGGACTTGAAATATTCGCTACAGATGATCCAGAAATAACAAGTCATCCAGCTAATTGTTTAATGGCAAGAATTGGCAAAAACATTACATTAGAACAGCAACAAGCGTTTGA
GCA_001548295.1	PRJDB4160	SAMD00039082		na	1280	1280	Staphylococcus aureus	strain=FDA209P		latest	Complete Genome	Major	Full	2015-09-25	ASM154829v1	Juntendo University	GCF_001548295.1	identical	https://ftp.ncbi.nlm.nih.gov/genomes/all/GCA/001/548/295/GCA_001548295.1_ASM154829v1			na	......................	......................	AGTAATTGCCATCGGTTGTACGGGTGGACAACATCGATCTGTAGCATTAGCAGAACGACTAGGTAATTATCTAAATGAAGTATTTGAATATAATGTTTATGTGCATCATAGGGACGCACATATTGAAAGTGGCGAGAAAAAATGAGACAAATAAAAGTTGTACTTATCGGTGGTGGCACTGGCTTATCAGTTATGGCTAGGGGATTAAGAGAATTCCCAATTGATATTACGGCGATTGTAACAGTTGCTGATAATGGTGGGAG	......................	......................	ATGAAATTGAGCGCTGGTCTACAGGTAACCTTCCATATTTAATCGAATTGGGGGCAATTGAAGTCAGCATCAATTTTAGGCAATTACAACTTGCAGAAAAGCTGATACAACTTAGCCTTTCTACACCAGAATTCGAGAATTATATCGTTATAACTACAGAATATTACTGGCATTGGGATTTAAAAAATTCAAAGTTAGATGTATTTGACTATAAAAAATTAATGCAGCGGTTAATGGCAACTGGTGGACTTGAAATATTCGCTACAGATGATCCAGAAATAACAAGTCATCCAGCTAATTGTTTAATGGCAAGAATTGGCAAAAACATTACATTAGAACAGCAACAAGCGTTTGA	AGTAATTGCCATCGGTTGTACG	GAGGGTGGTAATAGTCGTTGAC	AGTAATTGCCATCGGTTGTACGGGTGGACAACATCGATCTGTAGCATTAGCAGAACGACTAGGTAATTATCTAAATGAAGTATTTGAATATAATGTTTATGTGCATCATAGGGACGCACATATTGAAAGTGGCGAGAAAAAATGAGACAAATAAAAGTTGTACTTATCGGTGGTGGCACTGGCTTATCAGTTATGGCTAGGGGATTAAGAGAATTCCCAATTGATATTACGGCGATTGTAACAGTTGCTGATAATGGTGGGAG	ATGAAATTGAGCGCTGGTCTAC	AGTTTGCGAACAACGACAAGAT	ATGAAATTGAGCGCTGGTCTACAGGTAACCTTCCATATTTAATCGAATTGGGGGCAATTGAAGTCAGCATCAATTTTAGGCAATTACAACTTGCAGAAAAGCTGATACAACTTAGCCTTTCTACACCAGAATTCGAGAATTATATCGTTATAACTACAGAATATTACTGGCATTGGGATTTAAAAAATTCAAAGTTAGATGTATTTGACTATAAAAAATTAATGCAGCGGTTAATGGCAACTGGTGGACTTGAAATATTCGCTACAGATGATCCAGAAATAACAAGTCATCCAGCTAATTGTTTAATGGCAAGAATTGGCAAAAACATTACATTAGAACAGCAACAAGCGTTTGA
GCA_001548415.1	PRJDB4467	SAMD00044982		na	1280	1280	Staphylococcus aureus	strain=MI		latest	Complete Genome	Major	Full	2016-01-16	ASM154841v1	Juntendo University	GCF_001548415.1	identical	https://ftp.ncbi.nlm.nih.gov/genomes/all/GCA/001/548/415/GCA_001548415.1_ASM154841v1			na	......................	......................	AGTAATTGCCATCGGTTGTACGGGTGGACAACATCGATCTGTAGCATTAGCAGAACGACTAGGTAATTATCTAAATGAAGTATTTGAATATAATGTTTATGTGCATCATAGGGACGCACATATTGAAAGTGGCGAGAAAAAATGAGACAAATAAAAGTTGTACTTATCGGTGGTGGCACTGGCTTATCAGTTATGGCTAGGGGATTAAGAGAATTCCCAATTGATATTACGGCGATTGTAACAGTTGCTGATAATGGTGGGAG	......................	......................	ATGAAATTGAGCGCTGGTCTACAGGTAACCTTCCATATTTAATCGAATTGGGGGCAATTGAAGTCAGCATCAATTTTAGGCAATTACATCTTGCAGAAAAGCTAATACAACTTAGCCTTTCTACACCAGAATTCGAGGATTATATCGTTATAACTACTGAATATTACTGGCATTGGGATTTAAAAAATTCAAAGTTAGATGTATTTGACTATAAAAAATTAATGCAGCGGTTAATGGCAACTGGTGGACTTGAAATATTCGCTACAGATGATCCAGAAATAACAAGTCATCCAGCTAATTGTTTAATGGCAAGAATTGGCAAAAATATTACATTAGAACAGCAACAAGCGTTTGA	AGTAATTGCCATCGGTTGTACG	GAGGGTGGTAATAGTCGTTGAC	AGTAATTGCCATCGGTTGTACGGGTGGACAACATCGATCTGTAGCATTAGCAGAACGACTAGGTAATTATCTAAATGAAGTATTTGAATATAATGTTTATGTGCATCATAGGGACGCACATATTGAAAGTGGCGAGAAAAAATGAGACAAATAAAAGTTGTACTTATCGGTGGTGGCACTGGCTTATCAGTTATGGCTAGGGGATTAAGAGAATTCCCAATTGATATTACGGCGATTGTAACAGTTGCTGATAATGGTGGGAG	ATGAAATTGAGCGCTGGTCTAC	AGTTTGCGAACAACGACAAGAT	ATGAAATTGAGCGCTGGTCTACAGGTAACCTTCCATATTTAATCGAATTGGGGGCAATTGAAGTCAGCATCAATTTTAGGCAATTACATCTTGCAGAAAAGCTAATACAACTTAGCCTTTCTACACCAGAATTCGAGGATTATATCGTTATAACTACTGAATATTACTGGCATTGGGATTTAAAAAATTCAAAGTTAGATGTATTTGACTATAAAAAATTAATGCAGCGGTTAATGGCAACTGGTGGACTTGAAATATTCGCTACAGATGATCCAGAAATAACAAGTCATCCAGCTAATTGTTTAATGGCAAGAATTGGCAAAAATATTACATTAGAACAGCAACAAGCGTTTGA
GCA_001549655.1	PRJDB3193	SAMD00020283		na	1280	1280	Staphylococcus aureus	strain=TMUS2126		latest	Complete Genome	Major	Full	2015-03-24	ASM154965v1	Tokai University	GCF_001549655.1	identical	https://ftp.ncbi.nlm.nih.gov/genomes/all/GCA/001/549/655/GCA_001549655.1_ASM154965v1			na	......................	......................	AGTAATTGCCATCGGTTGTACGGGTGGACAACATCGATCTGTAGCATTAGCAGAACGACTAGGTAATTATCTAAATGAAGTATTTGAATATAATGTTTATGTGCATCATAGGGACGCACATATTGAAAGTGGCGAGAAAAAATGAGACAAATAAAAGTTGTACTTATCGGTGGTGGCACTGGCTTATCAGTTATGGCTAGGGGATTAAGAGAATTCCCAATTGATATTACAGCGATTGTAACAGTTGCTGATAATGGTGGGAG	......................	......................	ATGAAATTGAGCGCTGGTCTACAGGTAACCTTCCATATTTAATCGAATTGGGGGCAATTGAAGTCAGCATCAATTTTAGGCAATTACAACTTGCGGAAAAGCTGATACAACTTAGCCTTTCCACACCAGAATTCGAGAATTATATCGTTATAACTACAGAATATTACTGGCATTGGGATTTAAAAAATTCAAAGTTAGATGTATTTGACTATAAAAAATTAATGCAGCGGTTAATGGCAACTGGTGGACTTGAAATATTCGCTACAGATGATCCAGAAATAACAAGTCATCCAGCTAATTGTTTAATGGCAAGAATTGGCAAAAACATTACATTAGAACAGCAACAAGCGTTTGA	AGTAATTGCCATCGGTTGTACG	GAGGGTGGTAATAGTCGTTGAC	AGTAATTGCCATCGGTTGTACGGGTGGACAACATCGATCTGTAGCATTAGCAGAACGACTAGGTAATTATCTAAATGAAGTATTTGAATATAATGTTTATGTGCATCATAGGGACGCACATATTGAAAGTGGCGAGAAAAAATGAGACAAATAAAAGTTGTACTTATCGGTGGTGGCACTGGCTTATCAGTTATGGCTAGGGGATTAAGAGAATTCCCAATTGATATTACAGCGATTGTAACAGTTGCTGATAATGGTGGGAG	ATGAAATTGAGCGCTGGTCTAC	AGTTTGCGAACAACGACAAGAT	ATGAAATTGAGCGCTGGTCTACAGGTAACCTTCCATATTTAATCGAATTGGGGGCAATTGAAGTCAGCATCAATTTTAGGCAATTACAACTTGCGGAAAAGCTGATACAACTTAGCCTTTCCACACCAGAATTCGAGAATTATATCGTTATAACTACAGAATATTACTGGCATTGGGATTTAAAAAATTCAAAGTTAGATGTATTTGACTATAAAAAATTAATGCAGCGGTTAATGGCAACTGGTGGACTTGAAATATTCGCTACAGATGATCCAGAAATAACAAGTCATCCAGCTAATTGTTTAATGGCAAGAATTGGCAAAAACATTACATTAGAACAGCAACAAGCGTTTGA
GCA_001549675.1	PRJDB3193	SAMD00020284		na	1280	1280	Staphylococcus aureus	strain=TMUS2134		latest	Complete Genome	Major	Full	2015-03-24	ASM154967v1	Tokai University	GCF_001549675.1	identical	https://ftp.ncbi.nlm.nih.gov/genomes/all/GCA/001/549/675/GCA_001549675.1_ASM154967v1			na	......................	......................	AGTAATTGCCATCGGTTGTACGGGTGGACAACATCGATCTGTAGCATTAGCAGAACGACTAGGTAATTATCTAAATGAAGTATTTGAATATAATGTTTATGTGCATCATAGGGACGCACATATTGAAAGTGGCGAGAAAAAATGAGACAAATAAAAGTTGTACTTATCGGTGGTGGCACTGGCTTATCAGTTATGGCTAGGGGATTAAGAGAATTCCCAATTGATATTACAGCGATTGTAACAGTTGCTGATAATGGTGGGAG	......................	......................	ATGAAATTGAGCGCTGGTCTACAGGTAACCTTCCATATTTAATCGAATTGGGGGCAATTGAAGTCAGCATCAATTTTAGGCAATTACAACTTGCGGAAAAGCTGATACAACTTAGCCTTTCCACACCAGAATTCGAGAATTATATCGTTATAACTACAGAATATTACTGGCATTGGGATTTAAAAAATTCAAAGTTAGATGTATTTGACTATAAAAAATTAATGCAGCGGTTAATGGCAACTGGTGGACTTGAAATATTCGCTACAGATGATCCAGAAATAACAAGTCATCCAGCTAATTGTTTAATGGCAAGAATTGGCAAAAACATTACATTAGAACAGCAACAAGCGTTTGA	AGTAATTGCCATCGGTTGTACG	GAGGGTGGTAATAGTCGTTGAC	AGTAATTGCCATCGGTTGTACGGGTGGACAACATCGATCTGTAGCATTAGCAGAACGACTAGGTAATTATCTAAATGAAGTATTTGAATATAATGTTTATGTGCATCATAGGGACGCACATATTGAAAGTGGCGAGAAAAAATGAGACAAATAAAAGTTGTACTTATCGGTGGTGGCACTGGCTTATCAGTTATGGCTAGGGGATTAAGAGAATTCCCAATTGATATTACAGCGATTGTAACAGTTGCTGATAATGGTGGGAG	ATGAAATTGAGCGCTGGTCTAC	AGTTTGCGAACAACGACAAGAT	ATGAAATTGAGCGCTGGTCTACAGGTAACCTTCCATATTTAATCGAATTGGGGGCAATTGAAGTCAGCATCAATTTTAGGCAATTACAACTTGCGGAAAAGCTGATACAACTTAGCCTTTCCACACCAGAATTCGAGAATTATATCGTTATAACTACAGAATATTACTGGCATTGGGATTTAAAAAATTCAAAGTTAGATGTATTTGACTATAAAAAATTAATGCAGCGGTTAATGGCAACTGGTGGACTTGAAATATTCGCTACAGATGATCCAGAAATAACAAGTCATCCAGCTAATTGTTTAATGGCAAGAATTGGCAAAAACATTACATTAGAACAGCAACAAGCGTTTGA
GCA_001558795.2	PRJNA231221	SAMN03996304		na	1280	1280	Staphylococcus aureus	strain=FDAARGOS_159		latest	Complete Genome	Major	Full	2018-02-12	ASM155879v2	University of Maryland School of Medicine Institute for Genome Sciences (IGS) - sequencing center	GCF_001558795.2	identical	https://ftp.ncbi.nlm.nih.gov/genomes/all/GCA/001/558/795/GCA_001558795.2_ASM155879v2			na	......................	......................	AGTAATTGCCATCGGTTGTACGGGTGGACAACATCGATCTGTAGCATTAGCAGAACGACTAGGTAATTATCTAAATGAAGTATTTGAATATAATGTTTATGTGCATCATAGGGACGCACATATTGAAAGTGGCGAGAAAAAATGAGACAAATAAAAGTTGTACTTATCGGTGGTGGCACTGGCTTATCAGTTATGGCTAGGGGATTAAGAGAATTCCCAATTGATATTACGGCGATTGTAACAGTTGCTGATAATGGTGGGAG	......................	......................	ATGAAATTGAGCGCTGGTCTACAGGTAACCTTCCATATTTAATCGAATTGGGGGCAATTGAAGTCAGCATCAATTTTAGGCAATTACATCTTGCAGAAAAGCTAATACAACTTAGCCTTTCTACACCAGAATTCGAGGATTATATCGTTATAACTACTGAATATTACTGGCATTGGGATTTAAAAAATTCAAAGTTAGATGTATTTGACTATAAAAAATTAATGCAGCGGTTAATGGCAACTGGTGGACTTGAAATATTCGCTACAGATGATCCAGAAATAACAAGTCATCCAGCTAATTGTTTAATGGCAAGAATTGGCAAAAATATTACATTAGAACAGCAACAAGCGTTTGA	AGTAATTGCCATCGGTTGTACG	GAGGGTGGTAATAGTCGTTGAC	AGTAATTGCCATCGGTTGTACGGGTGGACAACATCGATCTGTAGCATTAGCAGAACGACTAGGTAATTATCTAAATGAAGTATTTGAATATAATGTTTATGTGCATCATAGGGACGCACATATTGAAAGTGGCGAGAAAAAATGAGACAAATAAAAGTTGTACTTATCGGTGGTGGCACTGGCTTATCAGTTATGGCTAGGGGATTAAGAGAATTCCCAATTGATATTACGGCGATTGTAACAGTTGCTGATAATGGTGGGAG	ATGAAATTGAGCGCTGGTCTAC	AGTTTGCGAACAACGACAAGAT	ATGAAATTGAGCGCTGGTCTACAGGTAACCTTCCATATTTAATCGAATTGGGGGCAATTGAAGTCAGCATCAATTTTAGGCAATTACATCTTGCAGAAAAGCTAATACAACTTAGCCTTTCTACACCAGAATTCGAGGATTATATCGTTATAACTACTGAATATTACTGGCATTGGGATTTAAAAAATTCAAAGTTAGATGTATTTGACTATAAAAAATTAATGCAGCGGTTAATGGCAACTGGTGGACTTGAAATATTCGCTACAGATGATCCAGAAATAACAAGTCATCCAGCTAATTGTTTAATGGCAAGAATTGGCAAAAATATTACATTAGAACAGCAACAAGCGTTTGA
GCA_001580495.1	PRJNA277068	SAMN03387935		na	1280	1280	Staphylococcus aureus	strain=FORC_012		latest	Complete Genome	Major	Full	2016-03-07	ASM158049v1	Food-borne Pathogen Omics Research Center, FORC	GCF_001580495.1	identical	https://ftp.ncbi.nlm.nih.gov/genomes/all/GCA/001/580/495/GCA_001580495.1_ASM158049v1			na	......................	......................	AGTAATTGCCATCGGTTGTACGGGTGGACAACATCGATCTGTAGCATTAGCAGAACGACTAGGTAATTATCTAAATGAAGTATTTGAATATAATGTTTATGTGCATCATAGGGACGCACATATTGAAAGTGGCGAGAAAAAATGAGACAAATAAAAGTTGTACTTATCGGTGGTGGCACTGGCTTATCAGTTATGGCTAGGGGATTAAGAGAATTCCCAATTGATATTACAGCGATTGTAACAGTTGCTGATAATGGTGGGAG	......................	......................	ATGAAATTGAGCGCTGGTCTACAGGTAACCTTCCATATTTAATCGAATTGGGGGCAATTGAAGTCAGCATCAATTTTAGGCAATTACAACTTGCGGAAAAGCTGATACAACTTAGCCTTTCCACACCAGAATTCGAGAATTATATCGTTATAACTACAGAATATTACTGGCATTGGGATTTAAAAAATTCAAAGTTAGATGTATTTGACTATAAAAAATTAATGCAGCGGTTAATGGCAACTGGTGGACTTGAAATATTCGCTACAGATGATCCAGAAATAACAAGTCATCCAGCTAATTGTTTAATGGCAAGAATTGGCAAAAACATTACATTAGAACAGCAACAAGCGTTTGA	AGTAATTGCCATCGGTTGTACG	GAGGGTGGTAATAGTCGTTGAC	AGTAATTGCCATCGGTTGTACGGGTGGACAACATCGATCTGTAGCATTAGCAGAACGACTAGGTAATTATCTAAATGAAGTATTTGAATATAATGTTTATGTGCATCATAGGGACGCACATATTGAAAGTGGCGAGAAAAAATGAGACAAATAAAAGTTGTACTTATCGGTGGTGGCACTGGCTTATCAGTTATGGCTAGGGGATTAAGAGAATTCCCAATTGATATTACAGCGATTGTAACAGTTGCTGATAATGGTGGGAG	ATGAAATTGAGCGCTGGTCTAC	AGTTTGCGAACAACGACAAGAT	ATGAAATTGAGCGCTGGTCTACAGGTAACCTTCCATATTTAATCGAATTGGGGGCAATTGAAGTCAGCATCAATTTTAGGCAATTACAACTTGCGGAAAAGCTGATACAACTTAGCCTTTCCACACCAGAATTCGAGAATTATATCGTTATAACTACAGAATATTACTGGCATTGGGATTTAAAAAATTCAAAGTTAGATGTATTTGACTATAAAAAATTAATGCAGCGGTTAATGGCAACTGGTGGACTTGAAATATTCGCTACAGATGATCCAGAAATAACAAGTCATCCAGCTAATTGTTTAATGGCAAGAATTGGCAAAAACATTACATTAGAACAGCAACAAGCGTTTGA
GCA_001580515.1	PRJNA273427	SAMN04254471		na	1280	1280	Staphylococcus aureus	strain=UTSW MRSA 55		latest	Complete Genome	Major	Full	2016-03-07	ASM158051v1	UT SOUTH WESTERN MEDICAL CENTER DALLAS, UNIVERSITY OF TEXAS	GCF_001580515.1	identical	https://ftp.ncbi.nlm.nih.gov/genomes/all/GCA/001/580/515/GCA_001580515.1_ASM158051v1			na	......................	......................	AGTAATTGCCATCGGTTGTACGGGTGGACAACATCGATCTGTAGCATTAGCAGAACGACTAGGTAATTATCTAAATGAAGTATTTGAATATAATGTTTATGTGCATCATAGGGACGCACATATTGAAAGTGGCGAGAAAAAATGAGACAAATAAAAGTTGTACTTATCGGTGGTGGCACTGGCTTATCAGTTATGGCTAGGGGATTAAGAGAATTCCCAATTGATATTACGGCGATTGTAACAGTTGCTGATAATGGTGGGAG	......................	......................	ATGAAATTGAGCGCTGGTCTACAGGTAAGCTTCCATATTTAATCGAATTGGGGGCAATTGAAGTCAGCATCAATTTTAGGCAATTACAACTTGCAGAAAAGCTGATACAACTTAGCCTTTCTACACCAGAATTCGAGAATTATATCGTTATAACTACAGAATATTACTGGCATTGGGATTTAAAAAATTCAAAGTTAGATGTATTTGACTATAAAAAATTAATGCAGCGGTTAATGGCAACTGGTGGACTTGAAATATTCGCTACAGATGATCCAGAAATAACAAGTCATCCAGCTAATTGTTTAATGGCAAGAATTGGCAAAAACATTACATTAGAACAGCAACAAGCGTTTGA	AGTAATTGCCATCGGTTGTACG	GAGGGTGGTAATAGTCGTTGAC	AGTAATTGCCATCGGTTGTACGGGTGGACAACATCGATCTGTAGCATTAGCAGAACGACTAGGTAATTATCTAAATGAAGTATTTGAATATAATGTTTATGTGCATCATAGGGACGCACATATTGAAAGTGGCGAGAAAAAATGAGACAAATAAAAGTTGTACTTATCGGTGGTGGCACTGGCTTATCAGTTATGGCTAGGGGATTAAGAGAATTCCCAATTGATATTACGGCGATTGTAACAGTTGCTGATAATGGTGGGAG	ATGAAATTGAGCGCTGGTCTAC	AGTTTGCGAACAACGACAAGAT	ATGAAATTGAGCGCTGGTCTACAGGTAAGCTTCCATATTTAATCGAATTGGGGGCAATTGAAGTCAGCATCAATTTTAGGCAATTACAACTTGCAGAAAAGCTGATACAACTTAGCCTTTCTACACCAGAATTCGAGAATTATATCGTTATAACTACAGAATATTACTGGCATTGGGATTTAAAAAATTCAAAGTTAGATGTATTTGACTATAAAAAATTAATGCAGCGGTTAATGGCAACTGGTGGACTTGAAATATTCGCTACAGATGATCCAGAAATAACAAGTCATCCAGCTAATTGTTTAATGGCAAGAATTGGCAAAAACATTACATTAGAACAGCAACAAGCGTTTGA
GCA_001594205.1	PRJNA39571	SAMN02953006		na	1280	1280	Staphylococcus aureus	strain=MCRF184		latest	Complete Genome	Major	Full	2016-03-21	ASM159420v1	Research Technology Support Facility	GCF_001594205.1	identical	https://ftp.ncbi.nlm.nih.gov/genomes/all/GCA/001/594/205/GCA_001594205.1_ASM159420v1			na	......................	......................	AGTAATTGCCATCGGTTGTACGGGTGGACAGCATAGATCTGTAGCATTAGCAGAACGACTAGGTAATTATCTAAATGAAGTATTTGAATATAATGTTTATGTGCATCATAGGGACGCACATATTGAAAGTGGCGAGAAAAAATGAGACAAATAAAAGTTGTACTTATCGGTGGTGGCACTGGCTTATCAGTCATGGCTAGGGGATTAAGAGAATTTCCAATTGATATTACAGCGATTGTAACAGTTGCTGATAATGGTGGGAG	......................	......................	ATGAAATTGAGCGCTGGTCTACAGGTAACCTTCCATATTTAATCGAATTGGGGGCAATTGAAGTCAGCATCAATTTTAGGCAATTACAACTTGCAGAAAAGTTAATACAACTTAGCCTTTCTACACCAGAATTCGAGGATTATATCGTTATAACTACTGAATATTACTGGCATTGGGATTTAAAAAATTCAAAGTTAGATGTATTTGACTATAAAAAATTAATGCAGCGGTTAATGGCAACTGGTGGACTTGAAATATTCGCTACAGATGATCCAGAAATAACAAGTCATCCAGCTAATTGTTTAATGGCAAGAATTGGCAAAAACATTACATTAGAACAGCAACAAGCGTTTGA	AGTAATTGCCATCGGTTGTACG	GAGGGTGGTAATAGTCGTTGAC	AGTAATTGCCATCGGTTGTACGGGTGGACAGCATAGATCTGTAGCATTAGCAGAACGACTAGGTAATTATCTAAATGAAGTATTTGAATATAATGTTTATGTGCATCATAGGGACGCACATATTGAAAGTGGCGAGAAAAAATGAGACAAATAAAAGTTGTACTTATCGGTGGTGGCACTGGCTTATCAGTCATGGCTAGGGGATTAAGAGAATTTCCAATTGATATTACAGCGATTGTAACAGTTGCTGATAATGGTGGGAG	ATGAAATTGAGCGCTGGTCTAC	AGTTTGCGAACAACGACAAGAT	ATGAAATTGAGCGCTGGTCTACAGGTAACCTTCCATATTTAATCGAATTGGGGGCAATTGAAGTCAGCATCAATTTTAGGCAATTACAACTTGCAGAAAAGTTAATACAACTTAGCCTTTCTACACCAGAATTCGAGGATTATATCGTTATAACTACTGAATATTACTGGCATTGGGATTTAAAAAATTCAAAGTTAGATGTATTTGACTATAAAAAATTAATGCAGCGGTTAATGGCAACTGGTGGACTTGAAATATTCGCTACAGATGATCCAGAAATAACAAGTCATCCAGCTAATTGTTTAATGGCAAGAATTGGCAAAAACATTACATTAGAACAGCAACAAGCGTTTGA
GCA_001611325.1	PRJNA298753	SAMN04166494		na	1280	1280	Staphylococcus aureus	strain=ST20130940		latest	Complete Genome	Major	Full	2016-04-05	ASM161132v1	LNCC	GCF_001611325.1	identical	https://ftp.ncbi.nlm.nih.gov/genomes/all/GCA/001/611/325/GCA_001611325.1_ASM161132v1			na	......................	......................	AGTAATTGCCATCGGTTGTACGGGTGGACAACATCGATCTGTAGCATTAGCAGAACGACTAGGTAATTATCTAAATGAAGTATTTGAATATAATGTTTATGTGCATCATAGGGACGCACATATTGAAAGTGGCGAGAAAAAATGAGACAAATAAAAGTTGTACTTATCGGTGGTGGCACTGGCTTATCAGTTATGGCTAGGGGATTAAGAGAATTCCCAATTGATATTACGGCGATTGTAACAGTTGCTGATAATGGTGGGAG	......................	......................	ATGAAATTGAGCGCTGGTCTACAGGTAACCTTCCATATTTAATCGAATTGGGGGCAATTGAAGTCAGCATCAGTTTTAGGCAATTACATCTTGCAGAAAAGCTAATACAACTTAGCCTTTCTACACCAGAATTCGAGGATTATATCGTTATAACTACTGAATATTACTGGCATTGGGATTTAAAAAATTCAAAGTTAGATGTATTTGACTATAAAAAATTAATGCAGCGGTTAATGGCAACTGGTGGACTTGAAATATTCGCTACAGATGATCCAGAAATAACAAGTCATCCAGCTAATTGTTTAATGGCAAGAATTGGCAAAAATATTACATTAGAACAGCAACAAGCGTTTGA	AGTAATTGCCATCGGTTGTACG	GAGGGTGGTAATAGTCGTTGAC	AGTAATTGCCATCGGTTGTACGGGTGGACAACATCGATCTGTAGCATTAGCAGAACGACTAGGTAATTATCTAAATGAAGTATTTGAATATAATGTTTATGTGCATCATAGGGACGCACATATTGAAAGTGGCGAGAAAAAATGAGACAAATAAAAGTTGTACTTATCGGTGGTGGCACTGGCTTATCAGTTATGGCTAGGGGATTAAGAGAATTCCCAATTGATATTACGGCGATTGTAACAGTTGCTGATAATGGTGGGAG	ATGAAATTGAGCGCTGGTCTAC	AGTTTGCGAACAACGACAAGAT	ATGAAATTGAGCGCTGGTCTACAGGTAACCTTCCATATTTAATCGAATTGGGGGCAATTGAAGTCAGCATCAGTTTTAGGCAATTACATCTTGCAGAAAAGCTAATACAACTTAGCCTTTCTACACCAGAATTCGAGGATTATATCGTTATAACTACTGAATATTACTGGCATTGGGATTTAAAAAATTCAAAGTTAGATGTATTTGACTATAAAAAATTAATGCAGCGGTTAATGGCAACTGGTGGACTTGAAATATTCGCTACAGATGATCCAGAAATAACAAGTCATCCAGCTAATTGTTTAATGGCAAGAATTGGCAAAAATATTACATTAGAACAGCAACAAGCGTTTGA
GCA_001611345.1	PRJNA298754	SAMN04166543		na	1280	1280	Staphylococcus aureus	strain=ST20130941		latest	Complete Genome	Major	Full	2016-04-05	ASM161134v1	LNCC	GCF_001611345.1	identical	https://ftp.ncbi.nlm.nih.gov/genomes/all/GCA/001/611/345/GCA_001611345.1_ASM161134v1			na	......................	......................	AGTAATTGCCATCGGTTGTACGGGTGGACAACATCGATCTGTAGCATTAGCAGAACGACTAGGTAATTATCTAAATGAAGTATTTGAATATAATGTTTATGTGCATCATAGGGACGCACATATTGAAAGTGGCGAGAAAAAATGAGACAAATAAAAGTTGTACTTATCGGTGGTGGCACTGGCTTATCAGTTATGGCTAGGGGATTAAGAGAATTCCCAATTGATATTACGGCGATTGTAACAGTTGCTGATAATGGTGGGAG	......................	......................	ATGAAATTGAGCGCTGGTCTACAGGTAACCTTCCATATTTAATCGAATTGGGGGCAATTGAAGTCAGCATCAGTTTTAGGCAATTACATCTTGCAGAAAAGCTAATACAACTTAGCCTTTCTACACCAGAATTCGAGGATTATATCGTTATAACTACTGAATATTACTGGCATTGGGATTTAAAAAATTCAAAGTTAGATGTATTTGACTATAAAAAATTAATGCAGCGGTTAATGGCAACTGGTGGACTTGAAATATTCGCTACAGATGATCCAGAAATAACAAGTCATCCAGCTAATTGTTTAATGGCAAGAATTGGCAAAAATATTACATTAGAACAGCAACAAGCGTTTGA	AGTAATTGCCATCGGTTGTACG	GAGGGTGGTAATAGTCGTTGAC	AGTAATTGCCATCGGTTGTACGGGTGGACAACATCGATCTGTAGCATTAGCAGAACGACTAGGTAATTATCTAAATGAAGTATTTGAATATAATGTTTATGTGCATCATAGGGACGCACATATTGAAAGTGGCGAGAAAAAATGAGACAAATAAAAGTTGTACTTATCGGTGGTGGCACTGGCTTATCAGTTATGGCTAGGGGATTAAGAGAATTCCCAATTGATATTACGGCGATTGTAACAGTTGCTGATAATGGTGGGAG	ATGAAATTGAGCGCTGGTCTAC	AGTTTGCGAACAACGACAAGAT	ATGAAATTGAGCGCTGGTCTACAGGTAACCTTCCATATTTAATCGAATTGGGGGCAATTGAAGTCAGCATCAGTTTTAGGCAATTACATCTTGCAGAAAAGCTAATACAACTTAGCCTTTCTACACCAGAATTCGAGGATTATATCGTTATAACTACTGAATATTACTGGCATTGGGATTTAAAAAATTCAAAGTTAGATGTATTTGACTATAAAAAATTAATGCAGCGGTTAATGGCAACTGGTGGACTTGAAATATTCGCTACAGATGATCCAGAAATAACAAGTCATCCAGCTAATTGTTTAATGGCAAGAATTGGCAAAAATATTACATTAGAACAGCAACAAGCGTTTGA
GCA_001611365.1	PRJNA298756	SAMN04166544		na	1280	1280	Staphylococcus aureus	strain=ST20130942		latest	Complete Genome	Major	Full	2016-04-05	ASM161136v1	LNCC	GCF_001611365.1	identical	https://ftp.ncbi.nlm.nih.gov/genomes/all/GCA/001/611/365/GCA_001611365.1_ASM161136v1			na	......................	......................	AGTAATTGCCATCGGTTGTACGGGTGGACAACATCGATCTGTAGCATTAGCAGAACGACTAGGTAATTATCTAAATGAAGTATTTGAATATAATGTTTATGTGCATCATAGGGACGCACATATTGAAAGTGGCGAGAAAAAATGAGACAAATAAAAGTTGTACTTATCGGTGGTGGCACTGGCTTATCAGTTATGGCTAGGGGATTAAGAGAATTCCCAATTGATATTACAGCGATTGTAACAGTTGCTGATAATGGTGGGAG	......................	......................	ATGAAATTGAGCGCTGGTCTACAGGTAAGCTTCCATATTTAATCGAATTGGGGGCAATTGAAATCAGCATCAATTTTAGGCAATTACAACTTGCAGAAAAGCTGATACAACTTAGCCTTTCTACACCAGAATTCGAGAATTATATCGTTATAACTACAGAATATTACTGGCATTGGGATTTAAAAAATTCAAAGTTAGATGTATTTGACTATAAAAAATTAATGCAGCGGTTAATGGCAACTGGTGGACTTGAAATATTCGCTACAGATGATCCAGAAATAACAAGTCATCCAGCTAATTGTTTAATGGCAAGAATTGGCAAAAACATTACATTAGAACAGCAACAAGCGTTTGA	AGTAATTGCCATCGGTTGTACG	GAGGGTGGTAATAGTCGTTGAC	AGTAATTGCCATCGGTTGTACGGGTGGACAACATCGATCTGTAGCATTAGCAGAACGACTAGGTAATTATCTAAATGAAGTATTTGAATATAATGTTTATGTGCATCATAGGGACGCACATATTGAAAGTGGCGAGAAAAAATGAGACAAATAAAAGTTGTACTTATCGGTGGTGGCACTGGCTTATCAGTTATGGCTAGGGGATTAAGAGAATTCCCAATTGATATTACAGCGATTGTAACAGTTGCTGATAATGGTGGGAG	ATGAAATTGAGCGCTGGTCTAC	AGTTTGCGAACAACGACAAGAT	ATGAAATTGAGCGCTGGTCTACAGGTAAGCTTCCATATTTAATCGAATTGGGGGCAATTGAAATCAGCATCAATTTTAGGCAATTACAACTTGCAGAAAAGCTGATACAACTTAGCCTTTCTACACCAGAATTCGAGAATTATATCGTTATAACTACAGAATATTACTGGCATTGGGATTTAAAAAATTCAAAGTTAGATGTATTTGACTATAAAAAATTAATGCAGCGGTTAATGGCAACTGGTGGACTTGAAATATTCGCTACAGATGATCCAGAAATAACAAGTCATCCAGCTAATTGTTTAATGGCAAGAATTGGCAAAAACATTACATTAGAACAGCAACAAGCGTTTGA
GCA_001611385.1	PRJNA298761	SAMN04166545		na	1280	1280	Staphylococcus aureus	strain=ST20130943		latest	Complete Genome	Major	Full	2016-04-05	ASM161138v1	LNCC	GCF_001611385.1	identical	https://ftp.ncbi.nlm.nih.gov/genomes/all/GCA/001/611/385/GCA_001611385.1_ASM161138v1			na	......................	......................	AGTAATTGCCATCGGTTGTACGGGTGGACAACATCGATCTGTAGCATTAGCAGAACGACTAGGTAATTATCTAAATGAAGTATTTGAATATAATGTTTATGTGCATCATAGGGACGCACATATTGAAAGTGGCGAGAAAAAATGAGACAAATAAAAGTTGTACTTATCGGTGGTGGCACTGGCTTATCAGTTATGGCTAGGGGATTAAGAGAATTCCCAATTGATATTACAGCGATTGTAACAGTTGCTGATAATGGTGGGAG	......................	......................	ATGAAATTGAGCGCTGGTCTACAGGTAAGCTTCCATATTTAATCGAATTGGGGGCAATTGAAATCAGCATCAATTTTAGGCAATTACAACTTGCAGAAAAGCTGATACAACTTAGCCTTTCTACACCAGAATTCGAGAATTATATCGTTATAACTACAGAATATTACTGGCATTGGGATTTAAAAAATTCAAAGTTAGATGTATTTGACTATAAAAAATTAATGCAGCGGTTAATGGCAACTGGTGGACTTGAAATATTCGCTACAGATGATCCAGAAATAACAAGTCATCCAGCTAATTGTTTAATGGCAAGAATTGGCAAAAACATTACATTAGAACAGCAACAAGCGTTTGA	AGTAATTGCCATCGGTTGTACG	GAGGGTGGTAATAGTCGTTGAC	AGTAATTGCCATCGGTTGTACGGGTGGACAACATCGATCTGTAGCATTAGCAGAACGACTAGGTAATTATCTAAATGAAGTATTTGAATATAATGTTTATGTGCATCATAGGGACGCACATATTGAAAGTGGCGAGAAAAAATGAGACAAATAAAAGTTGTACTTATCGGTGGTGGCACTGGCTTATCAGTTATGGCTAGGGGATTAAGAGAATTCCCAATTGATATTACAGCGATTGTAACAGTTGCTGATAATGGTGGGAG	ATGAAATTGAGCGCTGGTCTAC	AGTTTGCGAACAACGACAAGAT	ATGAAATTGAGCGCTGGTCTACAGGTAAGCTTCCATATTTAATCGAATTGGGGGCAATTGAAATCAGCATCAATTTTAGGCAATTACAACTTGCAGAAAAGCTGATACAACTTAGCCTTTCTACACCAGAATTCGAGAATTATATCGTTATAACTACAGAATATTACTGGCATTGGGATTTAAAAAATTCAAAGTTAGATGTATTTGACTATAAAAAATTAATGCAGCGGTTAATGGCAACTGGTGGACTTGAAATATTCGCTACAGATGATCCAGAAATAACAAGTCATCCAGCTAATTGTTTAATGGCAAGAATTGGCAAAAACATTACATTAGAACAGCAACAAGCGTTTGA
GCA_001611405.1	PRJNA298722	SAMN04166246		na	1280	1280	Staphylococcus aureus	strain=ST20130938		latest	Complete Genome	Major	Full	2016-04-05	ASM161140v1	LNCC	GCF_001611405.1	identical	https://ftp.ncbi.nlm.nih.gov/genomes/all/GCA/001/611/405/GCA_001611405.1_ASM161140v1			na	......................	......................	AGTAATTGCCATCGGTTGTACGGGTGGACAACATCGATCTGTAGCATTAGCAGAACGACTAGGTAATTATCTAAATGAAGTATTTGAATATAATGTTTATGTGCATCATAGGGACGCACATATTGAAAGTGGCGAGAAAAAATGAGACAAATAAAAGTTGTACTTATCGGTGGTGGCACTGGCTTATCAGTTATGGCTAGGGGATTAAGAGAATTCCCAATTGATATTACGGCGATTGTAACAGTTGCTGATAATGGTGGGAG	......................	......................	ATGAAATTGAGCGCTGGTCTACAGGTAACCTTCCATATTTAATCGAATTGGGGGCAATTGAAGTCAGCATCAGTTTTAGGCAATTACATCTTGCAGAAAAGCTAATACAACTTAGCCTTTCTACACCAGAATTCGAGGATTATATCGTTATAACTACTGAATATTACTGGCATTGGGATTTAAAAAATTCAAAGTTAGATGTATTTGACTATAAAAAATTAATGCAGCGGTTAATGGCAACTGGTGGACTTGAAATATTCGCTACAGATGATCCAGAAATAACAAGTCATCCAGCTAATTGTTTAATGGCAAGAATTGGCAAAAATATTACATTAGAACAGCAACAAGCGTTTGA	AGTAATTGCCATCGGTTGTACG	GAGGGTGGTAATAGTCGTTGAC	AGTAATTGCCATCGGTTGTACGGGTGGACAACATCGATCTGTAGCATTAGCAGAACGACTAGGTAATTATCTAAATGAAGTATTTGAATATAATGTTTATGTGCATCATAGGGACGCACATATTGAAAGTGGCGAGAAAAAATGAGACAAATAAAAGTTGTACTTATCGGTGGTGGCACTGGCTTATCAGTTATGGCTAGGGGATTAAGAGAATTCCCAATTGATATTACGGCGATTGTAACAGTTGCTGATAATGGTGGGAG	ATGAAATTGAGCGCTGGTCTAC	AGTTTGCGAACAACGACAAGAT	ATGAAATTGAGCGCTGGTCTACAGGTAACCTTCCATATTTAATCGAATTGGGGGCAATTGAAGTCAGCATCAGTTTTAGGCAATTACATCTTGCAGAAAAGCTAATACAACTTAGCCTTTCTACACCAGAATTCGAGGATTATATCGTTATAACTACTGAATATTACTGGCATTGGGATTTAAAAAATTCAAAGTTAGATGTATTTGACTATAAAAAATTAATGCAGCGGTTAATGGCAACTGGTGGACTTGAAATATTCGCTACAGATGATCCAGAAATAACAAGTCATCCAGCTAATTGTTTAATGGCAAGAATTGGCAAAAATATTACATTAGAACAGCAACAAGCGTTTGA
GCA_001611425.1	PRJNA298748	SAMN04166389		na	1280	1280	Staphylococcus aureus	strain=ST20130939		latest	Complete Genome	Major	Full	2016-04-05	ASM161142v1	LNCC	GCF_001611425.1	identical	https://ftp.ncbi.nlm.nih.gov/genomes/all/GCA/001/611/425/GCA_001611425.1_ASM161142v1			na	......................	......................	AGTAATTGCCATCGGTTGTACGGGTGGACAACATCGATCTGTAGCATTAGCAGAACGACTAGGTAATTATCTAAATGAAGTATTTGAATATAATGTTTATGTGCATCATAGGGACGCACATATTGAAAGTGGCGAGAAAAAATGAGACAAATAAAAGTTGTACTTATCGGTGGTGGCACTGGCTTATCAGTTATGGCTAGGGGATTAAGAGAATTCCCAATTGATATTACGGCGATTGTAACAGTTGCTGATAATGGTGGGAG	......................	......................	ATGAAATTGAGCGCTGGTCTACAGGTAACCTTCCATATTTAATCGAATTGGGGGCAATTGAAGTCAGCATCAGTTTTAGGCAATTACATCTTGCAGAAAAGCTAATACAACTTAGCCTTTCTACACCAGAATTCGAGGATTATATCGTTATAACTACTGAATATTACTGGCATTGGGATTTAAAAAATTCAAAGTTAGATGTATTTGACTATAAAAAATTAATGCAGCGGTTAATGGCAACTGGTGGACTTGAAATATTCGCTACAGATGATCCAGAAATAACAAGTCATCCAGCTAATTGTTTAATGGCAAGAATTGGCAAAAATATTACATTAGAACAGCAACAAGCGTTTGA	AGTAATTGCCATCGGTTGTACG	GAGGGTGGTAATAGTCGTTGAC	AGTAATTGCCATCGGTTGTACGGGTGGACAACATCGATCTGTAGCATTAGCAGAACGACTAGGTAATTATCTAAATGAAGTATTTGAATATAATGTTTATGTGCATCATAGGGACGCACATATTGAAAGTGGCGAGAAAAAATGAGACAAATAAAAGTTGTACTTATCGGTGGTGGCACTGGCTTATCAGTTATGGCTAGGGGATTAAGAGAATTCCCAATTGATATTACGGCGATTGTAACAGTTGCTGATAATGGTGGGAG	ATGAAATTGAGCGCTGGTCTAC	AGTTTGCGAACAACGACAAGAT	ATGAAATTGAGCGCTGGTCTACAGGTAACCTTCCATATTTAATCGAATTGGGGGCAATTGAAGTCAGCATCAGTTTTAGGCAATTACATCTTGCAGAAAAGCTAATACAACTTAGCCTTTCTACACCAGAATTCGAGGATTATATCGTTATAACTACTGAATATTACTGGCATTGGGATTTAAAAAATTCAAAGTTAGATGTATTTGACTATAAAAAATTAATGCAGCGGTTAATGGCAACTGGTGGACTTGAAATATTCGCTACAGATGATCCAGAAATAACAAGTCATCCAGCTAATTGTTTAATGGCAAGAATTGGCAAAAATATTACATTAGAACAGCAACAAGCGTTTGA
GCA_001618305.1	PRJNA317948	SAMN04590098		na	1280	1280	Staphylococcus aureus	strain=RIVM6519		latest	Complete Genome	Major	Full	2016-04-11	ASM161830v1	RIVM	GCF_001618305.1	identical	https://ftp.ncbi.nlm.nih.gov/genomes/all/GCA/001/618/305/GCA_001618305.1_ASM161830v1			na	......................	......................	AGTAATTGCCATCGGTTGTACGGGTGGACAACATCGATCTGTAGCATTAGCAGAACGACTAGGTAATTATCTAAATGAAGTATTTGAATATAATGTTTATGTGCATCATAGGGACGCACATATTGAAAGTGGCGAGAAAAAATGAGACAAATAAAAGTTGTACTTATCGGTGGTGGCACTGGCTTATCAGTTATGGCTAGGGGATTAAGAGAATTCCCAATTGATATTACGGCGATTGTAACAGTTGCTGATAATGGTGGGAG	......................	......................	ATGAAATTGAGCGCTGGTCTACAGGTAACCTTCCATATTTAATCGAATTGGGGGCAATTGAAGTCAGCATCAATTTTAGGCAATTACATCTTGCAGAAAAGCTAATACAACTTAGCCTTTCTACACCAGAATTCGAGGATTATATCGTTATAACTACTGAATATTACTGGCATTGGGATTTAAAAAATTCAAAGTTAGATGTATTTGACTATAAAAAATTAATGCAGCGGTTAATGGCAACTGGTGGACTTGAAATATTCGCTACAGATGATCCAGAAATAACAAGTCATCCAGCTAATTGTTTAATGGCAAGAATTGGCAAAAATATTACATTAGAACAGCAACAAGCGTTTGA	AGTAATTGCCATCGGTTGTACG	GAGGGTGGTAATAGTCGTTGAC	AGTAATTGCCATCGGTTGTACGGGTGGACAACATCGATCTGTAGCATTAGCAGAACGACTAGGTAATTATCTAAATGAAGTATTTGAATATAATGTTTATGTGCATCATAGGGACGCACATATTGAAAGTGGCGAGAAAAAATGAGACAAATAAAAGTTGTACTTATCGGTGGTGGCACTGGCTTATCAGTTATGGCTAGGGGATTAAGAGAATTCCCAATTGATATTACGGCGATTGTAACAGTTGCTGATAATGGTGGGAG	ATGAAATTGAGCGCTGGTCTAC	AGTTTGCGAACAACGACAAGAT	ATGAAATTGAGCGCTGGTCTACAGGTAACCTTCCATATTTAATCGAATTGGGGGCAATTGAAGTCAGCATCAATTTTAGGCAATTACATCTTGCAGAAAAGCTAATACAACTTAGCCTTTCTACACCAGAATTCGAGGATTATATCGTTATAACTACTGAATATTACTGGCATTGGGATTTAAAAAATTCAAAGTTAGATGTATTTGACTATAAAAAATTAATGCAGCGGTTAATGGCAACTGGTGGACTTGAAATATTCGCTACAGATGATCCAGAAATAACAAGTCATCCAGCTAATTGTTTAATGGCAAGAATTGGCAAAAATATTACATTAGAACAGCAACAAGCGTTTGA
GCA_001640885.1	PRJNA285271	SAMN03742530		na	1280	1280	Staphylococcus aureus	strain=ZJ5499		latest	Complete Genome	Major	Full	2016-05-09	ASM164088v1	The First Affiliated Hospital of College of Medicine, Zhejiang University	GCF_001640885.1	identical	https://ftp.ncbi.nlm.nih.gov/genomes/all/GCA/001/640/885/GCA_001640885.1_ASM164088v1			na	......................	......................	AGTAATTGCCATCGGTTGTACGGGTGGACAACATCGATCTGTAGCATTAGCAGAACGACTAGGTAATTATCTAAATGAAGTATTTGAATATAATGTTTATGTGCATCATAGGGACGCACATATTGAAAGTGGCGAGAAAAAATGAGACAAATAAAAGTTGTACTTATCGGTGGTGGCACTGGCTTATCAGTTATGGCTAGGGGATTAAGAGAATTCCCAATTGATATTACGGCGATTGTAACAGTTGCTGATAATGGTGGGAG	......................	......................	ATGAAATTGAGCGCTGGTCTACAGGTAACCTTCCATATTTAATCGAATTGGGGGCAATTGAAGTCAGCATCAATTTTAGGCAATTACATCTTGCAGAAAAGCTAATACAACTTAGCCTTTCTACACCAGAATTCGAGGATTATATCGTTATAACTACTGAATATTACTGGCATTGGGATTTAAAAAATTCAAAGTTAGATGTATTTGACTATAAAAAATTAATGCAGCGGTTAATGGCAACTGGTGGACTTGAAATATTCGCTACAGATGATCCAGAAATAACAAGTCATCCAGCTAATTGTTTAATGGCAAGAATTGGCAAAAATATTACATTAGAACAGCAACAAGCGTTTGA	AGTAATTGCCATCGGTTGTACG	GAGGGTGGTAATAGTCGTTGAC	AGTAATTGCCATCGGTTGTACGGGTGGACAACATCGATCTGTAGCATTAGCAGAACGACTAGGTAATTATCTAAATGAAGTATTTGAATATAATGTTTATGTGCATCATAGGGACGCACATATTGAAAGTGGCGAGAAAAAATGAGACAAATAAAAGTTGTACTTATCGGTGGTGGCACTGGCTTATCAGTTATGGCTAGGGGATTAAGAGAATTCCCAATTGATATTACGGCGATTGTAACAGTTGCTGATAATGGTGGGAG	ATGAAATTGAGCGCTGGTCTAC	AGTTTGCGAACAACGACAAGAT	ATGAAATTGAGCGCTGGTCTACAGGTAACCTTCCATATTTAATCGAATTGGGGGCAATTGAAGTCAGCATCAATTTTAGGCAATTACATCTTGCAGAAAAGCTAATACAACTTAGCCTTTCTACACCAGAATTCGAGGATTATATCGTTATAACTACTGAATATTACTGGCATTGGGATTTAAAAAATTCAAAGTTAGATGTATTTGACTATAAAAAATTAATGCAGCGGTTAATGGCAACTGGTGGACTTGAAATATTCGCTACAGATGATCCAGAAATAACAAGTCATCCAGCTAATTGTTTAATGGCAAGAATTGGCAAAAATATTACATTAGAACAGCAACAAGCGTTTGA
GCA_001640905.1	PRJNA300829	SAMN04219574		na	1280	1280	Staphylococcus aureus	strain=NCCP14558		latest	Complete Genome	Major	Full	2016-05-09	ASM164090v1	Catholic university of Korea	GCF_001640905.1	identical	https://ftp.ncbi.nlm.nih.gov/genomes/all/GCA/001/640/905/GCA_001640905.1_ASM164090v1			na	......................	......................	AGTAATTGCCATCGGTTGTACGGGTGGACAACATCGATCTGTAGCATTAGCAGAACGACTAGGTAATTATCTAAATGAAGTATTTGAATATAATGTTTATGTGCATCATAGGGACGCACATATTGAAAGTGGCGAGAAAAAATGAGACAAATAAAAGTTGTACTTATCGGTGGTGGCACTGGCTTATCAGTTATGGCTAGGGGATTAAGAGAATTCCCAATTGATATTACGGCGATTGTAACAGTTGCTGATAATGGTGGGAG	......................	......................	ATGAAATTGAGCGCTGGTCTACAGGTAACCTTCCATATTTAATCGAATTGGGGGCAATTGAAGTCAGCATCAATTTTAGGCAATTACATCTTGCAGAAAAGCTAATACAACTTAGCCTTTCTACACCAGAATTCGAGGATTATATCGTTATAACTACTGAATATTACTGGCATTGGGATTTAAAAAATTCAAAGTTAGATGTATTTGACTATAAAAAATTAATGCAGCGGTTAATGGCAACTGGTGGACTTGAAATATTCGCTACAGATGATCCAGAAATAACAAGTCATCCAGCTAATTGTTTAATGGCAAGAATTGGCAAAAATATTACATTAGAACAGCAACAAGCGTTTGA	AGTAATTGCCATCGGTTGTACG	GAGGGTGGTAATAGTCGTTGAC	AGTAATTGCCATCGGTTGTACGGGTGGACAACATCGATCTGTAGCATTAGCAGAACGACTAGGTAATTATCTAAATGAAGTATTTGAATATAATGTTTATGTGCATCATAGGGACGCACATATTGAAAGTGGCGAGAAAAAATGAGACAAATAAAAGTTGTACTTATCGGTGGTGGCACTGGCTTATCAGTTATGGCTAGGGGATTAAGAGAATTCCCAATTGATATTACGGCGATTGTAACAGTTGCTGATAATGGTGGGAG	ATGAAATTGAGCGCTGGTCTAC	AGTTTGCGAACAACGACAAGAT	ATGAAATTGAGCGCTGGTCTACAGGTAACCTTCCATATTTAATCGAATTGGGGGCAATTGAAGTCAGCATCAATTTTAGGCAATTACATCTTGCAGAAAAGCTAATACAACTTAGCCTTTCTACACCAGAATTCGAGGATTATATCGTTATAACTACTGAATATTACTGGCATTGGGATTTAAAAAATTCAAAGTTAGATGTATTTGACTATAAAAAATTAATGCAGCGGTTAATGGCAACTGGTGGACTTGAAATATTCGCTACAGATGATCCAGAAATAACAAGTCATCCAGCTAATTGTTTAATGGCAAGAATTGGCAAAAATATTACATTAGAACAGCAACAAGCGTTTGA
GCA_001640925.1	PRJNA300829	SAMN03955396		na	1280	1280	Staphylococcus aureus	strain=NCCP14562		latest	Complete Genome	Major	Full	2016-05-09	ASM164092v1	Catholic university of Korea	GCF_001640925.1	identical	https://ftp.ncbi.nlm.nih.gov/genomes/all/GCA/001/640/925/GCA_001640925.1_ASM164092v1			na	......................	......................	AGTAATTGCCATCGGTTGTACGGGTGGACAACATCGATCTGTAGCATTAGCAGAACGACTAGGTAATTATCTAAATGAAGTATTTGAATATAATGTTTATGTGCATCATAGGGACGCACATATTGAAAGTGGCGAGAAAAAATGAGACAAATAAAAGTTGTACTTATCGGTGGTGGCACTGGCTTATCAGTTATGGCTAGGGGATTAAGAGAATTCCCAATTGATATTACGGCGATTGTAACAGTTGCTGATAATGGTGGGAG	......................	......................	ATGAAATTGAGCGCTGGTCTACAGGTAACCTTCCATATTTAATCGAATTGGGGGCAATTGAAGTCAGCATCAATTTTAGGCAATTACATCTTGCAGAAAAGCTAATACAACTTAGCCTTTCTACACCAGAATTCGAGGATTATATCGTTATAACTACTGAATATTACTGGCATTGGGATTTAAAAAATTCAAAGTTAGATGTATTTGACTATAAAAAATTAATGCAGCGGTTAATGGCAACTGGTGGACTTGAAATATTCGCTACAGATGATCCAGAAATAACAAGTCATCCAGCTAATTGTTTAATGGCAAGAATTGGCAAAAATATTACATTAGAACAGCAACAAGCGTTTGA	AGTAATTGCCATCGGTTGTACG	GAGGGTGGTAATAGTCGTTGAC	AGTAATTGCCATCGGTTGTACGGGTGGACAACATCGATCTGTAGCATTAGCAGAACGACTAGGTAATTATCTAAATGAAGTATTTGAATATAATGTTTATGTGCATCATAGGGACGCACATATTGAAAGTGGCGAGAAAAAATGAGACAAATAAAAGTTGTACTTATCGGTGGTGGCACTGGCTTATCAGTTATGGCTAGGGGATTAAGAGAATTCCCAATTGATATTACGGCGATTGTAACAGTTGCTGATAATGGTGGGAG	ATGAAATTGAGCGCTGGTCTAC	AGTTTGCGAACAACGACAAGAT	ATGAAATTGAGCGCTGGTCTACAGGTAACCTTCCATATTTAATCGAATTGGGGGCAATTGAAGTCAGCATCAATTTTAGGCAATTACATCTTGCAGAAAAGCTAATACAACTTAGCCTTTCTACACCAGAATTCGAGGATTATATCGTTATAACTACTGAATATTACTGGCATTGGGATTTAAAAAATTCAAAGTTAGATGTATTTGACTATAAAAAATTAATGCAGCGGTTAATGGCAACTGGTGGACTTGAAATATTCGCTACAGATGATCCAGAAATAACAAGTCATCCAGCTAATTGTTTAATGGCAAGAATTGGCAAAAATATTACATTAGAACAGCAACAAGCGTTTGA
GCA_001641025.1	PRJNA300829	SAMN04219577		na	1280	1280	Staphylococcus aureus	strain=V521		latest	Complete Genome	Major	Full	2016-05-09	ASM164102v1	Catholic university of Korea	GCF_001641025.1	identical	https://ftp.ncbi.nlm.nih.gov/genomes/all/GCA/001/641/025/GCA_001641025.1_ASM164102v1			na	......................	......................	AGTAATTGCCATCGGTTGTACGGGTGGACAACATCGATCTGTAGCATTAGCAGAACGACTAGGTAATTATCTAAATGAAGTATTTGAATATAATGTTTATGTGCATCATAGGGACGCACATATTGAAAGTGGCGAGAAAAAATGAGACAAATAAAAGTTGTACTTATCGGTGGTGGCACTGGCTTATCAGTTATGGCTAGGGGATTAAGAGAATTCCCAATTGATATTACGGCGATTGTAACAGTTGCTGATAATGGTGGGAG	......................	......................	ATGAAATTGAGCGCTGGTCTACAGGTAAGCTTCCATATTTAATCGAATTGGGGGCAATTGAAGTCAGCATCAATTTTAGGCAATTACAACTTGCAGAAAAGCTGATACAACTTAGCCTTTCTACACCAGAATTCGAGAATTATATCGTTATAACTACAGAATATTACTGGCATTGGGATTTAAAAAATTCAAAGTTAGATGTATTTGACTATAAAAAATTAATGCAGCGGTTAATGGCAACTGGTGGACTTGAAATATTCGCTACAGATGATCCAGAAATAACAAGTCATCCAGCTAATTGTTTAATGGCAAGAATTGGCAAAAACATTACATTAGAACAGCAACAAGCGTTTGA	AGTAATTGCCATCGGTTGTACG	GAGGGTGGTAATAGTCGTTGAC	AGTAATTGCCATCGGTTGTACGGGTGGACAACATCGATCTGTAGCATTAGCAGAACGACTAGGTAATTATCTAAATGAAGTATTTGAATATAATGTTTATGTGCATCATAGGGACGCACATATTGAAAGTGGCGAGAAAAAATGAGACAAATAAAAGTTGTACTTATCGGTGGTGGCACTGGCTTATCAGTTATGGCTAGGGGATTAAGAGAATTCCCAATTGATATTACGGCGATTGTAACAGTTGCTGATAATGGTGGGAG	ATGAAATTGAGCGCTGGTCTAC	AGTTTGCGAACAACGACAAGAT	ATGAAATTGAGCGCTGGTCTACAGGTAAGCTTCCATATTTAATCGAATTGGGGGCAATTGAAGTCAGCATCAATTTTAGGCAATTACAACTTGCAGAAAAGCTGATACAACTTAGCCTTTCTACACCAGAATTCGAGAATTATATCGTTATAACTACAGAATATTACTGGCATTGGGATTTAAAAAATTCAAAGTTAGATGTATTTGACTATAAAAAATTAATGCAGCGGTTAATGGCAACTGGTGGACTTGAAATATTCGCTACAGATGATCCAGAAATAACAAGTCATCCAGCTAATTGTTTAATGGCAAGAATTGGCAAAAACATTACATTAGAACAGCAACAAGCGTTTGA
GCA_001641045.1	PRJNA300829	SAMN04219581		na	1280	1280	Staphylococcus aureus	strain=V605		latest	Complete Genome	Major	Full	2016-05-09	ASM164104v1	Catholic university of Korea	GCF_001641045.1	identical	https://ftp.ncbi.nlm.nih.gov/genomes/all/GCA/001/641/045/GCA_001641045.1_ASM164104v1	genome length too large		na	......................	......................	AGTAATTGCCATCGGTTGTACGGGTGGACAACATCGATCTGTAGCATTAGCAGAACGACTAGGTAATTATCTAAATGAAGTATTTGAATATAATGTTTATGTGCATCATAGGGACGCACATATTGAAAGTGGCGAGAAAAAATGAGACAAATAAAAGTTGTACTTATCGGTGGTGGCACTGGCTTATCAGTTATGGCTAGGGGATTAAGAGAATTCCCAATTGATATTACGGCGATTGTAACAGTTGCTGATAATGGTGGGAG	......................	......................	ATGAAATTGAGCGCTGGTCTACAGGTAAGCTTCCATATTTAATCGAATTGGGGGCAATTGAAGTCAGCATCAATTTTAGGCAATTACAACTTGCAGAAAAGCTGATACAACTTAGCCTTTCTACACCAGAATTCGAGAATTATATCGTTATAACTACAGAATATTACTGGCATTGGGATTTAAAAAATTCAAAGTTAGATGTATTTGACTATAAAAAATTAATGCAGCGGTTAATGGCAACTGGTGGACTTGAAATATTCGCTACAGATGATCCAGAAATAACAAATCATCCAGCTAATTGTTTAATGGCAAGAATTGGCAAAAACATTACATTAGAACAGCAACAAGCGTTTGA	AGTAATTGCCATCGGTTGTACG	GAGGGTGGTAATAGTCGTTGAC	AGTAATTGCCATCGGTTGTACGGGTGGACAACATCGATCTGTAGCATTAGCAGAACGACTAGGTAATTATCTAAATGAAGTATTTGAATATAATGTTTATGTGCATCATAGGGACGCACATATTGAAAGTGGCGAGAAAAAATGAGACAAATAAAAGTTGTACTTATCGGTGGTGGCACTGGCTTATCAGTTATGGCTAGGGGATTAAGAGAATTCCCAATTGATATTACGGCGATTGTAACAGTTGCTGATAATGGTGGGAG	ATGAAATTGAGCGCTGGTCTAC	AGTTTGCGAACAACGACAAGAT	ATGAAATTGAGCGCTGGTCTACAGGTAAGCTTCCATATTTAATCGAATTGGGGGCAATTGAAGTCAGCATCAATTTTAGGCAATTACAACTTGCAGAAAAGCTGATACAACTTAGCCTTTCTACACCAGAATTCGAGAATTATATCGTTATAACTACAGAATATTACTGGCATTGGGATTTAAAAAATTCAAAGTTAGATGTATTTGACTATAAAAAATTAATGCAGCGGTTAATGGCAACTGGTGGACTTGAAATATTCGCTACAGATGATCCAGAAATAACAAATCATCCAGCTAATTGTTTAATGGCAAGAATTGGCAAAAACATTACATTAGAACAGCAACAAGCGTTTGA
GCA_001656045.1	PRJNA321000	SAMN04939716		na	1280	1280	Staphylococcus aureus	strain=08-02119		latest	Complete Genome	Major	Full	2016-06-03	ASM165604v1	Robert Koch Institut	GCF_001656045.1	identical	https://ftp.ncbi.nlm.nih.gov/genomes/all/GCA/001/656/045/GCA_001656045.1_ASM165604v1			na	......................	......................	AGTAATTGCCATCGGTTGTACGGGTGGACAACATCGATCTGTAGCATTAGCAGAACGACTAGGTAATTATCTAAATGAAGTATTTGAATATAATGTTTATGTGCATCATAGGGACGCACATATTGAAAGTGGCGAGAAAAAATGAGACAAATAAAAGTTGTACTTATCGGTGGTGGCACTGGCTTATCAGTTATGGCTAGGGGATTAAGAGAATTCCCAATTGATATTACAGCGATTGTAACAGTTGCTGATAATGGTGGGAG	......................	......................	ATGAAATTGAGCGCTGGTCTACAGGTAACCTTCCATATTTAATCGAATTGGGGGCAATTGAAGTCAGCATCAGTTTTAGGCAATTACATCTTGCAGAAAAGCTAATACAACTTAGCCTTTCTACACCAGAATTCGAGGATTATATCGTTATAACTACTGAATATTACTGGCATTGGGATTTAAAAAATTCAAAGTTAGATGTATTTGACTATAAAAAATTAATGCAGCGGTTAATGGCAACTGGTGGACTTGAAATATTCGCTACAGATGATCCAGAAATAACAAGTCATCCAGCTAATTGTTTAATGGCAAGAATTGGCAAAAATATTACATTAGAACAGCAACAAGCGTTTGA	AGTAATTGCCATCGGTTGTACG	GAGGGTGGTAATAGTCGTTGAC	AGTAATTGCCATCGGTTGTACGGGTGGACAACATCGATCTGTAGCATTAGCAGAACGACTAGGTAATTATCTAAATGAAGTATTTGAATATAATGTTTATGTGCATCATAGGGACGCACATATTGAAAGTGGCGAGAAAAAATGAGACAAATAAAAGTTGTACTTATCGGTGGTGGCACTGGCTTATCAGTTATGGCTAGGGGATTAAGAGAATTCCCAATTGATATTACAGCGATTGTAACAGTTGCTGATAATGGTGGGAG	ATGAAATTGAGCGCTGGTCTAC	AGTTTGCGAACAACGACAAGAT	ATGAAATTGAGCGCTGGTCTACAGGTAACCTTCCATATTTAATCGAATTGGGGGCAATTGAAGTCAGCATCAGTTTTAGGCAATTACATCTTGCAGAAAAGCTAATACAACTTAGCCTTTCTACACCAGAATTCGAGGATTATATCGTTATAACTACTGAATATTACTGGCATTGGGATTTAAAAAATTCAAAGTTAGATGTATTTGACTATAAAAAATTAATGCAGCGGTTAATGGCAACTGGTGGACTTGAAATATTCGCTACAGATGATCCAGAAATAACAAGTCATCCAGCTAATTGTTTAATGGCAAGAATTGGCAAAAATATTACATTAGAACAGCAACAAGCGTTTGA
GCA_001656075.1	PRJNA321000	SAMN04939717		na	1280	1280	Staphylococcus aureus	strain=08-02300		latest	Complete Genome	Major	Full	2016-06-03	ASM165607v1	Robert Koch Institut	GCF_001656075.1	identical	https://ftp.ncbi.nlm.nih.gov/genomes/all/GCA/001/656/075/GCA_001656075.1_ASM165607v1			na	......................	......................	AGTAATTGCCATCGGTTGTACGGGTGGACAACATCGATCTGTAGCATTAGCAGAACGACTAGGTAATTATCTAAATGAAGTATTTGAATATAATGTTTATGTGCATCATAGGGACGCACATATTGAAAGTGGCGAGAAAAAATGAGACAAATAAAAGTTGTACTTATCGGTGGTGGCACTGGCTTATCAGTTATGGCTAGGGGATTAAGAGAATTCCCAATTGATATTACGGCGATTGTAACAGTTGCTGATAATGGTGGGAG	......................	......................	ATGAAATTGAGCGCTGGTCTACAGGTAACCTTCCATATTTAATCGAATTGGGGGCAATTGAAGTCAGCATCAATTTTAGGCAATTACAACTTGCAGAAAAGCTGATACAACTTAGCCTTTCTACACCAGAATTCGAGAATTATATCGTTATAACTACAGAATATTACTGGCATTGGGATTTAAAAAATTCAAAGTTAGATGTATTTGACTATAAAAAATTAATGCAGCGGTTAATGGCAACTGGTGGACTTGAAATATTCGCTACAGATGATCCAGAAATAACAAGTCATCCAGCTAATTGTTTAATGGCAAGAATTGGCAAAAACATTACATTAGAACAGCAACAAGCGTTTGA	AGTAATTGCCATCGGTTGTACG	GAGGGTGGTAATAGTCGTTGAC	AGTAATTGCCATCGGTTGTACGGGTGGACAACATCGATCTGTAGCATTAGCAGAACGACTAGGTAATTATCTAAATGAAGTATTTGAATATAATGTTTATGTGCATCATAGGGACGCACATATTGAAAGTGGCGAGAAAAAATGAGACAAATAAAAGTTGTACTTATCGGTGGTGGCACTGGCTTATCAGTTATGGCTAGGGGATTAAGAGAATTCCCAATTGATATTACGGCGATTGTAACAGTTGCTGATAATGGTGGGAG	ATGAAATTGAGCGCTGGTCTAC	AGTTTGCGAACAACGACAAGAT	ATGAAATTGAGCGCTGGTCTACAGGTAACCTTCCATATTTAATCGAATTGGGGGCAATTGAAGTCAGCATCAATTTTAGGCAATTACAACTTGCAGAAAAGCTGATACAACTTAGCCTTTCTACACCAGAATTCGAGAATTATATCGTTATAACTACAGAATATTACTGGCATTGGGATTTAAAAAATTCAAAGTTAGATGTATTTGACTATAAAAAATTAATGCAGCGGTTAATGGCAACTGGTGGACTTGAAATATTCGCTACAGATGATCCAGAAATAACAAGTCATCCAGCTAATTGTTTAATGGCAAGAATTGGCAAAAACATTACATTAGAACAGCAACAAGCGTTTGA
GCA_001717645.3	PRJNA321122	SAMN04966150		na	1280	1280	Staphylococcus aureus	strain=5118.N		latest	Complete Genome	Major	Full	2018-02-20	ASM171764v3	Uniformed Services University	GCF_001717645.1	identical	https://ftp.ncbi.nlm.nih.gov/genomes/all/GCA/001/717/645/GCA_001717645.3_ASM171764v3			na	......................	......................	AGTAATTGCCATCGGTTGTACGGGTGGACAACATCGATCTGTAGCATTAGCAGAACGACTAGGTAATTATCTAAATGAAGTATTTGAATATAATGTTTATGTGCATCATAGGGACGCACATATTGAAAGTGGCGAGAAAAAATGAGACAAATAAAAGTTGTACTTATCGGTGGTGGCACTGGCTTATCAGTTATGGCTAGGGGATTAAGAGAATTCCCAATTGATATTACGGCGATTGTAACAGTTGCTGATAATGGTGGGAG	......................	......................	ATGAAATTGAGCGCTGGTCTACAGGTAAGCTTCCATATTTAATCGAATTGGGGGCAATTGAAGTCAGCATCAATTTTAGGCAATTACAACTTGCAGAAAAGCTGATACAACTTAGCCTTTCTACACCAGAATTCGAGAATTATATCGTTATAACTACAGAATATTACTGGCATTGGGATTTAAAAAATTCAAAGTTAGATGTATTTGACTATAAAAAATTAATGCAGCGGTTAATGGCAACTGGTGGACTTGAAATATTCGCTACAGATGATCCAGAAATAACAAGTCATCCAGCTAATTGTTTAATGGCAAGAATTGGCAAAAACATTACATTAGAACAGCAACAAGCGTTTGA	AGTAATTGCCATCGGTTGTACG	GAGGGTGGTAATAGTCGTTGAC	AGTAATTGCCATCGGTTGTACGGGTGGACAACATCGATCTGTAGCATTAGCAGAACGACTAGGTAATTATCTAAATGAAGTATTTGAATATAATGTTTATGTGCATCATAGGGACGCACATATTGAAAGTGGCGAGAAAAAATGAGACAAATAAAAGTTGTACTTATCGGTGGTGGCACTGGCTTATCAGTTATGGCTAGGGGATTAAGAGAATTCCCAATTGATATTACGGCGATTGTAACAGTTGCTGATAATGGTGGGAG	ATGAAATTGAGCGCTGGTCTAC	AGTTTGCGAACAACGACAAGAT	ATGAAATTGAGCGCTGGTCTACAGGTAAGCTTCCATATTTAATCGAATTGGGGGCAATTGAAGTCAGCATCAATTTTAGGCAATTACAACTTGCAGAAAAGCTGATACAACTTAGCCTTTCTACACCAGAATTCGAGAATTATATCGTTATAACTACAGAATATTACTGGCATTGGGATTTAAAAAATTCAAAGTTAGATGTATTTGACTATAAAAAATTAATGCAGCGGTTAATGGCAACTGGTGGACTTGAAATATTCGCTACAGATGATCCAGAAATAACAAGTCATCCAGCTAATTGTTTAATGGCAAGAATTGGCAAAAACATTACATTAGAACAGCAACAAGCGTTTGA
GCA_001717665.2	PRJNA321119	SAMN04966148		na	1280	1280	Staphylococcus aureus	strain=2148.N		latest	Complete Genome	Major	Full	2018-01-08	ASM171766v2	Uniformed Services University	GCF_001717665.1	identical	https://ftp.ncbi.nlm.nih.gov/genomes/all/GCA/001/717/665/GCA_001717665.2_ASM171766v2			na	......................	......................	AGTAATTGCCATCGGTTGTACGGGTGGACAACATCGATCTGTAGCATTAGCAGAACGACTAGGTAATTATCTAAATGAAGTATTTGAATATAATGTTTATGTGCATCATAGGGACGCACATATTGAAAGTGGCGAGAAAAAATGAGACAAATAAAAGTTGTACTTATCGGTGGTGGCACTGGCTTATCAGTTATGGCTAGGGGATTAAGAGAATTCCCAATTGATATTACAGCGATTGTAACAGTTGCTGATAATGGTGGGAG	......................	......................	ATGAAATTGAGCGCTGGTCTACAGGTAACCTTCCATATTTAATCGAATTGGGGGCAATTGAAGTCAGCATCAATTTTAGGCAATTACAACTTGCGGAAAAGCTGATACAACTTAGCCTTTCTACACCAGAATTCGAGAATTATATCGTTATAACTACAGAATATTACTGGCATTGGGATTTAAAAAATTCAAAGTTAGATGTATTTGACTATAAAAAATTAATGCAGCGGTTAATGGCAACTGGTGGACTTGAAATATTCGCTACAGATGATCCAGAAATAACAAGTCATCCAGCTAATTGTTTAATGGCAAGAATTGGCAAAAACATTACATTAGAACAGCAACAAGCGTTTGA	AGTAATTGCCATCGGTTGTACG	GAGGGTGGTAATAGTCGTTGAC	AGTAATTGCCATCGGTTGTACGGGTGGACAACATCGATCTGTAGCATTAGCAGAACGACTAGGTAATTATCTAAATGAAGTATTTGAATATAATGTTTATGTGCATCATAGGGACGCACATATTGAAAGTGGCGAGAAAAAATGAGACAAATAAAAGTTGTACTTATCGGTGGTGGCACTGGCTTATCAGTTATGGCTAGGGGATTAAGAGAATTCCCAATTGATATTACAGCGATTGTAACAGTTGCTGATAATGGTGGGAG	ATGAAATTGAGCGCTGGTCTAC	AGTTTGCGAACAACGACAAGAT	ATGAAATTGAGCGCTGGTCTACAGGTAACCTTCCATATTTAATCGAATTGGGGGCAATTGAAGTCAGCATCAATTTTAGGCAATTACAACTTGCGGAAAAGCTGATACAACTTAGCCTTTCTACACCAGAATTCGAGAATTATATCGTTATAACTACAGAATATTACTGGCATTGGGATTTAAAAAATTCAAAGTTAGATGTATTTGACTATAAAAAATTAATGCAGCGGTTAATGGCAACTGGTGGACTTGAAATATTCGCTACAGATGATCCAGAAATAACAAGTCATCCAGCTAATTGTTTAATGGCAAGAATTGGCAAAAACATTACATTAGAACAGCAACAAGCGTTTGA
GCA_001717685.3	PRJNA321116	SAMN04966145		na	1280	1280	Staphylococcus aureus	strain=1971.C01		latest	Complete Genome	Major	Full	2018-02-20	ASM171768v3	Uniformed Services University	GCF_001717685.1	identical	https://ftp.ncbi.nlm.nih.gov/genomes/all/GCA/001/717/685/GCA_001717685.3_ASM171768v3			na	......................	......................	AGTAATTGCCATCGGTTGTACGGGTGGACAACATCGATCTGTAGCATTAGCAGAACGACTAGGTAATTATCTAAATGAAGTATTTGAATATAATGTTTATGTGCATCATAGGGACGCACATATTGAAAGTGGCGAGAAAAAATGAGACAAATAAAAGTTGTACTTATCGGTGGTGGCACTGGCTTATCAGTTATGGCTAGGGGATTAAGAGAATTCCCAATTGATATTACGGCGATTGTAACAGTTGCTGATAATGGTGGGAG	......................	......................	ATGAAATTGAGCGCTGGTCTACAGGTAAGCTTCCATATTTAATCGAATTGGGGGCAATTGAAGTCAGCATCAATTTTAGGCAATTACAACTTGCAGAAAAGCTGATACAACTTAGCCTTTCTACACCAGAATTCGAGAATTATATCGTTATAACTACAGAATATTACTGGCATTGGGATTTAAAAAATTCAAAGTTAGATGTATTTGACTATAAAAAATTAATGCAGCGGTTAATGGCAACTGGTGGACTTGAAATATTCGCTACAGATGATCCAGAAATAACAAGTCATCCAGCTAATTGTTTAATGGCAAGAATTGGCAAAAACATTACATTAGAACAGCAACAAGCGTTTGA	AGTAATTGCCATCGGTTGTACG	GAGGGTGGTAATAGTCGTTGAC	AGTAATTGCCATCGGTTGTACGGGTGGACAACATCGATCTGTAGCATTAGCAGAACGACTAGGTAATTATCTAAATGAAGTATTTGAATATAATGTTTATGTGCATCATAGGGACGCACATATTGAAAGTGGCGAGAAAAAATGAGACAAATAAAAGTTGTACTTATCGGTGGTGGCACTGGCTTATCAGTTATGGCTAGGGGATTAAGAGAATTCCCAATTGATATTACGGCGATTGTAACAGTTGCTGATAATGGTGGGAG	ATGAAATTGAGCGCTGGTCTAC	AGTTTGCGAACAACGACAAGAT	ATGAAATTGAGCGCTGGTCTACAGGTAAGCTTCCATATTTAATCGAATTGGGGGCAATTGAAGTCAGCATCAATTTTAGGCAATTACAACTTGCAGAAAAGCTGATACAACTTAGCCTTTCTACACCAGAATTCGAGAATTATATCGTTATAACTACAGAATATTACTGGCATTGGGATTTAAAAAATTCAAAGTTAGATGTATTTGACTATAAAAAATTAATGCAGCGGTTAATGGCAACTGGTGGACTTGAAATATTCGCTACAGATGATCCAGAAATAACAAGTCATCCAGCTAATTGTTTAATGGCAAGAATTGGCAAAAACATTACATTAGAACAGCAACAAGCGTTTGA
GCA_001717705.2	PRJNA321120	SAMN04966149		na	1280	1280	Staphylococcus aureus	strain=1969.N		latest	Complete Genome	Major	Full	2018-01-08	ASM171770v2	Uniformed Services University	GCF_001717705.1	identical	https://ftp.ncbi.nlm.nih.gov/genomes/all/GCA/001/717/705/GCA_001717705.2_ASM171770v2			na	......................	......................	AGTAATTGCCATCGGTTGTACGGGTGGACAACATCGATCTGTAGCATTAGCAGAACGACTAGGTAATTATCTAAATGAAGTATTTGAATATAATGTTTATGTGCATCATAGGGACGCACATATTGAAAGTGGCGAGAAAAAATGAGACAAATAAAAGTTGTACTTATCGGTGGTGGCACTGGCTTATCAGTTATGGCTAGGGGATTAAGAGAATTCCCAATTGATATTACGGCGATTGTAACAGTTGCTGATAATGGTGGGAG	......................	......................	ATGAAATTGAGCGCTGGTCTACAGGTAAGCTTCCATATTTAATCGAATTGGGGGCAATTGAAGTCAGCATCAATTTTAGGCAATTACAACTTGCAGAAAAGCTGATACAACTTAGCCTTTCTACACCAGAATTCGAGAATTATATCGTTATAACTACAGAATATTACTGGCATTGGGATTTAAAAAATTCAAAGTTAGATGTATTTGACTATAAAAAATTAATGCAGCGGTTAATGGCAACTGGTGGACTTGAAATATTCGCTACAGATGATCCAGAAATAACAAGTCATCCAGCTAATTGTTTAATGGCAAGAATTGGCAAAAACATTACATTAGAACAGCAACAAGCGTTTGA	AGTAATTGCCATCGGTTGTACG	GAGGGTGGTAATAGTCGTTGAC	AGTAATTGCCATCGGTTGTACGGGTGGACAACATCGATCTGTAGCATTAGCAGAACGACTAGGTAATTATCTAAATGAAGTATTTGAATATAATGTTTATGTGCATCATAGGGACGCACATATTGAAAGTGGCGAGAAAAAATGAGACAAATAAAAGTTGTACTTATCGGTGGTGGCACTGGCTTATCAGTTATGGCTAGGGGATTAAGAGAATTCCCAATTGATATTACGGCGATTGTAACAGTTGCTGATAATGGTGGGAG	ATGAAATTGAGCGCTGGTCTAC	AGTTTGCGAACAACGACAAGAT	ATGAAATTGAGCGCTGGTCTACAGGTAAGCTTCCATATTTAATCGAATTGGGGGCAATTGAAGTCAGCATCAATTTTAGGCAATTACAACTTGCAGAAAAGCTGATACAACTTAGCCTTTCTACACCAGAATTCGAGAATTATATCGTTATAACTACAGAATATTACTGGCATTGGGATTTAAAAAATTCAAAGTTAGATGTATTTGACTATAAAAAATTAATGCAGCGGTTAATGGCAACTGGTGGACTTGAAATATTCGCTACAGATGATCCAGAAATAACAAGTCATCCAGCTAATTGTTTAATGGCAAGAATTGGCAAAAACATTACATTAGAACAGCAACAAGCGTTTGA
GCA_001717725.2	PRJNA321054	SAMN04964640		na	1280	1280	Staphylococcus aureus	strain=1625.C01		latest	Complete Genome	Major	Full	2017-12-29	ASM171772v2	Uniformed Services University	GCF_001717725.1	identical	https://ftp.ncbi.nlm.nih.gov/genomes/all/GCA/001/717/725/GCA_001717725.2_ASM171772v2			na	......................	......................	AGTAATTGCCATCGGTTGTACGGGTGGACAACATCGATCTGTAGCATTAGCAGAACGACTAGGTAATTATCTAAATGAAGTATTTGAATATAATGTTTATGTGCATCATAGGGACGCACATATTGAAAGTGGCGAGAAAAAATGAGACAAATAAAAGTTGTACTTATCGGTGGTGGCACTGGCTTATCAGTTATGGCTAGGGGATTAAGAGAATTCCCAATTGATATTACGGCGATTGTAACAGTTGCTGATAATGGTGGGAG	......................	......................	ATGAAATTGAGCGCTGGTCTACAGGTAAGCTTCCATATTTAATCGAATTGGGGGCAATTGAAGTCAGCATCAATTTTAGGCAATTACAACTTGCAGAAAAGCTGATACAACTTAGCCTTTCTACACCAGAATTCGAGAATTATATCGTTATAACTACAGAATATTACTGGCATTGGGATTTAAAAAATTCAAAGTTAGATGTATTTGACTATAAAAAATTAATGCAGCGGTTAATGGCAACTGGTGGACTTGAAATATTCGCTACAGATGATCCAGAAATAACAAGTCATCCAGCTAATTGTTTAATGGCAAGAATTGGCAAAAACATTACATTAGAACAGCAACAAGCGTTTGA	AGTAATTGCCATCGGTTGTACG	GAGGGTGGTAATAGTCGTTGAC	AGTAATTGCCATCGGTTGTACGGGTGGACAACATCGATCTGTAGCATTAGCAGAACGACTAGGTAATTATCTAAATGAAGTATTTGAATATAATGTTTATGTGCATCATAGGGACGCACATATTGAAAGTGGCGAGAAAAAATGAGACAAATAAAAGTTGTACTTATCGGTGGTGGCACTGGCTTATCAGTTATGGCTAGGGGATTAAGAGAATTCCCAATTGATATTACGGCGATTGTAACAGTTGCTGATAATGGTGGGAG	ATGAAATTGAGCGCTGGTCTAC	AGTTTGCGAACAACGACAAGAT	ATGAAATTGAGCGCTGGTCTACAGGTAAGCTTCCATATTTAATCGAATTGGGGGCAATTGAAGTCAGCATCAATTTTAGGCAATTACAACTTGCAGAAAAGCTGATACAACTTAGCCTTTCTACACCAGAATTCGAGAATTATATCGTTATAACTACAGAATATTACTGGCATTGGGATTTAAAAAATTCAAAGTTAGATGTATTTGACTATAAAAAATTAATGCAGCGGTTAATGGCAACTGGTGGACTTGAAATATTCGCTACAGATGATCCAGAAATAACAAGTCATCCAGCTAATTGTTTAATGGCAAGAATTGGCAAAAACATTACATTAGAACAGCAACAAGCGTTTGA
GCA_001717975.3	PRJNA321118	SAMN04966147		na	1280	1280	Staphylococcus aureus	strain=2148.C01		latest	Complete Genome	Major	Full	2018-01-08	ASM171797v3	Uniformed Services University	GCF_001717975.2	identical	https://ftp.ncbi.nlm.nih.gov/genomes/all/GCA/001/717/975/GCA_001717975.3_ASM171797v3			na	......................	......................	AGTAATTGCCATCGGTTGTACGGGTGGACAACATCGATCTGTAGCATTAGCAGAACGACTAGGTAATTATCTAAATGAAGTATTTGAATATAATGTTTATGTGCATCATAGGGACGCACATATTGAAAGTGGCGAGAAAAAATGAGACAAATAAAAGTTGTACTTATCGGTGGTGGCACTGGCTTATCAGTTATGGCTAGGGGATTAAGAGAATTCCCAATTGATATTACGGCGATTGTAACAGTTGCTGATAATGGTGGGAG	......................	......................	ATGAAATTGAGCGCTGGTCTACAGGTAAGCTTCCATATTTAATCGAATTGGGGGCAATTGAAGTCAGCATCAATTTTAGGCAATTACAACTTGCAGAAAAGCTGATACAACTTAGCCTTTCTACACCAGAATTCGAGAATTATATCGTTATAACTACAGAATATTACTGGCATTGGGATTTAAAAAATTCAAAGTTAGATGTATTTGACTATAAAAAATTAATGCAGCGGTTAATGGCAACTGGTGGACTTGAAATATTCGCTACAGATGATCCAGAAATAACAAGTCATCCAGCTAATTGTTTAATGGCAAGAATTGGCAAAAACATTACATTAGAACAGCAACAAGCGTTTGA	AGTAATTGCCATCGGTTGTACG	GAGGGTGGTAATAGTCGTTGAC	AGTAATTGCCATCGGTTGTACGGGTGGACAACATCGATCTGTAGCATTAGCAGAACGACTAGGTAATTATCTAAATGAAGTATTTGAATATAATGTTTATGTGCATCATAGGGACGCACATATTGAAAGTGGCGAGAAAAAATGAGACAAATAAAAGTTGTACTTATCGGTGGTGGCACTGGCTTATCAGTTATGGCTAGGGGATTAAGAGAATTCCCAATTGATATTACGGCGATTGTAACAGTTGCTGATAATGGTGGGAG	ATGAAATTGAGCGCTGGTCTAC	AGTTTGCGAACAACGACAAGAT	ATGAAATTGAGCGCTGGTCTACAGGTAAGCTTCCATATTTAATCGAATTGGGGGCAATTGAAGTCAGCATCAATTTTAGGCAATTACAACTTGCAGAAAAGCTGATACAACTTAGCCTTTCTACACCAGAATTCGAGAATTATATCGTTATAACTACAGAATATTACTGGCATTGGGATTTAAAAAATTCAAAGTTAGATGTATTTGACTATAAAAAATTAATGCAGCGGTTAATGGCAACTGGTGGACTTGAAATATTCGCTACAGATGATCCAGAAATAACAAGTCATCCAGCTAATTGTTTAATGGCAAGAATTGGCAAAAACATTACATTAGAACAGCAACAAGCGTTTGA
GCA_001725965.1	PRJNA295337	SAMN04046233		na	1280	1280	Staphylococcus aureus	strain=FORC_027		latest	Complete Genome	Major	Full	2016-09-14	ASM172596v1	Food-borne Pathogen Omics Research Center, FORC	GCF_001725965.1	identical	https://ftp.ncbi.nlm.nih.gov/genomes/all/GCA/001/725/965/GCA_001725965.1_ASM172596v1			na	......................	......................	AGTAATTGCCATCGGTTGTACGGGTGGACAACATCGATCTGTAGCATTAGCAGAACGACTAGGTAATTATCTAAATGAAGTATTTGAATATAATGTTTATGTGCATCATAGGGACGCACATATTGAAAGTGGCGAGAAAAAATGAGACAAATAAAAGTTGTACTTATCGGTGGTGGCACTGGCTTATCAGTTATGGCTAGGGGATTAAGAGAATTCCCAATTGATATTACGGCGATTGTAACAGTTGCTGATAATGGTGGGAG	......................	......................	ATGAAATTGAGCGCTGGTCTACAGGTAACCTTCCATATTTAATCGAATTGGGGGCAATTGAAGTCAGCATCAATTTTAGGCAATTACATCTTGCAGAAAAGCTAATACAACTTAGCCTTTCTACACCAGAATTCGAGGATTATATCGTTATAACTACTGAATATTACTGGCATTGGGATTTAAAAAATTCAAAGTTAGATGTATTTGACTATAAAAAATTAATGCAGCGGTTAATGGCAACTGGTGGACTTGAAATATTCGCTACAGATGATCCAGAAATAACAAGTCATCCAGCTAATTGTTTAATGGCAAGAATTGGCAAAAATATTACATTAGAACAGCAACAAGCGTTTGA	AGTAATTGCCATCGGTTGTACG	GAGGGTGGTAATAGTCGTTGAC	AGTAATTGCCATCGGTTGTACGGGTGGACAACATCGATCTGTAGCATTAGCAGAACGACTAGGTAATTATCTAAATGAAGTATTTGAATATAATGTTTATGTGCATCATAGGGACGCACATATTGAAAGTGGCGAGAAAAAATGAGACAAATAAAAGTTGTACTTATCGGTGGTGGCACTGGCTTATCAGTTATGGCTAGGGGATTAAGAGAATTCCCAATTGATATTACGGCGATTGTAACAGTTGCTGATAATGGTGGGAG	ATGAAATTGAGCGCTGGTCTAC	AGTTTGCGAACAACGACAAGAT	ATGAAATTGAGCGCTGGTCTACAGGTAACCTTCCATATTTAATCGAATTGGGGGCAATTGAAGTCAGCATCAATTTTAGGCAATTACATCTTGCAGAAAAGCTAATACAACTTAGCCTTTCTACACCAGAATTCGAGGATTATATCGTTATAACTACTGAATATTACTGGCATTGGGATTTAAAAAATTCAAAGTTAGATGTATTTGACTATAAAAAATTAATGCAGCGGTTAATGGCAACTGGTGGACTTGAAATATTCGCTACAGATGATCCAGAAATAACAAGTCATCCAGCTAATTGTTTAATGGCAAGAATTGGCAAAAATATTACATTAGAACAGCAACAAGCGTTTGA
GCA_001735655.2	PRJNA321117	SAMN04966146		na	1280	1280	Staphylococcus aureus	strain=3020.C01		latest	Complete Genome	Major	Full	2018-01-04	ASM173565v2	Uniformed Services University	GCF_001735655.2	identical	https://ftp.ncbi.nlm.nih.gov/genomes/all/GCA/001/735/655/GCA_001735655.2_ASM173565v2			na	......................	......................	AGTAATTGCCATCGGTTGTACGGGTGGACAACATCGATCTGTAGCATTAGCAGAACGACTAGGTAATTATCTAAATGAAGTATTTGAATATAATGTTTATGTGCATCATAGGGACGCACATATTGAAAGTGGCGAGAAAAAATGAGACAAATAAAAGTTGTACTTATCGGTGGTGGCACTGGCTTATCAGTTATGGCTAGGGGATTAAGAGAATTCCCAATTGATATTACGGCGATTGTAACAGTTGCTGATAATGGTGGGAG	......................	......................	ATGAAATTGAGCGCTGGTCTACAGGTAAGCTTCCATATTTAATCGAATTGGGGGCAATTGAAGTCAGCATCAATTTTAGGCAATTACAACTTGCAGAAAAGCTGATACAACTTAGCCTTTCTACACCAGAATTCGAGAATTATATCGTTATAACTACAGAATATTACTGGCATTGGGATTTAAAAAATTCAAAGTTAGATGTATTTGACTATAAAAAATTAATGCAGCGGTTAATGGCAACTGGTGGACTTGAAATATTCGCTACAGATGATCCAGAAATAACAAGTCATCCAGCTAATTGTTTAATGGCAAGAATTGGCAAAAACATTACATTAGAACAGCAACAAGCGTTTGA	AGTAATTGCCATCGGTTGTACG	GAGGGTGGTAATAGTCGTTGAC	AGTAATTGCCATCGGTTGTACGGGTGGACAACATCGATCTGTAGCATTAGCAGAACGACTAGGTAATTATCTAAATGAAGTATTTGAATATAATGTTTATGTGCATCATAGGGACGCACATATTGAAAGTGGCGAGAAAAAATGAGACAAATAAAAGTTGTACTTATCGGTGGTGGCACTGGCTTATCAGTTATGGCTAGGGGATTAAGAGAATTCCCAATTGATATTACGGCGATTGTAACAGTTGCTGATAATGGTGGGAG	ATGAAATTGAGCGCTGGTCTAC	AGTTTGCGAACAACGACAAGAT	ATGAAATTGAGCGCTGGTCTACAGGTAAGCTTCCATATTTAATCGAATTGGGGGCAATTGAAGTCAGCATCAATTTTAGGCAATTACAACTTGCAGAAAAGCTGATACAACTTAGCCTTTCTACACCAGAATTCGAGAATTATATCGTTATAACTACAGAATATTACTGGCATTGGGATTTAAAAAATTCAAAGTTAGATGTATTTGACTATAAAAAATTAATGCAGCGGTTAATGGCAACTGGTGGACTTGAAATATTCGCTACAGATGATCCAGAAATAACAAGTCATCCAGCTAATTGTTTAATGGCAAGAATTGGCAAAAACATTACATTAGAACAGCAACAAGCGTTTGA
GCA_001879545.1	PRJNA301211	SAMN04243988		na	1280	1280	Staphylococcus aureus	strain=FORC_026		latest	Complete Genome	Major	Full	2016-11-16	ASM187954v1	Food-borne Pathogen Omics Research Center, FORC	GCF_001879545.1	identical	https://ftp.ncbi.nlm.nih.gov/genomes/all/GCA/001/879/545/GCA_001879545.1_ASM187954v1			na	......................	......................	AGTAATTGCCATCGGTTGTACGGGTGGACAACATCGATCTGTAGCATTAGCAGAACGACTAGGTAATTATCTAAATGAAGTATTTGAATATAATGTTTATGTGCATCATAGGGACGCACATATTGAAAGTGGCGAGAAAAAATGAGACAAATAAAAGTTGTACTTATCGGTGGTGGCACTGGCTTATCAGTTATGGCTAGGGGATTAAGAGAATTCCCAATTGATATTACGGCGATTGTAACAGTTGCTGATAATGGTGGGAG	......................	......................	ATGAAATTGAGCGCTGGTCTACAGGTAACCTTCCATATTTAATCGAATTGGGGGCAATTGAAGTCAGCATCAATTTTAGGCAATTACATCTTGCAGAAAAGCTAATACAACTTAGCCTTTCTACACCAGAATTCGAGGATTATATCGTTATAACTACTGAATATTACTGGCATTGGGATTTAAAAAATTCAAAGTTAGATGTATTTGACTATAAAAAATTAATGCAGCGGTTAATGGCAACTGGTGGACTTGAAATATTCGCTACAGATGATCCAGAAATAACAAGTCATCCAGCTAATTGTTTAATGGCAAGAATTGGCAAAAATATTACATTAGAACAGCAACAAGCGTTTGA	AGTAATTGCCATCGGTTGTACG	GAGGGTGGTAATAGTCGTTGAC	AGTAATTGCCATCGGTTGTACGGGTGGACAACATCGATCTGTAGCATTAGCAGAACGACTAGGTAATTATCTAAATGAAGTATTTGAATATAATGTTTATGTGCATCATAGGGACGCACATATTGAAAGTGGCGAGAAAAAATGAGACAAATAAAAGTTGTACTTATCGGTGGTGGCACTGGCTTATCAGTTATGGCTAGGGGATTAAGAGAATTCCCAATTGATATTACGGCGATTGTAACAGTTGCTGATAATGGTGGGAG	ATGAAATTGAGCGCTGGTCTAC	AGTTTGCGAACAACGACAAGAT	ATGAAATTGAGCGCTGGTCTACAGGTAACCTTCCATATTTAATCGAATTGGGGGCAATTGAAGTCAGCATCAATTTTAGGCAATTACATCTTGCAGAAAAGCTAATACAACTTAGCCTTTCTACACCAGAATTCGAGGATTATATCGTTATAACTACTGAATATTACTGGCATTGGGATTTAAAAAATTCAAAGTTAGATGTATTTGACTATAAAAAATTAATGCAGCGGTTAATGGCAACTGGTGGACTTGAAATATTCGCTACAGATGATCCAGAAATAACAAGTCATCCAGCTAATTGTTTAATGGCAAGAATTGGCAAAAATATTACATTAGAACAGCAACAAGCGTTTGA
GCA_001880265.1	PRJNA302097	SAMN04263915		na	1280	1280	Staphylococcus aureus	strain=SA40TW		latest	Complete Genome	Major	Full	2016-11-17	ASM188026v1	Zhejiang University School of Medicine	GCF_001880265.1	identical	https://ftp.ncbi.nlm.nih.gov/genomes/all/GCA/001/880/265/GCA_001880265.1_ASM188026v1			na	......................	......................	AGTAATTGCCATCGGTTGTACGGGTGGACAACATAGATCTGTAGCATTAGCAGAACGACTAGGTAATTATCTAAATGAAGTATTTGAATATAATGTTTATGTGCATCATAGGGACGCACATATTGAAAGTGGCGAGAAAAAATGAGACAAATAAAAGTTGTACTTATCGGTGGTGGCACTGGCTTATCAGTCATGGCTAGGGGATTAAGAGAATTCCCAATTGATATTACAGCGATTGTAACAGTTGCTGATAATGGTGGGAG	......................	......................	ATGAAATTGAGCGCTGGTCTACAGGTAACCTTCCATATTTAATCGAATTGGGGGCAATTGAAGTCAGCATCAATTTTAGGCAATTACAACTTGCAGAAAAGCTAATACAACTTAGCCTTTCTCCACCAGAATTCGAGGATTATATCGTTATAACTACAGAATATTACTGGCATTGGGATTTAAAAAATTCAAAGTTAGATGTATTTGACTATAAAAAATTAATGCAGCGATTAATGGCAACTGGTGGACTTGAAATATTCGCTACAGATGATCCAGAAATAACAAGTCATCCAGCTAATTGTTTAATGGCAAGAATTGGCAAAAATATTACATTAGAACAGCAACAAGCGTTTGA	AGTAATTGCCATCGGTTGTACG	GAGGGTGGTAATAGTCGTTGAC	AGTAATTGCCATCGGTTGTACGGGTGGACAACATAGATCTGTAGCATTAGCAGAACGACTAGGTAATTATCTAAATGAAGTATTTGAATATAATGTTTATGTGCATCATAGGGACGCACATATTGAAAGTGGCGAGAAAAAATGAGACAAATAAAAGTTGTACTTATCGGTGGTGGCACTGGCTTATCAGTCATGGCTAGGGGATTAAGAGAATTCCCAATTGATATTACAGCGATTGTAACAGTTGCTGATAATGGTGGGAG	ATGAAATTGAGCGCTGGTCTAC	AGTTTGCGAACAACGACAAGAT	ATGAAATTGAGCGCTGGTCTACAGGTAACCTTCCATATTTAATCGAATTGGGGGCAATTGAAGTCAGCATCAATTTTAGGCAATTACAACTTGCAGAAAAGCTAATACAACTTAGCCTTTCTCCACCAGAATTCGAGGATTATATCGTTATAACTACAGAATATTACTGGCATTGGGATTTAAAAAATTCAAAGTTAGATGTATTTGACTATAAAAAATTAATGCAGCGATTAATGGCAACTGGTGGACTTGAAATATTCGCTACAGATGATCCAGAAATAACAAGTCATCCAGCTAATTGTTTAATGGCAAGAATTGGCAAAAATATTACATTAGAACAGCAACAAGCGTTTGA
GCA_001887075.1	PRJNA302644	SAMN04276964		na	1280	1280	Staphylococcus aureus	strain=LA-MRSA ST398	E154	latest	Complete Genome	Major	Full	2016-11-28	ASM188707v1	Faculte de Medecine Veterinaire - Universite de Montreal	GCF_001887075.1	identical	https://ftp.ncbi.nlm.nih.gov/genomes/all/GCA/001/887/075/GCA_001887075.1_ASM188707v1			na	......................	......................	AGTAATTGCCATCGGTTGTACGGGTGGACAACATAGATCTGTAGCATTAGCAGAACGACTAGGTAATTATCTAAATGAAGTATTTGAATATAATGTTTATGTGCATCATAGAGACGCACATATTGAAAGTGGCGAGAAAAAATGAGACAAATAAAAGTTGTACTTATCGGTGGTGGCACTGGCTTATCAGTCATGGCTAGGGGATTAAGAGAATTCCCAATTGATATTACAGCGATTGTAACAGTTGCTGATAATGGTGGGAG	......................	......................	ATGAAATTGAGCGCTGGTCTACAGGTAACCTTCCATATTTAATCGAATTGGGGGCAATTGAAGTCAGCATCAATTTTAGGCAATTACAACTTGCAGAAAAGCTAATACAACTTAGCCTTTCTACACCAGAATTCGAGGATTATATCGTTATAACTACTGAATATTACTGGCATTGGGATTTAAAAAATTCAAAGTTAGATGTATTTGACTATAAAAAATTAATGCAGCGGTTAATGGCAACTGGTGGACTTGAAATATTCGCTACAGATGATCCAGAAATAACAAGTCATCCAGCTAATTGTTTAATGGCAAGAATTGGCAAAAATATTACATTAGAACAGCAACAAGCGTTTGA	AGTAATTGCCATCGGTTGTACG	GAGGGTGGTAATAGTCGTTGAC	AGTAATTGCCATCGGTTGTACGGGTGGACAACATAGATCTGTAGCATTAGCAGAACGACTAGGTAATTATCTAAATGAAGTATTTGAATATAATGTTTATGTGCATCATAGAGACGCACATATTGAAAGTGGCGAGAAAAAATGAGACAAATAAAAGTTGTACTTATCGGTGGTGGCACTGGCTTATCAGTCATGGCTAGGGGATTAAGAGAATTCCCAATTGATATTACAGCGATTGTAACAGTTGCTGATAATGGTGGGAG	ATGAAATTGAGCGCTGGTCTAC	AGTTTGCGAACAACGACAAGAT	ATGAAATTGAGCGCTGGTCTACAGGTAACCTTCCATATTTAATCGAATTGGGGGCAATTGAAGTCAGCATCAATTTTAGGCAATTACAACTTGCAGAAAAGCTAATACAACTTAGCCTTTCTACACCAGAATTCGAGGATTATATCGTTATAACTACTGAATATTACTGGCATTGGGATTTAAAAAATTCAAAGTTAGATGTATTTGACTATAAAAAATTAATGCAGCGGTTAATGGCAACTGGTGGACTTGAAATATTCGCTACAGATGATCCAGAAATAACAAGTCATCCAGCTAATTGTTTAATGGCAAGAATTGGCAAAAATATTACATTAGAACAGCAACAAGCGTTTGA
GCA_001900185.1	PRJNA355085	SAMN06062108		na	1280	1280	Staphylococcus aureus	strain=HG001	RN1	latest	Complete Genome	Major	Full	2016-12-12	ASM190018v1	CNRS	GCF_001900185.1	identical	https://ftp.ncbi.nlm.nih.gov/genomes/all/GCA/001/900/185/GCA_001900185.1_ASM190018v1			na	......................	......................	AGTAATTGCCATCGGTTGTACGGGTGGACAACATCGATCTGTAGCATTAGCAGAACGACTAGGTAATTATCTAAATGAAGTATTTGAATATAATGTTTATGTGCATCATAGGGACGCACATATTGAAAGTGGCGAGAAAAAATGAGACAAATAAAAGTTGTACTTATCGGTGGTGGCACTGGCTTATCAGTTATGGCTAGGGGATTAAGAGAATTCCCAATTGATATTACGGCGATTGTAACAGTTGCTGATAATGGTGGGAG	......................	......................	ATGAAATTGAGCGCTGGTCTACAGGTAAGCTTCCATATTTAATCGAATTGGGGGCAATTGAAGTCAGCATCAATTTTAGGCAATTACAACTTGCAGAAAAGCTGATACAACTTAGCCTTTCTACACCAGAATTCGAGAATTATATCGTTATAACTACAGAATATTACTGGCATTGGGATTTAAAAAATTCAAAGTTAGATGTATTTGACTATAAAAAATTAATGCAGCGGTTAATGGCAACTGGTGGACTTGAAATATTCGCTACAGATGATCCAGAAATAACAAGTCATCCAGCTAATTGTTTAATGGCAAGAATTGGCAAAAACATTACATTAGAACAGCAACAAGCGTTTGA	AGTAATTGCCATCGGTTGTACG	GAGGGTGGTAATAGTCGTTGAC	AGTAATTGCCATCGGTTGTACGGGTGGACAACATCGATCTGTAGCATTAGCAGAACGACTAGGTAATTATCTAAATGAAGTATTTGAATATAATGTTTATGTGCATCATAGGGACGCACATATTGAAAGTGGCGAGAAAAAATGAGACAAATAAAAGTTGTACTTATCGGTGGTGGCACTGGCTTATCAGTTATGGCTAGGGGATTAAGAGAATTCCCAATTGATATTACGGCGATTGTAACAGTTGCTGATAATGGTGGGAG	ATGAAATTGAGCGCTGGTCTAC	AGTTTGCGAACAACGACAAGAT	ATGAAATTGAGCGCTGGTCTACAGGTAAGCTTCCATATTTAATCGAATTGGGGGCAATTGAAGTCAGCATCAATTTTAGGCAATTACAACTTGCAGAAAAGCTGATACAACTTAGCCTTTCTACACCAGAATTCGAGAATTATATCGTTATAACTACAGAATATTACTGGCATTGGGATTTAAAAAATTCAAAGTTAGATGTATTTGACTATAAAAAATTAATGCAGCGGTTAATGGCAACTGGTGGACTTGAAATATTCGCTACAGATGATCCAGAAATAACAAGTCATCCAGCTAATTGTTTAATGGCAAGAATTGGCAAAAACATTACATTAGAACAGCAACAAGCGTTTGA
GCA_001956755.1	PRJNA353940	SAMN06200256		na	1280	1280	Staphylococcus aureus	strain=SJTUF_J27		latest	Complete Genome	Major	Full	2017-01-18	ASM195675v1	Eastern Regional Research Center -ARS-USDA	GCF_001956755.1	identical	https://ftp.ncbi.nlm.nih.gov/genomes/all/GCA/001/956/755/GCA_001956755.1_ASM195675v1			na	......................	..........C...........	AGTAATTGCCATCGGTTGTACGGGTGGACAACATAGATCTGTAGCATTAGCAGAACGACTAGGTAATTATCTAAATGAAGTATTTGAATATAATGTTTATGTGCATCATAGGGACGCACATATTGAAAGTGGCGAGAAAAAATGAGACAAATAAAAGTTGTACTTATCGGTGGTGGCACTGGCTTATCAGTTATGGCTAGGGGATTAAGAGAATTCCCAATTGATATTACAGCGATTGTAACAGTTGCTGATGATGGTGGGAG	......................	......................	ATGAAATTGAGCGCTGGTCTACAGGTAACCTTCCATATTTAATCGAATTGGGGGCAATTGAAGTCAGCATCAATTTTAGGCAATTACAACTTGCAGAAAAATTAATACAACTTAGCCTTTCTACACCAGAATTCGAGGATTATATCGTTATAACTACAGAATATTACTGGCATTGGGATTTAAAAAATTCAAAGTTAGATGTATTTGACTATAAAAAATTAATGCAGCGGTTAATGGCAACTGGTGGACTTGAAATATTCGCTACAGATGATCCAGAAATAACAAGTAATCCAGCTAATTGTTTAATGGCAAGAATTGGCAAAAATATTACATTAGAACAGCAACAAGCGTTTGA	AGTAATTGCCATCGGTTGTACG	GAGGGTGGTAGTAGTCGTTGAC	AGTAATTGCCATCGGTTGTACGGGTGGACAACATAGATCTGTAGCATTAGCAGAACGACTAGGTAATTATCTAAATGAAGTATTTGAATATAATGTTTATGTGCATCATAGGGACGCACATATTGAAAGTGGCGAGAAAAAATGAGACAAATAAAAGTTGTACTTATCGGTGGTGGCACTGGCTTATCAGTTATGGCTAGGGGATTAAGAGAATTCCCAATTGATATTACAGCGATTGTAACAGTTGCTGATGATGGTGGGAG	ATGAAATTGAGCGCTGGTCTAC	AGTTTGCGAACAACGACAAGAT	ATGAAATTGAGCGCTGGTCTACAGGTAACCTTCCATATTTAATCGAATTGGGGGCAATTGAAGTCAGCATCAATTTTAGGCAATTACAACTTGCAGAAAAATTAATACAACTTAGCCTTTCTACACCAGAATTCGAGGATTATATCGTTATAACTACAGAATATTACTGGCATTGGGATTTAAAAAATTCAAAGTTAGATGTATTTGACTATAAAAAATTAATGCAGCGGTTAATGGCAACTGGTGGACTTGAAATATTCGCTACAGATGATCCAGAAATAACAAGTAATCCAGCTAATTGTTTAATGGCAAGAATTGGCAAAAATATTACATTAGAACAGCAACAAGCGTTTGA
GCA_001956815.1	PRJNA260675	SAMN06238073		na	1280	1280	Staphylococcus aureus	strain=USA300_SUR1		latest	Complete Genome	Major	Full	2017-01-18	ASM195681v1	University of Groningen, University Medical Center Groningen	GCF_001956815.1	identical	https://ftp.ncbi.nlm.nih.gov/genomes/all/GCA/001/956/815/GCA_001956815.1_ASM195681v1			na	......................	......................	AGTAATTGCCATCGGTTGTACGGGTGGACAACATCGATCTGTAGCATTAGCAGAACGACTAGGTAATTATCTAAATGAAGTATTTGAATATAATGTTTATGTGCATCATAGGGACGCACATATTGAAAGTGGCGAGAAAAAATGAGACAAATAAAAGTTGTACTTATCGGTGGTGGCACTGGCTTATCAGTTATGGCTAGGGGATTAAGAGAATTCCCAATTGATATTACGGCGATTGTAACAGTTGCTGATAATGGTGGGAG	......................	......................	ATGAAATTGAGCGCTGGTCTACAGGTAAGCTTCCATATTTAATCGAATTGGGGGCAATTGAAGTCAGCATCAATTTTAGGCAATTACAACTTGCAGAAAAGCTGATACAACTTAGCCTTTCTACACCAGAATTCGAGAATTATATCGTTATAACTACAGAATATTACTGGCATTGGGATTTAAAAAATTCAAAGTTAGATGTATTTGACTATAAAAAATTAATGCAGCGGTTAATGGCAACTGGTGGACTTGAAATATTCGCTACAGATGATCCAGAAATAACAAGTCATCCAGCTAATTGTTTAATGGCAAGAATTGGCAAAAACATTACATTAGAACAGCAACAAGCGTTTGA	AGTAATTGCCATCGGTTGTACG	GAGGGTGGTAATAGTCGTTGAC	AGTAATTGCCATCGGTTGTACGGGTGGACAACATCGATCTGTAGCATTAGCAGAACGACTAGGTAATTATCTAAATGAAGTATTTGAATATAATGTTTATGTGCATCATAGGGACGCACATATTGAAAGTGGCGAGAAAAAATGAGACAAATAAAAGTTGTACTTATCGGTGGTGGCACTGGCTTATCAGTTATGGCTAGGGGATTAAGAGAATTCCCAATTGATATTACGGCGATTGTAACAGTTGCTGATAATGGTGGGAG	ATGAAATTGAGCGCTGGTCTAC	AGTTTGCGAACAACGACAAGAT	ATGAAATTGAGCGCTGGTCTACAGGTAAGCTTCCATATTTAATCGAATTGGGGGCAATTGAAGTCAGCATCAATTTTAGGCAATTACAACTTGCAGAAAAGCTGATACAACTTAGCCTTTCTACACCAGAATTCGAGAATTATATCGTTATAACTACAGAATATTACTGGCATTGGGATTTAAAAAATTCAAAGTTAGATGTATTTGACTATAAAAAATTAATGCAGCGGTTAATGGCAACTGGTGGACTTGAAATATTCGCTACAGATGATCCAGAAATAACAAGTCATCCAGCTAATTGTTTAATGGCAAGAATTGGCAAAAACATTACATTAGAACAGCAACAAGCGTTTGA
GCA_001975005.1	PRJNA354450	SAMN06046111		na	1280	1280	Staphylococcus aureus	strain=UCI62		latest	Complete Genome	Major	Full	2017-01-30	ASM197500v1	Darrell Bayles	GCF_001975005.1	identical	https://ftp.ncbi.nlm.nih.gov/genomes/all/GCA/001/975/005/GCA_001975005.1_ASM197500v1			na	......................	......................	AGTAATTGCCATCGGTTGTACGGGTGGACAACATCGATCTGTAGCATTAGCAGAACGACTAGGTAATTATCTAAATGAAGTATTTGAATATAATGTTTATGTGCATCATAGGGACGCACATATTGAAAGTGGCGAGAAAAAATGAGACAAATAAAAGTTGTACTTATCGGTGGTGGCACTGGCTTATCAGTTATGGCTAGGGGATTAAGAGAATTCCCAATTGATATTACGGCGATTGTAACAGTTGCTGATAATGGTGGGAG	......................	......................	ATGAAATTGAGCGCTGGTCTACAGGTAACCTTCCATATTTAATCGAATTGGGGGCAATTGAAGTCAGCATCAATTTTAGGCAATTACATCTTGCAGAAAAGCTAATACAACTTAGCCTTTCTACACCAGAATTCGAGGATTATATCGTTATAACTACTGAATATTACTGGCATTGGGATTTAAAAAATTCAAAGTTAGATGTATTTGACTATAAAAAATTAATGCAGCGGTTAATGGCAACTGGTGGACTTGAAATATTCGCTACAGATGATCCAGAAATAACAAGTCATCCAGCTAATTGTTTAATGGCAAGAATTGGCAAAAATATTACATTAGAACAGCAACAAGCGTTTGA	AGTAATTGCCATCGGTTGTACG	GAGGGTGGTAATAGTCGTTGAC	AGTAATTGCCATCGGTTGTACGGGTGGACAACATCGATCTGTAGCATTAGCAGAACGACTAGGTAATTATCTAAATGAAGTATTTGAATATAATGTTTATGTGCATCATAGGGACGCACATATTGAAAGTGGCGAGAAAAAATGAGACAAATAAAAGTTGTACTTATCGGTGGTGGCACTGGCTTATCAGTTATGGCTAGGGGATTAAGAGAATTCCCAATTGATATTACGGCGATTGTAACAGTTGCTGATAATGGTGGGAG	ATGAAATTGAGCGCTGGTCTAC	AGTTTGCGAACAACGACAAGAT	ATGAAATTGAGCGCTGGTCTACAGGTAACCTTCCATATTTAATCGAATTGGGGGCAATTGAAGTCAGCATCAATTTTAGGCAATTACATCTTGCAGAAAAGCTAATACAACTTAGCCTTTCTACACCAGAATTCGAGGATTATATCGTTATAACTACTGAATATTACTGGCATTGGGATTTAAAAAATTCAAAGTTAGATGTATTTGACTATAAAAAATTAATGCAGCGGTTAATGGCAACTGGTGGACTTGAAATATTCGCTACAGATGATCCAGAAATAACAAGTCATCCAGCTAATTGTTTAATGGCAAGAATTGGCAAAAATATTACATTAGAACAGCAACAAGCGTTTGA
GCA_001975045.1	PRJNA354449	SAMN06046106		na	1280	1280	Staphylococcus aureus	strain=UCI 28	ST5	latest	Complete Genome	Major	Full	2017-01-30	ASM197504v1	Darrell Bayles	GCF_001975045.1	identical	https://ftp.ncbi.nlm.nih.gov/genomes/all/GCA/001/975/045/GCA_001975045.1_ASM197504v1			na	......................	......................	AGTAATTGCCATCGGTTGTACGGGTGGACAACATCGATCTGTAGCATTAGCAGAACGACTAGGTAATTATCTAAATGAAGTATTTGAATATAATGTTTATGTGCATCATAGGGACGCACATATTGAAAGTGGCGAGAAAAAATGAGACAAATAAAAGTTGTACTTATCGGTGGTGGCACTGGCTTATCAGTTATGGCTAGGGGATTAAGAGAATTCCCAATTGATATTACGGCGATTGTAACAGTTGCTGATAATGGTGGGAG	......................	......................	ATGAAATTGAGCGCTGGTCTACAGGTAACCTTCCATATTTAATCGAATTGGGGGCAATTGAAGTCAGCATCAATTTTAGGCAATTACATCTTGCAGAAAAGCTAATACAACTTAGCCTTTCTACACCAGAATTCGAGGATTATATCGTTATAACTACTGAATATTACTGGCATTGGGATTTAAAAAATTCAAAGTTAGATGTATTTGACTATAAAAAATTAATGCAGCGGTTAATGGCAACTGGTGGACTTGAAATATTCGCTACAGATGATCCAGAAATAACAAGTCATCCAGCTAATTGTTTAATGGCAAGAATTGGCAAAAATATTACATTAGAACAGCAACAAGCGTTTGA	AGTAATTGCCATCGGTTGTACG	GAGGGTGGTAATAGTCGTTGAC	AGTAATTGCCATCGGTTGTACGGGTGGACAACATCGATCTGTAGCATTAGCAGAACGACTAGGTAATTATCTAAATGAAGTATTTGAATATAATGTTTATGTGCATCATAGGGACGCACATATTGAAAGTGGCGAGAAAAAATGAGACAAATAAAAGTTGTACTTATCGGTGGTGGCACTGGCTTATCAGTTATGGCTAGGGGATTAAGAGAATTCCCAATTGATATTACGGCGATTGTAACAGTTGCTGATAATGGTGGGAG	ATGAAATTGAGCGCTGGTCTAC	AGTTTGCGAACAACGACAAGAT	ATGAAATTGAGCGCTGGTCTACAGGTAACCTTCCATATTTAATCGAATTGGGGGCAATTGAAGTCAGCATCAATTTTAGGCAATTACATCTTGCAGAAAAGCTAATACAACTTAGCCTTTCTACACCAGAATTCGAGGATTATATCGTTATAACTACTGAATATTACTGGCATTGGGATTTAAAAAATTCAAAGTTAGATGTATTTGACTATAAAAAATTAATGCAGCGGTTAATGGCAACTGGTGGACTTGAAATATTCGCTACAGATGATCCAGAAATAACAAGTCATCCAGCTAATTGTTTAATGGCAAGAATTGGCAAAAATATTACATTAGAACAGCAACAAGCGTTTGA
GCA_001986135.1	PRJNA369164	SAMN06277866		na	1280	1280	Staphylococcus aureus	strain=SR434		latest	Complete Genome	Major	Full	2017-02-06	ASM198613v1	Zhejiang University	GCF_001986135.1	identical	https://ftp.ncbi.nlm.nih.gov/genomes/all/GCA/001/986/135/GCA_001986135.1_ASM198613v1			na	......................	......................	AGTAATTGCCATCGGTTGTACGGGTGGACAACATCGATCTGTAGCATTAGCAGAACGACTAGGTAATTATCTAAATGAAGTATTTGAATATAATGTTTATGTGCATCATAGGGACGCACATATTGAAAGTGGCGAGAAAAAATGAGACAAATAAAAGTTGTACTTATCGGTGGTGGCACTGGCTTATCAGTTATGGCTAGGGGATTAAGAGAATTCCCAATTGATATTACGGCGATTGTAACAGTTGCTGATAATGGTGGGAG	......................	......................	ATGAAATTGAGCGCTGGTCTACAGGTAACCTTCCATATTTAATCGAATTGGGGGCAATTGAAGTCAGCATCAATTTTAGGCAATTACATCTTGCAGAAAAGCTAATACAACTTAGCCTTTCTACACCAGAATTCGAGGATTATATCGTTATAACTACTGAATATTACTGGCATTGGGATTTAAAAAATTCAAAGTTAGATGTATTTGACTATAAAAAATTAATGCAGCGGTTAATGGCAACTGGTGGACTTGAAATATTCGCTACAGATGATCCAGAAATAACAAGTCATCCAGCTAATTGTTTAATGGCAAGAATTGGCAAAAACATTACATTAGAACAGCAACAAGCGTTTGA	AGTAATTGCCATCGGTTGTACG	GAGGGTGGTAATAGTCGTTGAC	AGTAATTGCCATCGGTTGTACGGGTGGACAACATCGATCTGTAGCATTAGCAGAACGACTAGGTAATTATCTAAATGAAGTATTTGAATATAATGTTTATGTGCATCATAGGGACGCACATATTGAAAGTGGCGAGAAAAAATGAGACAAATAAAAGTTGTACTTATCGGTGGTGGCACTGGCTTATCAGTTATGGCTAGGGGATTAAGAGAATTCCCAATTGATATTACGGCGATTGTAACAGTTGCTGATAATGGTGGGAG	ATGAAATTGAGCGCTGGTCTAC	AGTTTGCGAACAACGACAAGAT	ATGAAATTGAGCGCTGGTCTACAGGTAACCTTCCATATTTAATCGAATTGGGGGCAATTGAAGTCAGCATCAATTTTAGGCAATTACATCTTGCAGAAAAGCTAATACAACTTAGCCTTTCTACACCAGAATTCGAGGATTATATCGTTATAACTACTGAATATTACTGGCATTGGGATTTAAAAAATTCAAAGTTAGATGTATTTGACTATAAAAAATTAATGCAGCGGTTAATGGCAACTGGTGGACTTGAAATATTCGCTACAGATGATCCAGAAATAACAAGTCATCCAGCTAATTGTTTAATGGCAAGAATTGGCAAAAACATTACATTAGAACAGCAACAAGCGTTTGA
GCA_002000565.1	PRJNA312385	SAMN04497603		na	1280	1280	Staphylococcus aureus	strain=USA300-SUR9		latest	Complete Genome	Major	Full	2017-02-16	ASM200056v1	University Medical Center Groningen	GCF_002000565.1	identical	https://ftp.ncbi.nlm.nih.gov/genomes/all/GCA/002/000/565/GCA_002000565.1_ASM200056v1			na	......................	......................	AGTAATTGCCATCGGTTGTACGGGTGGACAACATCGATCTGTAGCATTAGCAGAACGACTAGGTAATTATCTAAATGAAGTATTTGAATATAATGTTTATGTGCATCATAGGGACGCACATATTGAAAGTGGCGAGAAAAAATGAGACAAATAAAAGTTGTACTTATCGGTGGTGGCACTGGCTTATCAGTTATGGCTAGGGGATTAAGAGAATTCCCAATTGATATTACGGCGATTGTAACAGTTGCTGATAATGGTGGGAG	......................	......................	ATGAAATTGAGCGCTGGTCTACAGGTAAGCTTCCATATTTAATCGAATTGGGGGCAATTGAAGTCAGCATCAATTTTAGGCAATTACAACTTGCAGAAAAGCTGATACAACTTAGCCTTTCTACACCAGAATTCGAGAATTATATCGTTATAACTACAGAATATTACTGGCATTGGGATTTAAAAAATTCAAAGTTAGATGTATTTGACTATAAAAAATTAATGCAGCGGTTAATGGCAACTGGTGGACTTGAAATATTCGCTACAGATGATCCAGAAATAACAAGTCATCCAGCTAATTGTTTAATGGCAAGAATTGGCAAAAACATTACATTAGAACAGCAACAAGCGTTTGA	AGTAATTGCCATCGGTTGTACG	GAGGGTGGTAATAGTCGTTGAC	AGTAATTGCCATCGGTTGTACGGGTGGACAACATCGATCTGTAGCATTAGCAGAACGACTAGGTAATTATCTAAATGAAGTATTTGAATATAATGTTTATGTGCATCATAGGGACGCACATATTGAAAGTGGCGAGAAAAAATGAGACAAATAAAAGTTGTACTTATCGGTGGTGGCACTGGCTTATCAGTTATGGCTAGGGGATTAAGAGAATTCCCAATTGATATTACGGCGATTGTAACAGTTGCTGATAATGGTGGGAG	ATGAAATTGAGCGCTGGTCTAC	AGTTTGCGAACAACGACAAGAT	ATGAAATTGAGCGCTGGTCTACAGGTAAGCTTCCATATTTAATCGAATTGGGGGCAATTGAAGTCAGCATCAATTTTAGGCAATTACAACTTGCAGAAAAGCTGATACAACTTAGCCTTTCTACACCAGAATTCGAGAATTATATCGTTATAACTACAGAATATTACTGGCATTGGGATTTAAAAAATTCAAAGTTAGATGTATTTGACTATAAAAAATTAATGCAGCGGTTAATGGCAACTGGTGGACTTGAAATATTCGCTACAGATGATCCAGAAATAACAAGTCATCCAGCTAATTGTTTAATGGCAAGAATTGGCAAAAACATTACATTAGAACAGCAACAAGCGTTTGA
GCA_002000585.1	PRJNA312385	SAMN04497604		na	1280	1280	Staphylococcus aureus	strain=USA300-SUR10		latest	Complete Genome	Major	Full	2017-02-16	ASM200058v1	University Medical Center Groningen	GCF_002000585.1	identical	https://ftp.ncbi.nlm.nih.gov/genomes/all/GCA/002/000/585/GCA_002000585.1_ASM200058v1			na	......................	......................	AGTAATTGCCATCGGTTGTACGGGTGGACAACATCGATCTGTAGCATTAGCAGAACGACTAGGTAATTATCTAAATGAAGTATTTGAATATAATGTTTATGTGCATCATAGGGACGCACATATTGAAAGTGGCGAGAAAAAATGAGACAAATAAAAGTTGTACTTATCGGTGGTGGCACTGGCTTATCAGTTATGGCTAGGGGATTAAGAGAATTCCCAATTGATATTACGGCGATTGTAACAGTTGCTGATAATGGTGGGAG	......................	......................	ATGAAATTGAGCGCTGGTCTACAGGTAAGCTTCCATATTTAATCGAATTGGGGGCAATTGAAGTCAGCATCAATTTTAGGCAATTACAACTTGCAGAAAAGCTGATACAACTTAGCCTTTCTACACCAGAATTCGAGAATTATATCGTTATAACTACAGAATATTACTGGCATTGGGATTTAAAAAATTCAAAGTTAGATGTATTTGACTATAAAAAATTAATGCAGCGGTTAATGGCAACTGGTGGACTTGAAATATTCGCTACAGATGATCCAGAAATAACAAGTCATCCAGCTAATTGTTTAATGGCAAGAATTGGCAAAAACATTACATTAGAACAGCAACAAGCGTTTGA	AGTAATTGCCATCGGTTGTACG	GAGGGTGGTAATAGTCGTTGAC	AGTAATTGCCATCGGTTGTACGGGTGGACAACATCGATCTGTAGCATTAGCAGAACGACTAGGTAATTATCTAAATGAAGTATTTGAATATAATGTTTATGTGCATCATAGGGACGCACATATTGAAAGTGGCGAGAAAAAATGAGACAAATAAAAGTTGTACTTATCGGTGGTGGCACTGGCTTATCAGTTATGGCTAGGGGATTAAGAGAATTCCCAATTGATATTACGGCGATTGTAACAGTTGCTGATAATGGTGGGAG	ATGAAATTGAGCGCTGGTCTAC	AGTTTGCGAACAACGACAAGAT	ATGAAATTGAGCGCTGGTCTACAGGTAAGCTTCCATATTTAATCGAATTGGGGGCAATTGAAGTCAGCATCAATTTTAGGCAATTACAACTTGCAGAAAAGCTGATACAACTTAGCCTTTCTACACCAGAATTCGAGAATTATATCGTTATAACTACAGAATATTACTGGCATTGGGATTTAAAAAATTCAAAGTTAGATGTATTTGACTATAAAAAATTAATGCAGCGGTTAATGGCAACTGGTGGACTTGAAATATTCGCTACAGATGATCCAGAAATAACAAGTCATCCAGCTAATTGTTTAATGGCAAGAATTGGCAAAAACATTACATTAGAACAGCAACAAGCGTTTGA
GCA_002000605.1	PRJNA312385	SAMN04497605		na	1280	1280	Staphylococcus aureus	strain=USA300-SUR11		latest	Complete Genome	Major	Full	2017-02-16	ASM200060v1	University Medical Center Groningen	GCF_002000605.1	identical	https://ftp.ncbi.nlm.nih.gov/genomes/all/GCA/002/000/605/GCA_002000605.1_ASM200060v1			na	......................	......................	AGTAATTGCCATCGGTTGTACGGGTGGACAACATCGATCTGTAGCATTAGCAGAACGACTAGGTAATTATCTAAATGAAGTATTTGAATATAATGTTTATGTGCATCATAGGGACGCACATATTGAAAGTGGCGAGAAAAAATGAGACAAATAAAAGTTGTACTTATCGGTGGTGGCACTGGCTTATCAGTTATGGCTAGGGGATTAAGAGAATTCCCAATTGATATTACGGCGATTGTAACAGTTGCTGATAATGGTGGGAG	......................	......................	ATGAAATTGAGCGCTGGTCTACAGGTAAGCTTCCATATTTAATCGAATTGGGGGCAATTGAAGTCAGCATCAATTTTAGGCAATTACAACTTGCAGAAAAGCTGATACAACTTAGCCTTTCTACACCAGAATTCGAGAATTATATCGTTATAACTACAGAATATTACTGGCATTGGGATTTAAAAAATTCAAAGTTAGATGTATTTGACTATAAAAAATTAATGCAGCGGTTAATGGCAACTGGTGGACTTGAAATATTCGCTACAGATGATCCAGAAATAACAAGTCATCCAGCTAATTGTTTAATGGCAAGAATTGGCAAAAACATTACATTAGAACAGCAACAAGCGTTTGA	AGTAATTGCCATCGGTTGTACG	GAGGGTGGTAATAGTCGTTGAC	AGTAATTGCCATCGGTTGTACGGGTGGACAACATCGATCTGTAGCATTAGCAGAACGACTAGGTAATTATCTAAATGAAGTATTTGAATATAATGTTTATGTGCATCATAGGGACGCACATATTGAAAGTGGCGAGAAAAAATGAGACAAATAAAAGTTGTACTTATCGGTGGTGGCACTGGCTTATCAGTTATGGCTAGGGGATTAAGAGAATTCCCAATTGATATTACGGCGATTGTAACAGTTGCTGATAATGGTGGGAG	ATGAAATTGAGCGCTGGTCTAC	AGTTTGCGAACAACGACAAGAT	ATGAAATTGAGCGCTGGTCTACAGGTAAGCTTCCATATTTAATCGAATTGGGGGCAATTGAAGTCAGCATCAATTTTAGGCAATTACAACTTGCAGAAAAGCTGATACAACTTAGCCTTTCTACACCAGAATTCGAGAATTATATCGTTATAACTACAGAATATTACTGGCATTGGGATTTAAAAAATTCAAAGTTAGATGTATTTGACTATAAAAAATTAATGCAGCGGTTAATGGCAACTGGTGGACTTGAAATATTCGCTACAGATGATCCAGAAATAACAAGTCATCCAGCTAATTGTTTAATGGCAAGAATTGGCAAAAACATTACATTAGAACAGCAACAAGCGTTTGA
GCA_002000625.1	PRJNA312385	SAMN04497606		na	1280	1280	Staphylococcus aureus	strain=USA300-SUR12		latest	Complete Genome	Major	Full	2017-02-16	ASM200062v1	University Medical Center Groningen	GCF_002000625.1	identical	https://ftp.ncbi.nlm.nih.gov/genomes/all/GCA/002/000/625/GCA_002000625.1_ASM200062v1			na	......................	......................	AGTAATTGCCATCGGTTGTACGGGTGGACAACATCGATCTGTAGCATTAGCAGAACGACTAGGTAATTATCTAAATGAAGTATTTGAATATAATGTTTATGTGCATCATAGGGACGCACATATTGAAAGTGGCGAGAAAAAATGAGACAAATAAAAGTTGTACTTATCGGTGGTGGCACTGGCTTATCAGTTATGGCTAGGGGATTAAGAGAATTCCCAATTGATATTACGGCGATTGTAACAGTTGCTGATAATGGTGGGAG	......................	......................	ATGAAATTGAGCGCTGGTCTACAGGTAAGCTTCCATATTTAATCGAATTGGGGGCAATTGAAGTCAGCATCAATTTTAGGCAATTACAACTTGCAGAAAAGCTGATACAACTTAGCCTTTCTACACCAGAATTCGAGAATTATATCGTTATAACTACAGAATATTACTGGCATTGGGATTTAAAAAATTCAAAGTTAGATGTATTTGACTATAAAAAATTAATGCAGCGGTTAATGGCAACTGGTGGACTTGAAATATTCGCTACAGATGATCCAGAAATAACAAGTCATCCAGCTAATTGTTTAATGGCAAGAATTGGCAAAAACATTACATTAGAACAGCAACAAGCGTTTGA	AGTAATTGCCATCGGTTGTACG	GAGGGTGGTAATAGTCGTTGAC	AGTAATTGCCATCGGTTGTACGGGTGGACAACATCGATCTGTAGCATTAGCAGAACGACTAGGTAATTATCTAAATGAAGTATTTGAATATAATGTTTATGTGCATCATAGGGACGCACATATTGAAAGTGGCGAGAAAAAATGAGACAAATAAAAGTTGTACTTATCGGTGGTGGCACTGGCTTATCAGTTATGGCTAGGGGATTAAGAGAATTCCCAATTGATATTACGGCGATTGTAACAGTTGCTGATAATGGTGGGAG	ATGAAATTGAGCGCTGGTCTAC	AGTTTGCGAACAACGACAAGAT	ATGAAATTGAGCGCTGGTCTACAGGTAAGCTTCCATATTTAATCGAATTGGGGGCAATTGAAGTCAGCATCAATTTTAGGCAATTACAACTTGCAGAAAAGCTGATACAACTTAGCCTTTCTACACCAGAATTCGAGAATTATATCGTTATAACTACAGAATATTACTGGCATTGGGATTTAAAAAATTCAAAGTTAGATGTATTTGACTATAAAAAATTAATGCAGCGGTTAATGGCAACTGGTGGACTTGAAATATTCGCTACAGATGATCCAGAAATAACAAGTCATCCAGCTAATTGTTTAATGGCAAGAATTGGCAAAAACATTACATTAGAACAGCAACAAGCGTTTGA
GCA_002000645.1	PRJNA312385	SAMN04497607		na	1280	1280	Staphylococcus aureus	strain=USA300-SUR13		latest	Complete Genome	Major	Full	2017-02-16	ASM200064v1	University Medical Center Groningen	GCF_002000645.1	identical	https://ftp.ncbi.nlm.nih.gov/genomes/all/GCA/002/000/645/GCA_002000645.1_ASM200064v1			na	......................	......................	AGTAATTGCCATCGGTTGTACGGGTGGACAACATCGATCTGTAGCATTAGCAGAACGACTAGGTAATTATCTAAATGAAGTATTTGAATATAATGTTTATGTGCATCATAGGGACGCACATATTGAAAGTGGCGAGAAAAAATGAGACAAATAAAAGTTGTACTTATCGGTGGTGGCACTGGCTTATCAGTTATGGCTAGGGGATTAAGAGAATTCCCAATTGATATTACGGCGATTGTAACAGTTGCTGATAATGGTGGGAG	......................	......................	ATGAAATTGAGCGCTGGTCTACAGGTAAGCTTCCATATTTAATCGAATTGGGGGCAATTGAAGTCAGCATCAATTTTAGGCAATTACAACTTGCAGAAAAGCTGATACAACTTAGCCTTTCTACACCAGAATTCGAGAATTATATCGTTATAACTACAGAATATTACTGGCATTGGGATTTAAAAAATTCAAAGTTAGATGTATTTGACTATAAAAAATTAATGCAGCGGTTAATGGCAACTGGTGGACTTGAAATATTCGCTACAGATGATCCAGAAATAACAAGTCATCCAGCTAATTGTTTAATGGCAAGAATTGGCAAAAACATTACATTAGAACAGCAACAAGCGTTTGA	AGTAATTGCCATCGGTTGTACG	GAGGGTGGTAATAGTCGTTGAC	AGTAATTGCCATCGGTTGTACGGGTGGACAACATCGATCTGTAGCATTAGCAGAACGACTAGGTAATTATCTAAATGAAGTATTTGAATATAATGTTTATGTGCATCATAGGGACGCACATATTGAAAGTGGCGAGAAAAAATGAGACAAATAAAAGTTGTACTTATCGGTGGTGGCACTGGCTTATCAGTTATGGCTAGGGGATTAAGAGAATTCCCAATTGATATTACGGCGATTGTAACAGTTGCTGATAATGGTGGGAG	ATGAAATTGAGCGCTGGTCTAC	AGTTTGCGAACAACGACAAGAT	ATGAAATTGAGCGCTGGTCTACAGGTAAGCTTCCATATTTAATCGAATTGGGGGCAATTGAAGTCAGCATCAATTTTAGGCAATTACAACTTGCAGAAAAGCTGATACAACTTAGCCTTTCTACACCAGAATTCGAGAATTATATCGTTATAACTACAGAATATTACTGGCATTGGGATTTAAAAAATTCAAAGTTAGATGTATTTGACTATAAAAAATTAATGCAGCGGTTAATGGCAACTGGTGGACTTGAAATATTCGCTACAGATGATCCAGAAATAACAAGTCATCCAGCTAATTGTTTAATGGCAAGAATTGGCAAAAACATTACATTAGAACAGCAACAAGCGTTTGA
GCA_002000665.1	PRJNA312385	SAMN04497608		na	1280	1280	Staphylococcus aureus	strain=USA300-SUR14		latest	Complete Genome	Major	Full	2017-02-16	ASM200066v1	University Medical Center Groningen	GCF_002000665.1	identical	https://ftp.ncbi.nlm.nih.gov/genomes/all/GCA/002/000/665/GCA_002000665.1_ASM200066v1			na	......................	......................	AGTAATTGCCATCGGTTGTACGGGTGGACAACATCGATCTGTAGCATTAGCAGAACGACTAGGTAATTATCTAAATGAAGTATTTGAATATAATGTTTATGTGCATCATAGGGACGCACATATTGAAAGTGGCGAGAAAAAATGAGACAAATAAAAGTTGTACTTATCGGTGGTGGCACTGGCTTATCAGTTATGGCTAGGGGATTAAGAGAATTCCCAATTGATATTACGGCGATTGTAACAGTTGCTGATAATGGTGGGAG	......................	......................	ATGAAATTGAGCGCTGGTCTACAGGTAAGCTTCCATATTTAATCGAATTGGGGGCAATTGAAGTCAGCATCAATTTTAGGCAATTACAACTTGCAGAAAAGCTGATACAACTTAGCCTTTCTACACCAGAATTCGAGAATTATATCGTTATAACTACAGAATATTACTGGCATTGGGATTTAAAAAATTCAAAGTTAGATGTATTTGACTATAAAAAATTAATGCAGCGGTTAATGGCAACTGGTGGACTTGAAATATTCGCTACAGATGATCCAGAAATAACAAGTCATCCAGCTAATTGTTTAATGGCAAGAATTGGCAAAAACATTACATTAGAACAGCAACAAGCGTTTGA	AGTAATTGCCATCGGTTGTACG	GAGGGTGGTAATAGTCGTTGAC	AGTAATTGCCATCGGTTGTACGGGTGGACAACATCGATCTGTAGCATTAGCAGAACGACTAGGTAATTATCTAAATGAAGTATTTGAATATAATGTTTATGTGCATCATAGGGACGCACATATTGAAAGTGGCGAGAAAAAATGAGACAAATAAAAGTTGTACTTATCGGTGGTGGCACTGGCTTATCAGTTATGGCTAGGGGATTAAGAGAATTCCCAATTGATATTACGGCGATTGTAACAGTTGCTGATAATGGTGGGAG	ATGAAATTGAGCGCTGGTCTAC	AGTTTGCGAACAACGACAAGAT	ATGAAATTGAGCGCTGGTCTACAGGTAAGCTTCCATATTTAATCGAATTGGGGGCAATTGAAGTCAGCATCAATTTTAGGCAATTACAACTTGCAGAAAAGCTGATACAACTTAGCCTTTCTACACCAGAATTCGAGAATTATATCGTTATAACTACAGAATATTACTGGCATTGGGATTTAAAAAATTCAAAGTTAGATGTATTTGACTATAAAAAATTAATGCAGCGGTTAATGGCAACTGGTGGACTTGAAATATTCGCTACAGATGATCCAGAAATAACAAGTCATCCAGCTAATTGTTTAATGGCAAGAATTGGCAAAAACATTACATTAGAACAGCAACAAGCGTTTGA
GCA_002000685.1	PRJNA312385	SAMN04497609		na	1280	1280	Staphylococcus aureus	strain=USA300-SUR15		latest	Complete Genome	Major	Full	2017-02-16	ASM200068v1	University Medical Center Groningen	GCF_002000685.1	identical	https://ftp.ncbi.nlm.nih.gov/genomes/all/GCA/002/000/685/GCA_002000685.1_ASM200068v1			na	......................	......................	AGTAATTGCCATCGGTTGTACGGGTGGACAACATCGATCTGTAGCATTAGCAGAACGACTAGGTAATTATCTAAATGAAGTATTTGAATATAATGTTTATGTGCATCATAGGGACGCACATATTGAAAGTGGCGAGAAAAAATGAGACAAATAAAAGTTGTACTTATCGGTGGTGGCACTGGCTTATCAGTTATGGCTAGGGGATTAAGAGAATTCCCAATTGATATTACGGCGATTGTAACAGTTGCTGATAATGGTGGGAG	......................	......................	ATGAAATTGAGCGCTGGTCTACAGGTAAGCTTCCATATTTAATCGAATTGGGGGCAATTGAAGTCAGCATCAATTTTAGGCAATTACAACTTGCAGAAAAGCTGATACAACTTAGCCTTTCTACACCAGAATTCGAGAATTATATCGTTATAACTACAGAATATTACTGGCATTGGGATTTAAAAAATTCAAAGTTAGATGTATTTGACTATAAAAAATTAATGCAGCGGTTAATGGCAACTGGTGGACTTGAAATATTCGCTACAGATGATCCAGAAATAACAAGTCATCCAGCTAATTGTTTAATGGCAAGAATTGGCAAAAACATTACATTAGAACAGCAACAAGCGTTTGA	AGTAATTGCCATCGGTTGTACG	GAGGGTGGTAATAGTCGTTGAC	AGTAATTGCCATCGGTTGTACGGGTGGACAACATCGATCTGTAGCATTAGCAGAACGACTAGGTAATTATCTAAATGAAGTATTTGAATATAATGTTTATGTGCATCATAGGGACGCACATATTGAAAGTGGCGAGAAAAAATGAGACAAATAAAAGTTGTACTTATCGGTGGTGGCACTGGCTTATCAGTTATGGCTAGGGGATTAAGAGAATTCCCAATTGATATTACGGCGATTGTAACAGTTGCTGATAATGGTGGGAG	ATGAAATTGAGCGCTGGTCTAC	AGTTTGCGAACAACGACAAGAT	ATGAAATTGAGCGCTGGTCTACAGGTAAGCTTCCATATTTAATCGAATTGGGGGCAATTGAAGTCAGCATCAATTTTAGGCAATTACAACTTGCAGAAAAGCTGATACAACTTAGCCTTTCTACACCAGAATTCGAGAATTATATCGTTATAACTACAGAATATTACTGGCATTGGGATTTAAAAAATTCAAAGTTAGATGTATTTGACTATAAAAAATTAATGCAGCGGTTAATGGCAACTGGTGGACTTGAAATATTCGCTACAGATGATCCAGAAATAACAAGTCATCCAGCTAATTGTTTAATGGCAAGAATTGGCAAAAACATTACATTAGAACAGCAACAAGCGTTTGA
GCA_002000705.1	PRJNA312385	SAMN04497610		na	1280	1280	Staphylococcus aureus	strain=USA300-SUR16		latest	Complete Genome	Major	Full	2017-02-16	ASM200070v1	University Medical Center Groningen	GCF_002000705.1	identical	https://ftp.ncbi.nlm.nih.gov/genomes/all/GCA/002/000/705/GCA_002000705.1_ASM200070v1			na	......................	......................	AGTAATTGCCATCGGTTGTACGGGTGGACAACATCGATCTGTAGCATTAGCAGAACGACTAGGTAATTATCTAAATGAAGTATTTGAATATAATGTTTATGTGCATCATAGGGACGCACATATTGAAAGTGGCGAGAAAAAATGAGACAAATAAAAGTTGTACTTATCGGTGGTGGCACTGGCTTATCAGTTATGGCTAGGGGATTAAGAGAATTCCCAATTGATATTACGGCGATTGTAACAGTTGCTGATAATGGTGGGAG	......................	......................	ATGAAATTGAGCGCTGGTCTACAGGTAAGCTTCCATATTTAATCGAATTGGGGGCAATTGAAGTCAGCATCAATTTTAGGCAATTACAACTTGCAGAAAAGCTGATACAACTTAGCCTTTCTACACCAGAATTCGAGAATTATATCGTTATAACTACAGAATATTACTGGCATTGGGATTTAAAAAATTCAAAGTTAGATGTATTTGACTATAAAAAATTAATGCAGCGGTTAATGGCAACTGGTGGACTTGAAATATTCGCTACAGATGATCCAGAAATAACAAGTCATCCAGCTAATTGTTTAATGGCAAGAATTGGCAAAAACATTACATTAGAACAGCAACAAGCGTTTGA	AGTAATTGCCATCGGTTGTACG	GAGGGTGGTAATAGTCGTTGAC	AGTAATTGCCATCGGTTGTACGGGTGGACAACATCGATCTGTAGCATTAGCAGAACGACTAGGTAATTATCTAAATGAAGTATTTGAATATAATGTTTATGTGCATCATAGGGACGCACATATTGAAAGTGGCGAGAAAAAATGAGACAAATAAAAGTTGTACTTATCGGTGGTGGCACTGGCTTATCAGTTATGGCTAGGGGATTAAGAGAATTCCCAATTGATATTACGGCGATTGTAACAGTTGCTGATAATGGTGGGAG	ATGAAATTGAGCGCTGGTCTAC	AGTTTGCGAACAACGACAAGAT	ATGAAATTGAGCGCTGGTCTACAGGTAAGCTTCCATATTTAATCGAATTGGGGGCAATTGAAGTCAGCATCAATTTTAGGCAATTACAACTTGCAGAAAAGCTGATACAACTTAGCCTTTCTACACCAGAATTCGAGAATTATATCGTTATAACTACAGAATATTACTGGCATTGGGATTTAAAAAATTCAAAGTTAGATGTATTTGACTATAAAAAATTAATGCAGCGGTTAATGGCAACTGGTGGACTTGAAATATTCGCTACAGATGATCCAGAAATAACAAGTCATCCAGCTAATTGTTTAATGGCAAGAATTGGCAAAAACATTACATTAGAACAGCAACAAGCGTTTGA
GCA_002000725.1	PRJNA312385	SAMN04497611		na	1280	1280	Staphylococcus aureus	strain=USA300-SUR17		latest	Complete Genome	Major	Full	2017-02-16	ASM200072v1	University Medical Center Groningen	GCF_002000725.1	identical	https://ftp.ncbi.nlm.nih.gov/genomes/all/GCA/002/000/725/GCA_002000725.1_ASM200072v1			na	......................	......................	AGTAATTGCCATCGGTTGTACGGGTGGACAACATCGATCTGTAGCATTAGCAGAACGACTAGGTAATTATCTAAATGAAGTATTTGAATATAATGTTTATGTGCATCATAGGGACGCACATATTGAAAGTGGCGAGAAAAAATGAGACAAATAAAAGTTGTACTTATCGGTGGTGGCACTGGCTTATCAGTTATGGCTAGGGGATTAAGAGAATTCCCAATTGATATTACGGCGATTGTAACAGTTGCTGATAATGGTGGGAG	......................	......................	ATGAAATTGAGCGCTGGTCTACAGGTAAGCTTCCATATTTAATCGAATTGGGGGCAATTGAAGTCAGCATCAATTTTAGGCAATTACAACTTGCAGAAAAGCTGATACAACTTAGCCTTTCTACACCAGAATTCGAGAATTATATCGTTATAACTACAGAATATTACTGGCATTGGGATTTAAAAAATTCAAAGTTAGATGTATTTGACTATAAAAAATTAATGCAGCGGTTAATGGCAACTGGTGGACTTGAAATATTCGCTACAGATGATCCAGAAATAACAAGTCATCCAGCTAATTGTTTAATGGCAAGAATTGGCAAAAACATTACATTAGAACAGCAACAAGCGTTTGA	AGTAATTGCCATCGGTTGTACG	GAGGGTGGTAATAGTCGTTGAC	AGTAATTGCCATCGGTTGTACGGGTGGACAACATCGATCTGTAGCATTAGCAGAACGACTAGGTAATTATCTAAATGAAGTATTTGAATATAATGTTTATGTGCATCATAGGGACGCACATATTGAAAGTGGCGAGAAAAAATGAGACAAATAAAAGTTGTACTTATCGGTGGTGGCACTGGCTTATCAGTTATGGCTAGGGGATTAAGAGAATTCCCAATTGATATTACGGCGATTGTAACAGTTGCTGATAATGGTGGGAG	ATGAAATTGAGCGCTGGTCTAC	AGTTTGCGAACAACGACAAGAT	ATGAAATTGAGCGCTGGTCTACAGGTAAGCTTCCATATTTAATCGAATTGGGGGCAATTGAAGTCAGCATCAATTTTAGGCAATTACAACTTGCAGAAAAGCTGATACAACTTAGCCTTTCTACACCAGAATTCGAGAATTATATCGTTATAACTACAGAATATTACTGGCATTGGGATTTAAAAAATTCAAAGTTAGATGTATTTGACTATAAAAAATTAATGCAGCGGTTAATGGCAACTGGTGGACTTGAAATATTCGCTACAGATGATCCAGAAATAACAAGTCATCCAGCTAATTGTTTAATGGCAAGAATTGGCAAAAACATTACATTAGAACAGCAACAAGCGTTTGA
GCA_002000745.1	PRJNA312385	SAMN04497612		na	1280	1280	Staphylococcus aureus	strain=USA300-SUR18		latest	Complete Genome	Major	Full	2017-02-16	ASM200074v1	University Medical Center Groningen	GCF_002000745.1	identical	https://ftp.ncbi.nlm.nih.gov/genomes/all/GCA/002/000/745/GCA_002000745.1_ASM200074v1			na	......................	......................	AGTAATTGCCATCGGTTGTACGGGTGGACAACATCGATCTGTAGCATTAGCAGAACGACTAGGTAATTATCTAAATGAAGTATTTGAATATAATGTTTATGTGCATCATAGGGACGCACATATTGAAAGTGGCGAGAAAAAATGAGACAAATAAAAGTTGTACTTATCGGTGGTGGCACTGGCTTATCAGTTATGGCTAGGGGATTAAGAGAATTCCCAATTGATATTACGGCGATTGTAACAGTTGCTGATAATGGTGGGAG	......................	......................	ATGAAATTGAGCGCTGGTCTACAGGTAAGCTTCCATATTTAATCGAATTGGGGGCAATTGAAGTCAGCATCAATTTTAGGCAATTACAACTTGCAGAAAAGCTGATACAACTTAGCCTTTCTACACCAGAATTCGAGAATTATATCGTTATAACTACAGAATATTACTGGCATTGGGATTTAAAAAATTCAAAGTTAGATGTATTTGACTATAAAAAATTAATGCAGCGGTTAATGGCAACTGGTGGACTTGAAATATTCGCTACAGATGATCCAGAAATAACAAGTCATCCAGCTAATTGTTTAATGGCAAGAATTGGCAAAAACATTACATTAGAACAGCAACAAGCGTTTGA	AGTAATTGCCATCGGTTGTACG	GAGGGTGGTAATAGTCGTTGAC	AGTAATTGCCATCGGTTGTACGGGTGGACAACATCGATCTGTAGCATTAGCAGAACGACTAGGTAATTATCTAAATGAAGTATTTGAATATAATGTTTATGTGCATCATAGGGACGCACATATTGAAAGTGGCGAGAAAAAATGAGACAAATAAAAGTTGTACTTATCGGTGGTGGCACTGGCTTATCAGTTATGGCTAGGGGATTAAGAGAATTCCCAATTGATATTACGGCGATTGTAACAGTTGCTGATAATGGTGGGAG	ATGAAATTGAGCGCTGGTCTAC	AGTTTGCGAACAACGACAAGAT	ATGAAATTGAGCGCTGGTCTACAGGTAAGCTTCCATATTTAATCGAATTGGGGGCAATTGAAGTCAGCATCAATTTTAGGCAATTACAACTTGCAGAAAAGCTGATACAACTTAGCCTTTCTACACCAGAATTCGAGAATTATATCGTTATAACTACAGAATATTACTGGCATTGGGATTTAAAAAATTCAAAGTTAGATGTATTTGACTATAAAAAATTAATGCAGCGGTTAATGGCAACTGGTGGACTTGAAATATTCGCTACAGATGATCCAGAAATAACAAGTCATCCAGCTAATTGTTTAATGGCAAGAATTGGCAAAAACATTACATTAGAACAGCAACAAGCGTTTGA
GCA_002000765.1	PRJNA312385	SAMN04497613		na	1280	1280	Staphylococcus aureus	strain=USA300-SUR19		latest	Complete Genome	Major	Full	2017-02-16	ASM200076v1	University Medical Center Groningen	GCF_002000765.1	identical	https://ftp.ncbi.nlm.nih.gov/genomes/all/GCA/002/000/765/GCA_002000765.1_ASM200076v1			na	......................	......................	AGTAATTGCCATCGGTTGTACGGGTGGACAACATCGATCTGTAGCATTAGCAGAACGACTAGGTAATTATCTAAATGAAGTATTTGAATATAATGTTTATGTGCATCATAGGGACGCACATATTGAAAGTGGCGAGAAAAAATGAGACAAATAAAAGTTGTACTTATCGGTGGTGGCACTGGCTTATCAGTTATGGCTAGGGGATTAAGAGAATTCCCAATTGATATTACGGCGATTGTAACAGTTGCTGATAATGGTGGGAG	......................	......................	ATGAAATTGAGCGCTGGTCTACAGGTAAGCTTCCATATTTAATCGAATTGGGGGCAATTGAAGTCAGCATCAATTTTAGGCAATTACAACTTGCAGAAAAGCTGATACAACTTAGCCTTTCTACACCAGAATTCGAGAATTATATCGTTATAACTACAGAATATTACTGGCATTGGGATTTAAAAAATTCAAAGTTAGATGTATTTGACTATAAAAAATTAATGCAGCGGTTAATGGCAACTGGTGGACTTGAAATATTCGCTACAGATGATCCAGAAATAACAAGTCATCCAGCTAATTGTTTAATGGCAAGAATTGGCAAAAACATTACATTAGAACAGCAACAAGCGTTTGA	AGTAATTGCCATCGGTTGTACG	GAGGGTGGTAATAGTCGTTGAC	AGTAATTGCCATCGGTTGTACGGGTGGACAACATCGATCTGTAGCATTAGCAGAACGACTAGGTAATTATCTAAATGAAGTATTTGAATATAATGTTTATGTGCATCATAGGGACGCACATATTGAAAGTGGCGAGAAAAAATGAGACAAATAAAAGTTGTACTTATCGGTGGTGGCACTGGCTTATCAGTTATGGCTAGGGGATTAAGAGAATTCCCAATTGATATTACGGCGATTGTAACAGTTGCTGATAATGGTGGGAG	ATGAAATTGAGCGCTGGTCTAC	AGTTTGCGAACAACGACAAGAT	ATGAAATTGAGCGCTGGTCTACAGGTAAGCTTCCATATTTAATCGAATTGGGGGCAATTGAAGTCAGCATCAATTTTAGGCAATTACAACTTGCAGAAAAGCTGATACAACTTAGCCTTTCTACACCAGAATTCGAGAATTATATCGTTATAACTACAGAATATTACTGGCATTGGGATTTAAAAAATTCAAAGTTAGATGTATTTGACTATAAAAAATTAATGCAGCGGTTAATGGCAACTGGTGGACTTGAAATATTCGCTACAGATGATCCAGAAATAACAAGTCATCCAGCTAATTGTTTAATGGCAAGAATTGGCAAAAACATTACATTAGAACAGCAACAAGCGTTTGA
GCA_002000785.1	PRJNA312385	SAMN04497614		na	1280	1280	Staphylococcus aureus	strain=USA300-SUR20		latest	Complete Genome	Major	Full	2017-02-16	ASM200078v1	University Medical Center Groningen	GCF_002000785.1	identical	https://ftp.ncbi.nlm.nih.gov/genomes/all/GCA/002/000/785/GCA_002000785.1_ASM200078v1			na	......................	......................	AGTAATTGCCATCGGTTGTACGGGTGGACAACATCGATCTGTAGCATTAGCAGAACGACTAGGTAATTATCTAAATGAAGTATTTGAATATAATGTTTATGTGCATCATAGGGACGCACATATTGAAAGTGGCGAGAAAAAATGAGACAAATAAAAGTTGTACTTATCGGTGGTGGCACTGGCTTATCAGTTATGGCTAGGGGATTAAGAGAATTCCCAATTGATATTACGGCGATTGTAACAGTTGCTGATAATGGTGGGAG	......................	......................	ATGAAATTGAGCGCTGGTCTACAGGTAAGCTTCCATATTTAATCGAATTGGGGGCAATTGAAGTCAGCATCAATTTTAGGCAATTACAACTTGCAGAAAAGCTGATACAACTTAGCCTTTCTACACCAGAATTCGAGAATTATATCGTTATAACTACAGAATATTACTGGCATTGGGATTTAAAAAATTCAAAGTTAGATGTATTTGACTATAAAAAATTAATGCAGCGGTTAATGGCAACTGGTGGACTTGAAATATTCGCTACAGATGATCCAGAAATAACAAGTCATCCAGCTAATTGTTTAATGGCAAGAATTGGCAAAAACATTACATTAGAACAGCAACAAGCGTTTGA	AGTAATTGCCATCGGTTGTACG	GAGGGTGGTAATAGTCGTTGAC	AGTAATTGCCATCGGTTGTACGGGTGGACAACATCGATCTGTAGCATTAGCAGAACGACTAGGTAATTATCTAAATGAAGTATTTGAATATAATGTTTATGTGCATCATAGGGACGCACATATTGAAAGTGGCGAGAAAAAATGAGACAAATAAAAGTTGTACTTATCGGTGGTGGCACTGGCTTATCAGTTATGGCTAGGGGATTAAGAGAATTCCCAATTGATATTACGGCGATTGTAACAGTTGCTGATAATGGTGGGAG	ATGAAATTGAGCGCTGGTCTAC	AGTTTGCGAACAACGACAAGAT	ATGAAATTGAGCGCTGGTCTACAGGTAAGCTTCCATATTTAATCGAATTGGGGGCAATTGAAGTCAGCATCAATTTTAGGCAATTACAACTTGCAGAAAAGCTGATACAACTTAGCCTTTCTACACCAGAATTCGAGAATTATATCGTTATAACTACAGAATATTACTGGCATTGGGATTTAAAAAATTCAAAGTTAGATGTATTTGACTATAAAAAATTAATGCAGCGGTTAATGGCAACTGGTGGACTTGAAATATTCGCTACAGATGATCCAGAAATAACAAGTCATCCAGCTAATTGTTTAATGGCAAGAATTGGCAAAAACATTACATTAGAACAGCAACAAGCGTTTGA
GCA_002000805.1	PRJNA312385	SAMN04497615		na	1280	1280	Staphylococcus aureus	strain=USA300-SUR21		latest	Complete Genome	Major	Full	2017-02-16	ASM200080v1	University Medical Center Groningen	GCF_002000805.1	identical	https://ftp.ncbi.nlm.nih.gov/genomes/all/GCA/002/000/805/GCA_002000805.1_ASM200080v1			na	......................	......................	AGTAATTGCCATCGGTTGTACGGGTGGACAACATCGATCTGTAGCATTAGCAGAACGACTAGGTAATTATCTAAATGAAGTATTTGAATATAATGTTTATGTGCATCATAGGGACGCACATATTGAAAGTGGCGAGAAAAAATGAGACAAATAAAAGTTGTACTTATCGGTGGTGGCACTGGCTTATCAGTTATGGCTAGGGGATTAAGAGAATTCCCAATTGATATTACGGCGATTGTAACAGTTGCTGATAATGGTGGGAG	......................	......................	ATGAAATTGAGCGCTGGTCTACAGGTAAGCTTCCATATTTAATCGAATTGGGGGCAATTGAAGTCAGCATCAATTTTAGGCAATTACAACTTGCAGAAAAGCTGATACAACTTAGCCTTTCTACACCAGAATTCGAGAATTATATCGTTATAACTACAGAATATTACTGGCATTGGGATTTAAAAAATTCAAAGTTAGATGTATTTGACTATAAAAAATTAATGCAGCGGTTAATGGCAACTGGTGGACTTGAAATATTCGCTACAGATGATCCAGAAATAACAAGTCATCCAGCTAATTGTTTAATGGCAAGAATTGGCAAAAACATTACATTAGAACAGCAACAAGCGTTTGA	AGTAATTGCCATCGGTTGTACG	GAGGGTGGTAATAGTCGTTGAC	AGTAATTGCCATCGGTTGTACGGGTGGACAACATCGATCTGTAGCATTAGCAGAACGACTAGGTAATTATCTAAATGAAGTATTTGAATATAATGTTTATGTGCATCATAGGGACGCACATATTGAAAGTGGCGAGAAAAAATGAGACAAATAAAAGTTGTACTTATCGGTGGTGGCACTGGCTTATCAGTTATGGCTAGGGGATTAAGAGAATTCCCAATTGATATTACGGCGATTGTAACAGTTGCTGATAATGGTGGGAG	ATGAAATTGAGCGCTGGTCTAC	AGTTTGCGAACAACGACAAGAT	ATGAAATTGAGCGCTGGTCTACAGGTAAGCTTCCATATTTAATCGAATTGGGGGCAATTGAAGTCAGCATCAATTTTAGGCAATTACAACTTGCAGAAAAGCTGATACAACTTAGCCTTTCTACACCAGAATTCGAGAATTATATCGTTATAACTACAGAATATTACTGGCATTGGGATTTAAAAAATTCAAAGTTAGATGTATTTGACTATAAAAAATTAATGCAGCGGTTAATGGCAACTGGTGGACTTGAAATATTCGCTACAGATGATCCAGAAATAACAAGTCATCCAGCTAATTGTTTAATGGCAAGAATTGGCAAAAACATTACATTAGAACAGCAACAAGCGTTTGA
GCA_002000825.1	PRJNA312385	SAMN04497616		na	1280	1280	Staphylococcus aureus	strain=USA300-SUR22		latest	Complete Genome	Major	Full	2017-02-16	ASM200082v1	University Medical Center Groningen	GCF_002000825.1	identical	https://ftp.ncbi.nlm.nih.gov/genomes/all/GCA/002/000/825/GCA_002000825.1_ASM200082v1			na	......................	......................	AGTAATTGCCATCGGTTGTACGGGTGGACAACATCGATCTGTAGCATTAGCAGAACGACTAGGTAATTATCTAAATGAAGTATTTGAATATAATGTTTATGTGCATCATAGGGACGCACATATTGAAAGTGGCGAGAAAAAATGAGACAAATAAAAGTTGTACTTATCGGTGGTGGCACTGGCTTATCAGTTATGGCTAGGGGATTAAGAGAATTCCCAATTGATATTACGGCGATTGTAACAGTTGCTGATAATGGTGGGAG	......................	......................	ATGAAATTGAGCGCTGGTCTACAGGTAAGCTTCCATATTTAATCGAATTGGGGGCAATTGAAGTCAGCATCAATTTTAGGCAATTACAACTTGCAGAAAAGCTGATACAACTTAGCCTTTCTACACCAGAATTCGAGAATTATATCGTTATAACTACAGAATATTACTGGCATTGGGATTTAAAAAATTCAAAGTTAGATGTATTTGACTATAAAAAATTAATGCAGCGGTTAATGGCAACTGGTGGACTTGAAATATTCGCTACAGATGATCCAGAAATAACAAGTCATCCAGCTAATTGTTTAATGGCAAGAATTGGCAAAAACATTACATTAGAACAGCAACAAGCGTTTGA	AGTAATTGCCATCGGTTGTACG	GAGGGTGGTAATAGTCGTTGAC	AGTAATTGCCATCGGTTGTACGGGTGGACAACATCGATCTGTAGCATTAGCAGAACGACTAGGTAATTATCTAAATGAAGTATTTGAATATAATGTTTATGTGCATCATAGGGACGCACATATTGAAAGTGGCGAGAAAAAATGAGACAAATAAAAGTTGTACTTATCGGTGGTGGCACTGGCTTATCAGTTATGGCTAGGGGATTAAGAGAATTCCCAATTGATATTACGGCGATTGTAACAGTTGCTGATAATGGTGGGAG	ATGAAATTGAGCGCTGGTCTAC	AGTTTGCGAACAACGACAAGAT	ATGAAATTGAGCGCTGGTCTACAGGTAAGCTTCCATATTTAATCGAATTGGGGGCAATTGAAGTCAGCATCAATTTTAGGCAATTACAACTTGCAGAAAAGCTGATACAACTTAGCCTTTCTACACCAGAATTCGAGAATTATATCGTTATAACTACAGAATATTACTGGCATTGGGATTTAAAAAATTCAAAGTTAGATGTATTTGACTATAAAAAATTAATGCAGCGGTTAATGGCAACTGGTGGACTTGAAATATTCGCTACAGATGATCCAGAAATAACAAGTCATCCAGCTAATTGTTTAATGGCAAGAATTGGCAAAAACATTACATTAGAACAGCAACAAGCGTTTGA
GCA_002000845.1	PRJNA312385	SAMN04497617		na	1280	1280	Staphylococcus aureus	strain=USA300-SUR23		latest	Complete Genome	Major	Full	2017-02-16	ASM200084v1	University Medical Center Groningen	GCF_002000845.1	identical	https://ftp.ncbi.nlm.nih.gov/genomes/all/GCA/002/000/845/GCA_002000845.1_ASM200084v1			na	......................	......................	AGTAATTGCCATCGGTTGTACGGGTGGACAACATCGATCTGTAGCATTAGCAGAACGACTAGGTAATTATCTAAATGAAGTATTTGAATATAATGTTTATGTGCATCATAGGGACGCACATATTGAAAGTGGCGAGAAAAAATGAGACAAATAAAAGTTGTACTTATCGGTGGTGGCACTGGCTTATCAGTTATGGCTAGGGGATTAAGAGAATTCCCAATTGATATTACGGCGATTGTAACAGTTGCTGATAATGGTGGGAG	......................	......................	ATGAAATTGAGCGCTGGTCTACAGGTAAGCTTCCATATTTAATCGAATTGGGGGCAATTGAAGTCAGCATCAATTTTAGGCAATTACAACTTGCAGAAAAGCTGATACAACTTAGCCTTTCTACACCAGAATTCGAGAATTATATCGTTATAACTACAGAATATTACTGGCATTGGGATTTAAAAAATTCAAAGTTAGATGTATTTGACTATAAAAAATTAATGCAGCGGTTAATGGCAACTGGTGGACTTGAAATATTCGCTACAGATGATCCAGAAATAACAAGTCATCCAGCTAATTGTTTAATGGCAAGAATTGGCAAAAACATTACATTAGAACAGCAACAAGCGTTTGA	AGTAATTGCCATCGGTTGTACG	GAGGGTGGTAATAGTCGTTGAC	AGTAATTGCCATCGGTTGTACGGGTGGACAACATCGATCTGTAGCATTAGCAGAACGACTAGGTAATTATCTAAATGAAGTATTTGAATATAATGTTTATGTGCATCATAGGGACGCACATATTGAAAGTGGCGAGAAAAAATGAGACAAATAAAAGTTGTACTTATCGGTGGTGGCACTGGCTTATCAGTTATGGCTAGGGGATTAAGAGAATTCCCAATTGATATTACGGCGATTGTAACAGTTGCTGATAATGGTGGGAG	ATGAAATTGAGCGCTGGTCTAC	AGTTTGCGAACAACGACAAGAT	ATGAAATTGAGCGCTGGTCTACAGGTAAGCTTCCATATTTAATCGAATTGGGGGCAATTGAAGTCAGCATCAATTTTAGGCAATTACAACTTGCAGAAAAGCTGATACAACTTAGCCTTTCTACACCAGAATTCGAGAATTATATCGTTATAACTACAGAATATTACTGGCATTGGGATTTAAAAAATTCAAAGTTAGATGTATTTGACTATAAAAAATTAATGCAGCGGTTAATGGCAACTGGTGGACTTGAAATATTCGCTACAGATGATCCAGAAATAACAAGTCATCCAGCTAATTGTTTAATGGCAAGAATTGGCAAAAACATTACATTAGAACAGCAACAAGCGTTTGA
GCA_002000865.1	PRJNA312385	SAMN04497618		na	1280	1280	Staphylococcus aureus	strain=USA300-SUR24		latest	Complete Genome	Major	Full	2017-02-16	ASM200086v1	University Medical Center Groningen	GCF_002000865.1	identical	https://ftp.ncbi.nlm.nih.gov/genomes/all/GCA/002/000/865/GCA_002000865.1_ASM200086v1			na	......................	......................	AGTAATTGCCATCGGTTGTACGGGTGGACAACATCGATCTGTAGCATTAGCAGAACGACTAGGTAATTATCTAAATGAAGTATTTGAATATAATGTTTATGTGCATCATAGGGACGCACATATTGAAAGTGGCGAGAAAAAATGAGACAAATAAAAGTTGTACTTATCGGTGGTGGCACTGGCTTATCAGTTATGGCTAGGGGATTAAGAGAATTCCCAATTGATATTACGGCGATTGTAACAGTTGCTGATAATGGTGGGAG	......................	......................	ATGAAATTGAGCGCTGGTCTACAGGTAAGCTTCCATATTTAATCGAATTGGGGGCAATTGAAGTCAGCATCAATTTTAGGCAATTACAACTTGCAGAAAAGCTGATACAACTTAGCCTTTCTACACCAGAATTCGAGAATTATATCGTTATAACTACAGAATATTACTGGCATTGGGATTTAAAAAATTCAAAGTTAGATGTATTTGACTATAAAAAATTAATGCAGCGGTTAATGGCAACTGGTGGACTTGAAATATTCGCTACAGATGATCCAGAAATAACAAGTCATCCAGCTAATTGTTTAATGGCAAGAATTGGCAAAAACATTACATTAGAACAGCAACAAGCGTTTGA	AGTAATTGCCATCGGTTGTACG	GAGGGTGGTAATAGTCGTTGAC	AGTAATTGCCATCGGTTGTACGGGTGGACAACATCGATCTGTAGCATTAGCAGAACGACTAGGTAATTATCTAAATGAAGTATTTGAATATAATGTTTATGTGCATCATAGGGACGCACATATTGAAAGTGGCGAGAAAAAATGAGACAAATAAAAGTTGTACTTATCGGTGGTGGCACTGGCTTATCAGTTATGGCTAGGGGATTAAGAGAATTCCCAATTGATATTACGGCGATTGTAACAGTTGCTGATAATGGTGGGAG	ATGAAATTGAGCGCTGGTCTAC	AGTTTGCGAACAACGACAAGAT	ATGAAATTGAGCGCTGGTCTACAGGTAAGCTTCCATATTTAATCGAATTGGGGGCAATTGAAGTCAGCATCAATTTTAGGCAATTACAACTTGCAGAAAAGCTGATACAACTTAGCCTTTCTACACCAGAATTCGAGAATTATATCGTTATAACTACAGAATATTACTGGCATTGGGATTTAAAAAATTCAAAGTTAGATGTATTTGACTATAAAAAATTAATGCAGCGGTTAATGGCAACTGGTGGACTTGAAATATTCGCTACAGATGATCCAGAAATAACAAGTCATCCAGCTAATTGTTTAATGGCAAGAATTGGCAAAAACATTACATTAGAACAGCAACAAGCGTTTGA
GCA_002025125.1	PRJNA378150	SAMN06480668		na	1280	1280	Staphylococcus aureus	strain=08S00974		latest	Complete Genome	Major	Full	2017-03-13	ASM202512v1	FU Berlin	GCF_002025125.1	identical	https://ftp.ncbi.nlm.nih.gov/genomes/all/GCA/002/025/125/GCA_002025125.1_ASM202512v1			na	......................	......................	AGTAATTGCCATCGGTTGTACGGGTGGACAACATAGATCTGTAGCATTAGCAGAACGACTAGGTAATTATCTAAATGAAGTATTTGAATATAATGTTTATGTGCATCATAGAGACGCACATATTGAAAGTGGCGAGAAAAAATGAGACAAATAAAAGTTGTACTTATCGGTGGTGGCACTGGCTTATCAGTCATGGCTAGGGGATTAAGAGAATTCCCAATTGATATTACAGCGATTGTAACAGTTGCTGATAATGGTGGGAG	......................	......................	ATGAAATTGAGCGCTGGTCTACAGGTAACCTTCCATATTTAATCGAATTGGGGGCAATTGAAGTCAGCATCAATTTTAGGCAATTACAACTTGCAGAAAAGCTAATACAACTTAGCCTTTCTACACCAGAATTCGAGGATTATATCGTTATAACTACTGAATATTACTGGCATTGGGATTTAAAAAATTCAAAGTTAGATGTATTTGACTATAAAAAATTAATGCAGCGGTTAATGGCAACTGGTGGACTTGAAATATTCGCTACAGATGATCCAGAAATAACAAGTCATCCAGCTAATTGTTTAATGGCAAGAATTGGCAAAAATATTACATTAGAACAGCAACAAGCGTTTGA	AGTAATTGCCATCGGTTGTACG	GAGGGTGGTAATAGTCGTTGAC	AGTAATTGCCATCGGTTGTACGGGTGGACAACATAGATCTGTAGCATTAGCAGAACGACTAGGTAATTATCTAAATGAAGTATTTGAATATAATGTTTATGTGCATCATAGAGACGCACATATTGAAAGTGGCGAGAAAAAATGAGACAAATAAAAGTTGTACTTATCGGTGGTGGCACTGGCTTATCAGTCATGGCTAGGGGATTAAGAGAATTCCCAATTGATATTACAGCGATTGTAACAGTTGCTGATAATGGTGGGAG	ATGAAATTGAGCGCTGGTCTAC	AGTTTGCGAACAACGACAAGAT	ATGAAATTGAGCGCTGGTCTACAGGTAACCTTCCATATTTAATCGAATTGGGGGCAATTGAAGTCAGCATCAATTTTAGGCAATTACAACTTGCAGAAAAGCTAATACAACTTAGCCTTTCTACACCAGAATTCGAGGATTATATCGTTATAACTACTGAATATTACTGGCATTGGGATTTAAAAAATTCAAAGTTAGATGTATTTGACTATAAAAAATTAATGCAGCGGTTAATGGCAACTGGTGGACTTGAAATATTCGCTACAGATGATCCAGAAATAACAAGTCATCCAGCTAATTGTTTAATGGCAAGAATTGGCAAAAATATTACATTAGAACAGCAACAAGCGTTTGA
GCA_002025145.1	PRJNA378149	SAMN06480665		na	1280	1280	Staphylococcus aureus	strain=ATCC 6538		latest	Complete Genome	Major	Full	2017-03-13	ASM202514v1	FU Berlin	GCF_002025145.1	identical	https://ftp.ncbi.nlm.nih.gov/genomes/all/GCA/002/025/145/GCA_002025145.1_ASM202514v1			na	......................	......................	AGTAATTGCCATCGGTTGTACGGGTGGACAACATCGATCTGTAGCATTAGCAGAACGACTAGGTAATTATCTAAATGAAGTATTTGAATATAATGTTTATGTGCATCATAGGGACGCACATATTGAAAGTGGCGAGAAAAAATGAGACAAATAAAAGTTGTACTTATCGGTGGTGGCACTGGCTTATCAGTTATGGCTAGGGGATTAAGAGAATTCCCAATTGATATTACGGCGATTGTAACAGTTGCTGATAATGGTGGGAG	......................	......................	ATGAAATTGAGCGCTGGTCTACAGGTAACCTTCCATATTTAATCGAATTGGGGGCAATTGAAGTCAGCATCAATTTTAGGCAATTACAACTTGCAGAAAAGCTGATACAACTTAGCCTTTCTACACCAGAATTCGAGAATTATATCGTTATAACTACAGAATATTACTGGCATTGGGATTTAAAAAATTCAAAGTTAGATGTATTTGACTATAAAAAATTAATGCAGCGGTTAATGGCAACTGGTGGACTTGAAATATTCGCTACAGATGATCCAGAAATAACAAGTCATCCAGCTAATTGTTTAATGGCAAGAATTGGCAAAAACATTACATTAGAACAGCAACAAGCGTTTGA	AGTAATTGCCATCGGTTGTACG	GAGGGTGGTAATAGTCGTTGAC	AGTAATTGCCATCGGTTGTACGGGTGGACAACATCGATCTGTAGCATTAGCAGAACGACTAGGTAATTATCTAAATGAAGTATTTGAATATAATGTTTATGTGCATCATAGGGACGCACATATTGAAAGTGGCGAGAAAAAATGAGACAAATAAAAGTTGTACTTATCGGTGGTGGCACTGGCTTATCAGTTATGGCTAGGGGATTAAGAGAATTCCCAATTGATATTACGGCGATTGTAACAGTTGCTGATAATGGTGGGAG	ATGAAATTGAGCGCTGGTCTAC	AGTTTGCGAACAACGACAAGAT	ATGAAATTGAGCGCTGGTCTACAGGTAACCTTCCATATTTAATCGAATTGGGGGCAATTGAAGTCAGCATCAATTTTAGGCAATTACAACTTGCAGAAAAGCTGATACAACTTAGCCTTTCTACACCAGAATTCGAGAATTATATCGTTATAACTACAGAATATTACTGGCATTGGGATTTAAAAAATTCAAAGTTAGATGTATTTGACTATAAAAAATTAATGCAGCGGTTAATGGCAACTGGTGGACTTGAAATATTCGCTACAGATGATCCAGAAATAACAAGTCATCCAGCTAATTGTTTAATGGCAAGAATTGGCAAAAACATTACATTAGAACAGCAACAAGCGTTTGA
GCA_002085525.1	PRJNA381486	SAMN06677988		na	1280	1280	Staphylococcus aureus	strain=JE2		latest	Complete Genome	Major	Full	2017-04-11	ASM208552v1	Walter Reed Army Institute of Research	GCF_002085525.1	identical	https://ftp.ncbi.nlm.nih.gov/genomes/all/GCA/002/085/525/GCA_002085525.1_ASM208552v1			na	......................	......................	AGTAATTGCCATCGGTTGTACGGGTGGACAACATCGATCTGTAGCATTAGCAGAACGACTAGGTAATTATCTAAATGAAGTATTTGAATATAATGTTTATGTGCATCATAGGGACGCACATATTGAAAGTGGCGAGAAAAAATGAGACAAATAAAAGTTGTACTTATCGGTGGTGGCACTGGCTTATCAGTTATGGCTAGGGGATTAAGAGAATTCCCAATTGATATTACGGCGATTGTAACAGTTGCTGATAATGGTGGGAG	......................	......................	ATGAAATTGAGCGCTGGTCTACAGGTAAGCTTCCATATTTAATCGAATTGGGGGCAATTGAAGTCAGCATCAATTTTAGGCAATTACAACTTGCAGAAAAGCTGATACAACTTAGCCTTTCTACACCAGAATTCGAGAATTATATCGTTATAACTACAGAATATTACTGGCATTGGGATTTAAAAAATTCAAAGTTAGATGTATTTGACTATAAAAAATTAATGCAGCGGTTAATGGCAACTGGTGGACTTGAAATATTCGCTACAGATGATCCAGAAATAACAAGTCATCCAGCTAATTGTTTAATGGCAAGAATTGGCAAAAACATTACATTAGAACAGCAACAAGCGTTTGA	AGTAATTGCCATCGGTTGTACG	GAGGGTGGTAATAGTCGTTGAC	AGTAATTGCCATCGGTTGTACGGGTGGACAACATCGATCTGTAGCATTAGCAGAACGACTAGGTAATTATCTAAATGAAGTATTTGAATATAATGTTTATGTGCATCATAGGGACGCACATATTGAAAGTGGCGAGAAAAAATGAGACAAATAAAAGTTGTACTTATCGGTGGTGGCACTGGCTTATCAGTTATGGCTAGGGGATTAAGAGAATTCCCAATTGATATTACGGCGATTGTAACAGTTGCTGATAATGGTGGGAG	ATGAAATTGAGCGCTGGTCTAC	AGTTTGCGAACAACGACAAGAT	ATGAAATTGAGCGCTGGTCTACAGGTAAGCTTCCATATTTAATCGAATTGGGGGCAATTGAAGTCAGCATCAATTTTAGGCAATTACAACTTGCAGAAAAGCTGATACAACTTAGCCTTTCTACACCAGAATTCGAGAATTATATCGTTATAACTACAGAATATTACTGGCATTGGGATTTAAAAAATTCAAAGTTAGATGTATTTGACTATAAAAAATTAATGCAGCGGTTAATGGCAACTGGTGGACTTGAAATATTCGCTACAGATGATCCAGAAATAACAAGTCATCCAGCTAATTGTTTAATGGCAAGAATTGGCAAAAACATTACATTAGAACAGCAACAAGCGTTTGA
GCA_002088995.1	PRJNA345240	SAMN05860146		na	1280	1280	Staphylococcus aureus	strain=C2406		latest	Complete Genome	Major	Full	2017-04-13	ASM208899v1	University of Calgary	GCF_002088995.1	identical	https://ftp.ncbi.nlm.nih.gov/genomes/all/GCA/002/088/995/GCA_002088995.1_ASM208899v1			na	......................	......................	AGTAATTGCCATCGGTTGTACGGGTGGACAACATCGATCTGTAGCATTAGCAGAACGACTAGGTAATTATCTAAATGAAGTATTTGAATATAATGTTTATGTGCATCATAGGGACGCACATATTGAAAGTGGCGAGAAAAAATGAGACAAATAAAAGTTGTACTTATCGGTGGTGGCACTGGCTTATCAGTTATGGCTAGGGGATTAAGAGAATTCCCAATTGATATTACGGCGATTGTAACAGTTGCTGATAATGGTGGGAG	......................	......................	ATGAAATTGAGCGCTGGTCTACAGGTAAGCTTCCATATTTAATCGAATTGGGGGCAATTGAAGTCAGCATCAATTTTAGGCAATTACAACTTGCAGAAAAGCTGATACAACTTAGCCTTTCTACACCAGAATTCGAGAATTATATCGTTATAACTACAGAATATTACTGGCATTGGGATTTAAAAAATTCAAAGTTAGATGTATTTGACTATAAAAAATTAATGCAGCGGTTAATGGCAACTGGTGGACTTGAAATATTCGCTACAGATGATCCAGAAATAACAAGTCATCCAGCTAATTGTTTAATGGCAAGAATTGGCAAAAACATTACATTAGAACAGCAACAAGCGTTTGA	AGTAATTGCCATCGGTTGTACG	GAGGGTGGTAATAGTCGTTGAC	AGTAATTGCCATCGGTTGTACGGGTGGACAACATCGATCTGTAGCATTAGCAGAACGACTAGGTAATTATCTAAATGAAGTATTTGAATATAATGTTTATGTGCATCATAGGGACGCACATATTGAAAGTGGCGAGAAAAAATGAGACAAATAAAAGTTGTACTTATCGGTGGTGGCACTGGCTTATCAGTTATGGCTAGGGGATTAAGAGAATTCCCAATTGATATTACGGCGATTGTAACAGTTGCTGATAATGGTGGGAG	ATGAAATTGAGCGCTGGTCTAC	AGTTTGCGAACAACGACAAGAT	ATGAAATTGAGCGCTGGTCTACAGGTAAGCTTCCATATTTAATCGAATTGGGGGCAATTGAAGTCAGCATCAATTTTAGGCAATTACAACTTGCAGAAAAGCTGATACAACTTAGCCTTTCTACACCAGAATTCGAGAATTATATCGTTATAACTACAGAATATTACTGGCATTGGGATTTAAAAAATTCAAAGTTAGATGTATTTGACTATAAAAAATTAATGCAGCGGTTAATGGCAACTGGTGGACTTGAAATATTCGCTACAGATGATCCAGAAATAACAAGTCATCCAGCTAATTGTTTAATGGCAAGAATTGGCAAAAACATTACATTAGAACAGCAACAAGCGTTTGA
GCA_002089035.2	PRJNA362943	SAMN06251153		na	1280	1280	Staphylococcus aureus	strain=293G		latest	Complete Genome	Major	Full	2018-07-02	ASM208903v2	University of Calgary	GCF_002089035.2	identical	https://ftp.ncbi.nlm.nih.gov/genomes/all/GCA/002/089/035/GCA_002089035.2_ASM208903v2			na	......................	......................	AGTAATTGCCATCGGTTGTACGGGTGGACAACATAGATCTGTAGCATTAGCAGAACGACTAGGTAATTATCTAAATGAAGTATTTGAATATAATGTTTATGTGCATCATAGAGACGCACATATTGAAAGTGGCGAGAAAAAATGAGACAAATAAAAGTTGTACTTATCGGTGGTGGCACTGGCTTATCAGTCATGGCTAGGGGATTAAGAGAATTCCCAATTGATATTACAGCGATTGTAACAGTTGCTGATAATGGTGGGAG	......................	......................	ATGAAATTGAGCGCTGGTCTACAGGTAACCTTCCATATTTAATCGAATTGGGGGCAATTGAAGTCAGCATCAATTTTAGGCAATTACAACTTGCAGAAAAGCTAATACAACTTAGCCTTTCTACACCAGAATTCGAGGATTATATCGTTATAACTACTGAATATTACTGGCATTGGGATTTAAAAAATTCAAAGTTAGATGTATTTGACTATAAAAAATTAATGCAGCGGTTAATGGCAACTGGTGGACTTGAAATATTCGCTACAGATGATCCAGAAATAACAAGTCATCCAGCTAATTGTTTAATGGCAAGAATTGGCAAAAATATTACATTAGAACAGCAACAAGCGTTTGA	AGTAATTGCCATCGGTTGTACG	GAGGGTGGTAATAGTCGTTGAC	AGTAATTGCCATCGGTTGTACGGGTGGACAACATAGATCTGTAGCATTAGCAGAACGACTAGGTAATTATCTAAATGAAGTATTTGAATATAATGTTTATGTGCATCATAGAGACGCACATATTGAAAGTGGCGAGAAAAAATGAGACAAATAAAAGTTGTACTTATCGGTGGTGGCACTGGCTTATCAGTCATGGCTAGGGGATTAAGAGAATTCCCAATTGATATTACAGCGATTGTAACAGTTGCTGATAATGGTGGGAG	ATGAAATTGAGCGCTGGTCTAC	AGTTTGCGAACAACGACAAGAT	ATGAAATTGAGCGCTGGTCTACAGGTAACCTTCCATATTTAATCGAATTGGGGGCAATTGAAGTCAGCATCAATTTTAGGCAATTACAACTTGCAGAAAAGCTAATACAACTTAGCCTTTCTACACCAGAATTCGAGGATTATATCGTTATAACTACTGAATATTACTGGCATTGGGATTTAAAAAATTCAAAGTTAGATGTATTTGACTATAAAAAATTAATGCAGCGGTTAATGGCAACTGGTGGACTTGAAATATTCGCTACAGATGATCCAGAAATAACAAGTCATCCAGCTAATTGTTTAATGGCAAGAATTGGCAAAAATATTACATTAGAACAGCAACAAGCGTTTGA
GCA_002089055.1	PRJNA368923	SAMN06274061		na	1280	1280	Staphylococcus aureus	strain=GD5		latest	Complete Genome	Major	Full	2017-04-13	ASM208905v1	University of Calgary	GCF_002089055.1	identical	https://ftp.ncbi.nlm.nih.gov/genomes/all/GCA/002/089/055/GCA_002089055.1_ASM208905v1			na	......................	......................	AGTAATTGCCATCGGTTGTACGGGTGGACAACATAGATCTGTAGCATTAGCAGAACGACTAGGTAATTATCTAAATGAAGTATTTGAATATAATGTTTATGTGCATCATAGAGACGCACATATTGAAAGTGGCGAGAAAAAATGAGACAAATAAAAGTTGTACTTATCGGTGGTGGCACTGGCTTATCAGTCATGGCTAGGGGATTAAGAGAATTCCCAATTGATATTACAGCGATTGTAACAGTTGCTGATAATGGTGGGAG	......................	......................	ATGAAATTGAGCGCTGGTCTACAGGTAACCTTCCATATTTAATCGAATTGGGGGCAATTGAAGTCAGCATCAATTTTAGGCAATTACAACTTGCAGAAAAGCTAATACAACTTAGCCTTTCTACACCAGAATTCGAGGATTATATCGTTATAACTACTGAATATTACTGGCATTGGGATTTAAAAAATTCAAAGTTAGATGTATTTGACTATAAAAAATTAATGCAGCGGTTAATGGCAACTGGTGGACTTGAAATATTCGCTACAGATGATCCAGAAATAACAAGTCATCCAGCTAATTGTTTAATGGCAAGAATTGGCAAAAATATTACATTAGAACAGCAACAAGCGTTTGA	AGTAATTGCCATCGGTTGTACG	GAGGGTGGTAATAGTCGTTGAC	AGTAATTGCCATCGGTTGTACGGGTGGACAACATAGATCTGTAGCATTAGCAGAACGACTAGGTAATTATCTAAATGAAGTATTTGAATATAATGTTTATGTGCATCATAGAGACGCACATATTGAAAGTGGCGAGAAAAAATGAGACAAATAAAAGTTGTACTTATCGGTGGTGGCACTGGCTTATCAGTCATGGCTAGGGGATTAAGAGAATTCCCAATTGATATTACAGCGATTGTAACAGTTGCTGATAATGGTGGGAG	ATGAAATTGAGCGCTGGTCTAC	AGTTTGCGAACAACGACAAGAT	ATGAAATTGAGCGCTGGTCTACAGGTAACCTTCCATATTTAATCGAATTGGGGGCAATTGAAGTCAGCATCAATTTTAGGCAATTACAACTTGCAGAAAAGCTAATACAACTTAGCCTTTCTACACCAGAATTCGAGGATTATATCGTTATAACTACTGAATATTACTGGCATTGGGATTTAAAAAATTCAAAGTTAGATGTATTTGACTATAAAAAATTAATGCAGCGGTTAATGGCAACTGGTGGACTTGAAATATTCGCTACAGATGATCCAGAAATAACAAGTCATCCAGCTAATTGTTTAATGGCAAGAATTGGCAAAAATATTACATTAGAACAGCAACAAGCGTTTGA
GCA_002089075.2	PRJNA368953	SAMN06274062		na	1280	1280	Staphylococcus aureus	strain=GD705		latest	Complete Genome	Major	Full	2018-07-09	ASM208907v2	University of Calgary	GCF_002089075.2	identical	https://ftp.ncbi.nlm.nih.gov/genomes/all/GCA/002/089/075/GCA_002089075.2_ASM208907v2			na	......................	......................	AGTAATTGCCATCGGTTGTACGGGTGGACAACATAGATCTGTAGCATTAGCAGAACGACTAGGTAATTATCTAAATGAAGTATTTGAATATAATGTTTATGTGCATCATAGAGACGCACATATTGAAAGTGGCGAGAAAAAATGAGACAAATAAAAGTTGTACTTATCGGTGGTGGCACTGGCTTATCAGTCATGGCTAGGGGATTAAGAGAATTCCCAATTGATATTACAGCGATTGTAACAGTTGCTGATAATGGTGGGAG	......................	......................	ATGAAATTGAGCGCTGGTCTACAGGTAACCTTCCATATTTAATCGAATTGGGGGCAATTGAAGTCAGCATCAATTTTAGGCAATTACAACTTGCAGAAAAGCTAATACAACTTAGCCTTTCTACACCAGAATTCGAGGATTATATCGTTATAACTACTGAATATTACTGGCATTGGGATTTAAAAAATTCAAAGTTAGATGTATTTGACTATAAAAAATTAATGCAGCGGTTAATGGCAACTGGTGGACTTGAAATATTCGCTACAGATGATCCAGAAATAACAAGTCATCCAGCTAATTGTTTAATGGCAAGAATTGGCAAAAATATTACATTAGAACAGCAACAAGCGTTTGA	AGTAATTGCCATCGGTTGTACG	GAGGGTGGTAATAGTCGTTGAC	AGTAATTGCCATCGGTTGTACGGGTGGACAACATAGATCTGTAGCATTAGCAGAACGACTAGGTAATTATCTAAATGAAGTATTTGAATATAATGTTTATGTGCATCATAGAGACGCACATATTGAAAGTGGCGAGAAAAAATGAGACAAATAAAAGTTGTACTTATCGGTGGTGGCACTGGCTTATCAGTCATGGCTAGGGGATTAAGAGAATTCCCAATTGATATTACAGCGATTGTAACAGTTGCTGATAATGGTGGGAG	ATGAAATTGAGCGCTGGTCTAC	AGTTTGCGAACAACGACAAGAT	ATGAAATTGAGCGCTGGTCTACAGGTAACCTTCCATATTTAATCGAATTGGGGGCAATTGAAGTCAGCATCAATTTTAGGCAATTACAACTTGCAGAAAAGCTAATACAACTTAGCCTTTCTACACCAGAATTCGAGGATTATATCGTTATAACTACTGAATATTACTGGCATTGGGATTTAAAAAATTCAAAGTTAGATGTATTTGACTATAAAAAATTAATGCAGCGGTTAATGGCAACTGGTGGACTTGAAATATTCGCTACAGATGATCCAGAAATAACAAGTCATCCAGCTAATTGTTTAATGGCAAGAATTGGCAAAAATATTACATTAGAACAGCAACAAGCGTTTGA
GCA_002089095.2	PRJNA368959	SAMN06274241		na	1280	1280	Staphylococcus aureus	strain=GD1677		latest	Complete Genome	Major	Full	2018-07-02	ASM208909v2	University of Calgary	GCF_002089095.2	identical	https://ftp.ncbi.nlm.nih.gov/genomes/all/GCA/002/089/095/GCA_002089095.2_ASM208909v2			na	......................	......................	AGTAATTGCCATCGGTTGTACGGGTGGACAACATAGATCTGTAGCATTAGCAGAACGACTAGGTAATTATCTAAATGAAGTATTTGAATATAATGTTTATGTGCATCATAGAGACGCACATATTGAAAGTGGCGAGAAAAAATGAGACAAATAAAAGTTGTACTTATCGGTGGTGGCACTGGCTTATCAGTCATGGCTAGGGGATTAAGAGAATTCCCAATTGATATTACAGCGATTGTAACAGTTGCTGATAATGGTGGGAG	......................	......................	ATGAAATTGAGCGCTGGTCTACAGGTAACCTTCCATATTTAATCGAATTGGGGGCAATTGAAGTCAGCATCAATTTTAGGCAATTACAACTTGCAGAAAAGCTAATACAACTTAGCCTTTCTACACCAGAATTCGAGGATTATATCGTTATAACTACTGAATATTACTGGCATTGGGATTTAAAAAATTCAAAGTTAGATGTATTTGACTATAAAAAATTAATGCAGAGGTTAATGGCAACTGGTGGACTTGAAATATTCGCTACAGATGATCCAGAAATAACAAGTCATCCAGCTAATTGTTTAATGGCAAGAATTGGCAAAAATATTACATTAGAACAGCAACAAGCGTTTGA	AGTAATTGCCATCGGTTGTACG	GAGGGTGGTAATAGTCGTTGAC	AGTAATTGCCATCGGTTGTACGGGTGGACAACATAGATCTGTAGCATTAGCAGAACGACTAGGTAATTATCTAAATGAAGTATTTGAATATAATGTTTATGTGCATCATAGAGACGCACATATTGAAAGTGGCGAGAAAAAATGAGACAAATAAAAGTTGTACTTATCGGTGGTGGCACTGGCTTATCAGTCATGGCTAGGGGATTAAGAGAATTCCCAATTGATATTACAGCGATTGTAACAGTTGCTGATAATGGTGGGAG	ATGAAATTGAGCGCTGGTCTAC	AGTTTGCGAACAACGACAAGAT	ATGAAATTGAGCGCTGGTCTACAGGTAACCTTCCATATTTAATCGAATTGGGGGCAATTGAAGTCAGCATCAATTTTAGGCAATTACAACTTGCAGAAAAGCTAATACAACTTAGCCTTTCTACACCAGAATTCGAGGATTATATCGTTATAACTACTGAATATTACTGGCATTGGGATTTAAAAAATTCAAAGTTAGATGTATTTGACTATAAAAAATTAATGCAGAGGTTAATGGCAACTGGTGGACTTGAAATATTCGCTACAGATGATCCAGAAATAACAAGTCATCCAGCTAATTGTTTAATGGCAAGAATTGGCAAAAATATTACATTAGAACAGCAACAAGCGTTTGA
GCA_002089115.2	PRJNA368957	SAMN06274093		na	1280	1280	Staphylococcus aureus	strain=GD1539		latest	Complete Genome	Major	Full	2018-07-09	ASM208911v2	University of Calgary	GCF_002089115.2	identical	https://ftp.ncbi.nlm.nih.gov/genomes/all/GCA/002/089/115/GCA_002089115.2_ASM208911v2			na	......................	......................	AGTAATTGCCATCGGTTGTACGGGTGGACAACATAGATCTGTAGCATTAGCAGAACGACTAGGTAATTATCTAAATGAAGTATTTGAATATAATGTTTATGTGCATCATAGAGACGCACATATTGAAAGTGGCGAGAAAAAATGAGACAAATAAAAGTTGTACTTATCGGTGGTGGCACTGGCTTATCAGTCATGGCTAGGGGATTAAGAGAATTCCCAATTGATATTACAGCGATTGTAACAGTTGCTGATAATGGTGGGAG	......................	......................	ATGAAATTGAGCGCTGGTCTACAGGTAACCTTCCATATTTAATCGAATTGGGGGCAATTGAAGTCAGCATCAATTTTAGGCAATTACAACTTGCAGAAAAGCTAATACAACTTAGCCTTTCTACACCAGAATTCGAGGATTATATCGTTATAACTACTGAATATTACTGGCATTGGGATTTAAAAAATTCAAAGTTAGATGTATTTGACTATAAAAAATTAATGCAGCGGTTAATGGCAACTGGTGGACTTGAAATATTCGCTACAGATGATCCAGAAATAACAAGTCATCCAGCTAATTGTTTAATGGCAAGAATTGGCAAAAATATTACATTAGAACAGCAACAAGCGTTTGA	AGTAATTGCCATCGGTTGTACG	GAGGGTGGTAATAGTCGTTGAC	AGTAATTGCCATCGGTTGTACGGGTGGACAACATAGATCTGTAGCATTAGCAGAACGACTAGGTAATTATCTAAATGAAGTATTTGAATATAATGTTTATGTGCATCATAGAGACGCACATATTGAAAGTGGCGAGAAAAAATGAGACAAATAAAAGTTGTACTTATCGGTGGTGGCACTGGCTTATCAGTCATGGCTAGGGGATTAAGAGAATTCCCAATTGATATTACAGCGATTGTAACAGTTGCTGATAATGGTGGGAG	ATGAAATTGAGCGCTGGTCTAC	AGTTTGCGAACAACGACAAGAT	ATGAAATTGAGCGCTGGTCTACAGGTAACCTTCCATATTTAATCGAATTGGGGGCAATTGAAGTCAGCATCAATTTTAGGCAATTACAACTTGCAGAAAAGCTAATACAACTTAGCCTTTCTACACCAGAATTCGAGGATTATATCGTTATAACTACTGAATATTACTGGCATTGGGATTTAAAAAATTCAAAGTTAGATGTATTTGACTATAAAAAATTAATGCAGCGGTTAATGGCAACTGGTGGACTTGAAATATTCGCTACAGATGATCCAGAAATAACAAGTCATCCAGCTAATTGTTTAATGGCAAGAATTGGCAAAAATATTACATTAGAACAGCAACAAGCGTTTGA
GCA_002097595.2	PRJNA319679	SAMN04903357		na	1280	1280	Staphylococcus aureus	strain=M92		latest	Complete Genome	Major	Full	2018-06-04	ASM209759v2	University of Calgary	GCF_002097595.2	identical	https://ftp.ncbi.nlm.nih.gov/genomes/all/GCA/002/097/595/GCA_002097595.2_ASM209759v2			na	......................	......................	AGTAATTGCCATCGGTTGTACGGGTGGACAACATCGATCTGTAGCATTAGCAGAACGACTAGGTAATTATCTAAATGAAGTATTTGAATATAATGTTTATGTGCATCATAGGGACGCACATATTGAAAGTGGCGAGAAAAAATGAGACAAATAAAAGTTGTACTTATCGGTGGTGGCACTGGCTTATCAGTTATGGCTAGGGGATTAAGAGAATTCCCAATTGATATTACGGCGATTGTAACAGTTGCTGATAATGGTGGGAG	......................	......................	ATGAAATTGAGCGCTGGTCTACAGGTAAGCTTCCATATTTAATCGAATTGGGGGCAATTGAAGTCAGCATCAATTTTAGGCAATTACAACTTGCAGAAAAGCTGATACAACTTAGCCTTTCTACACCAGAATTCGAGAATTATATCGTTATAACTACAGAATATTACTGGCATTGGGATTTAAAAAATTCAAAGTTAGATGTATTTGACTATAAAAAATTAATGCAGCGGTTAATGGCAACTGGTGGACTTGAAATATTCGCTACAGATGATCCAGAAATAACAAGTCATCCAGCTAATTGTTTAATGGCAAGAATTGGCAAAAACATTACATTAGAACAGCAACAAGCGTTTGA	AGTAATTGCCATCGGTTGTACG	GAGGGTGGTAATAGTCGTTGAC	AGTAATTGCCATCGGTTGTACGGGTGGACAACATCGATCTGTAGCATTAGCAGAACGACTAGGTAATTATCTAAATGAAGTATTTGAATATAATGTTTATGTGCATCATAGGGACGCACATATTGAAAGTGGCGAGAAAAAATGAGACAAATAAAAGTTGTACTTATCGGTGGTGGCACTGGCTTATCAGTTATGGCTAGGGGATTAAGAGAATTCCCAATTGATATTACGGCGATTGTAACAGTTGCTGATAATGGTGGGAG	ATGAAATTGAGCGCTGGTCTAC	AGTTTGCGAACAACGACAAGAT	ATGAAATTGAGCGCTGGTCTACAGGTAAGCTTCCATATTTAATCGAATTGGGGGCAATTGAAGTCAGCATCAATTTTAGGCAATTACAACTTGCAGAAAAGCTGATACAACTTAGCCTTTCTACACCAGAATTCGAGAATTATATCGTTATAACTACAGAATATTACTGGCATTGGGATTTAAAAAATTCAAAGTTAGATGTATTTGACTATAAAAAATTAATGCAGCGGTTAATGGCAACTGGTGGACTTGAAATATTCGCTACAGATGATCCAGAAATAACAAGTCATCCAGCTAATTGTTTAATGGCAAGAATTGGCAAAAACATTACATTAGAACAGCAACAAGCGTTTGA
GCA_002140115.1	PRJNA321478	SAMN04995068		na	1280	1280	Staphylococcus aureus	strain=FORC_039		latest	Complete Genome	Major	Full	2017-05-16	ASM214011v1	Food-borne Pathogen Omics Research Center, FORC	GCF_002140115.1	identical	https://ftp.ncbi.nlm.nih.gov/genomes/all/GCA/002/140/115/GCA_002140115.1_ASM214011v1			na	......................	......................	AGTAATTGCCATCGGTTGTACGGGTGGACAACATCGATCTGTAGCATTAGCAGAACGACTAGGTAATTATCTAAATGAAGTATTTGAATATAATGTTTATGTGCATCATAGGGACGCACATATTGAAAGTGGCGAGAAAAAATGAGACAAATAAAAGTTGTACTTATCGGTGGTGGCACTGGCTTATCAGTTATGGCTAGGGGATTAAGAGAATTCCCAATTGATATTACGGCGATTGTAACAGTTGCTGATAATGGTGGGAG	......................	......................	ATGAAATTGAGCGCTGGTCTACAGGTAAGCTTCCATATTTAATCGAATTGGGGGCAATTGAAGTCAGCATCAATTTTAGGCAATTACAACTTGCAGAAAAGCTGATACAACTTAGCCTTTCTACACCAGAATTCGAGAATTATATCGTTATAACTACAGAATATTACTGGCATTGGGATTTAAAAAATTCAAAGTTAGATGTATTTGACTATAAAAAATTAATGCAGCGGTTAATGGCAACTGGTGGACTTGAAATATTCGCTACAGATGATCCAGAAATAACAAGTCATCCAGCTAATTGTTTAATGGCAAGAATTGGCAAAAACATTACATTAGAACAGCAACAAGCGTTTGA	AGTAATTGCCATCGGTTGTACG	GAGGGTGGTAATAGTCGTTGAC	AGTAATTGCCATCGGTTGTACGGGTGGACAACATCGATCTGTAGCATTAGCAGAACGACTAGGTAATTATCTAAATGAAGTATTTGAATATAATGTTTATGTGCATCATAGGGACGCACATATTGAAAGTGGCGAGAAAAAATGAGACAAATAAAAGTTGTACTTATCGGTGGTGGCACTGGCTTATCAGTTATGGCTAGGGGATTAAGAGAATTCCCAATTGATATTACGGCGATTGTAACAGTTGCTGATAATGGTGGGAG	ATGAAATTGAGCGCTGGTCTAC	AGTTTGCGAACAACGACAAGAT	ATGAAATTGAGCGCTGGTCTACAGGTAAGCTTCCATATTTAATCGAATTGGGGGCAATTGAAGTCAGCATCAATTTTAGGCAATTACAACTTGCAGAAAAGCTGATACAACTTAGCCTTTCTACACCAGAATTCGAGAATTATATCGTTATAACTACAGAATATTACTGGCATTGGGATTTAAAAAATTCAAAGTTAGATGTATTTGACTATAAAAAATTAATGCAGCGGTTAATGGCAACTGGTGGACTTGAAATATTCGCTACAGATGATCCAGAAATAACAAGTCATCCAGCTAATTGTTTAATGGCAAGAATTGGCAAAAACATTACATTAGAACAGCAACAAGCGTTTGA
GCA_002202075.1	PRJNA390063	SAMN07212543		na	1280	1280	Staphylococcus aureus	strain=Seattle 1945	G477	latest	Complete Genome	Major	Full	2017-06-20	ASM220207v1	Alere Technologies Jena GmbH	GCF_002202075.1	identical	https://ftp.ncbi.nlm.nih.gov/genomes/all/GCA/002/202/075/GCA_002202075.1_ASM220207v1			na	......................	......................	AGTAATTGCCATCGGTTGTACGGGTGGACAACATAGATCTGTAGCATTAGCAGAACGACTAGGTAATTATCTAAATGAAGTATTTGAATATAATGTTTATGTGCATCATAGGGACGCACATATTGAAAGTGGCGAGAAAAAATGAGACAAATAAAAGTTGTACTTATCGGTGGTGGCACTGGCTTATCAGTTATGGCTAGGGGATTAAGAGAATTCCCAATTGATATTACAGCGATTGTAACAGTTGCTGATAATGGTGGGAG	......................	......................	ATGAAATTGAGCGCTGGTCTACAGGTAACCTTCCATATTTAATCGAATTGGGGGCAATTGAAGTCAGCATCAATTTTAGGCAATTACAACTTGCAGAAAAATTAATACAACTTAGCCTTTCTACACCAGAATTCGAGGATTATATCGTTATAACTACAGAATATTACTGGCATTGGGATTTAAAAAATTCAAAGTTAGATGTATTTGACTATAAAAAATTAATGCAGCGGTTAATGGCAACTGGTGGACTTGAAATATTCGCTACAGATGATCCAGAAATAACAAGTAATCCAGCTAATTGTTTAATGGCAAGAATTGGCAAAAATATTACATTAGAACAGCAACAAGCGTTTGA	AGTAATTGCCATCGGTTGTACG	GAGGGTGGTAATAGTCGTTGAC	AGTAATTGCCATCGGTTGTACGGGTGGACAACATAGATCTGTAGCATTAGCAGAACGACTAGGTAATTATCTAAATGAAGTATTTGAATATAATGTTTATGTGCATCATAGGGACGCACATATTGAAAGTGGCGAGAAAAAATGAGACAAATAAAAGTTGTACTTATCGGTGGTGGCACTGGCTTATCAGTTATGGCTAGGGGATTAAGAGAATTCCCAATTGATATTACAGCGATTGTAACAGTTGCTGATAATGGTGGGAG	ATGAAATTGAGCGCTGGTCTAC	AGTTTGCGAACAACGACAAGAT	ATGAAATTGAGCGCTGGTCTACAGGTAACCTTCCATATTTAATCGAATTGGGGGCAATTGAAGTCAGCATCAATTTTAGGCAATTACAACTTGCAGAAAAATTAATACAACTTAGCCTTTCTACACCAGAATTCGAGGATTATATCGTTATAACTACAGAATATTACTGGCATTGGGATTTAAAAAATTCAAAGTTAGATGTATTTGACTATAAAAAATTAATGCAGCGGTTAATGGCAACTGGTGGACTTGAAATATTCGCTACAGATGATCCAGAAATAACAAGTAATCCAGCTAATTGTTTAATGGCAAGAATTGGCAAAAATATTACATTAGAACAGCAACAAGCGTTTGA
GCA_002202095.1	PRJNA390063	SAMN07212544		na	1280	1280	Staphylococcus aureus	strain=Seattle 1945	G478	latest	Complete Genome	Major	Full	2017-06-20	ASM220209v1	Alere Technologies Jena GmbH	GCF_002202095.1	identical	https://ftp.ncbi.nlm.nih.gov/genomes/all/GCA/002/202/095/GCA_002202095.1_ASM220209v1			na	......................	......................	AGTAATTGCCATCGGTTGTACGGGTGGACAACATAGATCTGTAGCATTAGCAGAACGACTAGGTAATTATCTAAATGAAGTATTTGAATATAATGTTTATGTGCATCATAGGGACGCACATATTGAAAGTGGCGAGAAAAAATGAGACAAATAAAAGTTGTACTTATCGGTGGTGGCACTGGCTTATCAGTTATGGCTAGGGGATTAAGAGAATTCCCAATTGATATTACAGCGATTGTAACAGTTGCTGATAATGGTGGGAG	......................	......................	ATGAAATTGAGCGCTGGTCTACAGGTAACCTTCCATATTTAATCGAATTGGGGGCAATTGAAGTCAGCATCAATTTTAGGCAATTACAACTTGCAGAAAAATTAATACAACTTAGCCTTTCTACACCAGAATTCGAGGATTATATCGTTATAACTACAGAATATTACTGGCATTGGGATTTAAAAAATTCAAAGTTAGATGTATTTGACTATAAAAAATTAATGCAGCGGTTAATGGCAACTGGTGGACTTGAAATATTCGCTACAGATGATCCAGAAATAACAAGTAATCCAGCTAATTGTTTAATGGCAAGAATTGGCAAAAATATTACATTAGAACAGCAACAAGCGTTTGA	AGTAATTGCCATCGGTTGTACG	GAGGGTGGTAATAGTCGTTGAC	AGTAATTGCCATCGGTTGTACGGGTGGACAACATAGATCTGTAGCATTAGCAGAACGACTAGGTAATTATCTAAATGAAGTATTTGAATATAATGTTTATGTGCATCATAGGGACGCACATATTGAAAGTGGCGAGAAAAAATGAGACAAATAAAAGTTGTACTTATCGGTGGTGGCACTGGCTTATCAGTTATGGCTAGGGGATTAAGAGAATTCCCAATTGATATTACAGCGATTGTAACAGTTGCTGATAATGGTGGGAG	ATGAAATTGAGCGCTGGTCTAC	AGTTTGCGAACAACGACAAGAT	ATGAAATTGAGCGCTGGTCTACAGGTAACCTTCCATATTTAATCGAATTGGGGGCAATTGAAGTCAGCATCAATTTTAGGCAATTACAACTTGCAGAAAAATTAATACAACTTAGCCTTTCTACACCAGAATTCGAGGATTATATCGTTATAACTACAGAATATTACTGGCATTGGGATTTAAAAAATTCAAAGTTAGATGTATTTGACTATAAAAAATTAATGCAGCGGTTAATGGCAACTGGTGGACTTGAAATATTCGCTACAGATGATCCAGAAATAACAAGTAATCCAGCTAATTGTTTAATGGCAAGAATTGGCAAAAATATTACATTAGAACAGCAACAAGCGTTTGA
GCA_002204555.1	PRJNA315882	SAMN04571767		na	1280	1280	Staphylococcus aureus	strain=ISU935	ST5	latest	Complete Genome	Major	Full	2017-06-21	ASM220455v1	USDA-ARS	GCF_002204555.1	identical	https://ftp.ncbi.nlm.nih.gov/genomes/all/GCA/002/204/555/GCA_002204555.1_ASM220455v1			na	......................	......................	AGTAATTGCCATCGGTTGTACGGGTGGACAACATCGATCTGTAGCATTAGCAGAACGACTAGGTAATTATCTAAATGAAGTATTTGAATATAATGTTTATGTGCATCATAGGGACGCACATATTGAAAGTGGCGAGAAAAAATGAGACAAATAAAAGTTGTACTTATCGGTGGTGGCACTGGCTTATCAGTTATGGCTAGGGGATTAAGAGAATTCCCAATTGATATTACGGCGATTGTAACAGTTGCTGATAATGGTGGGAG	......................	......................	ATGAAATTGAGCGCTGGTCTACAGGTAACCTTCCATATTTAATCGAATTGGGGGCAATTGAAGTCAGCATCAATTTTAGGCAATTACATCTTGCAGAAAAGCTAATACAACTTAGCCTTTCTACACCAGAATTCGAGGATTATATCGTTATAACTACTGAATATTACTGGCATTGGGATTTAAAAAATTCAAAGTTAGATGTATTTGACTATAAAAAATTAATGCAGCGGTTAATGGCAACTGGTGGACTTGAAATATTCGCTACAGATGATCCAGAAATAACAAGTCATCCAGCTAATTGTTTAATGGCAAGAATTGGCAAAAATATTACATTAGAACAGCAACAAGCGTTTGA	AGTAATTGCCATCGGTTGTACG	GAGGGTGGTAATAGTCGTTGAC	AGTAATTGCCATCGGTTGTACGGGTGGACAACATCGATCTGTAGCATTAGCAGAACGACTAGGTAATTATCTAAATGAAGTATTTGAATATAATGTTTATGTGCATCATAGGGACGCACATATTGAAAGTGGCGAGAAAAAATGAGACAAATAAAAGTTGTACTTATCGGTGGTGGCACTGGCTTATCAGTTATGGCTAGGGGATTAAGAGAATTCCCAATTGATATTACGGCGATTGTAACAGTTGCTGATAATGGTGGGAG	ATGAAATTGAGCGCTGGTCTAC	AGTTTGCGAACAACGACAAGAT	ATGAAATTGAGCGCTGGTCTACAGGTAACCTTCCATATTTAATCGAATTGGGGGCAATTGAAGTCAGCATCAATTTTAGGCAATTACATCTTGCAGAAAAGCTAATACAACTTAGCCTTTCTACACCAGAATTCGAGGATTATATCGTTATAACTACTGAATATTACTGGCATTGGGATTTAAAAAATTCAAAGTTAGATGTATTTGACTATAAAAAATTAATGCAGCGGTTAATGGCAACTGGTGGACTTGAAATATTCGCTACAGATGATCCAGAAATAACAAGTCATCCAGCTAATTGTTTAATGGCAAGAATTGGCAAAAATATTACATTAGAACAGCAACAAGCGTTTGA
GCA_002204575.1	PRJNA315880	SAMN04571756		na	1280	1280	Staphylococcus aureus	strain=ISU926	ST398	latest	Complete Genome	Major	Full	2017-06-21	ASM220457v1	USDA-ARS	GCF_002204575.1	identical	https://ftp.ncbi.nlm.nih.gov/genomes/all/GCA/002/204/575/GCA_002204575.1_ASM220457v1			na	......................	......................	AGTAATTGCCATCGGTTGTACGGGTGGACAACATAGATCTGTAGCATTAGCAGAACGACTAGGTAATTATCTAAATGAAGTATTTGAATATAATGTTTATGTGCATCATAGAGACGCACATATTGAAAGTGGCGAGAAAAAATGAGACAAATAAAAGTTGTACTTATCGGTGGTGGCACTGGCTTATCAGTCATGGCTAGGGGATTAAGAGAATTCCCAATTGATATTACAGCGATTGTAACAGTTGCTGATAATGGTGGGAG	......................	......................	ATGAAATTGAGCGCTGGTCTACAGGTAACCTTCCATATTTAATCGAATTGGGGGCAATTGAAGTCAGCATCAATTTTAGGCAATTACAACTTGCAGAAAAGCTAATACAACTTAGCCTTTCTACACCAGAATTCGAGGATTATATCGTTATAACTACTGAATATTACTGGCATTGGGATTTAAAAAATTCAAAGTTAGATGTATTTGACTATAAAAAATTAATGCAGCGGTTAATGGCAACTGGTGGACTTGAAATATTCGCTACAGATGATCCAGAAATAACAAGTCATCCAGCTAATTGTTTAATGGCAAGAATTGGCAAAAATATTACATTAGAACAGCAACAAGCGTTTGA	AGTAATTGCCATCGGTTGTACG	GAGGGTGGTAATAGTCGTTGAC	AGTAATTGCCATCGGTTGTACGGGTGGACAACATAGATCTGTAGCATTAGCAGAACGACTAGGTAATTATCTAAATGAAGTATTTGAATATAATGTTTATGTGCATCATAGAGACGCACATATTGAAAGTGGCGAGAAAAAATGAGACAAATAAAAGTTGTACTTATCGGTGGTGGCACTGGCTTATCAGTCATGGCTAGGGGATTAAGAGAATTCCCAATTGATATTACAGCGATTGTAACAGTTGCTGATAATGGTGGGAG	ATGAAATTGAGCGCTGGTCTAC	AGTTTGCGAACAACGACAAGAT	ATGAAATTGAGCGCTGGTCTACAGGTAACCTTCCATATTTAATCGAATTGGGGGCAATTGAAGTCAGCATCAATTTTAGGCAATTACAACTTGCAGAAAAGCTAATACAACTTAGCCTTTCTACACCAGAATTCGAGGATTATATCGTTATAACTACTGAATATTACTGGCATTGGGATTTAAAAAATTCAAAGTTAGATGTATTTGACTATAAAAAATTAATGCAGCGGTTAATGGCAACTGGTGGACTTGAAATATTCGCTACAGATGATCCAGAAATAACAAGTCATCCAGCTAATTGTTTAATGGCAAGAATTGGCAAAAATATTACATTAGAACAGCAACAAGCGTTTGA
GCA_002209325.1	PRJNA338099	SAMN05520967		na	1280	1280	Staphylococcus aureus	strain=FORC_045		latest	Complete Genome	Major	Full	2017-06-27	ASM220932v1	Food-borne Pathogen Omics Research Center, FORC	GCF_002209325.1	identical	https://ftp.ncbi.nlm.nih.gov/genomes/all/GCA/002/209/325/GCA_002209325.1_ASM220932v1			na	......................	......................	AGTAATTGCCATCGGTTGTACGGGTGGACAACATCGATCTGTAGCATTAGCAGAACGACTAGGTAATTATCTAAATGAAGTATTTGAATATAATGTTTATGTGCATCATAGGGACGCACATATTGAAAGTGGCGAGAAAAAATGAGACAAATAAAAGTTGTACTTATCGGTGGTGGCACTGGCTTATCAGTTATGGCTAGGGGATTAAGAGAATTCCCAATTGATATTACGGCGATTGTAACAGTTGCTGATAATGGTGGGAG	......................	......................	ATGAAATTGAGCGCTGGTCTACAGGTAACCTTCCATATTTAATCGAATTGGGGGCAATTGAAGTCAGCATCAATTTTAGGCAATTACATCTTGCAGAAAAGCTAATACAACTTAGCCTTTCTACACCAGAATTCGAGGATTATATCGTTATAACTACTGAATATTACTGGCATTGGGATTTAAAAAATTCAAAGTTAGATGTATTTGACTATAAAAAATTAATGCAGCGGTTAATGGCAACTGGTGGACTTGAAATATTCGCTACAGATGATCCAGAAATAACAAGTCATCCAGCTAATTGTTTAATGGCAAGAATTGGCAAAAATATTACATTAGAACAGCAACAAGCGTTTGA	AGTAATTGCCATCGGTTGTACG	GAGGGTGGTAATAGTCGTTGAC	AGTAATTGCCATCGGTTGTACGGGTGGACAACATCGATCTGTAGCATTAGCAGAACGACTAGGTAATTATCTAAATGAAGTATTTGAATATAATGTTTATGTGCATCATAGGGACGCACATATTGAAAGTGGCGAGAAAAAATGAGACAAATAAAAGTTGTACTTATCGGTGGTGGCACTGGCTTATCAGTTATGGCTAGGGGATTAAGAGAATTCCCAATTGATATTACGGCGATTGTAACAGTTGCTGATAATGGTGGGAG	ATGAAATTGAGCGCTGGTCTAC	AGTTTGCGAACAACGACAAGAT	ATGAAATTGAGCGCTGGTCTACAGGTAACCTTCCATATTTAATCGAATTGGGGGCAATTGAAGTCAGCATCAATTTTAGGCAATTACATCTTGCAGAAAAGCTAATACAACTTAGCCTTTCTACACCAGAATTCGAGGATTATATCGTTATAACTACTGAATATTACTGGCATTGGGATTTAAAAAATTCAAAGTTAGATGTATTTGACTATAAAAAATTAATGCAGCGGTTAATGGCAACTGGTGGACTTGAAATATTCGCTACAGATGATCCAGAAATAACAAGTCATCCAGCTAATTGTTTAATGGCAAGAATTGGCAAAAATATTACATTAGAACAGCAACAAGCGTTTGA
GCA_002214665.1	PRJNA326817	SAMN05292960		na	1280	1280	Staphylococcus aureus	strain=FORC_040		latest	Complete Genome	Major	Full	2017-07-05	ASM221466v1	Food-borne Pathogen Omics Research Center, FORC	GCF_002214665.1	identical	https://ftp.ncbi.nlm.nih.gov/genomes/all/GCA/002/214/665/GCA_002214665.1_ASM221466v1			na	......................	......................	AGTAATTGCCATCGGTTGTACGGGTGGACAACATCGATCTGTAGCATTAGCAGAACGACTAGGTAATTATCTAAATGAAGTATTTGAATATAATGTTTATGTGCATCATAGGGACGCACATATTGAAAGTGGCGAGAAAAAATGAGACAAATAAAAGTTGTACTTATCGGTGGTGGCACTGGCTTATCAGTTATGGCTAGGGGATTAAGAGAATTCCCAATTGATATTACAGCGATTGTAACAGTTGCTGATAATGGTGGGAG	......................	......................	ATGAAATTGAGCGCTGGTCTACAGGTAACCTTCCATATTTAATCGAATTGGGGGCAATTGAAGTCAGCATCAATTTTAGGCAATTACAACTTGCGGAAAAGCTGATACAACTTAGCCTTTCCACACCAGAATTCGAGAATTATATCGTTATAACTACAGAATATTACTGGCATTGGGATTTAAAAAATTCAAAGTTAGATGTATTTGACTATAAAAAATTAATGCAGCGGTTAATGGCAACTGGTGGACTTGAAATATTCGCTACAGATGATCCAGAAATAACAAGTCATCCAGCTAATTGTTTAATGGCAAGAATTGGCAAAAACATTACATTAGAACAGCAACAAGCGTTTGA	AGTAATTGCCATCGGTTGTACG	GAGGGTGGTAATAGTCGTTGAC	AGTAATTGCCATCGGTTGTACGGGTGGACAACATCGATCTGTAGCATTAGCAGAACGACTAGGTAATTATCTAAATGAAGTATTTGAATATAATGTTTATGTGCATCATAGGGACGCACATATTGAAAGTGGCGAGAAAAAATGAGACAAATAAAAGTTGTACTTATCGGTGGTGGCACTGGCTTATCAGTTATGGCTAGGGGATTAAGAGAATTCCCAATTGATATTACAGCGATTGTAACAGTTGCTGATAATGGTGGGAG	ATGAAATTGAGCGCTGGTCTAC	AGTTTGCGAACAACGACAAGAT	ATGAAATTGAGCGCTGGTCTACAGGTAACCTTCCATATTTAATCGAATTGGGGGCAATTGAAGTCAGCATCAATTTTAGGCAATTACAACTTGCGGAAAAGCTGATACAACTTAGCCTTTCCACACCAGAATTCGAGAATTATATCGTTATAACTACAGAATATTACTGGCATTGGGATTTAAAAAATTCAAAGTTAGATGTATTTGACTATAAAAAATTAATGCAGCGGTTAATGGCAACTGGTGGACTTGAAATATTCGCTACAGATGATCCAGAAATAACAAGTCATCCAGCTAATTGTTTAATGGCAAGAATTGGCAAAAACATTACATTAGAACAGCAACAAGCGTTTGA
GCA_002310395.1	PRJNA406184	SAMN07629847		na	1280	1280	Staphylococcus aureus	strain=Newman_D2C		latest	Complete Genome	Major	Full	2017-09-18	ASM231039v1	NYU Langone Health	GCF_002310395.1	identical	https://ftp.ncbi.nlm.nih.gov/genomes/all/GCA/002/310/395/GCA_002310395.1_ASM231039v1			na	......................	......................	AGTAATTGCCATCGGTTGTACGGGTGGACAACATCGATCTGTAGCATTAGCAGAACGACTAGGTAATTATCTAAATGAAGTATTTGAATATAATGTTTATGTGCATCATAGGGACGCACATATTGAAAGTGGCGAGAAAAAATGAGACAAATAAAAGTTGTACTTATCGGTGGTGGCACTGGCTTATCAGTTATGGCTAGGGGATTAAGAGAATTCCCAATTGATATTACGGCGATTGTAACAGTTGCTGATAATGGTGGGAG	......................	......................	ATGAAATTGAGCGCTGGTCTACAGGTAAGCTTCCATATTTAATCGAATTGGGGGCAATTGAAGTCAGCATCAATTTTAGGCAATTACAACTTGCAGAAAAGCTGATACAACTTAGCCTTTCTACACCAGAATTCGAGAATTATATCGTTATAACTACAGAATATTACTGGCATTGGGATTTAAAAAATTCAAAGTTAGATGTATTTGACTATAAAAAATTAATGCAGCGGTTAATGGCAACTGGTGGACTTGAAATATTCGCTACAGATGATCCAGAAATAACAAGTCATCCAGCTAATTGTTTAATGGCAAGAATTGGCAAAAACATTACATTAGAACAGCAACAAGCGTTTGA	AGTAATTGCCATCGGTTGTACG	GAGGGTGGTAATAGTCGTTGAC	AGTAATTGCCATCGGTTGTACGGGTGGACAACATCGATCTGTAGCATTAGCAGAACGACTAGGTAATTATCTAAATGAAGTATTTGAATATAATGTTTATGTGCATCATAGGGACGCACATATTGAAAGTGGCGAGAAAAAATGAGACAAATAAAAGTTGTACTTATCGGTGGTGGCACTGGCTTATCAGTTATGGCTAGGGGATTAAGAGAATTCCCAATTGATATTACGGCGATTGTAACAGTTGCTGATAATGGTGGGAG	ATGAAATTGAGCGCTGGTCTAC	AGTTTGCGAACAACGACAAGAT	ATGAAATTGAGCGCTGGTCTACAGGTAAGCTTCCATATTTAATCGAATTGGGGGCAATTGAAGTCAGCATCAATTTTAGGCAATTACAACTTGCAGAAAAGCTGATACAACTTAGCCTTTCTACACCAGAATTCGAGAATTATATCGTTATAACTACAGAATATTACTGGCATTGGGATTTAAAAAATTCAAAGTTAGATGTATTTGACTATAAAAAATTAATGCAGCGGTTAATGGCAACTGGTGGACTTGAAATATTCGCTACAGATGATCCAGAAATAACAAGTCATCCAGCTAATTGTTTAATGGCAAGAATTGGCAAAAACATTACATTAGAACAGCAACAAGCGTTTGA
GCA_002310435.1	PRJNA406184	SAMN07629846		na	426430	1280	Staphylococcus aureus subsp. aureus str. Newman	strain=NYU_Newman		latest	Complete Genome	Major	Full	2017-09-18	ASM231043v1	NYU Langone Health	GCF_002310435.1	identical	https://ftp.ncbi.nlm.nih.gov/genomes/all/GCA/002/310/435/GCA_002310435.1_ASM231043v1			na	......................	......................	AGTAATTGCCATCGGTTGTACGGGTGGACAACATCGATCTGTAGCATTAGCAGAACGACTAGGTAATTATCTAAATGAAGTATTTGAATATAATGTTTATGTGCATCATAGGGACGCACATATTGAAAGTGGCGAGAAAAAATGAGACAAATAAAAGTTGTACTTATCGGTGGTGGCACTGGCTTATCAGTTATGGCTAGGGGATTAAGAGAATTCCCAATTGATATTACGGCGATTGTAACAGTTGCTGATAATGGTGGGAG	......................	......................	ATGAAATTGAGCGCTGGTCTACAGGTAAGCTTCCATATTTAATCGAATTGGGGGCAATTGAAGTCAGCATCAATTTTAGGCAATTACAACTTGCAGAAAAGCTGATACAACTTAGCCTTTCTACACCAGAATTCGAGAATTATATCGTTATAACTACAGAATATTACTGGCATTGGGATTTAAAAAATTCAAAGTTAGATGTATTTGACTATAAAAAATTAATGCAGCGGTTAATGGCAACTGGTGGACTTGAAATATTCGCTACAGATGATCCAGAAATAACAAGTCATCCAGCTAATTGTTTAATGGCAAGAATTGGCAAAAACATTACATTAGAACAGCAACAAGCGTTTGA	AGTAATTGCCATCGGTTGTACG	GAGGGTGGTAATAGTCGTTGAC	AGTAATTGCCATCGGTTGTACGGGTGGACAACATCGATCTGTAGCATTAGCAGAACGACTAGGTAATTATCTAAATGAAGTATTTGAATATAATGTTTATGTGCATCATAGGGACGCACATATTGAAAGTGGCGAGAAAAAATGAGACAAATAAAAGTTGTACTTATCGGTGGTGGCACTGGCTTATCAGTTATGGCTAGGGGATTAAGAGAATTCCCAATTGATATTACGGCGATTGTAACAGTTGCTGATAATGGTGGGAG	ATGAAATTGAGCGCTGGTCTAC	AGTTTGCGAACAACGACAAGAT	ATGAAATTGAGCGCTGGTCTACAGGTAAGCTTCCATATTTAATCGAATTGGGGGCAATTGAAGTCAGCATCAATTTTAGGCAATTACAACTTGCAGAAAAGCTGATACAACTTAGCCTTTCTACACCAGAATTCGAGAATTATATCGTTATAACTACAGAATATTACTGGCATTGGGATTTAAAAAATTCAAAGTTAGATGTATTTGACTATAAAAAATTAATGCAGCGGTTAATGGCAACTGGTGGACTTGAAATATTCGCTACAGATGATCCAGAAATAACAAGTCATCCAGCTAATTGTTTAATGGCAAGAATTGGCAAAAACATTACATTAGAACAGCAACAAGCGTTTGA
GCA_002355355.1	PRJDB4364	SAMD00043228		na	1280	1280	Staphylococcus aureus	strain=OC8		latest	Complete Genome	Major	Full	2016-10-18	ASM235535v1	International Medical Education and Research Center	GCF_002355355.1	identical	https://ftp.ncbi.nlm.nih.gov/genomes/all/GCA/002/355/355/GCA_002355355.1_ASM235535v1			na	......................	......................	AGTAATTGCCATCGGTTGTACGGGTGGACAACATCGATCTGTAGCATTAGCAGAACGACTAGGTAATTATCTAAATGAAGTATTTGAATATAATGTTTATGTGCATCATAGGGACGCACATATTGAAAGTGGCGAGAAAAAATGAGACAAATAAAAGTTGTACTTATCGGTGGTGGCACTGGCTTATCAGTTATGGCTAGGGGATTAAGAGAATTCCCAATTGATATTACGGCGATTGTAACAGTTGCTGATAATGGTGGGAG	......................	......................	ATGAAATTGAGCGCTGGTCTACAGGTAAGCTTCCATATTTAATCGAATTGGGGGCAATTGAAGTCAGCATCAATTTTAGGCAATTACAACTTGCAGAAAAGCTGATACAACTTAGCCTTTCTACACCAGAATTCGAGAATTATATCGTTATAACTACAGAATATTACTGGCATTGGGATTTAAAAAATTCAAAGTTAGATGTATTTGACTATAAAAAATTAATGCAGCGGTTAATGGCAACTGGTGGACTTGAAATATTCGCTACAGATGATCCAGAAATAACAAGTCATCCAGCTAATTGTTTAATGGCAAGAATTGGCAAAAACATTACATTAGAACAGCAACAAGCGTTTGA	AGTAATTGCCATCGGTTGTACG	GAGGGTGGTAATAGTCGTTGAC	AGTAATTGCCATCGGTTGTACGGGTGGACAACATCGATCTGTAGCATTAGCAGAACGACTAGGTAATTATCTAAATGAAGTATTTGAATATAATGTTTATGTGCATCATAGGGACGCACATATTGAAAGTGGCGAGAAAAAATGAGACAAATAAAAGTTGTACTTATCGGTGGTGGCACTGGCTTATCAGTTATGGCTAGGGGATTAAGAGAATTCCCAATTGATATTACGGCGATTGTAACAGTTGCTGATAATGGTGGGAG	ATGAAATTGAGCGCTGGTCTAC	AGTTTGCGAACAACGACAAGAT	ATGAAATTGAGCGCTGGTCTACAGGTAAGCTTCCATATTTAATCGAATTGGGGGCAATTGAAGTCAGCATCAATTTTAGGCAATTACAACTTGCAGAAAAGCTGATACAACTTAGCCTTTCTACACCAGAATTCGAGAATTATATCGTTATAACTACAGAATATTACTGGCATTGGGATTTAAAAAATTCAAAGTTAGATGTATTTGACTATAAAAAATTAATGCAGCGGTTAATGGCAACTGGTGGACTTGAAATATTCGCTACAGATGATCCAGAAATAACAAGTCATCCAGCTAATTGTTTAATGGCAAGAATTGGCAAAAACATTACATTAGAACAGCAACAAGCGTTTGA
GCA_002356675.1	PRJDB4003	SAMD00034144		na	1280	1280	Staphylococcus aureus	strain=JH4899		latest	Complete Genome	Major	Full	2017-03-31	ASM235667v1	Department of Bacteriology, Hiroshima University Graduate School of Biomedical & Health Sciences	GCF_002356675.1	identical	https://ftp.ncbi.nlm.nih.gov/genomes/all/GCA/002/356/675/GCA_002356675.1_ASM235667v1			na	......................	......................	AGTAATTGCCATCGGTTGTACGGGTGGACAACATCGATCTGTAGCATTAGCAGAACGACTAGGTAATTATCTAAATGAAGTATTTGAATATAATGTTTATGTGCATCATAGGGACGCACATATTGAAAGTGGCGAGAAAAAATGAGACAAATAAAAGTTGTACTTATCGGTGGTGGCACTGGCTTATCAGTTATGGCTAGGGGATTAAGAGAATTCCCAATTGATATTACGGCGATTGTAACAGTTGCTGATAATGGTGGGAG	......................	......................	ATGAAATTGAGCGCTGGTCTACAGGTAAGCTTCCATATTTAATCGAATTGGGGGCAATTGAAGTCAGCATCAATTTTAGGCAATTACAACTTGCAGAAAAGCTGATACAACTTAGCCTTTCTACACCAGAATTCGAGAATTATATCGTTATAACTACAGAATATTACTGGCATTGGGATTTAAAAAATTCAAAGTTAGATGTATTTGACTATAAAAAATTAATGCAGCGGTTAATGGCAACTGGTGGACTTGAAATATTCGCTACAGATGATCCAGAAATAACAAGTCATCCAGCTAATTGTTTAATGGCAAGAATTGGCAAAAACATTACATTAGAACAGCAACAAGCGTTTGA	AGTAATTGCCATCGGTTGTACG	GAGGGTGGTAATAGTCGTTGAC	AGTAATTGCCATCGGTTGTACGGGTGGACAACATCGATCTGTAGCATTAGCAGAACGACTAGGTAATTATCTAAATGAAGTATTTGAATATAATGTTTATGTGCATCATAGGGACGCACATATTGAAAGTGGCGAGAAAAAATGAGACAAATAAAAGTTGTACTTATCGGTGGTGGCACTGGCTTATCAGTTATGGCTAGGGGATTAAGAGAATTCCCAATTGATATTACGGCGATTGTAACAGTTGCTGATAATGGTGGGAG	ATGAAATTGAGCGCTGGTCTAC	AGTTTGCGAACAACGACAAGAT	ATGAAATTGAGCGCTGGTCTACAGGTAAGCTTCCATATTTAATCGAATTGGGGGCAATTGAAGTCAGCATCAATTTTAGGCAATTACAACTTGCAGAAAAGCTGATACAACTTAGCCTTTCTACACCAGAATTCGAGAATTATATCGTTATAACTACAGAATATTACTGGCATTGGGATTTAAAAAATTCAAAGTTAGATGTATTTGACTATAAAAAATTAATGCAGCGGTTAATGGCAACTGGTGGACTTGAAATATTCGCTACAGATGATCCAGAAATAACAAGTCATCCAGCTAATTGTTTAATGGCAAGAATTGGCAAAAACATTACATTAGAACAGCAACAAGCGTTTGA
GCA_002386245.1	PRJNA231221	SAMN07312456		na	1280	1280	Staphylococcus aureus	strain=FDAARGOS_412		latest	Complete Genome	Major	Full	2017-09-28	ASM238624v1	University of Maryland School of Medicine Institute for Genome Sciences (IGS) - sequencing center	GCF_002386245.1	identical	https://ftp.ncbi.nlm.nih.gov/genomes/all/GCA/002/386/245/GCA_002386245.1_ASM238624v1			na	......................	......................	AGTAATTGCCATCGGTTGTACGGGTGGACAACATCGATCTGTAGCATTAGCAGAACGACTAGGTAATTATCTAAATGAAGTATTTGAATATAATGTTTATGTGCATCATAGGGACGCACATATTGAAAGTGGCGAGAAAAAATGAGACAAATAAAAGTTGTACTTATCGGTGGTGGCACTGGCTTATCAGTTATGGCTAGGGGATTAAGAGAATTCCCAATTGATATTACGGCGATTGTAACAGTTGCTGATAATGGTGGGAG	......................	......................	ATGAAATTGAGCGCTGGTCTACAGGTAAGCTTCCATATTTAATCGAATTGGGGGCAATTGAAGTCAGCATCAATTTTAGGCAATTACAACTTGCAGAAAAGCTGATACAACTTAGCCTTTCTACACCAGAATTCGAGAATTATATCGTTATAACTACAGAATATTACTGGCATTGGGATTTAAAAAATTCAAAGTTAGATGTATTTGACTATAAAAAATTAATGCAGCGGTTAATGGCAACTGGTGGACTTGAAATATTCGCTACAGATGATCCAGAAATAACAAGTCATCCAGCTAATTGTTTAATGGCAAGAATTGGCAAAAACATTACATTAGAACAGCAACAAGCGTTTGA	AGTAATTGCCATCGGTTGTACG	GAGGGTGGTAATAGTCGTTGAC	AGTAATTGCCATCGGTTGTACGGGTGGACAACATCGATCTGTAGCATTAGCAGAACGACTAGGTAATTATCTAAATGAAGTATTTGAATATAATGTTTATGTGCATCATAGGGACGCACATATTGAAAGTGGCGAGAAAAAATGAGACAAATAAAAGTTGTACTTATCGGTGGTGGCACTGGCTTATCAGTTATGGCTAGGGGATTAAGAGAATTCCCAATTGATATTACGGCGATTGTAACAGTTGCTGATAATGGTGGGAG	ATGAAATTGAGCGCTGGTCTAC	AGTTTGCGAACAACGACAAGAT	ATGAAATTGAGCGCTGGTCTACAGGTAAGCTTCCATATTTAATCGAATTGGGGGCAATTGAAGTCAGCATCAATTTTAGGCAATTACAACTTGCAGAAAAGCTGATACAACTTAGCCTTTCTACACCAGAATTCGAGAATTATATCGTTATAACTACAGAATATTACTGGCATTGGGATTTAAAAAATTCAAAGTTAGATGTATTTGACTATAAAAAATTAATGCAGCGGTTAATGGCAACTGGTGGACTTGAAATATTCGCTACAGATGATCCAGAAATAACAAGTCATCCAGCTAATTGTTTAATGGCAAGAATTGGCAAAAACATTACATTAGAACAGCAACAAGCGTTTGA
GCA_002442975.1	PRJNA382289	SAMN06703161		na	1280	1280	Staphylococcus aureus	strain=HZW450		latest	Complete Genome	Major	Full	2017-10-04	ASM244297v1	The First Affiliated Hospital of College of Medicine, Zhejiang University	GCF_002442975.1	identical	https://ftp.ncbi.nlm.nih.gov/genomes/all/GCA/002/442/975/GCA_002442975.1_ASM244297v1			na	......................	......................	AGTAATTGCCATCGGTTGTACGGGTGGACAACATAGATCTGTAGCATTAGCAGAACGACTAGGTAATTATCTAAATGAAGTATTTGAATATAATGTTTATGTGCATCATAGGGACGCACATATTGAAAGTGGCGAGAAAAAATGAGACAAATAAAAGTTGTACTTATCGGTGGTGGCACTGGCTTATCAGTCATGGCTAGGGGATTAAGAGAATTCCCAATTGATATTACAGCGATTGTAACAGTTGCTGATAATGGTGGGAG	......................	......................	ATGAAATTGAGCGCTGGTCTACAGGTAACCTTCCATATTTAATCGAATTGGGGGCAATTGAAGTCAGCATCAATTTTAGGCAATTACAACTTGCAGAAAAGCTAATACAACTTAGCCTTTCTCCACCAGAATTCGAGGATTATATCGTTATAACTACAGAATATTACTGGCATTGGGATTTAAAAAATTCAAAGTTAGATGTATTTGACTATAAAAAATTAATGCAGCGATTAATGGCAACTGGTGGACTTGAAATATTCGCTACAGATGATCCAGAAATAACAAGTCATCCAGCTAATTGTTTAATGGCAAGAATTGGCAAAAATATTACATTAGAACAGCAACAAGCGTTTGA	AGTAATTGCCATCGGTTGTACG	GAGGGTGGTAATAGTCGTTGAC	AGTAATTGCCATCGGTTGTACGGGTGGACAACATAGATCTGTAGCATTAGCAGAACGACTAGGTAATTATCTAAATGAAGTATTTGAATATAATGTTTATGTGCATCATAGGGACGCACATATTGAAAGTGGCGAGAAAAAATGAGACAAATAAAAGTTGTACTTATCGGTGGTGGCACTGGCTTATCAGTCATGGCTAGGGGATTAAGAGAATTCCCAATTGATATTACAGCGATTGTAACAGTTGCTGATAATGGTGGGAG	ATGAAATTGAGCGCTGGTCTAC	AGTTTGCGAACAACGACAAGAT	ATGAAATTGAGCGCTGGTCTACAGGTAACCTTCCATATTTAATCGAATTGGGGGCAATTGAAGTCAGCATCAATTTTAGGCAATTACAACTTGCAGAAAAGCTAATACAACTTAGCCTTTCTCCACCAGAATTCGAGGATTATATCGTTATAACTACAGAATATTACTGGCATTGGGATTTAAAAAATTCAAAGTTAGATGTATTTGACTATAAAAAATTAATGCAGCGATTAATGGCAACTGGTGGACTTGAAATATTCGCTACAGATGATCCAGAAATAACAAGTCATCCAGCTAATTGTTTAATGGCAAGAATTGGCAAAAATATTACATTAGAACAGCAACAAGCGTTTGA
GCA_002633765.1	PRJNA494566	SAMN03763930		na	1280	1280	Staphylococcus aureus	strain=CFSAN007835		latest	Complete Genome	Major	Full	2017-10-23	ASM263376v1	FDA/CFSAN	GCF_002633765.1	identical	https://ftp.ncbi.nlm.nih.gov/genomes/all/GCA/002/633/765/GCA_002633765.1_ASM263376v1			na	......................	......................	AGTAATTGCCATCGGTTGTACGGGTGGACAGCATAGATCTGTAGCATTAGCAGAACGACTAGGTAATTATCTAAATGAAGTATTTGAATATAATGTTTATGTGCATCATAGGGACGCACATATTGAAAGTGGCGAGAAAAAATGAGACAAATAAAAGTTGTACTTATCGGTGGTGGCACTGGCTTATCAGTCATGGCTAGGGGATTAAGAGAATTTCCAATTGATATTACAGCGATTGTAACAGTTGCTGATAATGGTGGGAG	......................	......................	ATGAAATTGAGCGCTGGTCTACAGGTAACCTTCCATATTTAATCGAATTGGGGGCAATTGAAGTCAGCATCAATTTTAGGCAATTACAACTTGCAGAAAAGTTAATACAACTTAGCCTTTCTACACCAGAATTCGAGGATTATATCGTTATAACTACTGAATATTACTGGCATTGGGATTTAAAAAATTCAAAGTTAGATGTATTTGACTATAAAAAATTAATGCAGCGGTTAATGGCAACTGGTGGACTTGAAATATTCGCTACAGATGATCCAGAAATAACAAGTCATCCAGCTAATTGTTTAATGGCAAGAATTGGCAAAAACATTACATTAGAACAGCAACAAGCGTTTGA	AGTAATTGCCATCGGTTGTACG	GAGGGTGGTAATAGTCGTTGAC	AGTAATTGCCATCGGTTGTACGGGTGGACAGCATAGATCTGTAGCATTAGCAGAACGACTAGGTAATTATCTAAATGAAGTATTTGAATATAATGTTTATGTGCATCATAGGGACGCACATATTGAAAGTGGCGAGAAAAAATGAGACAAATAAAAGTTGTACTTATCGGTGGTGGCACTGGCTTATCAGTCATGGCTAGGGGATTAAGAGAATTTCCAATTGATATTACAGCGATTGTAACAGTTGCTGATAATGGTGGGAG	ATGAAATTGAGCGCTGGTCTAC	AGTTTGCGAACAACGACAAGAT	ATGAAATTGAGCGCTGGTCTACAGGTAACCTTCCATATTTAATCGAATTGGGGGCAATTGAAGTCAGCATCAATTTTAGGCAATTACAACTTGCAGAAAAGTTAATACAACTTAGCCTTTCTACACCAGAATTCGAGGATTATATCGTTATAACTACTGAATATTACTGGCATTGGGATTTAAAAAATTCAAAGTTAGATGTATTTGACTATAAAAAATTAATGCAGCGGTTAATGGCAACTGGTGGACTTGAAATATTCGCTACAGATGATCCAGAAATAACAAGTCATCCAGCTAATTGTTTAATGGCAAGAATTGGCAAAAACATTACATTAGAACAGCAACAAGCGTTTGA
GCA_002633785.1	PRJNA494566	SAMN03763942		na	1280	1280	Staphylococcus aureus	strain=CFSAN007847		latest	Complete Genome	Major	Full	2017-10-23	ASM263378v1	FDA/CFSAN	GCF_002633785.1	identical	https://ftp.ncbi.nlm.nih.gov/genomes/all/GCA/002/633/785/GCA_002633785.1_ASM263378v1			na	......................	......................	AGTAATTGCCATCGGTTGTACGGGTGGACAACATAGATCTGTAGCATTAGCAGAACGACTAGGTAATTATCTAAATGAAGTATTTGAATATAATGTTTATGTGCATCATAGGGACGCACATATTGAAAGTGGCGAGAAAAAATGAGACAAATAAAAGTTGTACTTATCGGTGGTGGCACTGGCTTATCAGTTATGGCTAGGGGATTAAGAGAATTCCCAATTGATATTACAGCGATTGTAACAGTTGCTGATAATGGTGGGAG	......................	......................	ATGAAATTGAGCGCTGGTCTACAGGTAACCTTCCATATTTAATCGAATTGGGGGCAATTGAAGTCAGCATCAATTTTAGGCAATTACAACTTGCAGAAAAATTAATACAACTTAGCCTTTCTACACCAGAATTCGAGGATTATATCGTTATAACTACAGAATATTACTGGCATTGGGATTTAAAAAATTCAAAGTTAGATGTATTTGACTATAAAAAATTAATGCAGCGGTTAATGGCAACTGGTGGACTTGAAATATTCGCTACAGATGATCCAGAAATAACAAGTAATCCAGCTAATTGTTTAATGGCAAGAATTGGCAAAAATATTACATTAGAACAGCAACAAGCGTTTGA	AGTAATTGCCATCGGTTGTACG	GAGGGTGGTAATAGTCGTTGAC	AGTAATTGCCATCGGTTGTACGGGTGGACAACATAGATCTGTAGCATTAGCAGAACGACTAGGTAATTATCTAAATGAAGTATTTGAATATAATGTTTATGTGCATCATAGGGACGCACATATTGAAAGTGGCGAGAAAAAATGAGACAAATAAAAGTTGTACTTATCGGTGGTGGCACTGGCTTATCAGTTATGGCTAGGGGATTAAGAGAATTCCCAATTGATATTACAGCGATTGTAACAGTTGCTGATAATGGTGGGAG	ATGAAATTGAGCGCTGGTCTAC	AGTTTGCGAACAACGACAAGAT	ATGAAATTGAGCGCTGGTCTACAGGTAACCTTCCATATTTAATCGAATTGGGGGCAATTGAAGTCAGCATCAATTTTAGGCAATTACAACTTGCAGAAAAATTAATACAACTTAGCCTTTCTACACCAGAATTCGAGGATTATATCGTTATAACTACAGAATATTACTGGCATTGGGATTTAAAAAATTCAAAGTTAGATGTATTTGACTATAAAAAATTAATGCAGCGGTTAATGGCAACTGGTGGACTTGAAATATTCGCTACAGATGATCCAGAAATAACAAGTAATCCAGCTAATTGTTTAATGGCAAGAATTGGCAAAAATATTACATTAGAACAGCAACAAGCGTTTGA
GCA_002633805.1	PRJNA494566	SAMN03763945		na	1280	1280	Staphylococcus aureus	strain=CFSAN007850		latest	Complete Genome	Major	Full	2017-10-23	ASM263380v1	FDA/CFSAN	GCF_002633805.1	identical	https://ftp.ncbi.nlm.nih.gov/genomes/all/GCA/002/633/805/GCA_002633805.1_ASM263380v1			na	......................	......................	AGTAATTGCCATCGGTTGTACGGGTGGACAACATCGATCTGTAGCATTAGCAGAACGACTAGGTAATTATCTAAATGAAGTATTTGAATATAATGTTTATGTGCATCATAGGGACGCACATATTGAAAGTGGCGAGAAAAAATGAGACAAATAAAAGTTGTACTTATCGGTGGTGGCACTGGCTTATCAGTTATGGCTAGGGGATTAAGAGAATTCCCAATTGATATTACGGCGATTGTAACAGTTGCTGATAATGGTGGGAG	......................	......................	ATGAAATTGAGCGCTGGTCTACAGGTAACCTTCCATATTTAATCGAATTGGGGGCAATTGAAGTCAGCATCAATTTTAGGCAATTACATCTTGCAGAAAAGCTAATACAACTTAGCCTTTCTACACCAGAATTCGAGGATTATATCGTTATAACTACTGAATATTACTGGCATTGGGATTTAAAAAATTCAAAGTTAGATGTATTTGACTATAAAAAATTAATGCAGCGGTTAATGGCAACTGGTGGACTTGAAATATTCGCTACAGATGATCCAGAAATAACAAGTCATCCAGCTAATTGTTTAATGGCAAGAATTGGCAAAAATATTACATTAGAACAGCAACAAGCGTTTGA	AGTAATTGCCATCGGTTGTACG	GAGGGTGGTAATAGTCGTTGAC	AGTAATTGCCATCGGTTGTACGGGTGGACAACATCGATCTGTAGCATTAGCAGAACGACTAGGTAATTATCTAAATGAAGTATTTGAATATAATGTTTATGTGCATCATAGGGACGCACATATTGAAAGTGGCGAGAAAAAATGAGACAAATAAAAGTTGTACTTATCGGTGGTGGCACTGGCTTATCAGTTATGGCTAGGGGATTAAGAGAATTCCCAATTGATATTACGGCGATTGTAACAGTTGCTGATAATGGTGGGAG	ATGAAATTGAGCGCTGGTCTAC	AGTTTGCGAACAACGACAAGAT	ATGAAATTGAGCGCTGGTCTACAGGTAACCTTCCATATTTAATCGAATTGGGGGCAATTGAAGTCAGCATCAATTTTAGGCAATTACATCTTGCAGAAAAGCTAATACAACTTAGCCTTTCTACACCAGAATTCGAGGATTATATCGTTATAACTACTGAATATTACTGGCATTGGGATTTAAAAAATTCAAAGTTAGATGTATTTGACTATAAAAAATTAATGCAGCGGTTAATGGCAACTGGTGGACTTGAAATATTCGCTACAGATGATCCAGAAATAACAAGTCATCCAGCTAATTGTTTAATGGCAAGAATTGGCAAAAATATTACATTAGAACAGCAACAAGCGTTTGA
GCA_002633825.1	PRJNA494566	SAMN03763946		na	1280	1280	Staphylococcus aureus	strain=CFSAN007851		latest	Complete Genome	Major	Full	2017-10-23	ASM263382v1	FDA/CFSAN	GCF_002633825.1	identical	https://ftp.ncbi.nlm.nih.gov/genomes/all/GCA/002/633/825/GCA_002633825.1_ASM263382v1			na	......................	......................	AGTAATTGCCATCGGTTGTACGGGTGGACAACATCGATCTGTAGCATTAGCAGAACGACTAGGTAATTATCTAAATGAAGTATTTGAATATAATGTTTATGTGCATCATAGGGACGCACATATTGAAAGTGGCGAGAAAAAATGAGACAAATAAAAGTTGTACTTATCGGTGGTGGCACTGGCTTATCAGTTATGGCTAGGGGATTAAGAGAATTCCCAATTGATATTACGGCGATTGTAACAGTTGCTGATAATGGTGGGAG	......................	......................	ATGAAATTGAGCGCTGGTCTACAGGTAACCTTCCATATTTAATCGAATTGGGGGCAATTGAAGTCAGCATCAATTTTAGGCAATTACATCTTGCAGAAAAGCTAATACAACTTAGCCTTTCTACACCAGAATTCGAGGATTATATCGTTATAACTACTGAATATTACTGGCATTGGGATTTAAAAAATTCAAAGTTAGATGTATTTGACTATAAAAAATTAATGCAGCGGTTAATGGCAACTGGTGGACTTGAAATATTCGCTACAGATGATCCAGAAATAACAAGTCATCCAGCTAATTGTTTAATGGCAAGAATTGGCAAAAATATTACATTAGAACAGCAACAAGCGTTTGA	AGTAATTGCCATCGGTTGTACG	GAGGGTGGTAATAGTCGTTGAC	AGTAATTGCCATCGGTTGTACGGGTGGACAACATCGATCTGTAGCATTAGCAGAACGACTAGGTAATTATCTAAATGAAGTATTTGAATATAATGTTTATGTGCATCATAGGGACGCACATATTGAAAGTGGCGAGAAAAAATGAGACAAATAAAAGTTGTACTTATCGGTGGTGGCACTGGCTTATCAGTTATGGCTAGGGGATTAAGAGAATTCCCAATTGATATTACGGCGATTGTAACAGTTGCTGATAATGGTGGGAG	ATGAAATTGAGCGCTGGTCTAC	AGTTTGCGAACAACGACAAGAT	ATGAAATTGAGCGCTGGTCTACAGGTAACCTTCCATATTTAATCGAATTGGGGGCAATTGAAGTCAGCATCAATTTTAGGCAATTACATCTTGCAGAAAAGCTAATACAACTTAGCCTTTCTACACCAGAATTCGAGGATTATATCGTTATAACTACTGAATATTACTGGCATTGGGATTTAAAAAATTCAAAGTTAGATGTATTTGACTATAAAAAATTAATGCAGCGGTTAATGGCAACTGGTGGACTTGAAATATTCGCTACAGATGATCCAGAAATAACAAGTCATCCAGCTAATTGTTTAATGGCAAGAATTGGCAAAAATATTACATTAGAACAGCAACAAGCGTTTGA
GCA_002633845.1	PRJNA494566	SAMN03763978		na	1280	1280	Staphylococcus aureus	strain=CFSAN007883		latest	Complete Genome	Major	Full	2017-10-23	ASM263384v1	FDA/CFSAN	GCF_002633845.1	identical	https://ftp.ncbi.nlm.nih.gov/genomes/all/GCA/002/633/845/GCA_002633845.1_ASM263384v1			na	......................	......................	AGTAATTGCCATCGGTTGTACGGGTGGACAACATAGATCTGTAGCATTAGCAGAACGACTAGGTAATTATCTAAATGAAGTATTTGAATATAATGTTTATGTGCATCATAGGGACGCACATATTGAAAGTGGCGAGAAAAAATGAGACAAATAAAAGTTGTACTTATCGGTGGTGGCACTGGCTTATCAGTCATGGCTAGGGGATTAAGAGAATTCCCAATTGATATTACAGCGATTGTAACAGTTGCTGATAATGGTGGGAG	......................	......................	ATGAAATTGAGCGCTGGTCTACAGGTAACCTTCCATATTTAATCGAATTGGGGGCAATTGAAGTCAGCATCAATTTTAGGCAATTACAACTTGCAGAAAAGCTAATACAACTTAGCCTTTCTCCACCAGAATTCGAGGATTATATCGTTATAACTACAGAATATTACTGGCATTGGGATTTAAAAAATTCAAAGTTAGATGTATTTGACTATAAAAAATTAATGCAGCGATTAATGGCAACTGGTGGACTTGAAATATTCGCTACAGATGATCCAGAAATAACAAGTCATCCAGCTAATTGTTTAATGGCAAGAATTGGCAAAAATATTACATTAGAACAGCAACAAGCGTTTGA	AGTAATTGCCATCGGTTGTACG	GAGGGTGGTAATAGTCGTTGAC	AGTAATTGCCATCGGTTGTACGGGTGGACAACATAGATCTGTAGCATTAGCAGAACGACTAGGTAATTATCTAAATGAAGTATTTGAATATAATGTTTATGTGCATCATAGGGACGCACATATTGAAAGTGGCGAGAAAAAATGAGACAAATAAAAGTTGTACTTATCGGTGGTGGCACTGGCTTATCAGTCATGGCTAGGGGATTAAGAGAATTCCCAATTGATATTACAGCGATTGTAACAGTTGCTGATAATGGTGGGAG	ATGAAATTGAGCGCTGGTCTAC	AGTTTGCGAACAACGACAAGAT	ATGAAATTGAGCGCTGGTCTACAGGTAACCTTCCATATTTAATCGAATTGGGGGCAATTGAAGTCAGCATCAATTTTAGGCAATTACAACTTGCAGAAAAGCTAATACAACTTAGCCTTTCTCCACCAGAATTCGAGGATTATATCGTTATAACTACAGAATATTACTGGCATTGGGATTTAAAAAATTCAAAGTTAGATGTATTTGACTATAAAAAATTAATGCAGCGATTAATGGCAACTGGTGGACTTGAAATATTCGCTACAGATGATCCAGAAATAACAAGTCATCCAGCTAATTGTTTAATGGCAAGAATTGGCAAAAATATTACATTAGAACAGCAACAAGCGTTTGA
GCA_002633865.1	PRJNA243331	SAMN03763989		na	1280	1280	Staphylococcus aureus	strain=CFSAN007894		latest	Complete Genome	Major	Full	2017-10-23	ASM263386v1	FDA/CFSAN	GCF_002633865.1	identical	https://ftp.ncbi.nlm.nih.gov/genomes/all/GCA/002/633/865/GCA_002633865.1_ASM263386v1			na	......................	......................	AGTAATTGCCATCGGTTGTACGGGTGGACAACATCGATCTGTAGCATTAGCAGAACGACTAGGTAATTATCTAAATGAAGTATTTGAATATAATGTTTATGTGCATCATAGGGACGCACATATTGAAAGTGGCGAGAAAAAATGAGACAAATAAAAGTTGTACTTATCGGTGGTGGCACTGGCTTATCAGTTATGGCTAGGGGATTAAGAGAATTCCCAATTGATATTACGGCGATTGTAACAGTTGCTGATAATGGTGGGAG	......................	......................	ATGAAATTGAGCGCTGGTCTACAGGTAACCTTCCATATTTAATCGAATTGGGGGCAATTGAAGTCAGCATCAATTTTAGGCAATTACATCTTGCAGAAAAGCTAATACAACTTAGCCTTTCTACACCAGAATTCGAGGATTATATCGTTATAACTACTGAATATTACTGGCATTGGGATTTAAAAAATTCAAAGTTAGATGTATTTGACTATAAAAAATTAATGCAGCGGTTAATGGCAACTGGTGGACTTGAAATATTCGCTACAGATGATCCAGAAATAACAAGTCATCCAGCTAATTGTTTAATGGCAAGAATTGGCAAAAATATTACATTAGAACAGCAACAAGCGTTTGA	AGTAATTGCCATCGGTTGTACG	GAGGGTGGTAATAGTCGTTGAC	AGTAATTGCCATCGGTTGTACGGGTGGACAACATCGATCTGTAGCATTAGCAGAACGACTAGGTAATTATCTAAATGAAGTATTTGAATATAATGTTTATGTGCATCATAGGGACGCACATATTGAAAGTGGCGAGAAAAAATGAGACAAATAAAAGTTGTACTTATCGGTGGTGGCACTGGCTTATCAGTTATGGCTAGGGGATTAAGAGAATTCCCAATTGATATTACGGCGATTGTAACAGTTGCTGATAATGGTGGGAG	ATGAAATTGAGCGCTGGTCTAC	AGTTTGCGAACAACGACAAGAT	ATGAAATTGAGCGCTGGTCTACAGGTAACCTTCCATATTTAATCGAATTGGGGGCAATTGAAGTCAGCATCAATTTTAGGCAATTACATCTTGCAGAAAAGCTAATACAACTTAGCCTTTCTACACCAGAATTCGAGGATTATATCGTTATAACTACTGAATATTACTGGCATTGGGATTTAAAAAATTCAAAGTTAGATGTATTTGACTATAAAAAATTAATGCAGCGGTTAATGGCAACTGGTGGACTTGAAATATTCGCTACAGATGATCCAGAAATAACAAGTCATCCAGCTAATTGTTTAATGGCAAGAATTGGCAAAAATATTACATTAGAACAGCAACAAGCGTTTGA
GCA_002786465.1	PRJNA392813	SAMN07310520		na	1280	1280	Staphylococcus aureus	strain=EDCC5458		latest	Complete Genome	Major	Full	2017-11-20	ASM278646v1	Justus Liebig University	GCF_002786465.1	identical	https://ftp.ncbi.nlm.nih.gov/genomes/all/GCA/002/786/465/GCA_002786465.1_ASM278646v1			na	......................	......................	AGTAATTGCCATCGGTTGTACGGGTGGACAACATCGATCTGTAGCATTAGCAGAACGACTAGGTAATTATCTAAATGAAGTATTTGAATATAATGTTTATGTGCATCATAGGGACGCACATATTGAAAGTGGCGAGAAAAAATGAGACAAATAAAAGTTGTACTTATCGGTGGTGGCACTGGCTTATCAGTTATGGCTAGGGGATTAAGAGAATTCCCAATTGATATTACGGCGATTGTAACAGTTGCTGATAATGGTGGGAG	......................	......................	ATGAAATTGAGCGCTGGTCTACAGGTAAGCTTCCATATTTAATCGAATTGGGGGCAATTGAAGTCAGCATCAATTTTAGGCAATTACAACTTGCAGAAAAGCTGATACAACTTAGCCTTTCTACACCAGAATTCGAGAATTATATCGTTATAACTACAGAATATTACTGGCATTGGGATTTAAAAAATTCAAAGTTAGATGTATTTGACTATAAAAAATTAATGCAGCGGTTAATGGCAACTGGTGGACTTGAAATATTCGCTACAGATGATCCAGAAATAACAAGTCATCCAGCTAATTGTTTAATGGCAAGAATTGGCAAAAACATTACATTAGAACAGCAACAAGCGTTTGA	AGTAATTGCCATCGGTTGTACG	GAGGGTGGTAATAGTCGTTGAC	AGTAATTGCCATCGGTTGTACGGGTGGACAACATCGATCTGTAGCATTAGCAGAACGACTAGGTAATTATCTAAATGAAGTATTTGAATATAATGTTTATGTGCATCATAGGGACGCACATATTGAAAGTGGCGAGAAAAAATGAGACAAATAAAAGTTGTACTTATCGGTGGTGGCACTGGCTTATCAGTTATGGCTAGGGGATTAAGAGAATTCCCAATTGATATTACGGCGATTGTAACAGTTGCTGATAATGGTGGGAG	ATGAAATTGAGCGCTGGTCTAC	AGTTTGCGAACAACGACAAGAT	ATGAAATTGAGCGCTGGTCTACAGGTAAGCTTCCATATTTAATCGAATTGGGGGCAATTGAAGTCAGCATCAATTTTAGGCAATTACAACTTGCAGAAAAGCTGATACAACTTAGCCTTTCTACACCAGAATTCGAGAATTATATCGTTATAACTACAGAATATTACTGGCATTGGGATTTAAAAAATTCAAAGTTAGATGTATTTGACTATAAAAAATTAATGCAGCGGTTAATGGCAACTGGTGGACTTGAAATATTCGCTACAGATGATCCAGAAATAACAAGTCATCCAGCTAATTGTTTAATGGCAAGAATTGGCAAAAACATTACATTAGAACAGCAACAAGCGTTTGA
GCA_002786535.1	PRJNA392815	SAMN07310553		na	1280	1280	Staphylococcus aureus	strain=EDCC5464		latest	Complete Genome	Major	Full	2017-11-20	ASM278653v1	Justus Liebig University	GCF_002786535.1	identical	https://ftp.ncbi.nlm.nih.gov/genomes/all/GCA/002/786/535/GCA_002786535.1_ASM278653v1			na	......................	......................	AGTAATTGCCATCGGTTGTACGGGTGGACAACATCGATCTGTAGCATTAGCAGAACGACTAGGTAATTATCTAAATGAAGTATTTGAATATAATGTTTATGTGCATCATAGGGACGCACATATTGAAAGTGGCGAGAAAAAATGAGACAAATAAAAGTTGTACTTATCGGTGGTGGCACTGGCTTATCAGTTATGGCTAGGGGATTAAGAGAATTCCCAATTGATATTACGGCGATTGTAACAGTTGCTGATAATGGTGGGAG	......................	......................	ATGAAATTGAGCGCTGGTCTACAGGTAACCTTCCATATTTAATCGAATTGGGGGCAATTGAAGTCAGCATCAATTTTAGGCAATTACAACTTGCAGAAAAGCTGATACAACTTAGCCTTTCTACACCAGAATTCGAGGATTATATCGTTATAACTACAGAATATTACTGGCATTGGGATTTAAAAAATTCAAAGTTAGATGTATTTGACTATAAAAAATTAATGCAGCGGTTAATAGCAACTGGTGGACTTGAAATATTCGCTACAGATGATCCAGAAATAACAAGTCATCCAGCTAATTGTTTAATGGCAAGAATTGGCAAAAACATTACATTAGAACAGCAACAAGCGTTTGA	AGTAATTGCCATCGGTTGTACG	GAGGGTGGTAATAGTCGTTGAC	AGTAATTGCCATCGGTTGTACGGGTGGACAACATCGATCTGTAGCATTAGCAGAACGACTAGGTAATTATCTAAATGAAGTATTTGAATATAATGTTTATGTGCATCATAGGGACGCACATATTGAAAGTGGCGAGAAAAAATGAGACAAATAAAAGTTGTACTTATCGGTGGTGGCACTGGCTTATCAGTTATGGCTAGGGGATTAAGAGAATTCCCAATTGATATTACGGCGATTGTAACAGTTGCTGATAATGGTGGGAG	ATGAAATTGAGCGCTGGTCTAC	AGTTTGCGAACAACGACAAGAT	ATGAAATTGAGCGCTGGTCTACAGGTAACCTTCCATATTTAATCGAATTGGGGGCAATTGAAGTCAGCATCAATTTTAGGCAATTACAACTTGCAGAAAAGCTGATACAACTTAGCCTTTCTACACCAGAATTCGAGGATTATATCGTTATAACTACAGAATATTACTGGCATTGGGATTTAAAAAATTCAAAGTTAGATGTATTTGACTATAAAAAATTAATGCAGCGGTTAATAGCAACTGGTGGACTTGAAATATTCGCTACAGATGATCCAGAAATAACAAGTCATCCAGCTAATTGTTTAATGGCAAGAATTGGCAAAAACATTACATTAGAACAGCAACAAGCGTTTGA
GCA_002795285.1	PRJNA345484	SAMN05864218		na	1280	1280	Staphylococcus aureus	strain=USA400-0051		latest	Complete Genome	Major	Full	2017-11-24	ASM279528v1	LNCC	GCF_002795285.1	identical	https://ftp.ncbi.nlm.nih.gov/genomes/all/GCA/002/795/285/GCA_002795285.1_ASM279528v1			na	......................	......................	AGTAATTGCCATCGGTTGTACGGGTGGACAACATCGATCTGTAGCATTAGCAGAACGACTAGGTAATTATCTAAATGAAGTATTTGAATATAATGTTTATGTGCATCATAGGGACGCACATATTGAAAGTGGCGAGAAAAAATGAGACAAATAAAAGTTGTACTTATCGGTGGTGGCACTGGCTTATCAGTTATGGCTAGGGGATTAAGAGAATTCCCAATTGATATTACGGCGATTGTAACAGTTGCTGATAATGGTGGGAG	......................	......................	ATGAAATTGAGCGCTGGTCTACAGGTAACCTTCCATATTTAATCGAATTGGGGGCAATTGAAGTCAGCATCAATTTTAGGCAATTACATCTTGCAGAAAAGCTAATACAACTTAGCCTTTCTACACCAGAATTCGAGGATTATATCGTTATAACTACTGAATATTACTGGCATTGGGATTTAAAAAATTCAAAGTTAGATGTATTTGACTATAAAAAATTAATGCAGCGGTTAATGGCAACTGGTGGACTTGAAATATTCGCTACAGATGATCCAGAAATAACAAGTCATCCAGCTAATTGTTTAATGGCAAGAATTGGCAAAAATATTACATTAGAACAGCAACAAGCGTTTGA	AGTAATTGCCATCGGTTGTACG	GAGGGTGGTAATAGTCGTTGAC	AGTAATTGCCATCGGTTGTACGGGTGGACAACATCGATCTGTAGCATTAGCAGAACGACTAGGTAATTATCTAAATGAAGTATTTGAATATAATGTTTATGTGCATCATAGGGACGCACATATTGAAAGTGGCGAGAAAAAATGAGACAAATAAAAGTTGTACTTATCGGTGGTGGCACTGGCTTATCAGTTATGGCTAGGGGATTAAGAGAATTCCCAATTGATATTACGGCGATTGTAACAGTTGCTGATAATGGTGGGAG	ATGAAATTGAGCGCTGGTCTAC	AGTTTGCGAACAACGACAAGAT	ATGAAATTGAGCGCTGGTCTACAGGTAACCTTCCATATTTAATCGAATTGGGGGCAATTGAAGTCAGCATCAATTTTAGGCAATTACATCTTGCAGAAAAGCTAATACAACTTAGCCTTTCTACACCAGAATTCGAGGATTATATCGTTATAACTACTGAATATTACTGGCATTGGGATTTAAAAAATTCAAAGTTAGATGTATTTGACTATAAAAAATTAATGCAGCGGTTAATGGCAACTGGTGGACTTGAAATATTCGCTACAGATGATCCAGAAATAACAAGTCATCCAGCTAATTGTTTAATGGCAAGAATTGGCAAAAATATTACATTAGAACAGCAACAAGCGTTTGA
GCA_002803885.1	PRJNA418239	SAMN08024196		na	1280	1280	Staphylococcus aureus	strain=55-99-44		latest	Complete Genome	Major	Full	2017-12-04	ASM280388v1	Statens Serum Institut	GCF_002803885.1	identical	https://ftp.ncbi.nlm.nih.gov/genomes/all/GCA/002/803/885/GCA_002803885.1_ASM280388v1			na	......................	......................	AGTAATTGCCATCGGTTGTACGGGTGGACAACATAGATCTGTAGCATTAGCAGAACGACTAGGTAATTATCTAAATGAAGTATTTGAATATAATGTTTATGTGCATCATAGGGACGCACATATTGAAAGTGGCGAGAAAAAATGAGACAAATAAAAGTTGTACTTATCGGTGGTGGCACTGGCTTATCAGTTATGGCTAGGGGATTAAGAGAATTCCCAATTGATATTACAGCGATTGTAACAGTTGCTGATAATGGTGGGAG	......................	......................	ATGAAATTGAGCGCTGGTCTACAGGTAACCTTCCATATTTAATCGAATTGGGGGCAATTGAAGTCAGCATCAATTTTAGGCAATTACAACTTGCAGAAAAGCTGATACAACTTAGCCTTTCCACACCAGAATTCGAGGATTATATCGTTATAACTACTGAATATTACTGGCATTGGGATTTAAAAAATTCAAAGTTAGAGGTATTTGACTATAAAAAATTAATGCAGCGGTTAATGGCAACTGGTGGACTTGAAATATTCGCTACAGATGATCCAGAAATAACAAGTCATCCAGCTAATTGTTTAATGGCAAGAATTGGCAAAAACATTACATTAGAACAGCAACAAGCGTTTGA	AGTAATTGCCATCGGTTGTACG	GAGGGTGGTAATAGTCGTTGAC	AGTAATTGCCATCGGTTGTACGGGTGGACAACATAGATCTGTAGCATTAGCAGAACGACTAGGTAATTATCTAAATGAAGTATTTGAATATAATGTTTATGTGCATCATAGGGACGCACATATTGAAAGTGGCGAGAAAAAATGAGACAAATAAAAGTTGTACTTATCGGTGGTGGCACTGGCTTATCAGTTATGGCTAGGGGATTAAGAGAATTCCCAATTGATATTACAGCGATTGTAACAGTTGCTGATAATGGTGGGAG	ATGAAATTGAGCGCTGGTCTAC	AGTTTGCGAACAACGACAAGAT	ATGAAATTGAGCGCTGGTCTACAGGTAACCTTCCATATTTAATCGAATTGGGGGCAATTGAAGTCAGCATCAATTTTAGGCAATTACAACTTGCAGAAAAGCTGATACAACTTAGCCTTTCCACACCAGAATTCGAGGATTATATCGTTATAACTACTGAATATTACTGGCATTGGGATTTAAAAAATTCAAAGTTAGAGGTATTTGACTATAAAAAATTAATGCAGCGGTTAATGGCAACTGGTGGACTTGAAATATTCGCTACAGATGATCCAGAAATAACAAGTCATCCAGCTAATTGTTTAATGGCAAGAATTGGCAAAAACATTACATTAGAACAGCAACAAGCGTTTGA
GCA_002850395.1	PRJNA376656	SAMN06702660		na	1280	1280	Staphylococcus aureus	strain=K17		latest	Complete Genome	Major	Full	2018-01-03	ASM285039v1	CENTER FOR INTERDISCIPLINARY STUDIES IN SCIENCE AND TECHNOLOGY	GCF_002850395.1	identical	https://ftp.ncbi.nlm.nih.gov/genomes/all/GCA/002/850/395/GCA_002850395.1_ASM285039v1			na	......................	......................	AGTAATTGCCATCGGTTGTACGGGTGGACAACATCGATCTGTAGCATTAGCAGAACGACTAGGTAATTATCTAAATGAAGTATTTGAATATAATGTTTATGTGCATCATAGGGACGCACATATTGAAAGTGGCGAGAAAAAATGAGACAAATAAAAGTTGTACTTATCGGTGGTGGCACTGGCTTATCAGTTATGGCTAGGGGATTAAGAGAATTCCCAATTGATATTACGGCGATTGTAACAGTTGCTGATAATGGTGGGAG	......................	......................	ATGAAATTGAGCGCTGGTCTACAGGTAAGCTTCCATATTTAATCGAATTGGGGGCAATTGAAGTCAGCATCAATTTTAGGCAATTACAACTTGCAGAAAAGCTGATACAACTTAGCCTTTCTACACCAGAATTCGAGAATTATATCGTTATAACTACAGAATATTACTGGCATTGGGATTTAAAAAATTCAAAGTTAGATGTATTTGACTATAAAAAATTAATGCAGCGGTTAATGGCAACTGGTGGACTTGAAATATTCGCTACAGATGATCCAGAAATAACAAGTCATCCAGCTAATTGTTTAATGGCAAGAATTGGCAAAAACATTACATTAGAACAGCAACAAGCGTTTGA	AGTAATTGCCATCGGTTGTACG	GAGGGTGGTAATAGTCGTTGAC	AGTAATTGCCATCGGTTGTACGGGTGGACAACATCGATCTGTAGCATTAGCAGAACGACTAGGTAATTATCTAAATGAAGTATTTGAATATAATGTTTATGTGCATCATAGGGACGCACATATTGAAAGTGGCGAGAAAAAATGAGACAAATAAAAGTTGTACTTATCGGTGGTGGCACTGGCTTATCAGTTATGGCTAGGGGATTAAGAGAATTCCCAATTGATATTACGGCGATTGTAACAGTTGCTGATAATGGTGGGAG	ATGAAATTGAGCGCTGGTCTAC	AGTTTGCGAACAACGACAAGAT	ATGAAATTGAGCGCTGGTCTACAGGTAAGCTTCCATATTTAATCGAATTGGGGGCAATTGAAGTCAGCATCAATTTTAGGCAATTACAACTTGCAGAAAAGCTGATACAACTTAGCCTTTCTACACCAGAATTCGAGAATTATATCGTTATAACTACAGAATATTACTGGCATTGGGATTTAAAAAATTCAAAGTTAGATGTATTTGACTATAAAAAATTAATGCAGCGGTTAATGGCAACTGGTGGACTTGAAATATTCGCTACAGATGATCCAGAAATAACAAGTCATCCAGCTAATTGTTTAATGGCAAGAATTGGCAAAAACATTACATTAGAACAGCAACAAGCGTTTGA
GCA_002850415.1	PRJNA376656	SAMN06702662		na	1280	1280	Staphylococcus aureus	strain=K18		latest	Complete Genome	Major	Full	2018-01-03	ASM285041v1	CENTER FOR INTERDISCIPLINARY STUDIES IN SCIENCE AND TECHNOLOGY	GCF_002850415.1	identical	https://ftp.ncbi.nlm.nih.gov/genomes/all/GCA/002/850/415/GCA_002850415.1_ASM285041v1			na	......................	......................	AGTAATTGCCATCGGTTGTACGGGTGGACAACATCGATCTGTAGCATTAGCAGAACGACTAGGTAATTATCTAAATGAAGTATTTGAATATAATGTTTATGTGCATCATAGGGACGCACATATTGAAAGTGGCGAGAAAAAATGAGACAAATAAAAGTTGTACTTATCGGTGGTGGCACTGGCTTATCAGTTATGGCTAGGGGATTAAGAGAATTCCCAATTGATATTACGGCGATTGTAACAGTTGCTGATAATGGTGGGAG	......................	......................	ATGAAATTGAGCGCTGGTCTACAGGTAAGCTTCCATATTTAATCGAATTGGGGGCAATTGAAGTCAGCATCAATTTTAGGCAATTACAACTTGCAGAAAAGCTGATACAACTTAGCCTTTCTACACCAGAATTCGAGAATTATATCGTTATAACTACAGAATATTACTGGCATTGGGATTTAAAAAATTCAAAGTTAGATGTATTTGACTATAAAAAATTAATGCAGCGGTTAATGGCAACTGGTGGACTTGAAATATTCGCTACAGATGATCCAGAAATAACAAGTCATCCAGCTAATTGTTTAATGGCAAGAATTGGCAAAAACATTACATTAGAACAGCAACAAGCGTTTGA	AGTAATTGCCATCGGTTGTACG	GAGGGTGGTAATAGTCGTTGAC	AGTAATTGCCATCGGTTGTACGGGTGGACAACATCGATCTGTAGCATTAGCAGAACGACTAGGTAATTATCTAAATGAAGTATTTGAATATAATGTTTATGTGCATCATAGGGACGCACATATTGAAAGTGGCGAGAAAAAATGAGACAAATAAAAGTTGTACTTATCGGTGGTGGCACTGGCTTATCAGTTATGGCTAGGGGATTAAGAGAATTCCCAATTGATATTACGGCGATTGTAACAGTTGCTGATAATGGTGGGAG	ATGAAATTGAGCGCTGGTCTAC	AGTTTGCGAACAACGACAAGAT	ATGAAATTGAGCGCTGGTCTACAGGTAAGCTTCCATATTTAATCGAATTGGGGGCAATTGAAGTCAGCATCAATTTTAGGCAATTACAACTTGCAGAAAAGCTGATACAACTTAGCCTTTCTACACCAGAATTCGAGAATTATATCGTTATAACTACAGAATATTACTGGCATTGGGATTTAAAAAATTCAAAGTTAGATGTATTTGACTATAAAAAATTAATGCAGCGGTTAATGGCAACTGGTGGACTTGAAATATTCGCTACAGATGATCCAGAAATAACAAGTCATCCAGCTAATTGTTTAATGGCAAGAATTGGCAAAAACATTACATTAGAACAGCAACAAGCGTTTGA
GCA_002895385.1	PRJNA357000	SAMN06130958		na	1280	1280	Staphylococcus aureus	strain=MRSA107		latest	Complete Genome	Major	Full	2018-01-23	ASM289538v1	The forth military medical university	GCF_002895385.1	identical	https://ftp.ncbi.nlm.nih.gov/genomes/all/GCA/002/895/385/GCA_002895385.1_ASM289538v1			na	......................	......................	AGTAATTGCCATCGGTTGTACGGGTGGACAACATCGATCTGTAGCATTAGCAGAACGACTAGGTAATTATCTAAATGAAGTATTTGAATATAATGTTTATGTGCATCATAGGGACGCACATATTGAAAGTGGCGAGAAAAAATGAGACAAATAAAAGTTGTACTTATCGGTGGTGGCACTGGCTTATCAGTTATGGCTAGGGGATTAAGAGAATTCCCAATTGATATTACGGCGATTGTAACAGTTGCTGATAATGGTGGGAG	......................	......................	ATGAAATTGAGCGCTGGTCTACAGGTAAGCTTCCATATTTAATCGAATTGGGGGCAATTGAAGTCAGCATCAATTTTAGGCAATTACAACTTGCAGAAAAGCTGATACAACTTAGCCTTTCTACACCAGAATTCGAGAATTATATCGTTATAACTACAGAATATTACTGGCATTGGGATTTAAAAAATTCAAAGTTAGATGTATTTGACTATAAAAAATTAATGCAGCGGTTAATGGCAACTGGTGGACTTGAAATATTCGCTACAGATGATCCAGAAATAACAAGTCATCCAGCTAATTGTTTAATGGCAAGAATTGGCAAAAACATTACATTAGAACAGCAACAAGCGTTTGA	AGTAATTGCCATCGGTTGTACG	GAGGGTGGTAATAGTCGTTGAC	AGTAATTGCCATCGGTTGTACGGGTGGACAACATCGATCTGTAGCATTAGCAGAACGACTAGGTAATTATCTAAATGAAGTATTTGAATATAATGTTTATGTGCATCATAGGGACGCACATATTGAAAGTGGCGAGAAAAAATGAGACAAATAAAAGTTGTACTTATCGGTGGTGGCACTGGCTTATCAGTTATGGCTAGGGGATTAAGAGAATTCCCAATTGATATTACGGCGATTGTAACAGTTGCTGATAATGGTGGGAG	ATGAAATTGAGCGCTGGTCTAC	AGTTTGCGAACAACGACAAGAT	ATGAAATTGAGCGCTGGTCTACAGGTAAGCTTCCATATTTAATCGAATTGGGGGCAATTGAAGTCAGCATCAATTTTAGGCAATTACAACTTGCAGAAAAGCTGATACAACTTAGCCTTTCTACACCAGAATTCGAGAATTATATCGTTATAACTACAGAATATTACTGGCATTGGGATTTAAAAAATTCAAAGTTAGATGTATTTGACTATAAAAAATTAATGCAGCGGTTAATGGCAACTGGTGGACTTGAAATATTCGCTACAGATGATCCAGAAATAACAAGTCATCCAGCTAATTGTTTAATGGCAAGAATTGGCAAAAACATTACATTAGAACAGCAACAAGCGTTTGA
GCA_002952015.1	PRJNA376656	SAMN06689951		na	1280	1280	Staphylococcus aureus	strain=K5		latest	Complete Genome	Major	Full	2018-02-01	ASM295201v1	CENTER FOR INTERDISCIPLINARY STUDIES IN SCIENCE AND TECHNOLOGY	GCF_002952015.1	identical	https://ftp.ncbi.nlm.nih.gov/genomes/all/GCA/002/952/015/GCA_002952015.1_ASM295201v1			na	......................	......................	AGTAATTGCCATCGGTTGTACGGGTGGACAACATCGATCTGTAGCATTAGCAGAACGACTAGGTAATTATCTAAATGAAGTATTTGAATATAATGTTTATGTGCATCATAGGGACGCACATATTGAAAGTGGCGAGAAAAAATGAGACAAATAAAAGTTGTACTTATCGGTGGTGGCACTGGCTTATCAGTTATGGCTAGGGGATTAAGAGAATTCCCAATTGATATTACGGCGATTGTAACAGTTGCTGATAATGGTGGGAG	......................	......................	ATGAAATTGAGCGCTGGTCTACAGGTAAGCTTCCATATTTAATCGAATTGGGGGCAATTGAAGTCAGCATCAATTTTAGGCAATTACAACTTGCAGAAAAGCTGATACAACTTAGCCTTTCTACACCAGAATTCGAGAATTATATCGTTATAACTACAGAATATTACTGGCATTGGGATTTAAAAAATTCAAAGTTAGATGTATTTGACTATAAAAAATTAATGCAGCGGTTAATGGCAACTGGTGGACTTGAAATATTCGCTACAGATGATCCAGAAATAACAAGTCATCCAGCTAATTGTTTAATGGCAAGAATTGGCAAAAACATTACATTAGAACAGCAACAAGCGTTTGA	AGTAATTGCCATCGGTTGTACG	GAGGGTGGTAATAGTCGTTGAC	AGTAATTGCCATCGGTTGTACGGGTGGACAACATCGATCTGTAGCATTAGCAGAACGACTAGGTAATTATCTAAATGAAGTATTTGAATATAATGTTTATGTGCATCATAGGGACGCACATATTGAAAGTGGCGAGAAAAAATGAGACAAATAAAAGTTGTACTTATCGGTGGTGGCACTGGCTTATCAGTTATGGCTAGGGGATTAAGAGAATTCCCAATTGATATTACGGCGATTGTAACAGTTGCTGATAATGGTGGGAG	ATGAAATTGAGCGCTGGTCTAC	AGTTTGCGAACAACGACAAGAT	ATGAAATTGAGCGCTGGTCTACAGGTAAGCTTCCATATTTAATCGAATTGGGGGCAATTGAAGTCAGCATCAATTTTAGGCAATTACAACTTGCAGAAAAGCTGATACAACTTAGCCTTTCTACACCAGAATTCGAGAATTATATCGTTATAACTACAGAATATTACTGGCATTGGGATTTAAAAAATTCAAAGTTAGATGTATTTGACTATAAAAAATTAATGCAGCGGTTAATGGCAACTGGTGGACTTGAAATATTCGCTACAGATGATCCAGAAATAACAAGTCATCCAGCTAATTGTTTAATGGCAAGAATTGGCAAAAACATTACATTAGAACAGCAACAAGCGTTTGA
GCA_003010475.1	PRJNA436877	SAMN08634544		na	1280	1280	Staphylococcus aureus	strain=ST2594	4	latest	Complete Genome	Major	Full	2018-03-19	ASM301047v1	Universidade do Estado do Rio de Janeiro	na	na	https://ftp.ncbi.nlm.nih.gov/genomes/all/GCA/003/010/475/GCA_003010475.1_ASM301047v1	missing ribosomal protein genes; missing tRNA genes		na	......................	......................	AGTAATTGCCATCGGTTGTACGGGTGGACAACATCGATCTGTAGCATTAGCAGAACGACTAGGTAATTATCTAAATGAAGTATTTGAATATAATGTTTATGTGCATCATAGGGACGCACATATTGAAAGTGGCGAGAAAAAATGAGACAAATAAAAGTTGTACTTATCGGTGGTGGCACTGGCTTATCAGTTATGGCTAGGGGATTAAGAGAATTCCCAATTGATATTACGGCGATTGTAACAGTTGCTGATAATGGTGGGAG	......................	......................	ATGAAATTGAGCGCTGGTCTACAGGTAACCTTCCATATTTAATCGAATTGGGGGCAATTGAAGTCAGCATCAATTTTAGGCAATTACATCTTGCAGAAAAGCTAATACAACTTAGCCTTTCTACACCAGAATTCGAGGATTATATCGTTATAACTACTGAATATTACTGGCATTGGGATTTAAAAAATTCAAAGTTAGATGTATTTGACTATAAAAAATTAATGCAGCGGTTAATGGCAACTGGTGGACTTGAAATATTCGCTACAGATGATCCAGAAATAACAAGTCATCCAGCTAATTGTTTAATGGCAAGAATTGGCAAAAATATTACATTAGAACAGCAACAAGCGTTTGA	AGTAATTGCCATCGGTTGTACG	GAGGGTGGTAATAGTCGTTGAC	AGTAATTGCCATCGGTTGTACGGGTGGACAACATCGATCTGTAGCATTAGCAGAACGACTAGGTAATTATCTAAATGAAGTATTTGAATATAATGTTTATGTGCATCATAGGGACGCACATATTGAAAGTGGCGAGAAAAAATGAGACAAATAAAAGTTGTACTTATCGGTGGTGGCACTGGCTTATCAGTTATGGCTAGGGGATTAAGAGAATTCCCAATTGATATTACGGCGATTGTAACAGTTGCTGATAATGGTGGGAG	ATGAAATTGAGCGCTGGTCTAC	AGTTTGCGAACAACGACAAGAT	ATGAAATTGAGCGCTGGTCTACAGGTAACCTTCCATATTTAATCGAATTGGGGGCAATTGAAGTCAGCATCAATTTTAGGCAATTACATCTTGCAGAAAAGCTAATACAACTTAGCCTTTCTACACCAGAATTCGAGGATTATATCGTTATAACTACTGAATATTACTGGCATTGGGATTTAAAAAATTCAAAGTTAGATGTATTTGACTATAAAAAATTAATGCAGCGGTTAATGGCAACTGGTGGACTTGAAATATTCGCTACAGATGATCCAGAAATAACAAGTCATCCAGCTAATTGTTTAATGGCAAGAATTGGCAAAAATATTACATTAGAACAGCAACAAGCGTTTGA
GCA_003010875.1	PRJNA379058	SAMN06578843		na	1280	1280	Staphylococcus aureus	strain=FORC59		latest	Complete Genome	Major	Full	2018-03-19	ASM301087v1	Food-borne Pathogen Omics Research Center, FORC	GCF_003010875.1	identical	https://ftp.ncbi.nlm.nih.gov/genomes/all/GCA/003/010/875/GCA_003010875.1_ASM301087v1			na	......................	......................	AGTAATTGCCATCGGTTGTACGGGTGGACAACATCGATCTGTAGCATTAGCAGAACGACTAGGTAATTATCTAAATGAAGTATTTGAATATAATGTTTATGTGCATCATAGGGACGCACATATTGAAAGTGGCGAGAAAAAATGAGACAAATAAAAGTTGTACTTATCGGTGGTGGCACTGGCTTATCAGTTATGGCTAGGGGATTAAGAGAATTCCCAATTGATATTACGGCGATTGTAACAGTTGCTGATAATGGTGGGAG	......................	......................	ATGAAATTGAGCGCTGGTCTACAGGTAAGCTTCCATATTTAATCGAATTGGGGGCAATTGAAGTCAGCATCAATTTTAGGCAATTACAACTTGCAGAAAAGCTGATACAACTTAGCCTTTCTACACCAGAATTCGAGAATTATATCGTTATAACTACAGAATATTACTGGCATTGGGATTTAAAAAATTCAAAGTTAGATGTATTTGACTATAAAAAATTAATGCAGCGGTTAATGGCAACTGGTGGACTTGAAATATTCGCTACAGATGATCCAGAAATAACAAGTCATCCAGCTAATTGTTTAATGGCAAGAATTGGCAAAAACATTACATTAGAACAGCAACAAGCGTTTGA	AGTAATTGCCATCGGTTGTACG	GAGGGTGGTAATAGTCGTTGAC	AGTAATTGCCATCGGTTGTACGGGTGGACAACATCGATCTGTAGCATTAGCAGAACGACTAGGTAATTATCTAAATGAAGTATTTGAATATAATGTTTATGTGCATCATAGGGACGCACATATTGAAAGTGGCGAGAAAAAATGAGACAAATAAAAGTTGTACTTATCGGTGGTGGCACTGGCTTATCAGTTATGGCTAGGGGATTAAGAGAATTCCCAATTGATATTACGGCGATTGTAACAGTTGCTGATAATGGTGGGAG	ATGAAATTGAGCGCTGGTCTAC	AGTTTGCGAACAACGACAAGAT	ATGAAATTGAGCGCTGGTCTACAGGTAAGCTTCCATATTTAATCGAATTGGGGGCAATTGAAGTCAGCATCAATTTTAGGCAATTACAACTTGCAGAAAAGCTGATACAACTTAGCCTTTCTACACCAGAATTCGAGAATTATATCGTTATAACTACAGAATATTACTGGCATTGGGATTTAAAAAATTCAAAGTTAGATGTATTTGACTATAAAAAATTAATGCAGCGGTTAATGGCAACTGGTGGACTTGAAATATTCGCTACAGATGATCCAGAAATAACAAGTCATCCAGCTAATTGTTTAATGGCAAGAATTGGCAAAAACATTACATTAGAACAGCAACAAGCGTTTGA
GCA_003029645.1	PRJNA243331	SAMN08663439		na	1280	1280	Staphylococcus aureus	strain=CFSAN064038		latest	Complete Genome	Major	Full	2018-04-02	ASM302964v1	FDA/CFSAN	GCF_003029645.1	identical	https://ftp.ncbi.nlm.nih.gov/genomes/all/GCA/003/029/645/GCA_003029645.1_ASM302964v1			na	......................	......................	AGTAATTGCCATCGGTTGTACGGGTGGACAACATAGATCTGTAGCATTAGCAGAACGACTAGGTAATTATCTAAATGAAGTATTTGAATATAATGTTTATGTGCATCATAGAGACGCACATATTGAAAGTGGCGAGAAAAAATGAGACAAATAAAAGTTGTACTTATCGGTGGTGGCACTGGCTTATCAGTCATGGCTAGGGGATTAAGAGAATTCCCAATTGATATTACAGCGATTGTAACAGTTGCTGATAATGGTGGGAG	......................	......................	ATGAAATTGAGCGCTGGTCTACAGGTAACCTTCCATATTTAATCGAATTGGGGGCAATTGAAGTCAGCATCAATTTTAGGCAATTACAACTTGCAGAAAAGCTAATACAACTTAGCCTTTCTACACCAGAATTCGAGGATTATATCGTTATAACTACTGAATATTACTGGCATTGGGATTTAAAAAATTCAAAGTTAGATGTATTTGACTATAAAAAATTAATGCAGCGGTTAATGGCAACTGGTGGACTTGAAATATTCGCTACAGATGATCCAGAAATAACAAGTCATCCAGCTAATTGTTTAATGGCAAGAATTGGCAAAAATATTACATTAGAACAGCAACAAGCGTTTGA	AGTAATTGCCATCGGTTGTACG	GAGGGTGGTAATAGTCGTTGAC	AGTAATTGCCATCGGTTGTACGGGTGGACAACATAGATCTGTAGCATTAGCAGAACGACTAGGTAATTATCTAAATGAAGTATTTGAATATAATGTTTATGTGCATCATAGAGACGCACATATTGAAAGTGGCGAGAAAAAATGAGACAAATAAAAGTTGTACTTATCGGTGGTGGCACTGGCTTATCAGTCATGGCTAGGGGATTAAGAGAATTCCCAATTGATATTACAGCGATTGTAACAGTTGCTGATAATGGTGGGAG	ATGAAATTGAGCGCTGGTCTAC	AGTTTGCGAACAACGACAAGAT	ATGAAATTGAGCGCTGGTCTACAGGTAACCTTCCATATTTAATCGAATTGGGGGCAATTGAAGTCAGCATCAATTTTAGGCAATTACAACTTGCAGAAAAGCTAATACAACTTAGCCTTTCTACACCAGAATTCGAGGATTATATCGTTATAACTACTGAATATTACTGGCATTGGGATTTAAAAAATTCAAAGTTAGATGTATTTGACTATAAAAAATTAATGCAGCGGTTAATGGCAACTGGTGGACTTGAAATATTCGCTACAGATGATCCAGAAATAACAAGTCATCCAGCTAATTGTTTAATGGCAAGAATTGGCAAAAATATTACATTAGAACAGCAACAAGCGTTTGA
GCA_003030065.1	PRJNA243331	SAMN08668672		na	1280	1280	Staphylococcus aureus	strain=CFSAN018749		latest	Complete Genome	Major	Full	2018-04-02	ASM303006v1	FDA/CFSAN	GCF_003030065.1	identical	https://ftp.ncbi.nlm.nih.gov/genomes/all/GCA/003/030/065/GCA_003030065.1_ASM303006v1			na	......................	..........C...........	AGTAATTGCCATCGGTTGTACGGGTGGACAACATAGATCTGTAGCATTAGCAGAACGACTAGGTAATTATCTAAATGAAGTATTTGAATATAATGTTTATGTGCATCATAGGGACGCACATATTGAAAGTGGCGAGAAAAAATGAGACAAATAAAAGTTGTACTTATCGGTGGTGGCACTGGCTTATCAGTTATGGCTAGGGGATTAAGAGAATTCCCAATTGATATTACAGCGATTGTAACAGTTGCTGATGATGGTGGGAG	......................	......................	ATGAAATTGAGCGCTGGTCTACAGGTAACCTTCCATATTTAATCGAATTGGGGGCAATTGAAGTCAGCATCAATTTTAGGCAATTACAACTTGCAGAAAAATTAATACAACTTAGCCTTTCTACACCAGAATTCGAGGATTATATCGTTATAACTACAGAATATTACTGGCATTGGGATTTAAAAAATTCAAAGTTAGATGTATTTGACTATAAAAAATTAATGCAGCGGTTAATGGCAACTGGTGGACTTGAAATATTCGCTACAGATGATCCAGAAATAACAAGTAATCCAGCTAATTGTTTAATGGCAAGAATTGGCAAAAATATTACATTAGAACAGCAACAAGCGTTTGA	AGTAATTGCCATCGGTTGTACG	GAGGGTGGTAGTAGTCGTTGAC	AGTAATTGCCATCGGTTGTACGGGTGGACAACATAGATCTGTAGCATTAGCAGAACGACTAGGTAATTATCTAAATGAAGTATTTGAATATAATGTTTATGTGCATCATAGGGACGCACATATTGAAAGTGGCGAGAAAAAATGAGACAAATAAAAGTTGTACTTATCGGTGGTGGCACTGGCTTATCAGTTATGGCTAGGGGATTAAGAGAATTCCCAATTGATATTACAGCGATTGTAACAGTTGCTGATGATGGTGGGAG	ATGAAATTGAGCGCTGGTCTAC	AGTTTGCGAACAACGACAAGAT	ATGAAATTGAGCGCTGGTCTACAGGTAACCTTCCATATTTAATCGAATTGGGGGCAATTGAAGTCAGCATCAATTTTAGGCAATTACAACTTGCAGAAAAATTAATACAACTTAGCCTTTCTACACCAGAATTCGAGGATTATATCGTTATAACTACAGAATATTACTGGCATTGGGATTTAAAAAATTCAAAGTTAGATGTATTTGACTATAAAAAATTAATGCAGCGGTTAATGGCAACTGGTGGACTTGAAATATTCGCTACAGATGATCCAGAAATAACAAGTAATCCAGCTAATTGTTTAATGGCAAGAATTGGCAAAAATATTACATTAGAACAGCAACAAGCGTTTGA
GCA_003030085.1	PRJNA243331	SAMN08663436		na	1280	1280	Staphylococcus aureus	strain=CFSAN064037		latest	Complete Genome	Major	Full	2018-04-02	ASM303008v1	FDA/CFSAN	GCF_003030085.1	identical	https://ftp.ncbi.nlm.nih.gov/genomes/all/GCA/003/030/085/GCA_003030085.1_ASM303008v1			na	......................	......................	AGTAATTGCCATCGGTTGTACGGGTGGACAACATAGATCTGTAGCATTAGCAGAACGACTAGGTAATTATCTAAATGAAGTATTTGAATATAATGTTTATGTGCATCATAGGGACGCACATATTGAAAGTGGCGAGAAAAAATGAGACAAATAAAAGTTGTACTTATCGGTGGTGGCACTGGCTTATCAGTCATGGCTAGGGGATTAAGAGAATTCCCAATTGATATTACAGCGATTGTAACAGTTGCTGATAATGGTGGGAG	......................	......................	ATGAAATTGAGCGCTGGTCTACAGGTAACCTTCCATATTTAATCGAATTGGGGGCAATTGAAGTCAGCATCAATTTTAGGCAATTACAACTTGCAGAAAAGCTAATACAACTTAGCCTTTCCACACCAGAATTCGAGGATTATATCGTTATAACTACAGAGTATTACTGGCATTGGGATTTAAAAAATTCAAAGTTAGATGTATTTGACTATAAAAAATTAATGCAGCGGTTAATGGCAACTGGTGGACTTGAAATATTCGCTACAGATGATCCAGAAATAACAAGTCATCCAGCTAATTGTTTAATGGCAAGAATTGGCAAAAATATTACATTAGAACAGCAACAAGCGTTTGA	AGTAATTGCCATCGGTTGTACG	GAGGGTGGTAATAGTCGTTGAC	AGTAATTGCCATCGGTTGTACGGGTGGACAACATAGATCTGTAGCATTAGCAGAACGACTAGGTAATTATCTAAATGAAGTATTTGAATATAATGTTTATGTGCATCATAGGGACGCACATATTGAAAGTGGCGAGAAAAAATGAGACAAATAAAAGTTGTACTTATCGGTGGTGGCACTGGCTTATCAGTCATGGCTAGGGGATTAAGAGAATTCCCAATTGATATTACAGCGATTGTAACAGTTGCTGATAATGGTGGGAG	ATGAAATTGAGCGCTGGTCTAC	AGTTTGCGAACAACGACAAGAT	ATGAAATTGAGCGCTGGTCTACAGGTAACCTTCCATATTTAATCGAATTGGGGGCAATTGAAGTCAGCATCAATTTTAGGCAATTACAACTTGCAGAAAAGCTAATACAACTTAGCCTTTCCACACCAGAATTCGAGGATTATATCGTTATAACTACAGAGTATTACTGGCATTGGGATTTAAAAAATTCAAAGTTAGATGTATTTGACTATAAAAAATTAATGCAGCGGTTAATGGCAACTGGTGGACTTGAAATATTCGCTACAGATGATCCAGAAATAACAAGTCATCCAGCTAATTGTTTAATGGCAAGAATTGGCAAAAATATTACATTAGAACAGCAACAAGCGTTTGA
GCA_003030225.1	PRJNA243331	SAMN08663447		na	1280	1280	Staphylococcus aureus	strain=CFSAN018750		latest	Complete Genome	Major	Full	2018-04-02	ASM303022v1	FDA/CFSAN	GCF_003030225.1	identical	https://ftp.ncbi.nlm.nih.gov/genomes/all/GCA/003/030/225/GCA_003030225.1_ASM303022v1			na	......................	......................	AGTAATTGCCATCGGTTGTACGGGTGGACAACATCGATCTGTAGCATTAGCAGAACGACTAGGTAATTATCTAAATGAAGTATTTGAATATAATGTTTATGTGCATCATAGGGACGCACATATTGAAAGTGGCGAGAAAAAATGAGACAAATAAAAGTTGTACTTATCGGTGGTGGCACTGGCTTATCAGTTATGGCTAGGGGATTAAGAGAATTCCCAATTGATATTACGGCGATTGTAACAGTTGCTGATAATGGTGGGAG	......................	......................	ATGAAATTGAGCGCTGGTCTACAGGTAAGCTTCCATATTTAATCGAATTGGGGGCAATTGAAGTCAGCATCAATTTTAGGCAATTACAACTTGCAGAAAAGCTGATACAACTTAGCCTTTCTACACCAGAATTCGAGAATTATATCGTTATAACTACAGAATATTACTGGCATTGGGATTTAAAAAATTCAAAGTTAGATGTATTTGACTATAAAAAATTAATGCAGCGGTTAATGGCAACTGGTGGACTTGAAATATTCGCTACAGATGATCCAGAAATAACAAGTCATCCAGCTAATTGTTTAATGGCAAGAATTGGCAAAAACATTACATTAGAACAGCAACAAGCGTTTGA	AGTAATTGCCATCGGTTGTACG	GAGGGTGGTAATAGTCGTTGAC	AGTAATTGCCATCGGTTGTACGGGTGGACAACATCGATCTGTAGCATTAGCAGAACGACTAGGTAATTATCTAAATGAAGTATTTGAATATAATGTTTATGTGCATCATAGGGACGCACATATTGAAAGTGGCGAGAAAAAATGAGACAAATAAAAGTTGTACTTATCGGTGGTGGCACTGGCTTATCAGTTATGGCTAGGGGATTAAGAGAATTCCCAATTGATATTACGGCGATTGTAACAGTTGCTGATAATGGTGGGAG	ATGAAATTGAGCGCTGGTCTAC	AGTTTGCGAACAACGACAAGAT	ATGAAATTGAGCGCTGGTCTACAGGTAAGCTTCCATATTTAATCGAATTGGGGGCAATTGAAGTCAGCATCAATTTTAGGCAATTACAACTTGCAGAAAAGCTGATACAACTTAGCCTTTCTACACCAGAATTCGAGAATTATATCGTTATAACTACAGAATATTACTGGCATTGGGATTTAAAAAATTCAAAGTTAGATGTATTTGACTATAAAAAATTAATGCAGCGGTTAATGGCAACTGGTGGACTTGAAATATTCGCTACAGATGATCCAGAAATAACAAGTCATCCAGCTAATTGTTTAATGGCAAGAATTGGCAAAAACATTACATTAGAACAGCAACAAGCGTTTGA
GCA_003031285.1	PRJNA411362	SAMN07684573		na	1280	1280	Staphylococcus aureus	strain=TF3198		latest	Complete Genome	Major	Full	2018-04-03	ASM303128v1	The University of Tokyo	GCF_003031285.1	identical	https://ftp.ncbi.nlm.nih.gov/genomes/all/GCA/003/031/285/GCA_003031285.1_ASM303128v1			na	......................	......................	AGTAATTGCCATCGGTTGTACGGGTGGACAACATCGATCTGTAGCATTAGCAGAACGACTAGGTAATTATCTAAATGAAGTATTTGAATATAATGTTTATGTGCATCATAGGGACGCACATATTGAAAGTGGCGAGAAAAAATGAGACAAATAAAAGTTGTACTTATCGGTGGTGGCACTGGCTTATCAGTTATGGCTAGGGGATTAAGAGAATTCCCAATTGATATTACGGCGATTGTAACAGTTGCTGATAATGGTGGGAG	......................	......................	ATGAAATTGAGCGCTGGTCTACAGGTAAGCTTCCATATTTAATCGAATTGGGGGCAATTGAAGTCAGCATCAATTTTAGGCAATTACAACTTGCAGAAAAGCTGATACAACTTAGCCTTTCTACACCAGAATTCGAGAATTATATCGTTATAACTACAGAATATTACTGGCATTGGGATTTAAAAAATTCAAAGTTAGATGTATTTGACTATAAAAAATTAATGCAGCGGTTAATGGCAACTGGTGGACTTGAAATATTCGCTACAGATGATCCAGAAATAACAAGTCATCCAGCTAATTGTTTAATGGCAAGAATTGGCAAAAACATTACATTAGAACAGCAACAAGCGTTTGA	AGTAATTGCCATCGGTTGTACG	GAGGGTGGTAATAGTCGTTGAC	AGTAATTGCCATCGGTTGTACGGGTGGACAACATCGATCTGTAGCATTAGCAGAACGACTAGGTAATTATCTAAATGAAGTATTTGAATATAATGTTTATGTGCATCATAGGGACGCACATATTGAAAGTGGCGAGAAAAAATGAGACAAATAAAAGTTGTACTTATCGGTGGTGGCACTGGCTTATCAGTTATGGCTAGGGGATTAAGAGAATTCCCAATTGATATTACGGCGATTGTAACAGTTGCTGATAATGGTGGGAG	ATGAAATTGAGCGCTGGTCTAC	AGTTTGCGAACAACGACAAGAT	ATGAAATTGAGCGCTGGTCTACAGGTAAGCTTCCATATTTAATCGAATTGGGGGCAATTGAAGTCAGCATCAATTTTAGGCAATTACAACTTGCAGAAAAGCTGATACAACTTAGCCTTTCTACACCAGAATTCGAGAATTATATCGTTATAACTACAGAATATTACTGGCATTGGGATTTAAAAAATTCAAAGTTAGATGTATTTGACTATAAAAAATTAATGCAGCGGTTAATGGCAACTGGTGGACTTGAAATATTCGCTACAGATGATCCAGAAATAACAAGTCATCCAGCTAATTGTTTAATGGCAAGAATTGGCAAAAACATTACATTAGAACAGCAACAAGCGTTTGA
GCA_003031425.1	PRJNA494566	SAMN03763991		na	1280	1280	Staphylococcus aureus	strain=CFSAN007896		latest	Complete Genome	Major	Full	2018-04-03	ASM303142v1	FDA/CFSAN	GCF_003031425.1	identical	https://ftp.ncbi.nlm.nih.gov/genomes/all/GCA/003/031/425/GCA_003031425.1_ASM303142v1			na	......................	......................	AGTAATTGCCATCGGTTGTACGGGTGGACAACATAGATCTGTAGCATTAGCAGAACGACTAGGTAATTATCTAAATGAAGTATTTGAATATAATGTTTATGTGCATCATAGGGACGCACATATTGAAAGTGGCGAGAAAAAATGAGACAAATAAAAGTTGTACTTATCGGTGGTGGCACTGGCTTATCAGTTATGGCTAGGGGATTAAGAGAATTCCCAATTGATATTACAGCGATTGTAACAGTTGCTGATAATGGTGGGAG	......................	......................	ATGAAATTGAGCGCTGGTCTACAGGTAACCTTCCATATTTAATCGAATTGGGGGCAATTGAAGTCAGCATCAATTTTAGGCAATTACAACTTGCAGAAAAATTAATACAACTTAGCCTTTCTACACCAGAATTCGAGGATTATATCGTTATAACTACAGAATATTACTGGCATTGGGATTTAAAAAATTCAAAGTTAGATGTATTTGACTATAAAAAATTAATGCAGCGGTTAATGGCAACTGGTGGACTTGAAATATTCGCTACAGATGATCCAGAAATAACAAGTAATCCAGCTAATTGTTTAATGGCAAGAATTGGCAAAAATATTACATTAGAACAGCAACAAGCGTTTGA	AGTAATTGCCATCGGTTGTACG	GAGGGTGGTAATAGTCGTTGAC	AGTAATTGCCATCGGTTGTACGGGTGGACAACATAGATCTGTAGCATTAGCAGAACGACTAGGTAATTATCTAAATGAAGTATTTGAATATAATGTTTATGTGCATCATAGGGACGCACATATTGAAAGTGGCGAGAAAAAATGAGACAAATAAAAGTTGTACTTATCGGTGGTGGCACTGGCTTATCAGTTATGGCTAGGGGATTAAGAGAATTCCCAATTGATATTACAGCGATTGTAACAGTTGCTGATAATGGTGGGAG	ATGAAATTGAGCGCTGGTCTAC	AGTTTGCGAACAACGACAAGAT	ATGAAATTGAGCGCTGGTCTACAGGTAACCTTCCATATTTAATCGAATTGGGGGCAATTGAAGTCAGCATCAATTTTAGGCAATTACAACTTGCAGAAAAATTAATACAACTTAGCCTTTCTACACCAGAATTCGAGGATTATATCGTTATAACTACAGAATATTACTGGCATTGGGATTTAAAAAATTCAAAGTTAGATGTATTTGACTATAAAAAATTAATGCAGCGGTTAATGGCAACTGGTGGACTTGAAATATTCGCTACAGATGATCCAGAAATAACAAGTAATCCAGCTAATTGTTTAATGGCAAGAATTGGCAAAAATATTACATTAGAACAGCAACAAGCGTTTGA
[truncated: 1,127 more rows]
