# Supplementary material for: UMPlex™: a targeted next-generation sequencing primer design workflow
Source: Virol J. 2025 Jul 5;22:222. doi: 10.1186/s12985-025-02831-6 (PMC12228999; doi:10.1186/s12985-025-02831-6)
Supplement: Supplementary file 2 — Supplementary Material 2. [file 12985_2025_2831_MOESM2_ESM.zip › Supplemental table 3 Specificity.xlsx]

## Sheet: Sheet1_Specificity_P2
accession_id	start	end	primer	direction	taxid	species_name
AF455706.1	25	249	P2	+	187168	Influenza A virus (A/Swine/Illinois/100084/01 (H1N2))
AF455705.1	43	267	P2	+	187167	Influenza A virus (A/Swine/Illinois/100085A/01 (H1N2))
AF455704.1	25	249	P2	+	187166	Influenza A virus (A/Swine/Indiana/P12439/00 (H1N2))
AF455703.1	25	249	P2	+	187171	Influenza A virus (A/Swine/Iowa/930/01(H1N2))
AF455702.1	43	267	P2	+	187164	Influenza A virus (A/Swine/Minnesota/55551/2000(H1N2))
AF455701.1	43	267	P2	+	187163	Influenza A virus (A/Swine/North Carolina/93523/01 (H1N2))
AF455700.1	43	267	P2	+	187162	Influenza A virus (A/Swine/North Carolina/98225/01(H1N2))
AF455699.1	25	249	P2	+	187161	Influenza A virus (A/Swine/Ohio/891/01(H1N2))
AF397199.1	70	294	P2	+	172150	Influenza A virus (A/swine/Quebec/5393/91(H1N1))
DQ335774.1	25	249	P2	+	533026	Influenza A virus (A/turkey/Ohio/313053/2004(H3N2))
CY005011.1	70	294	P2	+	352620	Influenza A virus (A/mallard duck/ALB/224/1977(H7N5))
CY004616.1	70	294	P2	+	352671	Influenza A virus (A/pintail duck/ALB/462/1979(H3N6))
CY004602.1	70	294	P2	+	352673	Influenza A virus (A/mallard duck/ALB/712/1978(H3N3))
CY004302.1	70	294	P2	+	352716	Influenza A virus (A/mallard duck/ALB/31/1976(H3N8))
CY005904.1	70	294	P2	+	402478	Influenza A virus (A/domestic duck/Minnesota/1086/1980(H4N8))
CY004326.1	70	294	P2	+	352713	Influenza A virus (A/mallard duck/ALB/48/1976(H7N3))
CY004292.1	70	294	P2	+	352718	Influenza A virus (A/mallard/Alberta/65/1976(H1N1))
AY623834.1	27	251	P2	+	256044	Influenza A virus (A/swine/Pingtung/199-2/2002(H3N2))
AF342819.1	40	264	P2	+	157642	Influenza A virus (A/Wisconsin/10/1998(H1N1))
AF251431.2	70	294	P2	+	133775	Influenza A virus (A/Swine/Minnesota/593/99 (H3N2))
AF251423.2	70	294	P2	+	133774	Influenza A virus (A/Swine/Iowa/569/99 (H3N2))
AF251415.2	70	294	P2	+	133773	Influenza A virus (A/Swine/Iowa/533/99 (H3N2))
AF251407.2	70	294	P2	+	133776	Influenza A virus (A/Swine/Nebraska/209/98 (H3N2))
AF268145.1	42	266	P2	+	136474	Influenza A virus (A/Swine/Colorado/23619/99(H3N2))
AF268144.1	42	266	P2	+	136470	Influenza A virus (A/Swine/Illinois/21587/99(H3N2))
AF268143.1	43	267	P2	+	136469	Influenza A virus (A/Swine/Oklahoma/18717/99(H3N2))
AF268142.1	55	279	P2	+	136471	Influenza A virus (A/Swine/Oklahoma/18089/99(H3N2))
AF268141.1	55	279	P2	+	136472	Influenza A virus (A/Swine/Wisconsin/14094/99(H3N2))
AF250127.1	30	254	P2	+	128982	Influenza A virus (A/Swine/Indiana/9K035/99 (H1N2))
AF222773.1	64	288	P2	+	114721	Influenza A virus (A/Swine/Wisconsin/168/97(H1N1))
AF222772.1	63	287	P2	+	114720	Influenza A virus (A/Swine/Wisconsin/166/97(H1N1))
AF222771.1	65	289	P2	+	114719	Influenza A virus (A/Swine/Wisconsin/164/97(H1N1))
AF222770.1	64	288	P2	+	114718	Influenza A virus (A/Swine/Wisconsin/163/97(H1N1))
AF153255.1	37	261	P2	+	101751	Influenza A virus (A/Swine/Iowa/8548-1/98)
AF153254.1	37	261	P2	+	101752	Influenza A virus (A/Swine/Minnesota/9088-2/98 (H3N2))
AF153253.1	37	261	P2	+	1068961	Influenza A virus (A/swine/Texas/4199-2/1998(H3N2))
U49092.1	31	255	P2	+	380332	Influenza A virus (A/swine/Hong Kong/273/1994(H1N1))
U49091.1	70	294	P2	+	380345	Influenza A virus (A/swine/Beijing/94/1991(H1N1))
L24394.1	63	287	P2	+	644151	Influenza A virus (A/Maryland/12/1991(H1N1))
M76610.1	70	294	P2	+	382836	Influenza A virus (A/Wisconsin/3623/1988(H1N1))
M76609.1	70	294	P2	+	382858	Influenza A virus (A/turkey/North Carolina/1790/1988(H1N1))
M76602.1	70	294	P2	+	382823	Influenza A virus (A/Ohio/3523/1988(H1N1))
M63768.1	70	294	P2	+	380341	Influenza A virus (A/swine/Iowa/17672/1988(H1N1))
M63766.1	70	294	P2	+	383530	Influenza A virus (A/swine/Italy/141/1981(H1N1))
M63765.1	70	294	P2	+	383531	Influenza A virus (A/swine/Italy/2/1979(H1N1))
M63764.1	70	294	P2	+	383532	Influenza A virus (A/swine/Italy/437/1976(H1N1))
M63755.1	70	294	P2	+	380346	Influenza A virus (A/Wisconsin/3523/1988(H1N1))
M63775.1	70	294	P2	+	383554	Influenza A virus (A/duck/Pennsylvania/1/1969(H6N1))
M14921.1	54	278	P2	+	384502	Influenza A virus (A/mallard/New York/6750/1978(H2N2))
D00050.1	70	294	P2	+	384502	Influenza A virus (A/mallard/New York/6750/1978(H2N2))
AF397198.1	70	294	P2	+	172149	Influenza A virus (A/swine/Quebec/192/81(H1N1))
CY005183.1	70	294	P2	+	352593	Influenza A virus (A/mallard duck/ALB/302/1977(H10N7))
CY004348.1	70	294	P2	+	352709	Influenza A virus (A/pintail duck/ALB/303/1977(H10N7))
CY004124.1	70	294	P2	+	352738	Influenza A virus (A/mallard duck/ALB/676/1979(H3N6))
CY005760.1	70	294	P2	+	402471	Influenza A virus (A/duck/New Zealand/41/1984(H5N2))
CY005753.1	70	294	P2	+	402469	Influenza A virus (A/duck/New Zealand/78/1984(H9N2))
CY005667.1	70	294	P2	+	402463	Influenza A virus (A/gray teal/Australia/1/1979(H6N1))
CY005661.1	70	294	P2	+	402462	Influenza A virus (A/shearwater/Australia/405/1978(H3N8))
CY005092.1	70	294	P2	+	352608	Influenza A virus (A/mallard/ALB/114/1999(H7N9))
CY003979.1	70	294	P2	+	222730	Influenza A virus (A/mallard/Alberta/226/98(H2N3))
AY623833.1	26	250	P2	+	256045	Influenza A virus (A/swine/Chiai/77-10/2001(H3N1))
AY210224.1	25	249	P2	+	221010	Influenza A virus (A/Alaska/1/69(H3N2))
AF222774.1	68	292	P2	+	114722	Influenza A virus (A/Swine/Wisconsin/235/97(H1N1))
AF222769.1	64	288	P2	+	114717	Influenza A virus (A/Swine/Wisconsin/136/97(H1N1))
AF222768.1	64	288	P2	+	114716	Influenza A virus (A/swine/Wisconsin/125/97(H1N1))
DQ266096.1	70	294	P2	+	360722	Influenza A virus (A/seal/Mass/1-SC35M/1980(H7N7))
DQ021818.1	25	249	P2	+	333192	Influenza A virus (A/ruddy turnstone/DE/241731/01(H6))
L46850.1	63	287	P2	+	382856	Influenza A virus (A/swine/Wisconsin/1915/1988(H1N1))
L46849.1	63	287	P2	+	384487	Influenza A virus (A/Swine/Indiana/1726/1988(H1N1))
M76608.1	70	294	P2	+	382856	Influenza A virus (A/swine/Wisconsin/1915/1988(H1N1))
M60762.1	70	294	P2	+	384481	Influenza A virus (A/swine/Italy/147/1981(H1N1))
M27518.1	70	294	P2	+	384493	Influenza A virus (A/seal/Mass/1/1980(H7N7))
M30768.1	70	294	P2	+	385586	Influenza A virus (A/chicken/Pennsylvania/1/1983(H5N2))
M30760.1	70	294	P2	+	385592	Influenza A virus (A/duck/New Zealand/31/1976(H4N6))
J02147.1	70	294	P2	+	211044	Influenza A virus (A/Puerto Rico/8/1934(H1N1))
M30748.1	70	294	P2	+	385606	Influenza A virus (A/swine/Tennessee/24/1977(H1N1))
M63767.1	70	294	P2	+	384501	Influenza A virus (A/swine/Ontario/2/1981(H1N1))
M63763.1	70	294	P2	+	383533	Influenza A virus (A/swine/Wisconsin/1/1961(H1N1))
M63762.1	70	294	P2	+	383534	Influenza A virus (A/swine/Wisconsin/1/1957(H1N1))
M63754.1	70	294	P2	+	379756	Influenza A virus (A/New Jersey/8/1976(H1N1))
M63776.1	70	294	P2	+	383553	Influenza A virus (A/duck/Memphis/928/1974(H3N8))
M63774.1	70	294	P2	+	380301	Influenza A virus (A/turkey/Ontario/7732/1966(H5N9))
M63773.1	70	294	P2	+	383555	Influenza A virus (A/duck/Manitoba/1/1953(H10N7))
M76606.1	70	294	P2	+	379756	Influenza A virus (A/New Jersey/8/1976(H1N1))
L11164.1	63	287	P2	+	383599	Influenza A virus (A/swine/Nebraska/1/1992(H1N1))
V01084.1	70	294	P2	+	211044	Influenza A virus (A/Puerto Rico/8/1934(H1N1))
AY210225.1	25	249	P2	+	221013	Influenza A virus (A/Taiwan/1/69(H3N2))
AY210208.1	25	249	P2	+	221006	Influenza A virus (A/PuertoRico/1/68(H3N2))
AY210207.1	25	249	P2	+	221005	Influenza A virus (A/Georgia/122/68(H3N2))
CY006214.1	46	270	P2	+	351280	Influenza A virus (A/Memphis/1/1968(H3N2))
M63779.1	70	294	P2	+	383551	Influenza A virus (A/fowl/Dobson/'Dutch'/1927(H7N7))
CY008343.1	47	271	P2	+	353440	Influenza A virus (A/Canterbury/20/2005(H3N2))
CY008407.1	47	271	P2	+	353466	Influenza A virus (A/Canterbury/236/2005(H3N2))
CY008159.1	69	293	P2	+	383598	Influenza A virus (A/Beijing/1/1968(H3N2))
CY005815.1	70	294	P2	+	385580	Influenza A virus (A/duck/Ukraine/1/1963(H3N8))
CY005570.1	70	294	P2	+	352000	Influenza A virus (A/duck/Hong Kong/365/1978(H4N6))
CY005797.1	70	294	P2	+	352522	Influenza A virus (A/quail/Italy/1117/1965(H10N8))
CY005634.1	70	294	P2	+	402461	Influenza A virus (A/duck/Hong Kong/784/1979(H9N2))
CY005578.1	70	294	P2	+	342160	Influenza A virus (A/duck/Hong Kong/342/78(H5N2))
DQ009920.1	25	249	P2	+	327255	Influenza A virus (A/Canada/720/2005(H2N2))
AY210238.1	25	249	P2	+	444312	Influenza A virus (A/England/42/1972(H3N2))
AY210237.1	25	249	P2	+	221023	Influenza A virus (A/PuertoRico/3/72(H3N2))
AY210233.1	25	249	P2	+	221019	Influenza A virus (A/Caracas/1/71(H3N2))
AY210232.1	25	249	P2	+	221020	Influenza A virus (A/Chiba/5/71(H3N2))
AY210231.1	25	249	P2	+	221021	Influenza A virus (A/Hungary/2/1971(H3N2))
AY210229.1	25	249	P2	+	221015	Influenza A virus (A/Canada/2/70(H3N2))
AY210228.1	25	249	P2	+	221018	Influenza A virus (A/Trinidad/697/70(H3N2))
AY210227.1	25	249	P2	+	221017	Influenza A virus (A/Taiwan/2/70(H3N2))
AY210226.1	25	249	P2	+	221016	Influenza A virus (A/Queensland/7/70(H3N2))
AY210223.1	25	249	P2	+	221012	Influenza A virus (A/Rio/6/69(H3N2))
AY210221.1	25	249	P2	+	387147	Influenza A virus (A/England/878/1969(H3N2))
AY210220.1	25	249	P2	+	221001	Influenza A virus (A/Malaysia/1/68(H3N2))
AY210219.1	25	249	P2	+	221002	Influenza A virus (A/USSR/039/68(H3N2))
AY210218.1	25	249	P2	+	220999	Influenza A virus (A/Singapore/1/68(H3N2))
AY210217.1	25	249	P2	+	221000	Influenza A virus (A/Philippines/3/68(H3N2))
AY210214.1	25	249	P2	+	220998	Influenza A virus (A/Canada/228/68(H3N2))
AY210212.1	25	249	P2	+	221004	Influenza A virus (A/Hong Kong/16/1968(H3N2))
AY210211.1	25	249	P2	+	221009	Influenza A virus (A/Philippines/104/68(H3N2))
AY210210.1	25	249	P2	+	220996	Influenza A virus (A/Hawaii/2/68(H3N2))
AY210209.1	25	249	P2	+	221007	Influenza A virus (A/Tehran/101/68(H3N2))
AY210104.1	25	249	P2	+	384528	Influenza A virus (A/Berkeley/1/1968(H2N2))
AY210103.1	25	249	P2	+	488241	Influenza A virus (A/Korea/426/1968(H2N2))
AY210102.1	25	249	P2	+	488227	Influenza A virus (A/Georgia/1/1967(H2N2))
AY210101.1	25	249	P2	+	1228676	Influenza A virus (A/Montevideo/2208/1967(H2N2))
AY210100.1	25	249	P2	+	220984	Influenza A virus (A/Cordoba/522/67(H2N2))
AY210097.1	25	249	P2	+	1228673	Influenza A virus (A/Ann Arbor/7/1967(H2N2))
AY210096.1	25	249	P2	+	380960	Influenza A virus (A/Tokyo/3/1967(H2N2))
AY210095.1	25	249	P2	+	220975	Influenza A virus (A/Panama/1/67(H2N2))
AY210094.1	25	249	P2	+	220983	Influenza A virus (A/Johannesburg/567/1967(H2N2))
AY210093.1	25	249	P2	+	220979	Influenza A virus (A/Poland/5/67(H2N2))
AY210092.1	25	249	P2	+	220973	Influenza A virus (A/Canada/1/1966(H2N2))
AY210091.1	25	249	P2	+	220972	Influenza A virus (A/California/1/1966(H2N2))
AY210090.1	25	249	P2	+	220974	Influenza A virus (A/Panama/1/66(H2N2))
AY210089.1	25	249	P2	+	221941	Influenza A virus (A/Berkeley/1/1966(H2N2))
AY210088.1	25	249	P2	+	220968	Influenza A virus (A/Albany/1/65(H2N2))
AY210087.1	25	249	P2	+	220969	Influenza A virus (A/Pittsburgh/2/65(H2N2))
AY210086.1	25	249	P2	+	220967	Influenza A virus (A/NewJersey/3/65(H2N2))
AY210085.1	25	249	P2	+	220970	Influenza A virus (A/Kumamoto/1/1965(H2N2))
AY210084.1	25	249	P2	+	220501	Influenza A virus (A/Murakami/4/64(H2N2))
AY210083.1	25	249	P2	+	1228677	Influenza A virus (A/Netherlands/65/1963(H2N2))
AY210082.1	25	249	P2	+	381515	Influenza A virus (A/Taiwan/1964(H2N2))
AY210081.1	25	249	P2	+	220964	Influenza A virus (A/Albany/1/63(H2N2))
AY210080.1	25	249	P2	+	220963	Influenza A virus (A/Netherlands/60/62(H2N2))
AY210079.1	25	249	P2	+	220962	Influenza A virus (A/Japan/170/62(H2N2))
AY210077.1	25	249	P2	+	220960	Influenza A virus (A/Taiwan/1/1962(H2N2))
AY210074.1	25	249	P2	+	384498	Influenza A virus (A/Ann Arbor/6/1960(H2N2))
AY210073.1	25	249	P2	+	135330	Influenza A virus (A/Sao Paolo/3/1959(H2N2))
AY210072.1	25	249	P2	+	220956	Influenza A virus (A/Victoria/15681/59(H2N2))
AY210071.1	25	249	P2	+	220954	Influenza A virus (A/Malaya/16/58(H2N2))
AY210070.1	25	249	P2	+	220953	Influenza A virus (A/Albany/6/58(H2N2))
AY210069.1	25	249	P2	+	135325	Influenza A virus (A/El Salvador/2/1957(H2N2))
AY210068.1	25	249	P2	+	382781	Influenza A virus (A/Singapore/1/1957(H2N2))
AY210067.1	25	249	P2	+	221934	Influenza A virus (A/Chile/13/57(H2N2))
AY210066.1	25	249	P2	+	220951	Influenza A virus (A/Davis/1/57(H2N2))
AF348183.1	25	249	P2	+	506350	Influenza A virus (A/Hong Kong/1/1968(H3N2))
AF348182.1	25	249	P2	+	506350	Influenza A virus (A/Hong Kong/1/1968(H3N2))
AF348181.1	25	249	P2	+	506350	Influenza A virus (A/Hong Kong/1/1968(H3N2))
AF348180.1	25	249	P2	+	506350	Influenza A virus (A/Hong Kong/1/1968(H3N2))
CY008110.1	47	271	P2	+	353480	Influenza A virus (A/Canterbury/259/2005(H3N2))
CY008086.1	47	271	P2	+	353454	Influenza A virus (A/Canterbury/166/2005(H3N2))
CY008078.1	47	271	P2	+	353453	Influenza A virus (A/Canterbury/129/2005(H3N2))
CY008070.1	47	271	P2	+	353452	Influenza A virus (A/Canterbury/127/2005(H3N2))
CY008054.1	47	271	P2	+	353443	Influenza A virus (A/Canterbury/29/2005(H3N2))
CY008046.1	47	271	P2	+	353441	Influenza A virus (A/Canterbury/24/2005(H3N2))
CY006998.1	47	271	P2	+	353292	Influenza A virus (A/Canterbury/395/2003(H3N2))
CY006766.1	47	271	P2	+	351271	Influenza A virus (A/Nanjing/49/1977(H3N2))
CY006302.1	31	255	P2	+	351261	Influenza A virus (A/Hong Kong/3/1969(H3N2))
AB019360.1	54	278	P2	+	224820	Influenza A virus (A/Nagasaki/93/98(H3N2))
AB275284.1	25	249	P2	+	387207	Influenza A virus (A/duck/Hokkaido/8/1980(H3N8))
M76603.1	70	294	P2	+	382857	Influenza A virus (A/turkey/England/647/1977(H1N1))
M27519.1	70	294	P2	+	384492	Influenza A virus (A/tern/Turkmenia/18/1972(H3N3))
M81583.1	70	294	P2	+	380983	Influenza A virus (A/Leningrad/134/47/1957(H2N2))
M81571.1	70	294	P2	+	387163	Influenza A virus (A/Leningrad/134/1957(H2N2))
M30763.1	70	294	P2	+	385589	Influenza A virus (A/duck/Ukraine/2/1960(H11N8))
M30762.1	70	294	P2	+	385590	Influenza A virus (A/duck/Czechoslovakia/1956(H4N6))
J02137.1	70	294	P2	+	384505	Influenza A virus (A/nt/60/1968(H3N2))
M63753.1	70	294	P2	+	383540	Influenza A virus (A/Victoria/5/1968(H2N2))
M63752.1	70	294	P2	+	382781	Influenza A virus (A/Singapore/1/1957(H2N2))
M63780.1	70	294	P2	+	383550	Influenza A virus (A/duck/England/1/1956(H11N6))
M23976.1	70	294	P2	+	384498	Influenza A virus (A/Ann Arbor/6/1960(H2N2))
M76604.1	70	294	P2	+	384489	Influenza A virus (A/Loyang/4/1957(H1N1))
L07342.1	54	278	P2	+	383585	Influenza A virus (A/Memphis/2/1972(H3N2))
L07341.1	46	270	P2	+	383586	Influenza A virus (A/Memphis/1/1971(H3N2))
L07340.1	54	278	P2	+	383598	Influenza A virus (A/Beijing/1/1968(H3N2))
X15890.1	70	294	P2	+	229051	Influenza A virus (A/81/HO)
AF222814.1	25	249	P2	+	145307	Influenza A virus (A/swine/Hong Kong/9/98(H9N2))
AF385293.1	59	283	P2	+	936121	Influenza A virus (A/swine/Oedenrode/7c/1996(H3N2))
CY005585.1	70	294	P2	+	352548	Influenza A virus (A/goose/Hong Kong/23/1978(H5N3))
CY005854.1	70	294	P2	+	352514	Influenza A virus (A/shoveler/Netherlands/19/1999(H11N9))
CY005541.1	70	294	P2	+	352553	Influenza A virus (A/duck/Hong Kong/319/1978(H2N2))
DQ226141.1	25	249	P2	+	354228	Influenza A virus (A/Gf/HK/SSP607/2003(H9N2))
DQ226139.1	25	249	P2	+	354226	Influenza A virus (A/HK/2108/2003(H9N2))
DQ073414.1	25	249	P2	+	337312	Influenza A virus (A/tree sparrow/Henan/4/2004(H5N1))
DQ073413.1	25	249	P2	+	337311	Influenza A virus (A/tree sparrow/Henan/3/2004(H5N1))
DQ073412.1	25	249	P2	+	337310	Influenza A virus (A/tree sparrow/Henan/2/2004(H5N1))
AJ307073.1	22	246	P2	+	190890	Influenza A virus (A/swine/Italy/1477/96(H3N2))
AJ427309.1	25	249	P2	+	180165	Influenza A virus (A/pheasant/Hong Kong/FY294/00(H6N1))
AF393531.1	59	283	P2	+	166965	Influenza A virus (A/swine/Mariahout/150-12/97(H3N2))
AF393530.1	59	283	P2	+	164043	Influenza A virus (A/Swine/Best/5C/96(H1N1))
AF393529.1	59	283	P2	+	165534	Influenza A virus (A/swine/Dongen/6B/1996(H1N1))
AF393527.1	59	283	P2	+	165518	Influenza A virus (A/swine/Someren/14A/96(H1N1))
AF393526.1	59	283	P2	+	165527	Influenza A virus (A/swine/St. Anthonis/16B/1996(H1N1))
AF393524.1	59	283	P2	+	166968	Influenza A virus (A/swine/St.Oedenrode/7C/96(H3N2))
AF393523.1	59	283	P2	+	166964	Influenza A virus (A/swine/Heino/2627-11/97(H3N2))
AF393521.1	59	283	P2	+	166962	Influenza A virus (A/swine/Breugel/2511-13/97(H3N2))
AF393519.1	59	283	P2	+	166967	Influenza A virus (A/swine/Ommel/152-15/97(H3N2))
AJ293924.1	64	288	P2	+	231851	Influenza A virus (A/Hong Kong/1774/99(H3N2))
AJ311510.1	25	249	P2	+	161502	Influenza A virus (A/swine/Italy/1509-6/97(H1N1))
AF156409.1	37	261	P2	+	1342391	Influenza A virus (A/chicken/Beijing/1/1994(H9N2))
AF156408.1	42	266	P2	+	97353	Influenza A virus (A/Chicken/Hong Kong/739/94(H9N2))
AF156404.1	63	287	P2	+	97349	Influenza A virus (A/Pigeon/Hong Kong/Y233/97(H9N2))
AF156403.1	31	255	P2	+	97348	Influenza A virus (A/Chicken/Hong Kong/G23/97(H9N2))
AF156402.1	63	287	P2	+	1342394	Influenza A virus (A/chicken/Hong Kong/G9/1997(H9N2))
Z46438.1	59	283	P2	+	661231	Influenza A virus (A/swine/Schleswig-Holstein/1/1993(H1N1))
M36812.1	70	294	P2	+	383602	Influenza A virus (A/Anas acuta/Primorje/695/1976(H2N3))
Z26856.1	59	283	P2	+	394224	Influenza A virus (A/swine/Germany/8533/1991(H1N1))
CY001563.1	25	249	P2	+	319841	Influenza A virus (A/New York/216/2003(H3N2))
CY001408.1	70	294	P2	+	319838	Influenza A virus (A/New York/213/2003(H3N2))
Z54290.1	46	270	P2	+	311245	Influenza A virus (A/Mongolia/231/85(H1N1))
Z54291.1	46	270	P2	+	311247	Influenza A virus (A/Mongolia/153/88(H1N1))
Z54292.1	46	270	P2	+	311374	Influenza A virus (A/Mongolia/111/91 (H1N1))
CY006782.1	44	268	P2	+	327202	Influenza A virus (A/New York/344/2001(H1N1))
CY003836.1	59	283	P2	+	342509	Influenza A virus (A/New York/445/2001(H1N1))
CY006590.1	47	271	P2	+	355505	Influenza A virus (A/New York/541/1998(H3N2))
CY006502.1	47	271	P2	+	355489	Influenza A virus (A/New York/521/1998(H3N2))
CY006478.1	47	271	P2	+	355486	Influenza A virus (A/New York/518/1998(H3N2))
CY006358.1	42	266	P2	+	319861	Influenza A virus (A/New York/242/2001(H1N1))
CY000316.1	70	294	P2	+	311700	Influenza A virus (A/New York/129/2002(H3N2))
AB036779.1	70	294	P2	+	132504	Influenza A virus (A/X-31(H3N2))
AB019358.1	54	278	P2	+	224818	Influenza A virus (A/Nagasaki/48/95(H3N2))
AF038255.1	25	249	P2	+	41857	Influenza A virus H3N2
U04856.1	25	249	P2	+	382845	Influenza A virus (A/swine/Cambridge/1939(H1N1))
M38279.1	70	294	P2	+	211044	Influenza A virus (A/Puerto Rico/8/1934(H1N1))
M63769.1	70	294	P2	+	382844	Influenza A virus (A/swine/Cambridge/1/1935(H1N1))
L07350.1	70	294	P2	+	383580	Influenza A virus (A/Memphis/2/1978(H3N2))
D00601.1	70	294	P2	+	384525	Influenza A virus (A/Fort Warren/1/1950(H1N1))
CY005687.1	70	294	P2	+	383547	Influenza A virus (A/duck/Australia/749/1980(H1N1))
M22571.1	70	294	P2	+	384485	Influenza A virus (A/swine/Hong Kong/6/1976(H3N2))
M63783.1	70	294	P2	+	383547	Influenza A virus (A/duck/Australia/749/1980(H1N1))
AF398867.1	54	278	P2	+	183516	Influenza A virus (A/Charlottesville/31/95(H1N1))
AF400757.1	18	242	P2	+	173476	Influenza A virus (A/Swine/Hong Kong/2429/98(H3N2))
AF400755.1	18	242	P2	+	173474	Influenza A virus (A/Swine/Hong Kong/2405/98(H3N2))
X51972.1	70	294	P2	+	384495	Influenza A virus (A/Kiev/59/1979(H1N1))
CY008175.1	46	270	P2	+	351269	Influenza A virus (A/Nanjing/28/1984(H3N2))
CY008471.1	47	271	P2	+	360261	Influenza A virus (A/Memphis/3/1980(H3N2))
CY008199.1	46	270	P2	+	353320	Influenza A virus (A/Canterbury/432/2003(H3N2))
CY008295.1	42	266	P2	+	353421	Influenza A virus (A/Canterbury/60/2002(H3N2))
CY008311.1	46	270	P2	+	353423	Influenza A virus (A/Canterbury/62/2002(H3N2))
CY008327.1	47	271	P2	+	353428	Influenza A virus (A/Canterbury/70/2002(H3N2))
CY008335.1	46	270	P2	+	353431	Influenza A virus (A/Canterbury/76/2002(H3N2))
CY008479.1	47	271	P2	+	363022	Influenza A virus (A/Canterbury/17/2000(H3N2))
CY008495.1	46	270	P2	+	363032	Influenza A virus (A/Canterbury/73/2000(H3N2))
CY008511.1	47	271	P2	+	363045	Influenza A virus (A/Canterbury/99/2000(H3N2))
CY008503.1	46	270	P2	+	363039	Influenza A virus (A/Canterbury/88/2000(H3N2))
CY008463.1	47	271	P2	+	360253	Influenza A virus (A/Memphis/103/1972(H3N2))
CY008455.1	46	270	P2	+	383573	Influenza A virus (A/Memphis/5/1985(H3N2))
CY008279.1	46	270	P2	+	353392	Influenza A virus (A/Canterbury/10/2002(H3N2))
CY008183.1	47	271	P2	+	355473	Influenza A virus (A/New York/502/1998(H3N2))
CY007838.1	47	271	P2	+	351275	Influenza A virus (A/Nanchang/A1/1994(H3N2))
CY007942.1	47	271	P2	+	353429	Influenza A virus (A/Canterbury/72/2002(H3N2))
CY007934.1	46	270	P2	+	353425	Influenza A virus (A/Canterbury/66/2002(H3N2))
CY007910.1	47	271	P2	+	353408	Influenza A virus (A/South Canterbury/37/2002(H3N2))
CY007902.1	47	271	P2	+	353406	Influenza A virus (A/Canterbury/34/2002(H3N2))
CY007870.1	47	271	P2	+	353402	Influenza A virus (A/Canterbury/27/2002(H3N2))
CY001675.1	70	294	P2	+	319902	Influenza A virus (A/New York/287/1998(H3N2))
CY001643.1	47	271	P2	+	319884	Influenza A virus (A/New York/269/2003(H3N2))
CY001659.1	70	294	P2	+	319899	Influenza A virus (A/New York/284/1999(H3N2))
CY001627.1	70	294	P2	+	319882	Influenza A virus (A/New York/267/2003(H3N2))
CY001635.1	70	294	P2	+	319883	Influenza A virus (A/New York/268/2003(H3N2))
CY001619.1	62	286	P2	+	319880	Influenza A virus (A/New York/265/1999(H3N2))
CY001547.1	47	271	P2	+	311768	Influenza A virus (A/New York/197/2003(H3N2))
CY001539.1	47	271	P2	+	311767	Influenza A virus (A/New York/196/2003(H3N2))
CY001531.1	25	249	P2	+	311761	Influenza A virus (A/New York/188/1999(H3N2))
CY000804.1	70	294	P2	+	311711	Influenza A virus (A/New York/141/1999(H3N2))
CY001472.1	47	271	P2	+	311773	Influenza A virus (A/New York/203/2003(H3N2))
CY001464.1	47	271	P2	+	311766	Influenza A virus (A/New York/195/2003(H3N2))
CY001448.1	41	265	P2	+	311735	Influenza A virus (A/New York/155/1999(H3N2))
CY001440.1	70	294	P2	+	311696	Influenza A virus (A/New York/125/2002(H3N2))
CY001432.1	47	271	P2	+	311651	Influenza A virus (A/New York/76/2002(H3N2))
CY001496.1	70	294	P2	+	319866	Influenza A virus (A/New York/250/1998(H3N2))
CY001456.1	39	263	P2	+	311757	Influenza A virus (A/New York/184/1999(H3N2))
CY001424.1	44	268	P2	+	311598	Influenza A virus (A/New York/20/2003(H3N2))
CY001416.1	70	294	P2	+	319878	Influenza A virus (A/New York/263/1999(H3N2))
CY001304.1	47	271	P2	+	311650	Influenza A virus (A/New York/75/2002(H3N2))
CY001328.1	58	282	P2	+	311685	Influenza A virus (A/New York/112/2002(H3N2))
CY001352.1	70	294	P2	+	311709	Influenza A virus (A/New York/139/1999(H3N2))
CY001344.1	70	294	P2	+	311644	Influenza A virus (A/New York/66/2003(H3N2))
CY001360.1	39	263	P2	+	311756	Influenza A virus (A/New York/183/1999(H3N2))
CY001368.1	70	294	P2	+	311760	Influenza A virus (A/New York/187/2000(H3N2))
CY001376.1	38	262	P2	+	311771	Influenza A virus (A/New York/201/2003(H3N2))
CY001320.1	70	294	P2	+	311675	Influenza A virus (A/New York/102/2002(H3N2))
CY001312.1	68	292	P2	+	311671	Influenza A virus (A/New York/97/2002(H3N2))
CY001288.1	50	274	P2	+	311587	Influenza A virus (A/New York/9/2003(H3N2))
CY001187.1	47	271	P2	+	311677	Influenza A virus (A/New York/104/2002(H3N2))
CY001240.1	66	290	P2	+	311707	Influenza A virus (A/New York/136/2002(H3N2))
CY001272.1	69	293	P2	+	311737	Influenza A virus (A/New York/164/1999(H3N2))
CY001264.1	27	251	P2	+	311655	Influenza A virus (A/New York/81/2002(H3N2))
CY000140.1	70	294	P2	+	311604	Influenza A virus (A/New York/26/2003(H3N2))
CY001248.1	70	294	P2	+	311730	Influenza A virus (A/New York/162/2000(H3N2))
CY001224.1	70	294	P2	+	311643	Influenza A virus (A/New York/65/2003(H3N2))
CY001208.1	70	294	P2	+	311634	Influenza A virus (A/New York/56/2003(H3N2))
CY001200.1	47	271	P2	+	311694	Influenza A virus (A/New York/122/2002(H3N2))
CY001192.1	68	292	P2	+	311596	Influenza A virus (A/New York/18/2003(H3N2))
CY001139.1	47	271	P2	+	311721	Influenza A virus (A/New York/152/2000(H3N2))
CY001179.1	25	249	P2	+	311754	Influenza A virus (A/New York/181/1999(H3N2))
CY001171.1	70	294	P2	+	311668	Influenza A virus (A/New York/94/2001(H3N2))
CY001075.1	47	271	P2	+	311662	Influenza A virus (A/New York/88/2002(H3N2))
CY001163.1	47	271	P2	+	311772	Influenza A virus (A/New York/202/2003(H3N2))
CY000052.1	68	292	P2	+	311613	Influenza A virus (A/New York/35/2003(H3N2))
CY001131.1	68	292	P2	+	311678	Influenza A virus (A/New York/105/2002(H3N2))
CY001107.1	47	271	P2	+	311674	Influenza A virus (A/New York/101/2002(H3N2))
CY001099.1	70	294	P2	+	311617	Influenza A virus (A/New York/39/2003(H3N2))
CY001091.1	70	294	P2	+	311602	Influenza A virus (A/New York/24/2003(H3N2))
CY001067.1	70	294	P2	+	311629	Influenza A virus (A/New York/51/2003(H3N2))
CY001040.1	70	294	P2	+	311585	Influenza A virus (A/New York/7/2003(H3N2))
CY000928.1	47	271	P2	+	311667	Influenza A virus (A/New York/93/2002(H3N2))
CY000952.1	32	256	P2	+	311633	Influenza A virus (A/New York/55/2003(H3N2))
CY001016.1	70	294	P2	+	311769	Influenza A virus (A/New York/198/2003(H3N2))
CY001008.1	47	271	P2	+	311762	Influenza A virus (A/New York/189/1999(H3N2))
CY001000.1	50	274	P2	+	311738	Influenza A virus (A/New York/165/2000(H3N2))
CY000984.1	70	294	P2	+	311728	Influenza A virus (A/New York/160/2000(H3N2))
CY000976.1	30	254	P2	+	311645	Influenza A virus (A/New York/67/2003(H3N2))
CY000968.1	70	294	P2	+	311642	Influenza A virus (A/New York/64/2003(H3N2))
CY000960.1	70	294	P2	+	311637	Influenza A virus (A/New York/59/2003(H3N2))
CY000936.1	47	271	P2	+	311684	Influenza A virus (A/New York/111/2002(H3N2))
CY000764.1	70	294	P2	+	311588	Influenza A virus (A/New York/10/2004(H3N2))
CY000300.1	70	294	P2	+	311670	Influenza A virus (A/New York/96/2002(H3N2))
CY000252.1	68	292	P2	+	311597	Influenza A virus (A/New York/19/2003(H3N2))
CY000204.1	70	294	P2	+	311658	Influenza A virus (A/New York/84/2001(H3N2))
AB126632.1	25	249	P2	+	255682	Influenza A virus (A/Yokohama/47/2002(H1N2))
AB126624.1	25	249	P2	+	255681	Influenza A virus (A/Yokohama/22/2002(H1N2))
AY210236.1	25	249	P2	+	221024	Influenza A virus (A/Taiwan/1/72(H3N2))
AY210235.1	25	249	P2	+	221026	Influenza A virus (A/Victoria/4/72(H3N2))
AY210234.1	25	249	P2	+	221025	Influenza A virus (A/Tokyo/31/72(H3N2))
AY210230.1	25	249	P2	+	221022	Influenza A virus (A/Taiwan/3/71(H3N2))
AY210076.1	25	249	P2	+	220959	Influenza A virus (A/Panama/1/61(H2N2))
AY210075.1	25	249	P2	+	1239800	Influenza A virus (A/England/1/1961(H2N2))
AF225537.1	25	249	P2	+	152079	Influenza A virus (A/swine/Shizuoka/120/97(H3N2))
AF225534.1	25	249	P2	+	152076	Influenza A virus (A/sw/Shizuoka/110/97(H3N2))
AF251392.2	70	294	P2	+	385645	Influenza A virus (A/swine/Colorado/1/1977(H3N2))
AF258517.1	70	294	P2	+	132614	Influenza A virus (A/Hong Kong/470/1997(H1N1))
AF258516.1	70	294	P2	+	132613	Influenza A virus (A/Hong Kong/427/1998(H1N1))
CY007862.1	47	271	P2	+	353399	Influenza A virus (A/Canterbury/20/2002(H3N2))
CY008134.1	47	271	P2	+	363021	Influenza A virus (A/Canterbury/42/2000(H3N2))
CY006734.1	47	271	P2	+	354569	Influenza A virus (A/Memphis/1/1977(H3N2))
CY008118.1	47	271	P2	+	360258	Influenza A virus (A/Memphis/2/1977(H3N2))
CY008022.1	47	271	P2	+	353400	Influenza A virus (A/Canterbury/21/2002(H3N2))
CY008014.1	46	270	P2	+	353393	Influenza A virus (A/Canterbury/13/2002(H3N2))
CY007982.1	46	270	P2	+	355494	Influenza A virus (A/New York/526/1997(H3N2))
CY007974.1	70	294	P2	+	351248	Influenza A virus (A/Guandong/243/1972(H3N2))
CY007950.1	47	271	P2	+	353432	Influenza A virus (A/Canterbury/79/2002(H3N2))
CY007926.1	47	271	P2	+	353419	Influenza A virus (A/Canterbury/58/2002(H3N2))
CY007822.1	47	271	P2	+	353303	Influenza A virus (A/Canterbury/409/2003(H3N2))
CY007790.1	47	271	P2	+	353435	Influenza A virus (A/Canterbury/102/2002(H3N2))
CY007782.1	47	271	P2	+	353434	Influenza A virus (A/Canterbury/81/2002(H3N2))
CY007774.1	58	282	P2	+	353433	Influenza A virus (A/Canterbury/80/2002(H3N2))
CY007750.1	47	271	P2	+	353426	Influenza A virus (A/Canterbury/68/2002(H3N2))
CY007742.1	47	271	P2	+	353420	Influenza A virus (A/Canterbury/59/2002(H3N2))
CY007726.1	47	271	P2	+	353416	Influenza A virus (A/Canterbury/53/2002(H3N2))
CY007694.1	47	271	P2	+	353412	Influenza A virus (A/Canterbury/47/2002(H3N2))
CY007678.1	47	271	P2	+	353407	Influenza A virus (A/Canterbury/35/2002(H3N2))
CY006262.1	47	271	P2	+	355480	Influenza A virus (A/New York/511/1997(H3N2))
CY007630.1	46	270	P2	+	354576	Influenza A virus (A/Memphis/1/1981(H3N2))
CY007622.1	46	270	P2	+	383578	Influenza A virus (A/Memphis/4/1980(H3N2))
CY007614.1	46	270	P2	+	354573	Influenza A virus (A/Memphis/19/1978(H3N2))
CY007238.1	46	270	P2	+	353328	Influenza A virus (A/Canterbury/440/2003(H3N2))
CY007230.1	46	270	P2	+	353327	Influenza A virus (A/Canterbury/439/2003(H3N2))
CY007222.1	46	270	P2	+	353326	Influenza A virus (A/Canterbury/438/2003(H3N2))
CY007198.1	47	271	P2	+	353323	Influenza A virus (A/Canterbury/435/2003(H3N2))
CY007182.1	46	270	P2	+	353321	Influenza A virus (A/South Canterbury/433/2003(H3N2))
CY007158.1	42	266	P2	+	353316	Influenza A virus (A/Canterbury/428/2003(H3N2))
CY007150.1	47	271	P2	+	353315	Influenza A virus (A/Canterbury/427/2003(H3N2))
CY007030.1	46	270	P2	+	353297	Influenza A virus (A/Canterbury/401/2003(H3N2))
CY007022.1	47	271	P2	+	353295	Influenza A virus (A/Canterbury/399/2003(H3N2))
CY007590.1	47	271	P2	+	353386	Influenza A virus (A/Canterbury/01/2002(H3N2))
CY007470.1	59	283	P2	+	353362	Influenza A virus (A/Canterbury/106/2004(H1N1))
CY007190.1	47	271	P2	+	353322	Influenza A virus (A/Canterbury/434/2003(H3N2))
CY007142.1	58	282	P2	+	353312	Influenza A virus (A/Canterbury/424/2003(H3N2))
CY007126.1	47	271	P2	+	353310	Influenza A virus (A/Canterbury/420/2003(H3N2))
CY007118.1	47	271	P2	+	353309	Influenza A virus (A/Canterbury/418/2003(H3N2))
CY007102.1	47	271	P2	+	353307	Influenza A virus (A/Canterbury/416/2003(H3N2))
CY007038.1	32	256	P2	+	353298	Influenza A virus (A/Canterbury/403/2003(H3N2))
CY007014.1	47	271	P2	+	353294	Influenza A virus (A/Canterbury/398/2003(H3N2))
CY007006.1	47	271	P2	+	353293	Influenza A virus (A/Canterbury/397/2003(H3N2))
CY006982.1	47	271	P2	+	353290	Influenza A virus (A/Canterbury/393/2003(H3N2))
CY006974.1	47	271	P2	+	353289	Influenza A virus (A/Canterbury/392/2003(H3N2))
CY006958.1	47	271	P2	+	353287	Influenza A virus (A/Canterbury/390/2003(H3N2))
CY006918.1	59	283	P2	+	342544	Influenza A virus (A/New York/488/2003(H1N1))
CY006934.1	47	271	P2	+	353284	Influenza A virus (A/Canterbury/384/2003(H3N2))
CY006926.1	47	271	P2	+	353283	Influenza A virus (A/Canterbury/382/2003(H3N2))
CY006862.1	47	271	P2	+	319839	Influenza A virus (A/New York/214/2003(H3N2))
CY003772.1	58	282	P2	+	342482	Influenza A virus (A/New York/417/2002(H1N2))
CY006910.1	70	294	P2	+	351262	Influenza A virus (A/Hong Kong/49/1974(H3N2))
CY006902.1	58	282	P2	+	342524	Influenza A virus (A/New York/460/1999(H3N2))
CY006894.1	46	270	P2	+	354575	Influenza A virus (A/Memphis/9/1980(H3N2))
CY006878.1	54	278	P2	+	327169	Influenza A virus (A/New York/309/2001(H1N1))
CY006870.1	47	271	P2	+	311777	Influenza A virus (A/New York/211/2003(H1N2))
CY003355.3	58	282	P2	+	332720	Influenza A virus (A/Memphis/13/1988(H3N2))
CY006806.1	47	271	P2	+	355503	Influenza A virus (A/New York/538/1998(H3N2))
CY006790.1	46	270	P2	+	355476	Influenza A virus (A/New York/506/1998(H3N2))
CY006774.1	47	271	P2	+	355501	Influenza A virus (A/New York/535/1998(H3N2))
CY006750.1	70	294	P2	+	327164	Influenza A virus (A/New York/225/2003(H1N2))
CY006742.1	47	271	P2	+	354570	Influenza A virus (A/Memphis/3/1977(H3N2))
CY006726.1	47	271	P2	+	354568	Influenza A virus (A/Memphis/137/1976(H3N2))
CY006718.1	47	271	P2	+	354563	Influenza A virus (A/Memphis/101/1974(H3N2))
CY006710.1	47	271	P2	+	383579	Influenza A virus (A/Memphis/18/1978(H3N2))
CY006702.1	47	271	P2	+	354572	Influenza A virus (A/Memphis/12/1978(H3N2))
CY006694.1	47	271	P2	+	383580	Influenza A virus (A/Memphis/2/1978(H3N2))
CY006414.1	58	282	P2	+	342548	Influenza A virus (A/New York/492/2003(H1N2))
CY006406.1	58	282	P2	+	342546	Influenza A virus (A/New York/490/2003(H1N2))
CY006398.1	25	249	P2	+	342543	Influenza A virus (A/New York/487/2003(H1N2))
CY006390.1	58	282	P2	+	342537	Influenza A virus (A/New York/481/2003(H1N2))
CY006686.1	25	249	P2	+	351273	Influenza A virus (A/Hong Kong/46/1971(H3N2))
CY006678.1	68	292	P2	+	342550	Influenza A virus (A/New York/494/2002(H1N1))
CY006670.1	34	258	P2	+	342549	Influenza A virus (A/New York/493/2003(H1N1))
CY006534.1	47	271	P2	+	355493	Influenza A virus (A/New York/525/1998(H3N2))
CY006638.1	47	271	P2	+	355512	Influenza A virus (A/New York/548/1998(H3N2))
CY006614.1	47	271	P2	+	355509	Influenza A virus (A/New York/545/1997(H3N2))
CY006598.1	47	271	P2	+	355506	Influenza A virus (A/New York/542/1998(H3N2))
CY006566.1	47	271	P2	+	355499	Influenza A virus (A/New York/533/1998(H3N2))
CY006558.1	47	271	P2	+	355498	Influenza A virus (A/New York/532/1998(H3N2))
CY006550.1	47	271	P2	+	355497	Influenza A virus (A/New York/531/1998(H3N2))
CY006510.1	47	271	P2	+	355490	Influenza A virus (A/New York/522/1997(H3N2))
CY006286.1	47	271	P2	+	355485	Influenza A virus (A/New York/517/1998(H3N2))
CY006574.1	47	271	P2	+	355500	Influenza A virus (A/New York/534/1998(H3N2))
CY006542.1	47	271	P2	+	355496	Influenza A virus (A/New York/528/1998(H3N2))
CY006494.1	47	271	P2	+	355488	Influenza A virus (A/New York/520/1998(H3N2))
CY006454.1	47	271	P2	+	355478	Influenza A virus (A/New York/509/1997(H3N2))
CY006446.1	47	271	P2	+	355472	Influenza A virus (A/New York/501/1997(H3N2))
CY006430.1	59	283	P2	+	327207	Influenza A virus (A/New York/350/2003(H1N1))
CY006462.1	47	271	P2	+	355481	Influenza A virus (A/New York/512/1998(H3N2))
CY006310.1	47	271	P2	+	351263	Influenza A virus (A/Hong Kong/50/1972(H3N2))
CY006350.1	47	271	P2	+	62488	Influenza A virus (A/Nanchang/58/1993(H3N2))
CY006342.1	47	271	P2	+	351277	Influenza A virus (A/Nanchang/0058/1994(H3N2))
CY006326.1	46	270	P2	+	351272	Influenza A virus (A/Hong Kong/4/1984(H3N2))
CY006318.1	47	271	P2	+	351265	Influenza A virus (A/Hong Kong/14/1983(H3N2))
CY006246.1	47	271	P2	+	355477	Influenza A virus (A/New York/508/1997(H3N2))
CY006230.1	47	271	P2	+	355474	Influenza A virus (A/New York/503/1997(H3N2))
CY006238.1	47	271	P2	+	355475	Influenza A virus (A/New York/505/1997(H3N2))
DQ249264.1	70	294	P2	+	380307	Influenza A virus (A/Taiwan/117/1996(H1N1))
CY006047.1	70	294	P2	+	383596	Influenza A virus (A/Beijing/39/1975(H3N2))
CY003691.1	70	294	P2	+	342542	Influenza A virus (A/New York/486/2003(H1N1))
CY003331.1	42	266	P2	+	327204	Influenza A virus (A/New York/346/2001(H1N1))
CY003323.1	58	282	P2	+	327200	Influenza A virus (A/New York/342/2001(H1N1))
CY003307.1	44	268	P2	+	319906	Influenza A virus (A/New York/291/2002(H1N1))
CY003299.1	70	294	P2	+	319851	Influenza A virus (A/New York/228/2003(H1N1))
CY002539.1	58	282	P2	+	319850	Influenza A virus (A/New York/227/2003(H1N1))
CY000892.1	70	294	P2	+	311583	Influenza A virus (A/New York/5/2004(H3N2))
CY000884.1	47	271	P2	+	311581	Influenza A virus (A/New York/3/2003(H3N2))
CY000876.1	47	271	P2	+	311765	Influenza A virus (A/New York/194/2003(H3N2))
CY000860.1	47	271	P2	+	311759	Influenza A virus (A/New York/186/1999(H3N2))
CY000844.1	69	293	P2	+	311741	Influenza A virus (A/New York/168/2000(H3N2))
CY000828.1	47	271	P2	+	311725	Influenza A virus (A/New York/157/1999(H3N2))
CY000820.1	47	271	P2	+	311717	Influenza A virus (A/New York/148/2000(H3N2))
CY000788.1	70	294	P2	+	311624	Influenza A virus (A/New York/46/2003(H3N2))
CY000772.1	70	294	P2	+	311603	Influenza A virus (A/New York/25/2003(H3N2))
CY000756.1	70	294	P2	+	311763	Influenza A virus (A/New York/192/2003(H3N2))
CY000740.1	70	294	P2	+	311753	Influenza A virus (A/New York/180/2000(H3N2))
CY000724.1	70	294	P2	+	311750	Influenza A virus (A/New York/177/1999(H3N2))
CY000716.1	70	294	P2	+	311749	Influenza A virus (A/New York/176/2000(H3N2))
CY000708.1	70	294	P2	+	311748	Influenza A virus (A/New York/175/2000(H3N2))
CY000700.1	70	294	P2	+	311747	Influenza A virus (A/New York/174/2000(H3N2))
CY000684.1	68	292	P2	+	311745	Influenza A virus (A/New York/172/1999(H3N2))
CY000676.1	70	294	P2	+	311744	Influenza A virus (A/New York/171/1999(H3N2))
CY000668.1	70	294	P2	+	311743	Influenza A virus (A/New York/170/2000(H3N2))
CY000644.1	70	294	P2	+	311736	Influenza A virus (A/New York/163/1999(H3N2))
CY000620.1	47	271	P2	+	311729	Influenza A virus (A/New York/161/1999(H3N2))
CY000612.1	70	294	P2	+	311723	Influenza A virus (A/New York/154/2000(H3N2))
CY000604.1	70	294	P2	+	311720	Influenza A virus (A/New York/151/1999(H3N2))
CY000596.1	69	293	P2	+	311716	Influenza A virus (A/New York/147/1999(H3N2))
CY000588.1	70	294	P2	+	311701	Influenza A virus (A/New York/130/2002(H3N2))
CY000579.1	70	294	P2	+	311698	Influenza A virus (A/New York/127/2001(H3N2))
CY000572.1	70	294	P2	+	311654	Influenza A virus (A/New York/80/2001(H3N2))
CY000564.1	70	294	P2	+	311646	Influenza A virus (A/New York/69/2004(H3N2))
CY000548.1	70	294	P2	+	311688	Influenza A virus (A/New York/115/2002(H3N2))
CY000540.1	70	294	P2	+	311687	Influenza A virus (A/New York/114/2002(H3N2))
CY000524.1	69	293	P2	+	311607	Influenza A virus (A/New York/29/2003(H3N2))
CY000520.1	70	294	P2	+	311589	Influenza A virus (A/New York/11/2003(H3N2))
CY000508.1	70	294	P2	+	311582	Influenza A virus (A/New York/4/2003(H3N2))
CY000492.1	70	294	P2	+	311679	Influenza A virus (A/New York/106/2002(H3N2))
CY000484.1	70	294	P2	+	311648	Influenza A virus (A/New York/71/2001(H3N2))
CY000468.1	70	294	P2	+	311719	Influenza A virus (A/New York/150/2000(H3N2))
CY000460.1	70	294	P2	+	311718	Influenza A virus (A/New York/149/1999(H3N2))
CY000444.1	70	294	P2	+	311705	Influenza A virus (A/New York/134/2002(H3N2))
CY000436.1	70	294	P2	+	311703	Influenza A virus (A/New York/132/2002(H3N2))
CY000428.1	70	294	P2	+	311699	Influenza A virus (A/New York/128/2002(H3N2))
CY000308.1	47	271	P2	+	311695	Influenza A virus (A/New York/124/2001(H3N2))
CY000420.1	70	294	P2	+	311676	Influenza A virus (A/New York/103/2002(H3N2))
CY000412.1	50	274	P2	+	311664	Influenza A virus (A/New York/90/2002(H3N2))
CY000404.1	47	271	P2	+	311663	Influenza A virus (A/New York/89/2002(H3N2))
CY000396.1	47	271	P2	+	311661	Influenza A virus (A/New York/87/2002(H3N2))
CY000388.1	70	294	P2	+	311659	Influenza A virus (A/New York/85/2001(H3N2))
CY000036.1	70	294	P2	+	311611	Influenza A virus (A/New York/33/2004(H3N2))
CY000364.1	70	294	P2	+	311600	Influenza A virus (A/New York/22/2003(H3N2))
CY000348.1	70	294	P2	+	311593	Influenza A virus (A/New York/15/2003(H3N2))
CY000332.1	70	294	P2	+	311704	Influenza A virus (A/New York/133/2002(H3N2))
CY000276.1	70	294	P2	+	311656	Influenza A virus (A/New York/82/2001(H3N2))
CY000340.1	70	294	P2	+	311706	Influenza A virus (A/New York/135/2002(H3N2))
CY000292.1	70	294	P2	+	311666	Influenza A virus (A/New York/92/2002(H3N2))
CY000284.1	68	292	P2	+	311660	Influenza A virus (A/New York/86/2002(H3N2))
CY000268.1	70	294	P2	+	311631	Influenza A virus (A/New York/53/2003(H3N2))
CY000260.1	68	292	P2	+	311630	Influenza A virus (A/New York/52/2004(H3N2))
CY000244.1	70	294	P2	+	311693	Influenza A virus (A/New York/121/2002(H3N2))
CY000236.1	70	294	P2	+	311686	Influenza A virus (A/New York/113/2002(H3N2))
CY000228.1	70	294	P2	+	311673	Influenza A virus (A/New York/100/2002(H3N2))
CY000220.1	70	294	P2	+	311669	Influenza A virus (A/New York/95/2002(H3N2))
CY000212.1	70	294	P2	+	311665	Influenza A virus (A/New York/91/2002(H3N2))
CY000196.1	70	294	P2	+	311601	Influenza A virus (A/New York/23/2003(H3N2))
CY000124.1	68	292	P2	+	311590	Influenza A virus (A/New York/12/2003(H3N2))
CY000116.1	70	294	P2	+	311683	Influenza A virus (A/New York/110/2002(H3N2))
CY000188.1	70	294	P2	+	311657	Influenza A virus (A/New York/83/2001(H3N2))
CY000108.1	67	291	P2	+	311638	Influenza A virus (A/New York/60A/2003(H3N2))
CY000092.1	70	294	P2	+	311628	Influenza A virus (A/New York/50/2003(H3N2))
CY000084.1	70	294	P2	+	311626	Influenza A virus (A/New York/48/2003(H3N2))
CY000068.1	70	294	P2	+	311623	Influenza A virus (A/New York/45/2003(H3N2))
CY000172.1	70	294	P2	+	311621	Influenza A virus (A/New York/43/2003(H3N2))
CY000164.1	70	294	P2	+	311620	Influenza A virus (A/New York/42/2003(H3N2))
CY000156.1	70	294	P2	+	311619	Influenza A virus (A/New York/41/2003(H3N2))
CY000060.1	70	294	P2	+	311614	Influenza A virus (A/New York/36/2003(H3N2))
CY000044.1	70	294	P2	+	311612	Influenza A virus (A/New York/34/2003(H3N2))
CY000028.1	70	294	P2	+	311610	Influenza A virus (A/New York/32/2003(H3N2))
CY000020.1	70	294	P2	+	311608	Influenza A virus (A/New York/30/2003(H3N2))
CY000012.1	68	292	P2	+	311606	Influenza A virus (A/New York/28/2003(H3N2))
CY000132.1	70	294	P2	+	311594	Influenza A virus (A/New York/16/2003(H3N2))
CY000004.1	70	294	P2	+	311639	Influenza A virus (A/New York/61A/2003(H3N2))
AJ458276.1	70	294	P2	+	192782	Influenza A virus (A/Switzerland/9243/99 (H3N2))
AJ307071.1	25	249	P2	+	168278	Influenza A virus (A/swine/Finistere/127/99(H3N2))
AB019361.1	54	278	P2	+	224821	Influenza A virus (A/Nagasaki/97/95(H3N2))
AB019359.1	54	278	P2	+	224819	Influenza A virus (A/Nagasaki/76/98(H3N2))
AF072545.1	70	294	P2	+	392809	Influenza A virus (A/Victoria/3/1975(H3N2))
AF038259.1	25	249	P2	+	41857	Influenza A virus H3N2
AF038258.1	25	249	P2	+	41857	Influenza A virus H3N2
AF038257.1	25	249	P2	+	41857	Influenza A virus H3N2
AF038256.1	25	249	P2	+	41857	Influenza A virus H3N2
AF038254.1	25	249	P2	+	41857	Influenza A virus H3N2
U71147.1	25	249	P2	+	41857	Influenza A virus H3N2
U71146.1	25	249	P2	+	41857	Influenza A virus H3N2
U71145.1	25	249	P2	+	41857	Influenza A virus H3N2
U71144.1	25	249	P2	+	41857	Influenza A virus H3N2
M76605.1	70	294	P2	+	382822	Influenza A virus (A/New Jersey/4/1976(H1N1))
M22577.1	70	294	P2	+	387159	Influenza A virus (A/Hong Kong/5/1983(H3N2))
L07372.1	70	294	P2	+	383567	Influenza A virus (A/Shanghai/16/1989(H3N2))
L07367.1	70	294	P2	+	383568	Influenza A virus (A/Shanghai/11/1987(H3N2))
L07361.1	70	294	P2	+	383569	Influenza A virus (A/Shanghai/31/1980(H3N2))
L07357.1	70	294	P2	+	383570	Influenza A virus (A/Shanghai/6/1990(H3N2))
L07365.1	70	294	P2	+	383571	Influenza A virus (A/Memphis/6/1986(H3N2))
L07364.1	70	294	P2	+	383572	Influenza A virus (A/Memphis/14/1985(H3N2))
L07363.1	54	278	P2	+	383573	Influenza A virus (A/Memphis/5/1985(H3N2))
L07362.1	54	278	P2	+	383574	Influenza A virus (A/Memphis/2/1985(H3N2))
L07360.1	70	294	P2	+	383575	Influenza A virus (A/Memphis/5/1980(H3N2))
L07355.1	54	278	P2	+	383577	Influenza A virus (A/Memphis/1/1990(H3N2))
L07352.1	70	294	P2	+	383578	Influenza A virus (A/Memphis/4/1980(H3N2))
L07351.1	70	294	P2	+	383579	Influenza A virus (A/Memphis/18/1978(H3N2))
L07349.1	70	294	P2	+	383581	Influenza A virus (A/Memphis/110/1976(H3N2))
L07346.1	70	294	P2	+	383582	Influenza A virus (A/Memphis/1/1973(H3N2))
L07345.1	70	294	P2	+	383583	Influenza A virus (A/Memphis/101/1972(H3N2))
L07343.1	54	278	P2	+	383584	Influenza A virus (A/Memphis/1022/1972(H3N2))
L07371.1	54	278	P2	+	383587	Influenza A virus (A/Memphis/12/1988(H3N2))
L07369.1	70	294	P2	+	383589	Influenza A virus (A/Memphis/3/1988(H3N2))
L07368.1	54	278	P2	+	383590	Influenza A virus (A/Memphis/2/1988(H3N2))
L07373.1	70	294	P2	+	383591	Influenza A virus (A/Guangdong/38/1989(H3N2))
L07366.1	70	294	P2	+	383592	Influenza A virus (A/Guangdong/9/1987(H3N2))
L07359.1	70	294	P2	+	383593	Influenza A virus (A/Guangdong/38/1977(H3N2))
L07344.1	54	278	P2	+	383594	Influenza A virus (A/Guangdong/243/1972(H3N2))
L07374.1	70	294	P2	+	383595	Influenza A virus (A/Beijing/337/1989(H3N2))
L07358.1	70	294	P2	+	383596	Influenza A virus (A/Beijing/39/1975(H3N2))
L07354.1	70	294	P2	+	380949	Influenza A virus (A/Beijing/353/1989(H3N2))
L07353.1	70	294	P2	+	383597	Influenza A virus (A/Beijing/352/1989(H3N2))
D00051.1	70	294	P2	+	381517	Influenza A virus (A/Udorn/307/1972(H3N2))
D00603.1	70	294	P2	+	381516	Influenza A virus (A/USSR/90/1977(H1N1))
D00602.1	70	294	P2	+	444318	Influenza A virus (A/Texas/1/1977(H3N2))
D00599.1	70	294	P2	+	393560	Influenza A virus (A/Brazil/11/1978(H1N1))
M22576.1	70	294	P2	+	392810	Influenza A virus (A/chicken/Rostock/8/1934(H7N1))
CY005655.1	70	294	P2	+	352349	Influenza A virus (A/black duck/AUS/751/1978(H3N8))
CY004570.1	70	294	P2	+	352679	Influenza A virus (A/ruddy turnstone/DE/773/1988(H9N6))
CY005749.1	70	294	P2	+	352530	Influenza A virus (A/duck/NZL/76/1984(H9N1))
CY005742.1	70	294	P2	+	222722	Influenza A virus (A/duck/New Zealand/164/76(H11N3))
CY005694.1	70	294	P2	+	352350	Influenza A virus (A/black duck/AUS/4045/1980(H6N5))
CY005682.1	70	294	P2	+	402465	Influenza A virus (A/gray teal/Australia/3/1979(H4N6))
CY005674.1	70	294	P2	+	402464	Influenza A virus (A/gray teal/Australia/2/1979(H4N4))
CY004205.1	70	294	P2	+	352729	Influenza A virus (A/mallard duck/ALB/76/1985(H6N3))
DQ021810.1	25	249	P2	+	333240	Influenza A virus (A/northern pintail/AK/3209/02(H3))
DQ021809.1	25	249	P2	+	333226	Influenza A virus (A/mallard/AK/3211/02(H3))
AF156415.1	39	263	P2	+	97390	Influenza A virus (A/turkey/California/189/66(H9N2))
M24660.1	70	294	P2	+	392810	Influenza A virus (A/chicken/Rostock/8/1934(H7N1))
M24557.1	70	294	P2	+	392810	Influenza A virus (A/chicken/Rostock/8/1934(H7N1))
M24556.1	70	294	P2	+	392810	Influenza A virus (A/chicken/Rostock/8/1934(H7N1))
M30761.1	70	294	P2	+	402464	Influenza A virus (A/gray teal/Australia/2/1979(H4N4))
M21937.1	70	294	P2	+	392810	Influenza A virus (A/chicken/Rostock/8/1934(H7N1))
CY005791.1	70	291	P2	+	352523	Influenza A virus (A/turkey/Italy/4169/1999(H7N1))
CY005786.1	70	291	P2	+	352524	Influenza A virus (A/turkey/Italy/3620/1999(H7N1))
AJ584648.1	25	246	P2	+	680729	Influenza A virus (A/chicken/Italy/1067/1999(H7N1))
AJ627488.1	25	246	P2	+	265122	Influenza A virus (A/turkey/Italy/4603/1999(H7N1))
AF250473.1	25	249	P2	+	129785	Influenza A virus (A/duck/Hong Kong/P185/97(H3N8))
M22574.1	70	294	P2	+	387203	Influenza A virus (A/duck/Bavaria/2/1977(H1N1))
CY001256.1	47	271	P2	+	311770	Influenza A virus (A/New York/199/2003(H3N2))
CY007262.1	46	270	P2	+	353331	Influenza A virus (A/Canterbury/443/2003(H3N2))
CY007174.1	46	270	P2	+	353319	Influenza A virus (A/Canterbury/431/2003(H3N2))
AF153252.1	37	263	P2	+	101753	Influenza A virus (A/Swine/North Carolina/35922/98 (H3N2))
CY004845.1	70	294	P2	+	352640	Influenza A virus (A/redhead duck/ALB/116/1985(H4N6))
CY005876.1	70	294	P2	+	352511	Influenza A virus (A/goose/MN/5733-1/1980(H9N2))
CY005367.1	70	294	P2	+	352569	Influenza A virus (A/ruddy turnstone/Delaware/97/2000(H12N5))
CY005353.1	70	294	P2	+	352571	Influenza A virus (A/green-winged teal/ALB/199/1991(H12N5))
CY005333.1	70	294	P2	+	352574	Influenza A virus (A/shorebird/DE/236/2003(H11N9))
CY005326.1	70	294	P2	+	352575	Influenza A virus (A/pintail/Alberta/84/2000(H11N9))
CY005276.1	70	294	P2	+	352781	Influenza A virus (A/mallard duck/ALB/797/1983(H11N3))
CY005227.1	70	294	P2	+	352782	Influenza A virus (A/mallard/ALB/5/1995(H10N1))
CY005202.1	70	294	P2	+	352784	Influenza A virus (A/mallard duck/ALB/40/1984(H10N6))
CY005190.1	70	294	P2	+	352786	Influenza A virus (A/blue-winged teal/ALB/778/1978(H10N3))
CY005156.1	70	294	P2	+	352598	Influenza A virus (A/mallard/Alberta/17/1991(H9N2))
CY005149.1	70	294	P2	+	402450	Influenza A virus (A/mallard/Alberta/11/1991(H9N2))
CY005143.1	70	294	P2	+	352600	Influenza A virus (A/mallard duck/Alberta/321/1988(H9N2))
CY005101.1	70	294	P2	+	352606	Influenza A virus (A/mallard duck/Alberta/743/1983(H9N1))
CY005095.1	70	294	P2	+	352607	Influenza A virus (A/mallard/Alberta/34/2001(H7N1))
CY005081.1	70	294	P2	+	352609	Influenza A virus (A/red knot/NJ/325/1989(H7N7))
CY005074.1	70	294	P2	+	352610	Influenza A virus (A/ruddy turnstone/DE/2378/1988(H7N7))
CY005046.1	70	294	P2	+	352614	Influenza A virus (A/pintail duck/Alberta/169/1980(H3N8))
CY005030.1	70	294	P2	+	352618	Influenza A virus (A/mallard duck/ALB/279/1977(H7N3))
CY005018.1	70	294	P2	+	351918	Influenza A virus (A/blue-winged teal/ALB/295/1977(H7N3))
CY004990.1	70	294	P2	+	142944	Influenza A virus (A/pintail duck/Alberta/114/1979(H8N4))
CY004979.1	70	294	P2	+	352626	Influenza A virus (A/shorebird/DE/75/2004(H5N7))
CY004963.1	70	294	P2	+	352628	Influenza A virus (A/mallard duck/Alberta/291/1977(H4N1))
CY004906.1	70	294	P2	+	351900	Influenza A virus (A/blue-winged teal/ALB/293/1994(H4N6))
CY004833.1	70	294	P2	+	352641	Influenza A virus (A/mallard duck/Alberta/630/1984(H4N2))
CY004820.1	70	294	P2	+	380343	Influenza A virus (A/ruddy turnstone/New Jersey/47/1985(H4N6))
CY004800.1	70	294	P2	+	352646	Influenza A virus (A/blue-winged teal/Alberta/580/1979(H4N2))
CY004793.1	70	294	P2	+	352647	Influenza A virus (A/mallard duck/Alberta/106/1979(H4N2))
CY004786.1	70	294	P2	+	352648	Influenza A virus (A/mallard duck/Alberta/354/1978(H4N2))
CY004758.1	70	294	P2	+	352651	Influenza A virus (A/mallard duck/ALB/210/1977(H4N8))
CY004745.1	70	294	P2	+	351875	Influenza A virus (A/blue-winged teal/ALB/243/1977(H4N6))
CY004738.1	70	294	P2	+	352653	Influenza A virus (A/redhead duck/ALB/74/1977(H4N6))
CY004731.1	70	294	P2	+	351873	Influenza A virus (A/gadwall duck/ALB/53/1977(H4N6))
CY004724.1	70	294	P2	+	351872	Influenza A virus (A/canvasback duck/ALB/274/1977(H4N6))
CY004683.1	70	294	P2	+	352660	Influenza A virus (A/mallard/ALB/394/1988(H3N3))
CY004652.1	70	294	P2	+	352665	Influenza A virus (A/mallard/Alberta/635/1983(H3N5))
CY004637.1	70	294	P2	+	352667	Influenza A virus (A/blue-winged teal/ALB/452/1983(H3N1))
CY004622.1	70	294	P2	+	352670	Influenza A virus (A/pintail duck/ALB/627/1979(H3N2))
CY004609.1	70	294	P2	+	352672	Influenza A virus (A/green-winged teal/ALB/438/1979(H3N8))
CY004436.1	70	294	P2	+	352695	Influenza A virus (A/shorebird/Delaware Bay/10/2004(H10N7))
CY004401.1	70	294	P2	+	352700	Influenza A virus (A/shorebird/DE/101/2004(H5N7))
CY004362.1	70	294	P2	+	352707	Influenza A virus (A/mallard/Alberta/294/1977(H11N9))
CY004334.1	70	294	P2	+	352711	Influenza A virus (A/mallard duck/ALB/396/1983(H9N1))
CY004109.1	70	294	P2	+	352740	Influenza A virus (A/mallard duck/ALB/564/1979(H3N8))
CY005898.1	70	294	P2	+	402477	Influenza A virus (A/duck/Minnesota/1516/1981(H5N2))
CY005891.1	70	294	P2	+	402476	Influenza A virus (A/pheasant/Minnesota/917/1980(H7N3))
CY005884.1	70	294	P2	+	352510	Influenza A virus (A/blue-winged teal/MN/993/1980(H6N6))
CY005869.1	70	294	P2	+	352512	Influenza A virus (A/pigeon/MN/1407/1981(H1N1))
CY005829.1	70	294	P2	+	311175	Influenza A virus (A/turkey/Ontario/6118/1968(H8N4))
CY005806.1	70	294	P2	+	352520	Influenza A virus (A/mallard/Alberta/35/1976(H1N1))
CY005423.1	70	294	P2	+	402460	Influenza A virus (A/sanderling/Delaware/1258/1986(H6N6))
CY005378.1	70	294	P2	+	1598148	Influenza A virus (A/herring gull/Delaware/471/1986(mixed))
CY005360.1	70	294	P2	+	402456	Influenza A virus (A/ruddy turnstone/Delaware/94/2000(H12N4))
CY005340.1	70	294	P2	+	402455	Influenza A virus (A/pintail duck/Alberta/306/1983(H12N5))
CY005313.1	70	294	P2	+	352577	Influenza A virus (A/mallard/Alberta/126/1991(H11N9))
CY005288.1	70	294	P2	+	402454	Influenza A virus (A/ruddy turnstone/Delaware/2762/1987(H11N2))
CY005266.1	70	294	P2	+	402452	Influenza A virus (A/redhead duck/Alberta/357/1983(H11N9))
CY005221.1	70	294	P2	+	352591	Influenza A virus (A/ruddy turnstone/DE/2764/1987(H10N7))
CY005196.1	70	294	P2	+	352785	Influenza A virus (A/mallard duck/ALB/742/1981(H10N1))
CY005179.1	70	294	P2	+	1342427	Influenza A virus (A/shorebird/Delaware Bay/286/2003(H9N2))
CY004921.1	70	294	P2	+	1093499	Influenza A virus (A/pintail/Alberta/275/1996(H4N6))
CY004914.1	70	294	P2	+	352633	Influenza A virus (A/mallard/ALB/49/1995(H4N6))
CY004870.1	70	294	P2	+	351894	Influenza A virus (A/knot/DE/541/1988(H4N6))
CY004849.1	70	294	P2	+	351891	Influenza A virus (A/blue-winged teal/ALB/562/1985(H4N6))
CY004765.1	70	294	P2	+	352650	Influenza A virus (A/pintail duck/ALB/159/1977(H4N6))
CY004718.1	70	294	P2	+	402442	Influenza A virus (A/mallard duck/Alberta/299/1977(H4N4))
CY004695.1	70	294	P2	+	352658	Influenza A virus (A/mallard/Alberta/118/1995(H3N5))
CY004673.1	70	294	P2	+	352662	Influenza A virus (A/blue-winged teal/ALB/569/1985(H3N8))
CY004665.1	70	294	P2	+	352663	Influenza A virus (A/mallard duck/ALB/525/1985(H3N8))
CY004645.1	70	294	P2	+	352666	Influenza A virus (A/mallard duck/ALB/506/1983(H9N1))
CY004595.1	70	294	P2	+	352674	Influenza A virus (A/mallard/Alberta/127/1977(H1N1))
CY004541.1	70	294	P2	+	402436	Influenza A virus (A/blue-winged teal/Alberta/141/1992(H1N1))
CY004534.1	70	294	P2	+	352683	Influenza A virus (A/mallard/Alberta/322/1988(H1N1))
CY004493.1	70	294	P2	+	352688	Influenza A virus (A/mallard/Alberta/965/1979(H1N1))
CY004485.1	70	294	P2	+	352689	Influenza A virus (A/pintail duck/ALB/238/1979(H1N1))
CY004477.1	70	294	P2	+	352690	Influenza A virus (A/pintail duck/ALB/219/1977(H1N1))
CY004469.1	70	294	P2	+	352691	Influenza A virus (A/mallard/Alberta/46/1977(H1N1))
CY004461.1	70	294	P2	+	352692	Influenza A virus (A/mallard/Alberta/42/1977(H1N6))
CY004375.1	70	294	P2	+	352705	Influenza A virus (A/mallard duck/ALB/60/1976(H12N5))
CY004329.1	70	294	P2	+	352712	Influenza A virus (A/mallard/Alberta/27/2001(H7N3))
CY004312.1	70	294	P2	+	351806	Influenza A virus (A/mallard duck/ALB/20/1976(H4N6))
CY004296.1	70	294	P2	+	352717	Influenza A virus (A/mallard/Alberta/130/2003(H1N1))
CY004269.1	70	294	P2	+	196455	Influenza A virus (A/Mallard/Alberta/206/1996(H6N8))
CY004229.1	70	294	P2	+	352726	Influenza A virus (A/mallard duck/ALB/155/1990(H6N3))
CY004221.1	70	294	P2	+	352727	Influenza A virus (A/shoveler/ALB/114/1985(H6N2))
CY004213.1	70	294	P2	+	352728	Influenza A virus (A/pintail duck/ALB/111/1985(H6N2))
CY004189.1	70	294	P2	+	352730	Influenza A virus (A/mallard duck/ALB/10/1985(H6N2))
CY004132.1	70	294	P2	+	352737	Influenza A virus (A/mallard duck/ALB/1151/1979(H6N9))
CY004117.1	70	294	P2	+	352739	Influenza A virus (A/pintail duck/ALB/628/1979(H6N8))
CY004103.1	70	294	P2	+	402434	Influenza A virus (A/pintail duck/Alberta/1360/1979(H6N2))
CY004083.1	70	294	P2	+	352746	Influenza A virus (A/mallard duck/ALB/1270/1979(H6N5))
CY004074.1	70	294	P2	+	352749	Influenza A virus (A/pintail/Alberta/1040/1979(H6N5))
CY004057.1	70	294	P2	+	352752	Influenza A virus (A/mallard duck/ALB/761/1978(H6N8))
CY004014.1	70	294	P2	+	352757	Influenza A virus (A/blue-winged teal/ALB/48/1978(H6N5))
CY003987.1	70	294	P2	+	352792	Influenza A virus (A/mallard/Alberta/149/2002(H2N4))
CY003971.1	70	294	P2	+	1093331	Influenza A virus (A/mallard/Alberta/205/1998(H2N3))
CY003939.1	70	294	P2	+	139295	Influenza A virus (A/mallard/Alberta/353/1988(H2N3))
CY003932.1	70	294	P2	+	1093329	Influenza A virus (A/mallard/Alberta/323/1988(H2N1))
CY003925.1	70	294	P2	+	286263	Influenza A virus (A/laughing gull/New Jersey/798/1986(H2N7))
CY003874.1	70	294	P2	+	351032	Influenza A virus (A/mallard/Alberta/884/1984(H2N5))
CY003866.1	70	294	P2	+	99352	Influenza A virus (A/laughing gull/New Jersey/75/1985(H2N9))
DQ124184.1	25	249	P2	+	336799	Influenza A virus (A/equine/Ohio/1/2003(H3N8))
DQ124158.1	25	249	P2	+	336793	Influenza A virus (A/canine/Florida/242/2003(H3N8))
DQ124150.1	25	249	P2	+	336792	Influenza A virus (A/canine/Florida/43/2004(H3N8))
DQ021847.1	25	249	P2	+	333235	Influenza A virus (A/mallard/MN/352/99(H4N8))
DQ021844.1	25	249	P2	+	370174	Influenza A virus (A/mallard/Ohio/338/1986(H4N8))
DQ021840.1	25	249	P2	+	333231	Influenza A virus (A/mallard/MN/33/00(H4))
DQ021837.1	25	249	P2	+	437407	Influenza A virus (A/green-winged teal/Ohio/196/1999(H6N2))
DQ021836.1	25	249	P2	+	333269	Influenza A virus (A/green-winged teal/OH/72/99(H6))
DQ021826.1	25	249	P2	+	333238	Influenza A virus (A/mallard/Ohio/115/1989(H6N8))
DQ021825.1	25	249	P2	+	333239	Influenza A virus (A/mallard/OH/73/89(H6))
DQ021819.1	25	249	P2	+	333189	Influenza A virus (A/ring-bill gull/DE/421733/01(H6))
DQ021817.1	25	249	P2	+	333195	Influenza A virus (A/sanderling/DE/650680/02(H6))
DQ021816.1	25	249	P2	+	333241	Influenza A virus (A/northern pintail/TX/828189/02(H6))
DQ021815.1	25	249	P2	+	333256	Influenza A virus (A/northern pintail/TX/828197/02(H6))
DQ021807.1	25	249	P2	+	333245	Influenza A virus (A/ruddy turnstone/NJ/892/02(H6N4))
DQ021802.1	25	249	P2	+	680877	Influenza A virus (A/mallard/Minnesota/334/1999(H6N5))
DQ021797.1	25	249	P2	+	680861	Influenza A virus (A/mallard/Minnesota/253/1999(H6N5))
DQ021793.1	25	249	P2	+	333205	Influenza A virus (A/mallard/Minnesota/195/1999(H4N6))
DQ021782.1	25	249	P2	+	333152	Influenza A virus (A/blue-winged teal/LA/3B/88(H4N8))
AF156414.1	38	262	P2	+	97395	Influenza A virus (A/Quail/Arkansas/29209-1/93 (H9N2))
M30766.1	70	294	P2	+	380343	Influenza A virus (A/ruddy turnstone/New Jersey/47/1985(H4N6))
M24453.1	70	294	P2	+	59771	Influenza A virus (A/chicken/Germany/N'/1949(H10N7))
M63778.1	70	294	P2	+	380349	Influenza A virus (A/turkey/Minnesota/1661/1981(H1N1))
CY008151.1	58	282	P2	+	319917	Influenza A virus (A/New York/307/2001(H1N1))
CY004956.1	70	294	P2	+	351907	Influenza A virus (A/blue-winged teal/Alberta/293/2003(H4N6))
CY004772.1	70	294	P2	+	351879	Influenza A virus (A/mallard duck/ALB/161/1977(H4N6))
CY004712.1	70	294	P2	+	352655	Influenza A virus (A/mallard duck/ALB/26/1976(H3N1))
CY004341.1	70	294	P2	+	352710	Influenza A virus (A/pintail duck/Alberta/49/2003(H12N5))
CY005608.1	70	294	P2	+	352348	Influenza A virus (A/chicken/Hong Kong/17/1977(H6N1))
AJ427301.1	25	249	P2	+	183667	Influenza A virus (A/curlew sandpiper/Hong Kong/208/89(H10N5))
U04854.1	25	249	P2	+	382842	Influenza A virus (A/swine/29/1937(H1N1))
M22578.1	70	294	P2	+	384482	Influenza A virus (A/swine/Iowa/1976/1931(H1N1))
M59334.1	70	294	P2	+	385596	Influenza A virus (A/Ohio/4/1983(H1N1))
M30747.1	70	294	P2	+	380342	Influenza A virus (A/swine/Iowa/15/1930(H1N1))
M63760.1	70	294	P2	+	383536	Influenza A virus (A/swine/41/1949(H1N1))
M63759.1	70	294	P2	+	383537	Influenza A virus (A/swine/Iowa/1946(H1N1))
M63758.1	70	294	P2	+	383538	Influenza A virus (A/swine/Jamesburg/1942(H1N1))
M63757.1	70	294	P2	+	382842	Influenza A virus (A/swine/29/1937(H1N1))
M63756.1	70	294	P2	+	383539	Influenza A virus (A/swine/Ohio/23/1935(H1N1))
M63750.1	70	294	P2	+	383542	Influenza A virus (A/Monmouth/1947(H1N1))
M63749.1	70	294	P2	+	383543	Influenza A virus (A/Hickox/1940(H1N1))
AF509120.1	25	249	P2	+	222142	Influenza A virus (A/chicken/Hong Kong/FY150/2001(H5N1))
AY221550.1	25	249	P2	+	222141	Influenza A virus (A/Chicken/HongKong/FY150/01-MB(H5N1))
AF222620.1	37	261	P2	+	138806	Influenza A virus (A/Chicken/Hong Kong/KC12/99(H9N2))
DQ226144.1	25	249	P2	+	354231	Influenza A virus (A/SCk/HK/WF285/2003(H9N2))
DQ226143.1	25	249	P2	+	292044	Influenza A virus (A/chicken/HongKong/WF126/2003(H9N2))
AJ307069.1	25	249	P2	+	169165	Influenza A virus (A/swine/Cotes d'Armor/1488/1999(H1N1))
AJ307068.1	25	249	P2	+	169160	Influenza A virus (A/swine/Ille et Vilaine/1455/1999(H1N1))
AJ307062.1	25	249	P2	+	169161	Influenza A virus (A/swine/Italy/2064/99(H1N2))
AF393528.1	59	283	P2	+	165513	Influenza A virus (A/swine/Nederweert/13A/96(H1N1))
AF393522.1	59	283	P2	+	166963	Influenza A virus (A/swine/Haaksbergen/2767-13/97(H3N2))
AF393520.1	59	283	P2	+	166966	Influenza A virus (A/swine/Mierlo/155-15/97(H3N2))
AB020778.1	53	277	P2	+	380186	Influenza A virus (A/Chicken/Beijing/1/1996(H9N2))
CY004928.1	70	294	P2	+	282149	Influenza A virus (A/mallard/Alberta/47/98(H4N1))
L07347.1	70	294	P2	+	38973	Influenza A virus (A/Memphis/4/1973(H3N2))
CY008207.1	47	271	P2	+	353334	Influenza A virus (A/Whanganui/69/2004(H3N2))
CY008255.1	46	270	P2	+	353383	Influenza A virus (A/Canterbury/312/2004(H3N2))
CY008359.1	47	271	P2	+	353448	Influenza A virus (A/Canterbury/104/2005(H3N2))
CY008399.1	47	271	P2	+	353465	Influenza A virus (A/Canterbury/235/2005(H3N2))
CY008439.1	47	271	P2	+	353481	Influenza A virus (A/Canterbury/260/2005(H3N2))
CY008447.1	47	271	P2	+	353483	Influenza A virus (A/Canterbury/269/2005(H3N2))
CY008367.1	47	271	P2	+	353455	Influenza A virus (A/Canterbury/186/2005(H3N2))
CY008215.1	47	271	P2	+	353339	Influenza A virus (A/Tairawhiti/223/2004(H3N2))
CY008167.1	58	282	P2	+	342536	Influenza A virus (A/New York/472/2004(H3N2))
CY003339.1	47	271	P2	+	335303	Influenza A virus (A/New York/354/2004(H3N2))
CY001667.1	70	294	P2	+	319901	Influenza A virus (A/New York/286/1999(H3N2))
CY001611.1	47	271	P2	+	319879	Influenza A virus (A/New York/264/1999(H3N2))
CY001587.1	70	294	P2	+	319872	Influenza A virus (A/New York/256/1998(H3N2))
CY001603.1	47	271	P2	+	319877	Influenza A virus (A/New York/262/1999(H3N2))
CY001595.1	70	294	P2	+	319874	Influenza A virus (A/New York/259/1999(H3N2))
CY001579.1	70	294	P2	+	319869	Influenza A virus (A/New York/253/1999(H3N2))
CY001488.1	70	294	P2	+	319865	Influenza A virus (A/New York/249/1998(H3N2))
CY001480.1	47	271	P2	+	319859	Influenza A virus (A/New York/240/1998(H3N2))
CY001384.1	47	271	P2	+	311714	Influenza A virus (A/New York/145/1999(H3N2))
CY001123.1	70	294	P2	+	311708	Influenza A virus (A/New York/137/1999(H3N2))
CY000992.1	47	271	P2	+	311733	Influenza A virus (A/New York/138/1999(H3N2))
CY008062.1	47	271	P2	+	353447	Influenza A virus (A/Canterbury/67/2005(H3N2))
CY007990.1	46	270	P2	+	353364	Influenza A virus (A/Canterbury/108/2004(H3N2))
CY007958.1	47	271	P2	+	353439	Influenza A virus (A/Canterbury/16/2005(H3N2))
CY007646.1	46	270	P2	+	335364	Influenza A virus (A/New York/245/2004(H3N2))
CY007638.1	47	271	P2	+	327185	Influenza A virus (A/New York/326/1999(H3N2))
CY007806.1	47	271	P2	+	353437	Influenza A virus (A/Canterbury/02/2005(H3N2))
CY007798.1	47	271	P2	+	353436	Influenza A virus (A/Canterbury/01/2005(H3N2))
CY007574.1	46	270	P2	+	353384	Influenza A virus (A/Canterbury/313/2004(H3N2))
CY007518.1	46	270	P2	+	353372	Influenza A virus (A/Canterbury/207/2004(H3N2))
CY007430.1	47	271	P2	+	353357	Influenza A virus (A/Canterbury/101/2004(H3N2))
CY007422.1	46	270	P2	+	353356	Influenza A virus (A/Canterbury/100/2004(H3N2))
CY007398.1	46	270	P2	+	353353	Influenza A virus (A/Canterbury/21/2004(H3N2))
CY007326.1	47	271	P2	+	353344	Influenza A virus (A/Whanganui/386/2004(H3N2))
CY007318.1	46	270	P2	+	353343	Influenza A virus (A/Bay of Plenty/383/2004(H3N2))
CY007582.1	46	270	P2	+	353385	Influenza A virus (A/Canterbury/315/2004(H3N2))
CY007566.1	46	270	P2	+	353382	Influenza A virus (A/Canterbury/311/2004(H3N2))
CY007558.1	47	271	P2	+	353377	Influenza A virus (A/Canterbury/304/2004(H3N2))
CY007550.1	47	271	P2	+	353376	Influenza A virus (A/Canterbury/303/2004(H3N2))
CY007534.1	47	271	P2	+	353374	Influenza A virus (A/Canterbury/209/2004(H3N2))
CY007510.1	30	254	P2	+	353371	Influenza A virus (A/Canterbury/206/2004(H3N2))
CY007502.1	46	270	P2	+	353370	Influenza A virus (A/Canterbury/205/2004(H3N2))
CY007494.1	47	271	P2	+	353368	Influenza A virus (A/Canterbury/202/2004(H3N2))
CY007486.1	47	271	P2	+	353367	Influenza A virus (A/Canterbury/201/2004(H3N2))
CY007478.1	47	271	P2	+	353363	Influenza A virus (A/Canterbury/107/2004(H3N2))
CY007462.1	47	271	P2	+	353361	Influenza A virus (A/Canterbury/105/2004(H3N2))
CY007446.1	58	282	P2	+	353359	Influenza A virus (A/Canterbury/103/2004(H3N2))
CY007406.1	46	270	P2	+	353354	Influenza A virus (A/Canterbury/23/2004(H3N2))
CY007390.1	47	271	P2	+	353352	Influenza A virus (A/Canterbury/20/2004(H3N2))
CY007374.1	47	271	P2	+	353350	Influenza A virus (A/Canterbury/18/2004(H3N2))
CY007350.1	47	271	P2	+	353347	Influenza A virus (A/Canterbury/12/2004(H3N2))
CY007302.1	47	271	P2	+	353341	Influenza A virus (A/Bay of Plenty/332/2004(H3N2))
CY007294.1	47	271	P2	+	353340	Influenza A virus (A/Bay of Plenty/279/2004(H3N2))
CY007278.1	47	271	P2	+	353337	Influenza A virus (A/Whanganui/128/2004(H3N2))
CY006662.1	47	271	P2	+	342500	Influenza A virus (A/New York/435/2000(H3N2))
CY006438.1	47	271	P2	+	335317	Influenza A virus (A/New York/368/2004(H3N2))
CY006382.1	58	282	P2	+	342531	Influenza A virus (A/New York/467/2004(H3N2))
CY006374.1	58	282	P2	+	342530	Influenza A virus (A/New York/466/2004(H3N2))
CY006294.1	70	294	P2	+	342526	Influenza A virus (A/New York/462/2005(H3N2))
CY003347.1	25	249	P2	+	335338	Influenza A virus (A/New York/389/2005(H3N2))
M63751.1	70	294	P2	+	383541	Influenza A virus (A/England/19/1955(H1N1))
CY006854.1	47	271	P2	+	351267	Influenza A virus (A/Nanjing/36/1983(H3N2))
CY006758.1	48	272	P2	+	351268	Influenza A virus (A/Nanjing/2/1982(H3N2))
CY000556.1	70	294	P2	+	311689	Influenza A virus (A/New York/116/2002(H3N2))
M63770.1	70	294	P2	+	382846	Influenza A virus (A/swine/Dandong/9/1983(H3N2))
L07356.1	54	278	P2	+	383576	Influenza A virus (A/Memphis/6/1990(H3N2))
D00600.1	70	294	P2	+	425557	Influenza A virus (A/California/10/1978(H1N1))
CY005053.1	70	294	P2	+	1346464	Influenza A virus (A/green-winged teal/Alberta/228/1985(H7N3))
CY005909.1	70	294	P2	+	383603	Influenza A virus (A/turkey/Minnesota/833/1980(H4N2))
CY005041.1	70	294	P2	+	342192	Influenza A virus (A/pintail duck/Alberta/121/1979(H7N8))
CY004549.1	70	294	P2	+	1366254	Influenza A virus (A/pintail/Alberta/210/2002(H1N1))
CY003995.1	70	294	P2	+	352760	Influenza A virus (A/mallard/Alberta/79/2003(H2N3))
DQ124183.1	34	258	P2	+	336795	Influenza A virus (A/equine/Kentucky/5/2002(H3N8))
AY855342.1	70	294	P2	+	336795	Influenza A virus (A/equine/Kentucky/5/2002(H3N8))
M30769.1	70	294	P2	+	383603	Influenza A virus (A/turkey/Minnesota/833/1980(H4N2))
CY004320.1	70	294	P2	+	351808	Influenza A virus (A/mallard duck/ALB/57/1976(H5N2))
AF509129.1	25	249	P2	+	196436	Influenza A virus (A/Chicken/Hong Kong/829.2/01 (H5N1))
U49093.1	31	255	P2	+	380330	Influenza A virus (A/goose/Hong Kong/8/1976(H1N1))
M27298.1	70	294	P2	+	383604	Influenza A virus (A/shearwater/Australia/1/1972(H6N5))
U49097.1	29	253	P2	+	380329	Influenza A virus (A/duck/Hong Kong/193/1977(H1N2))
AF468842.1	58	282	P2	+	197012	Influenza A virus (A/Duck/Anyang/AVL-1/2001(H5N1))
AY059498.1	25	249	P2	+	176675	Influenza A virus (A/Goose/Hong Kong/3014.8/2000(H5N1))
AY059497.1	25	249	P2	+	176674	Influenza A virus (A/Duck/Hong Kong/2986.1/2000(H5N1))
AY059496.1	25	249	P2	+	176673	Influenza A virus (A/Goose/Hong Kong/ww491/2000(H5N1))
AY059495.1	25	249	P2	+	176672	Influenza A virus (A/Duck/Hong Kong/ww461/2000(H5N1))
AY059494.1	25	249	P2	+	176671	Influenza A virus (A/Duck/Hong Kong/ww381/2000(H5N1))
AY059493.1	25	249	P2	+	176677	Influenza A virus (A/Goose/Hong Kong/ww28/2000(H5N1))
AY059492.1	25	249	P2	+	176676	Influenza A virus (A/Goose/Hong Kong/ww26/2000(H5N1))
AF398419.1	25	249	P2	+	182781	Influenza A virus (A/Goose/Hong Kong/385.3/2000(H5N1))
AJ289873.2	70	294	P2	+	107423	Influenza A virus (A/Hong Kong/481/97(H5N1))
AJ289872.1	64	288	P2	+	680690	Influenza A virus (A/Hong Kong/1074/1999(H9N2))
AJ289871.1	64	288	P2	+	130760	Influenza A virus (A/Hong Kong/1073/99(H9N2))
DQ351866.1	25	249	P2	+	367023	Influenza A virus (A/chicken/Hebei/108/02(H5N1))
DQ351865.1	25	249	P2	+	367021	Influenza A virus (A/chicken/Hebei/326/2005(H5N1))
DQ351864.1	25	249	P2	+	367715	Influenza A virus (A/chicken/Hebei/718/2001(H5N1))
CY005521.1	70	294	P2	+	215907	Influenza A virus (A/chicken/Nanchang/4-301/2001(H9N2))
CY005772.1	70	294	P2	+	352525	Influenza A virus (A/duck/Potsdam/2216-4/1984(H5N6))
CY005527.1	70	294	P2	+	342215	Influenza A virus (A/duck/Nanchang/4-361/2001(H9N2))
CY005471.1	70	294	P2	+	352557	Influenza A virus (A/duck/Nanchang/1681/1992(H3N8))
CY005779.1	70	294	P2	+	352034	Influenza A virus (A/duck/Potsdam/1402-6/1986(H5N2))
CY005648.1	70	294	P2	+	352540	Influenza A virus (A/duck/Hong Kong/562/1979(H10N9))
CY005642.1	70	294	P2	+	221113	Influenza A virus (A/duck/Hong Kong/147/1977(H9N6))
CY005533.1	70	294	P2	+	352554	Influenza A virus (A/duck/Nanchang/1749/1992(H11N2))
CY005395.1	70	294	P2	+	11433	Influenza A virus (A/mallard/Astrakhan/244/1982(H14N6))
AY737305.1	70	294	P2	+	309837	Influenza A virus (A/duck/Guangdong/173/04(H5N1))
AY737297.1	70	294	P2	+	309836	Influenza A virus (A/chicken/Guangdong/178/04(H5N1))
AY737290.1	70	294	P2	+	309834	Influenza A virus (A/chicken/Guangdong/191/04(H5N1))
AY609313.1	70	294	P2	+	279728	Influenza A virus (A/chicken/Guangdong/174/04(H5N1))
AF509141.1	25	249	P2	+	196447	Influenza A virus (A/Duck/Hong Kong/573.4/01 (H5N1))
AF509139.1	25	249	P2	+	196445	Influenza A virus (A/Goose/Hong Kong/76.1/01 (H5N1))
AF509127.1	25	249	P2	+	196451	Influenza A virus (A/Chicken/Hong Kong/751.1/01 (H5N1))
AF509121.1	25	249	P2	+	222144	Influenza A virus (A/Pheasant/HongKong/FY155/01(H5N1))
AF509117.1	25	249	P2	+	196425	Influenza A virus (A/Chicken/Hong Kong/FY77/01 (H5N1))
AY221552.1	25	249	P2	+	222143	Influenza A virus (A/Pheasant/HongKong/FY155/01-MB(H5N1))
AY221549.1	25	249	P2	+	222140	Influenza A virus (A/Chicken/HongKong/NT873.3/01(H5N1))
AY221548.1	25	249	P2	+	222139	Influenza A virus (A/Chicken/HongKong/NT873.3/01-MB(H5N1))
AF370122.1	34	258	P2	+	165512	Influenza A virus (A/goose/Guangdong/3/1997(H5N1))
AF222621.1	37	261	P2	+	138807	Influenza A virus (A/Silky Chicken/Hong Kong/SF44/99(H9N2))
AF222619.1	37	261	P2	+	138805	Influenza A virus (A/Chicken/Hong Kong/FY20/99(H9N2))
AF222617.1	37	261	P2	+	138803	Influenza A virus (A/Quail/Hong Kong/SSP10/99(H9N2))
AF222616.1	37	261	P2	+	138802	Influenza A virus (A/Chicken/Hong Kong/NT16/99(H9N2))
AF222615.1	37	261	P2	+	138801	Influenza A virus (A/Pigeon/Hong Kong/FY6/99(H9N2))
AF222614.1	37	261	P2	+	138800	Influenza A virus (A/Quail/Hong Kong/A17/99(H9N2))
AF261750.1	70	294	P2	+	109995	Influenza A virus (A/chicken/Taiwan/7-5/99(H6N1))
AF216736.1	49	273	P2	+	135661	Influenza A virus (A/environment/Hong Kong/437-10/99 (H5N1))
AF216728.1	49	273	P2	+	135660	Influenza A virus (A/environment/Hong Kong/437-8/99 (H5N1))
AF216712.1	49	273	P2	+	135658	Influenza A virus (A/environment/Hong Kong/437-4/99 (H5N1))
AF250480.1	25	249	P2	+	129781	Influenza A virus (A/Teal/Hong Kong/W312/97(H6N1))
AF250475.1	25	249	P2	+	184011	Influenza A virus (A/Goose/Hong Kong/W217/97(H6N9))
AF250474.1	25	249	P2	+	129776	Influenza A virus (A/Duck/Hong Kong/P54/97(H11N9))
AF250472.1	25	249	P2	+	129775	Influenza A virus (A/Aquatic bird/Hong Kong/M603/98(H11N1))
AF250471.1	25	249	P2	+	129774	Influenza A virus (A/Duck/Hong Kong/T37/97(H11N8))
AF250470.1	25	249	P2	+	129773	Influenza A virus (A/Duck/Hong Kong/T25/97(H11N8))
AF115284.1	25	249	P2	+	107423	Influenza A virus (A/Hong Kong/481/97(H5N1))
AF084278.1	25	249	P2	+	680692	Influenza A virus (A/Hong Kong/485/1997(H5N1))
AF084277.1	25	249	P2	+	88104	Influenza A virus (A/Hong Kong/483/1997(H5N1))
AF084276.1	25	249	P2	+	155218	Influenza A virus (A/Hong Kong/482/97(H5N1))
AF046092.1	58	282	P2	+	130763	Influenza A virus (A/Hong Kong/156/97(H5N1))
AF046084.1	58	282	P2	+	100834	Influenza A virus (A/Chicken/Hong Kong/220/97 (H5N1))
DQ226148.1	25	249	P2	+	354235	Influenza A virus (A/Ck/HK/CSW161/2003(H9N2))
DQ226147.1	25	249	P2	+	354234	Influenza A virus (A/SCk/HK/YU663/2003(H9N2))
DQ232610.1	58	282	P2	+	353253	Influenza A virus (A/duck/Novosibirsk/56/2005(H5N1))
DQ232609.1	58	282	P2	+	353252	Influenza A virus (A/grebe/Novosibirsk/29/2005(H5N1))
AY862661.1	25	249	P2	+	311171	Influenza A virus (A/duck/Korea/S17/03(H6N1))
AY862654.1	25	249	P2	+	311164	Influenza A virus (A/chicken/Korea/S18/03(H9N2))
AY862653.1	25	249	P2	+	311163	Influenza A virus (A/chicken/Korea/S16/03(H9N2))
AY862651.1	25	249	P2	+	311161	Influenza A virus (A/dove/Korea/S14/03(H9N2))
AY862650.1	25	249	P2	+	342222	Influenza A virus (A/duck/Korea/S13/2003(H9N2))
AY862648.1	25	249	P2	+	311158	Influenza A virus (A/chicken/Korea/S5/03(H9N2))
AY862646.1	25	249	P2	+	311156	Influenza A virus (A/silky chicken/Korea/S3/03(H9N2))
AY856864.1	70	294	P2	+	307622	Influenza A virus (A/duck/Shandong/093/2004(H5N1))
AY676040.1	25	249	P2	+	303924	Influenza A virus (A/duck/Korea/ESD1/03(H5N1))
AY676039.1	25	249	P2	+	432073	Influenza A virus (A/chicken/Korea/es/2003(H5N1))
AY676038.1	25	249	P2	+	303925	Influenza A virus (A/egret/Hong Kong/757.2/2003(H5N1))
AY676037.1	25	249	P2	+	303923	Influenza A virus (A/duck/Hong Kong/821/2002(H5N1))
AJ620352.1	53	277	P2	+	258962	Influenza A virus (A/chicken/Germany/R28/03(H7N7))
AJ307074.1	25	249	P2	+	158307	Influenza A virus (A/swine/Cotes d'Armor/604/99(H1N2))
AJ427298.1	25	249	P2	+	183664	Influenza A virus (A/aquatic bird/Hong Kong/399/99(H3N8))
AJ427864.1	25	249	P2	+	216877	Influenza A virus (A/quail/Hong Kong/FY298/00(H9N2))
AJ410554.1	25	249	P2	+	183781	Influenza A virus (A/chukka/Hong Kong/FY295/00(H6N1))
AJ410552.1	25	249	P2	+	183779	Influenza A virus (A/quail/Hong Kong/SF595/00(H6N1))
AJ410551.1	25	249	P2	+	183778	Influenza A virus (A/quail/Hong Kong/SF550/00(H6N1))
AJ410549.1	25	249	P2	+	183782	Influenza A virus (A/quail/Hong Kong/1721-20/99(H6N1))
AJ410548.1	25	249	P2	+	183771	Influenza A virus (A/pheasant/Hong Kong/SH39/99(H6N1))
AF393525.1	59	283	P2	+	166961	Influenza A virus (A/swine/Boxtel/144-15/97(H1N1))
AJ293943.1	23	247	P2	+	164041	Influenza A virus (A/swine/Cote d'Armor/3633/84(H3N2))
AB049161.1	25	249	P2	+	137885	Influenza A virus (A/parakeet/Chiba/1/97(H9N2))
AJ291401.1	70	294	P2	+	88104	Influenza A virus (A/Hong Kong/483/1997(H5N1))
AJ291400.1	70	294	P2	+	130763	Influenza A virus (A/Hong Kong/156/97(H5N1))
AJ291394.1	64	288	P2	+	1342404	Influenza A virus (A/chicken/Pakistan/2/1999(H9N2))
AF098623.1	42	266	P2	+	100853	Influenza A virus (A/Goose/Hong Kong/w355/97 (H5N1))
AF098622.1	42	266	P2	+	100851	Influenza A virus (A/Duck/Hong Kong/y283/97 (H5N1))
AF098621.1	42	266	P2	+	100850	Influenza A virus (A/Duck/Hong Kong/p46/97 (H5N1))
AF098620.1	42	266	P2	+	100838	Influenza A virus (A/chicken/Hong Kong/915/97(H5N1))
AF098619.1	42	266	P2	+	100837	Influenza A virus (A/Chicken/Hong Kong/786/97 (H5N1))
AF098618.1	42	266	P2	+	100836	Influenza A virus (A/Chicken/Hong Kong/728/97 (H5N1))
AF098617.1	42	266	P2	+	100841	Influenza A virus (A/Chicken/Hong Kong/y388/97 (H5N1))
AF144303.1	70	294	P2	+	93838	Influenza A virus (A/goose/Guangdong/1/1996(H5N1))
AF156410.1	27	251	P2	+	106423	Influenza A virus (A/Quail/Hong Kong/AF157/92(H9N2))
AF156407.1	64	288	P2	+	97352	Influenza A virus (A/Quail/Hong Kong/G1/97 (H9N2))
AF156406.1	26	250	P2	+	1342412	Influenza A virus (A/duck/Hong Kong/Y439/1997(H9N2))
AF156405.1	63	287	P2	+	97350	Influenza A virus (A/duck/Hong Kong/Y280/97(H9N2))
AF057293.1	35	259	P2	+	100835	Influenza A virus (A/Chicken/Hong Kong/258/97 (H5N1))
AF028710.1	70	294	P2	+	130763	Influenza A virus (A/Hong Kong/156/97(H5N1))
AF036359.1	70	294	P2	+	130763	Influenza A virus (A/Hong Kong/156/97(H5N1))
U49096.1	35	259	P2	+	380331	Influenza A virus (A/swine/Hong Kong/168/1993(H1N1))
U49095.1	25	249	P2	+	380333	Influenza A virus (A/duck/Hong Kong/717/1979(H1N3))
U49094.1	31	255	P2	+	352554	Influenza A virus (A/duck/Nanchang/1749/1992(H11N2))
L40332.1	63	287	P2	+	382847	Influenza A virus (A/swine/England/195852/1992(H1N1))
M22579.1	70	294	P2	+	384486	Influenza A virus (A/swine/Germany/2/1981(H1N1))
M30764.1	70	294	P2	+	385588	Influenza A virus (A/mallard/Astrakhan/244/1982(N6))
M30749.1	70	294	P2	+	380347	Influenza A virus (A/swine/Netherlands/12/1985(H1N1))
M63772.1	70	294	P2	+	382851	Influenza A virus (A/swine/Italy/839/1989(H1N1))
M63785.1	70	294	P2	+	352564	Influenza A virus (A/mallard/Astrakhan/263/1982(H14N5))
M63782.1	70	294	P2	+	383548	Influenza A virus (A/duck/Beijing/1/1978(H3N6))
M22573.1	70	294	P2	+	352551	Influenza A virus (A/duck/Hong Kong/7/1975(H3N2))
CY005621.1	70	294	P2	+	352544	Influenza A virus (A/duck/Hong Kong/293/1978(H7N2))
CY005555.1	70	294	P2	+	352551	Influenza A virus (A/duck/Hong Kong/7/1975(H3N2))
CY005549.1	70	294	P2	+	352552	Influenza A virus (A/duck/Hong Kong/278/1978(H2N9))
M27517.1	70	294	P2	+	384494	Influenza A virus (A/whale/P.O./19/1976(H1N3))
M30767.1	70	294	P2	+	384510	Influenza A virus (A/tern/South Africa/1961(H5N3))
M63771.1	70	294	P2	+	382848	Influenza A virus (A/swine/Hong Kong/126/1982(H3N2))
CY005737.1	70	296	P2	+	352531	Influenza A virus (A/duck/NZL/160/1976(H1N3))
M22572.1	70	296	P2	+	387228	Influenza A virus (A/equine/Prague/1956(H7N7))
CY005129.1	70	294	P2	+	352602	Influenza A virus (A/ruddy turnstone/DE/2731/1987(H9N1))
CY005122.1	70	294	P2	+	1093538	Influenza A virus (A/laughing gull/Delaware Bay/2718/1987(H9N5))
CY005116.1	70	294	P2	+	352604	Influenza A virus (A/ruddy turnstone/DE/2576/1987(H9N5))
CY004415.1	70	294	P2	+	286264	Influenza A virus (A/red knot/Delaware/2552/1987(H9N5))
CY005809.1	70	294	P2	+	402472	Influenza A virus (A/gull/Maryland/19/1977(H2N9))
CY005300.1	70	294	P2	+	352579	Influenza A virus (A/ruddy turnstone/NJ/842/1989(H11N1))
CY005294.1	70	294	P2	+	352580	Influenza A virus (A/ruddy turnstone/DE/637/1988(H11N9))
CY005282.1	70	294	P2	+	402453	Influenza A virus (A/ruddy turnstone/Delaware/2589/1987(H11N1))
CY004973.1	70	294	P2	+	352627	Influenza A virus (A/herring gull/NJ/406/1989(H5N3))
CY004882.1	70	294	P2	+	1093520	Influenza A virus (A/ruddy turnstone/Delaware/2368/1988(H4N9))
CY004557.1	70	294	P2	+	352681	Influenza A virus (A/herring gull/DE/692/1988(H2N8))
CY004097.1	70	294	P2	+	1261987	Influenza A virus (A/laughing gull/New Jersey/276/1989(H6N8))
CY004091.1	70	294	P2	+	1261982	Influenza A virus (A/knot/Delaware Bay/526/1988(H6N8))
CY003917.1	70	294	P2	+	351037	Influenza A virus (A/herring gull/DE/703/1988(H2N8))
CY003890.1	70	294	P2	+	351034	Influenza A virus (A/sanderling/New Jersey/766/1986(H2N7))
M63777.1	70	294	P2	+	383552	Influenza A virus (A/gull/Maryland/5/1977(H11N9))
DQ360840.1	52	276	P2	+	367770	Influenza A virus (A/Thailand/676/2005(H5N1))
DQ334777.1	25	249	P2	+	365497	Influenza A virus (A/chicken/Thailand/Nontaburi/CK-162/2005(H5N1))
DQ334769.1	25	249	P2	+	365496	Influenza A virus (A/quail/Thailand/Nakhon Pathom/QA-161/2005(H5N1))
DQ334761.1	25	249	P2	+	365495	Influenza A virus (A/chicken/Thailand/Kanchanaburi/CK-160/2005(H5N1))
CY005627.1	70	294	P2	+	352543	Influenza A virus (A/duck/Hong Kong/24/1976(H4N2))
CY005847.1	70	294	P2	+	352515	Influenza A virus (A/mallard/Netherlands/12/2000(H7N3))
CY005565.1	70	294	P2	+	352549	Influenza A virus (A/duck/HK/231/1977(H3N6))
AJ867076.1	32	256	P2	+	303316	Influenza A virus (A/Hatay/2004/(H5N1))
AY590579.2	25	249	P2	+	270485	Influenza A virus (A/chicken/Nakorn-Patom/Thailand/CU-K2/2004(H5N1))
AF222618.1	37	261	P2	+	138804	Influenza A virus (A/pheasant/Hong Kong/SSP11/99(H9N2))
AY972552.1	25	249	P2	+	310538	Influenza A virus (A/tiger/Thailand/CU-T7/2004(H5N1))
AY972548.1	70	294	P2	+	307154	Influenza A virus (A/tiger/Thailand/CU-T3/2004(H5N1))
AY818140.1	25	249	P2	+	311556	Influenza A virus (A/quail/Vietnam/36/04(H5N1))
AY818139.1	25	249	P2	+	311555	Influenza A virus (A/chicken/Vietnam/C58/04(H5N1))
AY818138.1	25	249	P2	+	284218	Influenza A virus (A/Viet Nam/1203/2004(H5N1))
AY627889.1	70	294	P2	+	297793	Influenza A virus (A/Thailand/5(KK-494)/2004(H5N1))
M22344.1	70	294	P2	+	11448	Influenza A virus (A/parrot/Ulster/73(H7N1))
M30765.1	70	294	P2	+	385587	Influenza A virus (A/budgerigar/Hokkaido/1/1977(H4N6))
M24454.1	70	294	P2	+	382839	Influenza A virus (A/mink/Sweden/1984(H10N4))
M63786.1	70	294	P2	+	385585	Influenza A virus (A/equine/Jilin/1/1989(H3N8))
M76607.1	70	294	P2	+	382855	Influenza A virus (A/swine/Wisconsin/1/1967(H1N1))
M22570.1	70	294	P2	+	384483	Influenza A virus (A/swine/Hong Kong/127/1982(H3N2))
CY005841.1	70	294	P2	+	352046	Influenza A virus (A/chicken/Chis/15224/1997(H5N2))
CY005834.1	70	294	P2	+	352045	Influenza A virus (A/chicken/Hidalgo/28159-232/1994(H5N2))
CY005259.1	70	294	P2	+	352585	Influenza A virus (A/shorebird/DE/122/2004(H10N7))
CY005252.1	70	294	P2	+	352586	Influenza A virus (A/mallard/Alberta/208/2000(H10N7))
CY005234.1	70	294	P2	+	352589	Influenza A virus (A/mallard/ALB/196/1996(H10N7))
CY005174.1	70	294	P2	+	352595	Influenza A virus (A/shorebird/DE/261/2003(H9N5))
CY005087.1	70	294	P2	+	402448	Influenza A virus (A/pintail/Alberta/129/1993(H10N7))
CY004949.1	70	294	P2	+	351906	Influenza A virus (A/pintail/Alberta/269/2001(H4N6))
CY004899.1	70	294	P2	+	352634	Influenza A virus (A/blue-winged teal/ALB/136/1990(H4N3))
CY004892.1	70	294	P2	+	352635	Influenza A virus (A/blue-winged teal/ALB/103/1990(H4N5))
CY004856.1	70	294	P2	+	352639	Influenza A virus (A/pintail duck/ALB/623/1985(H4N6))
CY004814.1	70	294	P2	+	352644	Influenza A virus (A/mallard duck/Alberta/581/1983(H4N4))
CY004382.1	70	294	P2	+	352704	Influenza A virus (A/mallard/Alberta/52/1997(H12N5))
CY004355.1	70	294	P2	+	352708	Influenza A virus (A/mallard/Alberta/209/2003(H10N7))
CY005711.1	70	294	P2	+	402468	Influenza A virus (A/red-necked stint/Australia/5745/1981(H12N9))
CY005705.1	70	294	P2	+	402467	Influenza A virus (A/red-necked stint/Australia/4500/1980(H3N8))
CY005700.1	70	294	P2	+	402466	Influenza A virus (A/red-necked stint/Australia/4189/1980(H4N8))
CY005320.1	70	294	P2	+	352576	Influenza A virus (A/mallard/Alberta/125/1999(H11N6))
CY005239.1	70	294	P2	+	402451	Influenza A virus (A/ruddy turnstone/Delaware/76/2000(H10N4))
CY005166.1	70	294	P2	+	352596	Influenza A virus (A/shorebird/DE/68/2003(H9N1))
CY005162.1	70	294	P2	+	352597	Influenza A virus (A/shorebird/DE/66/2003(H9N2))
CY004942.1	70	294	P2	+	352629	Influenza A virus (A/mallard/Alberta/30/2001(H4N8))
CY004936.1	70	294	P2	+	352630	Influenza A virus (A/pintail/Alberta/207/1999(H4N8))
CY004888.1	70	294	P2	+	352636	Influenza A virus (A/blue-winged teal/ALB/67/1990(H4N5))
CY004705.1	70	294	P2	+	352656	Influenza A virus (A/mallard/Alberta/156/2001(H3N8))
CY004518.1	70	294	P2	+	1283631	Influenza A virus (A/coot/Alberta/134/1987(H6N2))
CY004506.1	70	294	P2	+	402435	Influenza A virus (A/mallard/Alberta/267/1996(H1N1))
CY004423.1	70	294	P2	+	1093533	Influenza A virus (A/laughing gull/Delaware Bay/5/2003(H9N1))
CY004307.1	70	294	P2	+	352715	Influenza A virus (A/pintail/Alberta/166/2003(H3N6))
CY004285.1	70	294	P2	+	352719	Influenza A virus (A/shorebird/DE/12/2004(H6N8))
CY004277.1	70	294	P2	+	352720	Influenza A virus (A/mallard/Alberta/154/2003(H6N5))
CY004261.1	70	294	P2	+	352722	Influenza A virus (A/pintail/ALB/179/1993(H6N1))
CY004253.1	70	294	P2	+	352723	Influenza A virus (A/mallard/ALB/199/1992(H6N5))
CY004021.1	70	294	P2	+	352756	Influenza A virus (A/mallard duck/ALB/280/1978(H6N2))
CY004008.1	70	294	P2	+	342146	Influenza A virus (A/blue-winged teal/Alberta/368/1978(H6N8))
CY004002.1	70	294	P2	+	352759	Influenza A virus (A/mallard duck/ALB/250/1978(H6N2))
CY003955.1	70	294	P2	+	352764	Influenza A virus (A/mallard/Alberta/202/1996(H2N5))
CY003947.1	70	294	P2	+	352765	Influenza A virus (A/mallard/Alberta/201/1996(H2N3))
AF285888.1	37	261	P2	+	137611	Influenza A virus (A/swine/Ontario/01911-1/99 (H4N6))
DQ021846.1	25	249	P2	+	333233	Influenza A virus (A/mallard/MN/347/99(H4N8))
DQ021841.1	25	249	P2	+	333234	Influenza A virus (A/mallard/Minnesota/348/2000(H4N6))
DQ021835.1	25	249	P2	+	333185	Influenza A virus (A/mallard/OH/66/99(H6N1))
DQ021830.1	25	249	P2	+	333228	Influenza A virus (A/mallard/MD/R326/98(H6N4))
DQ021829.1	25	249	P2	+	333161	Influenza A virus (A/mallard/MD/F123/98(H6N8))
DQ021827.1	25	249	P2	+	333150	Influenza A virus (A/black duck/MD/M037/98(H6N8))
DQ021824.1	25	249	P2	+	333184	Influenza A virus (A/mallard/Ohio/386/1988(H6N2))
DQ021821.1	25	249	P2	+	333259	Influenza A virus (A/mallard/MN/355803/00(H6))
DQ021820.1	25	249	P2	+	333232	Influenza A virus (A/mallard/MN/346233/00(H6N3))
DQ021813.1	25	249	P2	+	333224	Influenza A virus (A/chicken/NY/13237-6/98(H6N8))
DQ021812.1	25	249	P2	+	402503	Influenza A virus (A/chicken/New York/14677-13/1998(H6N2))
DQ021811.1	25	249	P2	+	333268	Influenza A virus (A/duck/NJ/5832-13/96(H6N8))
DQ021806.1	25	249	P2	+	680594	Influenza A virus (A/pintail/Minnesota/431/1999(H6N2))
DQ021804.1	25	249	P2	+	333186	Influenza A virus (A/mottled duck/LA/38M/87(H6N2))
DQ021800.1	25	249	P2	+	680870	Influenza A virus (A/mallard/Minnesota/31/1998(H6N8))
DQ021799.1	25	249	P2	+	333210	Influenza A virus (A/mallard/MN/284/98(H7N3))
DQ021795.1	25	249	P2	+	333167	Influenza A virus (A/mallard/Minnesota/2/1998(H4N6))
DQ021794.1	25	249	P2	+	333206	Influenza A virus (A/mallard/Minnesota/198/1999(H4N6))
DQ021791.1	25	249	P2	+	680847	Influenza A virus (A/mallard/Minnesota/175/1999(H6N8))
DQ021790.1	25	249	P2	+	680845	Influenza A virus (A/mallard/Minnesota/17/1999(H7N7))
DQ021789.1	25	249	P2	+	680840	Influenza A virus (A/mallard/Minnesota/157/1998(H6N5))
DQ021788.1	25	249	P2	+	333261	Influenza A virus (A/mallard/MN/154/99(H4N8))
DQ021787.1	25	249	P2	+	333198	Influenza A virus (A/mallard/MN/154/98(H6N8))
DQ021785.1	25	249	P2	+	333162	Influenza A virus (A/mallard/MN/107/98(H6N8))
DQ021784.1	25	249	P2	+	680810	Influenza A virus (A/laughing gull/New York/470/2000(H6N4))
AF098624.1	42	266	P2	+	380923	Influenza A virus (A/chicken/Hidalgo/26654-1368/1994(H5N2))
AF156413.1	38	262	P2	+	97396	Influenza A virus (A/Shorebird/Delaware/9/96 (H9N2))
M30751.1	70	294	P2	+	385605	Influenza A virus (A/equine/Kentucky/2/1986(H3N8))
M63784.1	70	294	P2	+	383546	Influenza A virus (A/teal/Iceland/29/1980(H7N7))
CY005245.1	70	294	P2	+	352587	Influenza A virus (A/pintail/Alberta/202/2000(H10N7))
CY005060.1	70	294	P2	+	402447	Influenza A virus (A/mallard duck/Alberta/435/1985(H7N3))
CY003882.1	70	294	P2	+	351033	Influenza A virus (A/mallard duck/Alberta/376/1985(H2N3))
DQ021798.1	25	249	P2	+	680863	Influenza A virus (A/mallard/Minnesota/263/1999(H4N9))
M63761.1	70	294	P2	+	383535	Influenza A virus (A/swine/May/1954(H1N1))
CY005592.1	70	294	P2	+	352547	Influenza A virus (A/duck/Hong Kong/205/1977(H5N3))
AF509142.1	25	249	P2	+	196448	Influenza A virus (A/Duck/Hong Kong/646.3/01 (H5N1))
AF509140.1	25	249	P2	+	196446	Influenza A virus (A/Goose/Hong Kong/ww100/01 (H5N1))
AF509138.1	25	249	P2	+	196444	Influenza A virus (A/Chicken/Hong Kong/893.2/01 (H5N1))
AF509137.1	25	249	P2	+	196443	Influenza A virus (A/Chicken/Hong Kong/891.1/01 (H5N1))
AF509133.1	25	249	P2	+	196439	Influenza A virus (A/Chicken/Hong Kong/867.1/01 (H5N1))
AF509132.1	25	249	P2	+	196452	Influenza A virus (A/Chicken/Hong Kong/866.3/01 (H5N1))
AF509131.1	25	249	P2	+	196438	Influenza A virus (A/Chicken/Hong Kong/858.3/01 (H5N1))
DQ226149.1	25	249	P2	+	292046	Influenza A virus (A/guineafowl/HongKong/NT101/2003(H9N2))
DQ226146.1	25	249	P2	+	354233	Influenza A virus (A/Ck/HK/YU577/2003(H9N2))
DQ226142.1	25	249	P2	+	292037	Influenza A virus (A/chicken/HongKong/NT142/03(H9N2))
CY007454.1	47	271	P2	+	353360	Influenza A virus (A/Canterbury/104/2004(H3N2))
M63781.1	70	294	P2	+	383549	Influenza A virus (A/duck/england/1/1962(H4N6))
CY004510.1	70	294	P2	+	1366246	Influenza A virus (A/mallard/Alberta/201/1998(H1N1))
DQ021839.1	25	249	P2	+	579170	Influenza A virus (A/mallard/Minnesota/371/1998(H4N2))
M30750.1	70	294	P2	+	380340	Influenza A virus (A/equine/London/1416/1973(H7N7))
M22575.1	70	294	P2	+	387222	Influenza A virus (A/equine/Miami/1/1963(H3N8))
AF509136.1	25	249	P2	+	196442	Influenza A virus (A/Chicken/Hong Kong/876.1/01 (H5N1))
AF509134.1	25	249	P2	+	196440	Influenza A virus (A/Chicken/Hong Kong/879.1/01 (H5N1))
AF509130.1	25	249	P2	+	196437	Influenza A virus (A/Chicken/Hong Kong/830.2/01 (H5N1))
AF509125.1	25	249	P2	+	196433	Influenza A virus (A/Chicken/Hong Kong/SF219/01 (H5N1))
AF509124.1	25	249	P2	+	196432	Influenza A virus (A/Pigeon/Hong Kong/SF215/01 (H5N1))
AF509123.1	25	249	P2	+	196450	Influenza A virus (A/Quail/Hong Kong/SF203/01 (H5N1))
AY221555.1	25	249	P2	+	222146	Influenza A virus (A/Chicken/HongKong/YU822.2/01(H5N1))
AY221554.1	25	249	P2	+	222145	Influenza A virus (A/Chicken/HongKong/YU822.2/01-MB(H5N1))
AY684899.1	25	249	P2	+	304365	Influenza A virus (A/black-headed gull/Sweden/5/99(H16N3))
AY684897.1	70	294	P2	+	304359	Influenza A virus (A/black-headed gull/Sweden/1/1999(H13N6))
AY684896.1	70	294	P2	+	304358	Influenza A virus (A/black-headed gull/Netherlands/1/00(H13N8))
AY684898.1	25	249	P2	+	304362	Influenza A virus (A/black-headed gull/Sweden/2/99(H16N3))
M30753.1	70	294	P2	+	385603	Influenza A virus (A/gull/Astrakhan/227/1984(H13N6))
AF156411.1	26	250	P2	+	97358	Influenza A virus (A/Chicken/Korea/38349-p96323/96(H9N2))
AF474070.1	58	284	P2	+	199367	Influenza A virus (A/chicken/California/0139/2001(H6N2))
AF474069.1	58	284	P2	+	199365	Influenza A virus (A/chicken/California/650/2000(H6N2))
CY005416.1	70	294	P2	+	352559	Influenza A virus (A/semi-palmated sandpiper/Brazil/43/1990(H2N1))
CY003963.1	70	294	P2	+	282156	Influenza A virus (A/blue-winged teal/Alberta/16/1997(H2N9))
DQ021814.1	25	249	P2	+	333194	Influenza A virus (A/red knot/NJ/828235/01(H6))
AF098627.1	42	266	P2	+	380916	Influenza A virus (A/chicken/Puebla/14585-622/1994(H5N2))
AF098626.1	42	266	P2	+	380917	Influenza A virus (A/chicken/Puebla/8623-607/1994(H5N2))
CY005004.1	70	294	P2	+	352621	Influenza A virus (A/mallard/Alberta/194/1992(H8N4))
CY022336.1	57	281	P2	+	380341	Influenza A virus (A/swine/Iowa/17672/1988(H1N1))
CY022480.1	51	275	P2	+	441597	Influenza A virus (A/swine/Maryland/23239/1991(H1N1))
CY022408.1	57	281	P2	+	441582	Influenza A virus (A/swine/Tennessee/11/1978(H1N1))
CY022376.1	57	281	P2	+	441576	Influenza A virus (A/swine/Nebraska/123/1977(H1N1))
CY022352.1	57	281	P2	+	441573	Influenza A virus (A/swine/Kentucky/1/1976(H1N1))
CY022272.1	57	281	P2	+	437344	Influenza A virus (A/swine/Tennessee/10/1977(H1N1))
DQ666928.1	70	294	P2	+	388536	Influenza A virus (A/swine/Korea/S5/2005(H1N2))
DQ666936.1	70	294	P2	+	388537	Influenza A virus (A/swine/Korea/S11/2005(H1N2))
CY022136.1	57	281	P2	+	437351	Influenza A virus (A/swine/Tennessee/49/1977(H1N1))
CY022112.1	57	281	P2	+	437345	Influenza A virus (A/swine/Tennessee/19/1977(H1N1))
EF551054.1	25	249	P2	+	442957	Influenza A virus (A/swine/North Carolina/2003(H3N2))
CY014763.1	70	294	P2	+	402487	Influenza A virus (A/turkey/Minnesota/12537/1989(H1N1))
DQ923512.1	25	249	P2	+	402055	Influenza A virus (A/swine/Korea/PZ72-1/2006(H3N1))
DQ469959.1	43	267	P2	+	381529	Influenza A virus (A/Ontario/RV1273/2005(H3N2))
DQ469983.1	43	267	P2	+	381532	Influenza A virus (A/swine/Manitoba/12707/2005(H3N2))
DQ469975.1	43	267	P2	+	381531	Influenza A virus (A/swine/British Columbia/28103/2005(H3N2))
DQ469967.1	43	267	P2	+	381530	Influenza A virus (A/swine/Alberta/14722/2005(H3N2))
DQ145541.1	25	249	P2	+	345582	Influenza A virus (A/swine/Minnesota/00395/2004(H3N1))
AY779262.1	25	249	P2	+	301962	Influenza A virus (A/turkey/Minnesota/764-2/03(H3N2))
AY779261.1	25	249	P2	+	301961	Influenza A virus (A/turkey/North Carolina/12344/03(H3N2))
DQ280217.1	25	249	P2	+	358577	Influenza A virus (A/swine/Ontario/53518/03(H1N1))
DQ280201.1	25	249	P2	+	358576	Influenza A virus (A/swine/Alberta/56626/03(H1N1))
AY129159.1	70	294	P2	+	205005	Influenza A virus (A/Swine/Korea/CY02/2002(H1N2))
CY014753.1	70	294	P2	+	402484	Influenza A virus (A/turkey/Minnesota/799/1980(H6N1))
CY022328.1	57	281	P2	+	441569	Influenza A virus (A/swine/Iowa/3/1985(H1N1))
CY022432.1	57	281	P2	+	382856	Influenza A virus (A/swine/Wisconsin/1915/1988(H1N1))
CY022472.1	57	281	P2	+	441596	Influenza A virus (A/swine/Kansas/3228/1987(H1N1))
CY022464.1	57	281	P2	+	441592	Influenza A virus (A/swine/Wisconsin/8/1980(H1N1))
CY022456.1	57	281	P2	+	441590	Influenza A virus (A/swine/Wisconsin/661/1980(H1N1))
CY022448.1	57	281	P2	+	441589	Influenza A virus (A/swine/Wisconsin/641/1980(H1N1))
CY022440.1	57	281	P2	+	441587	Influenza A virus (A/swine/Wisconsin/2/1970(H1N1))
CY022424.1	57	281	P2	+	441586	Influenza A virus (A/swine/Wisconsin/11/1980(H1N1))
CY022416.1	57	281	P2	+	441585	Influenza A virus (A/swine/Wisconsin/1/1971(H1N1))
CY022400.1	57	281	P2	+	441580	Influenza A virus (A/swine/Tennessee/1/1975(H1N1))
CY022392.1	57	281	P2	+	441579	Influenza A virus (A/swine/Ontario/7/1981(H1N1))
CY022384.1	57	281	P2	+	441578	Influenza A virus (A/swine/Ontario/4/1981(H1N1))
CY022368.1	57	281	P2	+	441575	Influenza A virus (A/swine/Minnesota/5892-7/1979(H1N1))
CY022360.1	57	281	P2	+	441574	Influenza A virus (A/swine/Minnesota/27/1976(H1N1))
CY022344.1	57	281	P2	+	441572	Influenza A virus (A/swine/Illinois/1/1975(H1N1))
CY022304.1	57	281	P2	+	437358	Influenza A virus (A/swine/Tennessee/82/1977(H1N1))
CY022296.1	57	281	P2	+	437356	Influenza A virus (A/swine/Tennessee/79/1977(H1N1))
CY022288.1	57	281	P2	+	437355	Influenza A virus (A/swine/Tennessee/65/1977(H1N1))
CY022280.1	57	281	P2	+	437353	Influenza A virus (A/swine/Tennessee/62/1977(H1N1))
CY022144.1	51	275	P2	+	437354	Influenza A virus (A/swine/Tennessee/64/1977(H1N1))
CY022104.1	57	281	P2	+	437342	Influenza A virus (A/swine/Iowa/4/1976(H1N1))
CY022064.1	57	281	P2	+	437340	Influenza A virus (A/swine/Tennessee/19/1976(H1N1))
CY022072.1	57	281	P2	+	437341	Influenza A virus (A/swine/Iowa/1/1976(H1N1))
CY022048.1	57	281	P2	+	437337	Influenza A virus (A/swine/Tennessee/15/1976(H1N1))
CY022032.1	57	281	P2	+	437335	Influenza A virus (A/swine/Tennessee/3/1976(H1N1))
DQ870895.1	58	282	P2	+	385636	Influenza A virus (A/turkey/Oregon/1971(H7N3))
CY016135.1	55	279	P2	+	370144	Influenza A virus (A/pintail/Ohio/351/1987(H6N2))
CY016127.1	58	282	P2	+	370138	Influenza A virus (A/black duck/Ohio/307/1987(H6N2))
CY015454.1	42	266	P2	+	370143	Influenza A virus (A/mallard/Ohio/344/1987(H6N2))
CY015105.1	70	294	P2	+	380301	Influenza A virus (A/turkey/Ontario/7732/1966(H5N9))
CY015076.1	70	294	P2	+	385586	Influenza A virus (A/chicken/Pennsylvania/1/1983(H5N2))
CY014918.1	70	294	P2	+	1166625	Influenza A virus (A/mallard/New York/66861/1978(H2N3))
CY014774.1	70	294	P2	+	387259	Influenza A virus (A/turkey/Minnesota/501/1978(H6N8))
CY014749.1	70	294	P2	+	402483	Influenza A virus (A/turkey/Minnesota/5/1979(H10N8))
CY014742.1	70	294	P2	+	402481	Influenza A virus (A/mallard duck/Minnesota/19/1979(H10N7))
CY014690.1	70	294	P2	+	402474	Influenza A virus (A/duck/Memphis/546/1974(H11N9))
CY014666.1	70	294	P2	+	385620	Influenza A virus (A/turkey/Wisconsin/1/1966(H9N2))
CY014652.1	70	294	P2	+	402473	Influenza A virus (A/turkey/Massachusetts/3740/1965(H6N2))
CY012835.1	45	269	P2	+	370197	Influenza A virus (A/pintail/Ohio/294/1988(H6N2))
CY009919.1	69	293	P2	+	332747	Influenza A virus (A/swine/Tennessee/25/1977(H1N1))
AY363543.1	25	249	P2	+	253675	Influenza A virus (A/swine/Hong Kong/1144/02(H3N2))
DQ067440.1	70	294	P2	+	385620	Influenza A virus (A/turkey/Wisconsin/1/1966(H9N2))
DQ064447.1	70	294	P2	+	329603	Influenza A virus (A/chicken/Heilongjiang/35/00(H9N2))
DQ280241.1	25	249	P2	+	358578	Influenza A virus (A/swine/Ontario/23866/04(H1N1))
DQ280193.1	25	249	P2	+	358575	Influenza A virus (A/swine/Ontario/57561/03(H1N1))
AY233394.1	33	257	P2	+	222774	Influenza A virus (A/duck/NC/91347/01(H1N2))
AF510857.1	70	294	P2	+	183764	Influenza A virus (A/Puerto Rico/8/34/Mount Sinai(H1N1))
CY021840.1	56	280	P2	+	425525	Influenza A virus (A/Albany/4/1969(H3N2))
CY019918.1	56	280	P2	+	421975	Influenza A virus (A/Albany/3/1969(H3N2))
CY019910.1	56	280	P2	+	421974	Influenza A virus (A/Albany/19/1968(H3N2))
CY019902.1	56	280	P2	+	421973	Influenza A virus (A/Albany/1/1969(H3N2))
CY018928.1	47	271	P2	+	390221	Influenza A virus (A/Western Australia/67/2005(H3N2))
CY015055.1	70	294	P2	+	36418	Influenza A virus (A/chicken/Brescia/1902(H7N7))
CY014994.1	70	294	P2	+	402516	Influenza A virus (A/fowl/Dobson/1927(H7N7))
EF633439.1	47	271	P2	+	447527	Influenza A virus (A/Leningrad/134/47/ts+18/1957(H2N2))
CY022016.1	48	272	P2	+	425591	Influenza A virus (A/Albany/20/1957(H2N2))
CY022000.1	48	272	P2	+	421967	Influenza A virus (A/Albany/4/1967(H2N2))
CY021936.1	48	272	P2	+	425590	Influenza A virus (A/Albany/1/1960(H2N2))
CY021848.1	56	280	P2	+	425530	Influenza A virus (A/Albany/10/1968(H3N2))
CY021816.1	47	271	P2	+	425593	Influenza A virus (A/Albany/1/1958(H2N2))
CY021808.1	48	272	P2	+	425592	Influenza A virus (A/Albany/22/1957(H2N2))
CY021792.1	48	272	P2	+	425589	Influenza A virus (A/Albany/24/1958(H2N2))
CY021600.1	56	280	P2	+	360251	Influenza A virus (A/Memphis/3/1971(H3N2))
CY021120.1	56	280	P2	+	425528	Influenza A virus (A/Albany/6/1970(H3N2))
CY021112.1	56	280	P2	+	425527	Influenza A virus (A/Albany/17/1968(H3N2))
CY021088.1	56	280	P2	+	425550	Influenza A virus (A/Albany/2/1970(H3N2))
CY021072.1	51	275	P2	+	425588	Influenza A virus (A/Albany/3/1958(H2N2))
CY021024.1	47	271	P2	+	421968	Influenza A virus (A/Albany/1/1968(H2N2))
CY020552.1	55	279	P2	+	421963	Influenza A virus (A/Albany/8/1967(H2N2))
CY020544.1	55	279	P2	+	421961	Influenza A virus (A/Albany/1/1959(H2N2))
CY020528.1	47	271	P2	+	416746	Influenza A virus (A/Albany/18/1968(H3N2))
CY020416.1	55	279	P2	+	421969	Influenza A virus (A/Albany/2/1968(H2N2))
CY020392.1	55	279	P2	+	421962	Influenza A virus (A/Albany/6/1967(H2N2))
CY020384.1	55	279	P2	+	421960	Influenza A virus (A/Albany/26/1957(H2N2))
CY020376.1	55	279	P2	+	421958	Influenza A virus (A/Albany/4/1958(H2N2))
CY020320.1	51	275	P2	+	425587	Influenza A virus (A/Albany/2/1958(H2N2))
CY019328.2	50	274	P2	+	416753	Influenza A virus (A/New York/928/2006(H3N2))
CY020136.1	50	274	P2	+	416755	Influenza A virus (A/New York/938/2006(H3N2))
CY020128.1	53	277	P2	+	416755	Influenza A virus (A/New York/938/2006(H3N2))
CY020096.1	50	274	P2	+	416753	Influenza A virus (A/New York/928/2006(H3N2))
CY020088.1	56	280	P2	+	416753	Influenza A virus (A/New York/928/2006(H3N2))
CY020080.1	50	274	P2	+	416752	Influenza A virus (A/New York/923/2006(H3N2))
CY020064.1	56	280	P2	+	416752	Influenza A virus (A/New York/923/2006(H3N2))
CY020008.1	46	270	P2	+	390225	Influenza A virus (A/Western Australia/71/2005(H3N2))
CY019942.1	47	271	P2	+	416753	Influenza A virus (A/New York/928/2006(H3N2))
CY019894.1	56	280	P2	+	421972	Influenza A virus (A/Albany/11/1968(H3N2))
CY019862.1	56	280	P2	+	416755	Influenza A virus (A/New York/938/2006(H3N2))
CY019838.1	47	271	P2	+	416753	Influenza A virus (A/New York/928/2006(H3N2))
CY019830.1	47	271	P2	+	416752	Influenza A virus (A/New York/923/2006(H3N2))
CY019024.1	32	256	P2	+	411208	Influenza A virus (A/Queensland/54/2005(H3N2))
CY017992.1	47	271	P2	+	411206	Influenza A virus (A/Queensland/52/2005(H3N2))
CY017984.1	46	270	P2	+	411205	Influenza A virus (A/Queensland/51/2005(H3N2))
CY017622.1	50	274	P2	+	411211	Influenza A virus (A/Queensland/57/2005(H3N2))
CY017110.1	47	271	P2	+	390232	Influenza A virus (A/Western Australia/79/2005(H3N2))
CY017102.1	50	274	P2	+	390230	Influenza A virus (A/Western Australia/76/2005(H3N2))
CY016982.1	42	266	P2	+	390223	Influenza A virus (A/Western Australia/69/2005(H3N2))
CY015084.1	70	294	P2	+	402527	Influenza A virus (A/chicken/Scotland/1959(H5N1))
CY015068.1	70	294	P2	+	402526	Influenza A virus (A/turkey/England/1963(H7N3))
CY014979.1	70	294	P2	+	387161	Influenza A virus (A/Japan/305/1957(H2N2))
CY014705.1	70	294	P2	+	387205	Influenza A virus (A/duck/Chabarovsk/1610/1972 (H3N8))
CY014650.1	70	294	P2	+	385590	Influenza A virus (A/duck/Czechoslovakia/1956(H4N6))
CY014162.1	47	271	P2	+	394776	Influenza A virus (A/New York/7/2006(H3N2))
CY014042.1	50	274	P2	+	383291	Influenza A virus (A/Otago/1/2005(H3N2))
CY013235.1	56	280	P2	+	394779	Influenza A virus (A/New York/5/2006(H3N2))
CY012795.1	56	280	P2	+	394782	Influenza A virus (A/New York/4/2006(H3N2))
CY012763.1	56	280	P2	+	385717	Influenza A virus (A/New York/777/1993(H3N2))
CY011123.1	47	271	P2	+	370128	Influenza A virus (A/Northern Territory/60/1968(H3N2))
DQ508882.1	25	249	P2	+	381515	Influenza A virus (A/Taiwan/1964(H2N2))
DQ508842.1	25	249	P2	+	387161	Influenza A virus (A/Japan/305/1957(H2N2))
CY009359.1	46	270	P2	+	370126	Influenza A virus (A/England/1972(H3N2))
CY010343.1	57	281	P2	+	363163	Influenza A virus (A/Canterbury/144/2001(H1N1))
CY009935.1	47	271	P2	+	353451	Influenza A virus (A/Canterbury/125/2005(H3N2))
AY363534.1	25	249	P2	+	253680	Influenza A virus (A/swine/Hong Kong/411/02(H3N2))
AY936881.1	25	249	P2	+	317652	Influenza A virus (A/Hong Kong/2/68(H3N2))
CY002499.1	47	271	P2	+	383586	Influenza A virus (A/Memphis/1/1971(H3N2))
CY009039.1	47	271	P2	+	353445	Influenza A virus (A/Canterbury/34/2005(H3N2))
CY008639.1	47	271	P2	+	353479	Influenza A virus (A/Canterbury/258/2005(H3N2))
AJ628067.1	70	294	P2	+	137578	Influenza A virus (A/England/939/69 x A/PR/8/34)
EF634341.1	25	249	P2	+	445789	Influenza A virus (A/mallard/Hei Longjiang/131/2006(H6N2))
EF592496.1	25	249	P2	+	442301	Influenza A virus (A/mallard/SanJiang/151/2006(H6N2))
AB300441.1	25	249	P2	+	435950	Influenza A virus (A/swan/Hokkaido/51/1996(H5N3))
AB300436.1	25	249	P2	+	435948	Influenza A virus (A/duck/Hokkaido/84/2002(H5N3))
AB256707.1	25	249	P2	+	380144	Influenza A virus (A/chicken/Yokohama/aq45/2002(H9N2))
AB256667.1	25	249	P2	+	380137	Influenza A virus (A/chicken/Osaka/aq48/97(H9N2))
EF155176.1	25	249	P2	+	417806	Influenza A virus (A/quail/Shantou/5/2004(H9N2))
EF155172.1	25	249	P2	+	417794	Influenza A virus (A/quail/Shantou/3856/2003(H9N2))
EF155170.1	25	249	P2	+	417790	Influenza A virus (A/quail/Shantou/3700/2003(H9N2))
EF155166.1	25	249	P2	+	417779	Influenza A virus (A/quail/Shantou/2615/2003(H9N2))
EF155165.1	25	249	P2	+	417778	Influenza A virus (A/quail/Shantou/2608/2003(H9N2))
EF155164.1	25	249	P2	+	417769	Influenza A virus (A/quail/Shantou/1978/2003(H9N2))
EF155162.1	25	249	P2	+	417749	Influenza A virus (A/quail/Shantou/1140/2003(H9N2))
EF155159.1	25	249	P2	+	417759	Influenza A virus (A/quail/Shantou/149/2003(H9N2))
EF155148.1	25	249	P2	+	417809	Influenza A virus (A/quail/Shantou/5675/2001(H9N2))
EF155147.1	25	249	P2	+	417808	Influenza A virus (A/quail/Shantou/5663/2001(H9N2))
EF155144.1	25	249	P2	+	417799	Influenza A virus (A/quail/Shantou/4179/2001(H9N2))
EF155139.1	25	249	P2	+	417757	Influenza A virus (A/quail/Shantou/1461/2001(H9N2))
EF155138.1	25	249	P2	+	417756	Influenza A virus (A/quail/Shantou/1425/2001(H9N2))
AB286876.1	25	249	P2	+	415602	Influenza A virus (A/duck/Hokkaido/120/2001(H6N2))
EF124459.1	25	249	P2	+	407430	Influenza A virus (A/chicken/Guiyang/3570/2005(H5N1))
EF124458.1	25	249	P2	+	407715	Influenza A virus (A/goose/Guiyang/3422/2005(H5N1))
EF124457.1	25	249	P2	+	407573	Influenza A virus (A/duck/Guiyang/3242/2005(H5N1))
EF124456.1	25	249	P2	+	407425	Influenza A virus (A/chicken/Guiyang/3055/2005(H5N1))
EF124455.1	25	249	P2	+	407566	Influenza A virus (A/duck/Guiyang/3009/2005(H5N1))
EF124454.1	25	249	P2	+	407586	Influenza A virus (A/duck/Guiyang/3996/2005(H5N1))
EF124453.1	25	249	P2	+	407582	Influenza A virus (A/duck/Guiyang/3834/2005(H5N1))
EF124363.1	25	249	P2	+	407798	Influenza A virus (A/pheasant/Shantou/2239/2006(H5N1))
EF101752.1	70	294	P2	+	411157	Influenza A virus (A/Thailand/271/2005(H1N1))
DQ997078.1	70	294	P2	+	404189	Influenza A virus (A/swine/Anhui/cb/2004(H5N1))
DQ997264.1	70	294	P2	+	404190	Influenza A virus (A/swine/Guangxi/wz/2004(H5N1))
DQ997158.1	70	294	P2	+	404154	Influenza A virus (A/chicken/Hubei/wo/2003(H5N1))
DQ997135.1	70	294	P2	+	404151	Influenza A virus (A/chicken/Hubei/wl/1997(H5N1))
DQ997126.1	70	294	P2	+	404150	Influenza A virus (A/chicken/Hubei/wk/1997(H5N1))
DQ997507.1	32	256	P2	+	404136	Influenza A virus (A/chicken/Beijing/ne/1999(H9N2))
DQ997113.1	70	294	P2	+	404148	Influenza A virus (A/chicken/Hubei/wi/1997(H5N1))
DQ376760.1	70	294	P2	+	371233	Influenza A virus (A/chicken/Taiwan/0204/05(H6N1))
DQ376757.1	70	294	P2	+	371230	Influenza A virus (A/chicken/Taiwan/ch1006/04(H6N1))
DQ376754.1	70	294	P2	+	371227	Influenza A virus (A/duck/Taiwan/A68/03(H6N1))
AY664731.1	25	249	P2	+	292047	Influenza A virus (A/guineafowl/HongKong/NT184/03(H9N2))
AY363540.1	25	249	P2	+	253687	Influenza A virus (A/swine/Hong Kong/7982/00(H3N2))
AY363538.1	25	249	P2	+	253683	Influenza A virus (A/swine/Hong Kong/5200/99(H3N2))
AY363537.1	25	249	P2	+	253682	Influenza A virus (A/swine/Hong Kong/5190/99(H3N2))
AY651526.1	25	249	P2	+	284209	Influenza A virus (A/grey heron/HK/861.1/2002(H5N1))
DQ064458.1	70	294	P2	+	329612	Influenza A virus (A/chicken/Shandong/7/96(H9N2))
DQ064455.1	70	294	P2	+	329610	Influenza A virus (A/duck/Nanjing/2/97(H9N2))
DQ064454.1	70	294	P2	+	197588	Influenza A virus (A/duck/Nanjing/1/97(H9N2))
DQ064444.1	70	294	P2	+	329600	Influenza A virus (A/chicken/Guangxi/10/99(H9N2))
DQ064441.1	70	294	P2	+	329597	Influenza A virus (A/chicken/Guangdong/5/97(H9N2))
AY496851.1	25	249	P2	+	255216	Influenza A virus (A/chicken/Mudanjiang/0823/2000(H9N2))
AF508616.1	25	249	P2	+	197588	Influenza A virus (A/duck/Nanjing/1/97(H9N2))
AF508612.1	25	249	P2	+	197584	Influenza A virus (A/Chicken/Sichuan/5/97(H9N2))
AF508609.1	25	249	P2	+	197581	Influenza A virus (A/Chicken/Heilongjiang/10/97(H9N2))
AF508607.1	25	249	P2	+	197579	Influenza A virus (A/Chicken/Guangdong/11/97(H9N2))
CY009383.1	43	267	P2	+	374437	Influenza A virus (A/swine/Spain/39139/2002(H3N2))
AF523426.1	64	288	P2	+	210673	Influenza A virus (A/Duck/Shantou/2030/00(H9N1))
AF523425.1	28	252	P2	+	210672	Influenza A virus (A/Duck/Shantou/1588/00(H9N1))
AF523422.1	61	285	P2	+	210668	Influenza A virus (A/duck/Hong Kong/552/79(H9N2))
AF523421.1	25	249	P2	+	210667	Influenza A virus (A/duck/Hong Kong/289/78(H9N2))
AF523412.1	25	249	P2	+	210664	Influenza A virus (A/wild duck/Shantou/4808/01(H9N2))
AF523411.1	58	282	P2	+	210663	Influenza A virus (A/Duck/Shantou/2134/00(H9N2))
AF523410.1	34	258	P2	+	210665	Influenza A virus (A/Duck/Shantou/1043/00(H9N2))
DQ095685.1	25	249	P2	+	336245	Influenza A virus (A/Chicken/Yunnan/493/05(H5N1))
DQ095684.1	25	249	P2	+	336244	Influenza A virus (A/Chicken/Yunnan/447/05(H5N1))
DQ321092.1	25	249	P2	+	365088	Influenza A virus (A/chicken/Guangxi/2461/2004(H5N1))
EF633615.1	25	249	P2	+	587884	Influenza A virus (A/Sydney/5/1997(H3N2))
CY021960.1	52	276	P2	+	370124	Influenza A virus (A/New Jersey/1976(H1N1))
EF190975.1	70	294	P2	+	437607	Influenza A virus (A/hvPR8/34(H1N1))
EF190983.1	70	294	P2	+	437606	Influenza A virus (A/lvPR8/34(H1N1))
CY021696.1	48	272	P2	+	416735	Influenza A virus (A/Memphis/15/2000(H1N1))
CY020632.1	50	274	P2	+	431927	Influenza A virus (A/chicken/Afghanistan/1573-65/2006(H5N1))
CY020472.1	50	274	P2	+	425570	Influenza A virus (A/Phila/1935(H1N1))
CY020448.1	50	274	P2	+	425562	Influenza A virus (A/Henry/1936(H1N1))
CY019958.1	48	272	P2	+	425553	Influenza A virus (A/Alaska/1935(H1N1))
EF063528.1	70	294	P2	+	418427	Influenza A virus (A/chicken/Dubai/339/2001(H9N2))
CY017302.1	48	272	P2	+	383042	Influenza A virus (A/New York/701/1995(H3N2))
DQ874877.1	55	279	P2	+	132504	Influenza A virus (A/X-31(H3N2))
DQ852602.1	58	282	P2	+	394195	Influenza A virus (A/grebe/Tyva/Tyv06-2/06(H5N1))
CY012371.1	56	280	P2	+	383215	Influenza A virus (A/Waikato/115/2003(H3N2))
CY009447.1	57	281	P2	+	211044	Influenza A virus (A/Puerto Rico/8/1934(H1N1))
CY006174.1	70	294	P2	+	342511	Influenza A virus (A/New York/447/2001(H1N1))
CY003483.1	70	294	P2	+	342510	Influenza A virus (A/New York/446/2001(H1N1))
CY003027.1	70	294	P2	+	327199	Influenza A virus (A/New York/341/2001(H1N1))
CY003011.1	69	293	P2	+	319860	Influenza A virus (A/New York/241/2001(H1N1))
AY936882.1	25	249	P2	+	211044	Influenza A virus (A/Puerto Rico/8/1934(H1N1))
DQ064442.1	70	294	P2	+	329598	Influenza A virus (A/chicken/Guangdong/56/01(H9N2))
CY009327.1	57	281	P2	+	385612	Influenza A virus (A/Melbourne/1935(H1N1))
LC120392.1	70	294	P2	+	211044	Influenza A virus (A/Puerto Rico/8/1934(H1N1))
CY008727.1	47	271	P2	+	360270	Influenza A virus (A/Memphis/5/1988(H3N2))
DQ321120.1	25	249	P2	+	365116	Influenza A virus (A/grey heron/Hong Kong/728/2004(H5N1))
CY001555.1	47	271	P2	+	319840	Influenza A virus (A/New York/215/2003(H3N2))
CY015022.1	70	294	P2	+	402520	Influenza A virus (A/chicken/Victoria/1985(H7N7))
CY022584.1	51	275	P2	+	444821	Influenza A virus (A/Auckland/619/2005(H1N1))
CY022568.1	56	280	P2	+	444814	Influenza A virus (A/Auckland/612/2002(H3N2))
CY022560.1	56	280	P2	+	444811	Influenza A virus (A/Auckland/609/2002(H3N2))
CY022552.1	56	280	P2	+	444810	Influenza A virus (A/Auckland/608/2002(H3N2))
CY022544.1	49	273	P2	+	444808	Influenza A virus (A/Auckland/606/2001(H1N1))
CY022536.1	51	275	P2	+	444807	Influenza A virus (A/Auckland/605/2001(H1N1))
CY022528.1	56	280	P2	+	444804	Influenza A virus (A/Auckland/602/2001(H3N2))
CY022512.1	48	272	P2	+	444793	Influenza A virus (A/Auckland/590/2000(H1N1))
CY022504.1	56	280	P2	+	444791	Influenza A virus (A/Auckland/588/2000(H3N2))
CY022496.1	48	272	P2	+	444790	Influenza A virus (A/Auckland/587/2000(H1N1))
EF675034.1	40	264	P2	+	444675	Influenza A virus (A/Hessen/16/04(H3N2))
EF675033.1	40	264	P2	+	444674	Influenza A virus (A/Hamburg/1/04(H3N2))
EF675027.1	37	261	P2	+	444665	Influenza A virus (A/Bayern/8/2003(H3N2))
EF675026.1	40	264	P2	+	444678	Influenza A virus (A/Mecklenburg-Vorpommern/7/02(H3N2))
EF675025.1	37	261	P2	+	444677	Influenza A virus (A/Hessen/2/02(H3N2))
EF675024.1	40	264	P2	+	444672	Influenza A virus (A/Berlin/43/02(H3N2))
EF675023.1	40	264	P2	+	444669	Influenza A virus (A/Berlin/3/02(H3N2))
EF675022.1	40	264	P2	+	444664	Influenza A virus (A/Bayern/16/2002(H3N2))
EF675021.1	37	261	P2	+	444692	Influenza A virus (A/Thueringen/169/00(H3N2))
EF675020.1	37	261	P2	+	444687	Influenza A virus (A/Sachsen-Anhalt/19/99(H3N2))
EF675018.1	37	261	P2	+	444685	Influenza A virus (A/Saarland/10/00(H3N2))
EF675017.1	37	261	P2	+	444682	Influenza A virus (A/Niedersachsen/56/00(H3N2))
EF675016.1	37	261	P2	+	444679	Influenza A virus (A/Mecklenburg-Vorpommern/9/99(H3N2))
EF675012.1	40	264	P2	+	444668	Influenza A virus (A/Berlin/199/99(H3N2))
EF674942.1	40	264	P2	+	444673	Influenza A virus (A/Berlin/90/98(H3N2))
CY022208.1	56	280	P2	+	444816	Influenza A virus (A/Auckland/614/2002(H3N2))
CY022200.1	56	280	P2	+	444815	Influenza A virus (A/Auckland/613/2002(H3N2))
CY022192.1	56	280	P2	+	444813	Influenza A virus (A/Auckland/611/2002(H3N2))
CY022184.1	56	280	P2	+	444809	Influenza A virus (A/Auckland/607/2001(H3N2))
CY022176.1	48	272	P2	+	444785	Influenza A virus (A/Auckland/582/2000(H1N1))
CY022168.1	48	272	P2	+	444784	Influenza A virus (A/Auckland/581/2000(H1N1))
CY022160.1	48	272	P2	+	444783	Influenza A virus (A/Auckland/580/2000(H1N1))
CY022152.1	48	272	P2	+	444782	Influenza A virus (A/Auckland/579/2000(H1N1))
CY022096.1	48	272	P2	+	425581	Influenza A virus (A/Albany/13/1951(H1N1))
CY022024.1	48	272	P2	+	425579	Influenza A virus (A/Albany/14/1951(H1N1))
CY021976.1	48	272	P2	+	416719	Influenza A virus (A/Memphis/1/1987(H1N1))
EF566033.1	70	294	P2	+	437859	Influenza A virus (A/Sydney/274/2000(H3N2))
EF566032.1	70	294	P2	+	437815	Influenza A virus (A/Christchurch/39/2000(H3N2))
CY021944.1	56	280	P2	+	425523	Influenza A virus (A/Albany/1/1976(H3N2))
CY021928.1	56	280	P2	+	425535	Influenza A virus (A/South Australia/47/2000(H3N2))
CY021920.1	47	271	P2	+	425534	Influenza A virus (A/South Australia/16/2000(H3N2))
CY021912.1	51	275	P2	+	425576	Influenza A virus (A/USSR/46/1979(H1N1))
CY021904.1	48	272	P2	+	421957	Influenza A virus (A/Albany/1618/1951(H1N1))
CY021832.1	47	271	P2	+	425524	Influenza A virus (A/Albany/15/1976(H3N2))
CY021824.1	48	272	P2	+	425580	Influenza A virus (A/Albany/12/1951(H1N1))
CY021800.1	48	272	P2	+	425578	Influenza A virus (A/Albany/20/1978(H1N1))
CY021784.1	25	249	P2	+	425541	Influenza A virus (A/South Australia/81/2000(H3N2))
CY021776.1	56	280	P2	+	425539	Influenza A virus (A/South Australia/72/2000(H3N2))
CY021760.1	48	272	P2	+	425585	Influenza A virus (A/South Australia/51/2005(H1N1))
CY021744.1	56	280	P2	+	425532	Influenza A virus (A/South Australia/11/2000(H3N2))
CY021736.1	54	278	P2	+	425573	Influenza A virus (A/New York/2924-1/1986(H1N1))
CY021728.1	48	272	P2	+	425567	Influenza A virus (A/Memphis/1/1984(H1N1))
CY021712.1	54	278	P2	+	425551	Influenza A virus (A/AA/Huston/1945(H1N1))
CY021704.1	46	270	P2	+	421956	Influenza A virus (A/Albany/4836/1950(H1N1))
CY021040.1	48	272	P2	+	425559	Influenza A virus (A/Christ's Hospital/157/1982(H1N1))
CY021104.1	56	280	P2	+	425522	Influenza A virus (A/Albany/4/1977(H3N2))
CY021096.1	56	280	P2	+	425521	Influenza A virus (A/Albany/20/1974(H3N2))
CY021080.1	50	274	P2	+	425549	Influenza A virus (A/Albany/42/1975(H3N2))
CY021056.1	51	275	P2	+	425566	Influenza A virus (A/Malaya/302/1954(H1N1))
CY021032.1	48	272	P2	+	425555	Influenza A virus (A/Baylor/4052/1981(H1N1))
CY021008.1	48	272	P2	+	416734	Influenza A virus (A/Memphis/15/1996(H1N1))
CY020576.1	48	272	P2	+	425574	Influenza A virus (A/Tientsin/78/1977(H1N1))
CY020568.1	46	270	P2	+	425572	Influenza A virus (A/Texas/2922-3/1986(H1N1))
CY020512.1	34	258	P2	+	383099	Influenza A virus (A/Wellington/6/2000(H1N1))
CY020496.1	56	280	P2	+	425542	Influenza A virus (A/Queensland/6/2000(H3N2))
CY020488.1	46	270	P2	+	425575	Influenza A virus (A/Tonga/14/1984(H1N1))
CY020464.1	51	275	P2	+	425563	Influenza A virus (A/Iowa/1943(H1N1))
CY020456.1	51	275	P2	+	393562	Influenza A virus (A/India/6263/1980(H1N1))
CY020432.1	48	272	P2	+	421953	Influenza A virus (A/Western Australia/22/2001(H1N1))
CY020424.1	49	273	P2	+	421952	Influenza A virus (A/Western Australia/21/2001(H1N1))
CY020336.1	46	270	P2	+	360267	Influenza A virus (A/Memphis/3/1986(H3N2))
CY020328.1	46	270	P2	+	360260	Influenza A virus (A/Memphis/16/1978(H3N2))
CY020312.1	56	280	P2	+	425543	Influenza A virus (A/Queensland/10/2000(H3N2))
CY020296.1	48	272	P2	+	393560	Influenza A virus (A/Brazil/11/1978(H1N1))
CY020288.1	50	274	P2	+	425552	Influenza A virus (A/AA/Marton/1943(H1N1))
CY020280.1	48	272	P2	+	421950	Influenza A virus (A/Western Australia/19/2001(H1N1))
CY020272.1	52	276	P2	+	421949	Influenza A virus (A/Western Australia/18/2001(H1N1))
CY020264.1	52	276	P2	+	416736	Influenza A virus (A/Memphis/1/2001(H1N1))
CY020256.1	48	272	P2	+	416733	Influenza A virus (A/Memphis/14/1996(H1N1))
CY020224.1	56	280	P2	+	425548	Influenza A virus (A/Albany/14/1978(H3N2))
CY020216.1	56	280	P2	+	425533	Influenza A virus (A/South Australia/15/2000(H3N2))
CY020208.1	56	280	P2	+	425546	Influenza A virus (A/New South Wales/19/1999(H3N2))
CY020192.1	29	253	P2	+	425569	Influenza A virus (A/New Zealand/7/1983(H1N1))
CY020184.1	46	270	P2	+	384519	Influenza A virus (A/Maryland/2/1980(H1N1))
CY020176.1	48	272	P2	+	425565	Influenza A virus (A/Lackland/7/1978(H1N1))
CY020168.1	48	272	P2	+	393561	Influenza A virus (A/Lackland/3/1978(H1N1))
CY020160.1	46	270	P2	+	421954	Influenza A virus (A/Western Australia/77/2005(H1N1))
CY020032.1	25	249	P2	+	411198	Influenza A virus (A/Queensland/44/2004(H3N2))
CY020024.1	47	271	P2	+	400324	Influenza A virus (A/South Australia/80/2000(H3N2))
CY020016.1	56	280	P2	+	400306	Influenza A virus (A/South Australia/49/2000(H3N2))
CY020000.1	48	272	P2	+	417285	Influenza A virus (A/Waikato/17/2005(H1N1))
CY019992.1	53	277	P2	+	383118	Influenza A virus (A/Wellington/21/2000(H3N2))
CY019984.1	47	271	P2	+	363026	Influenza A virus (A/Canterbury/50/2000(H3N2))
CY019974.1	48	272	P2	+	425571	Influenza A virus (A/Roma/1949(H1N1))
CY019966.1	48	272	P2	+	425554	Influenza A virus (A/Arizona/14/1978(H1N1))
CY019950.1	47	271	P2	+	421955	Influenza A virus (A/Albany/4835/1948(H1N1))
CY019934.1	56	280	P2	+	421971	Influenza A virus (A/Western Australia/34/2002(H3N2))
CY019926.1	30	254	P2	+	421951	Influenza A virus (A/Western Australia/20/2001(H1N1))
CY019886.1	29	253	P2	+	416724	Influenza A virus (A/Memphis/5/2003(H1N1))
CY019870.1	48	272	P2	+	416732	Influenza A virus (A/Memphis/13/1996(H1N1))
CY019806.1	34	258	P2	+	416731	Influenza A virus (A/Memphis/11/1996(H1N1))
CY019798.1	47	271	P2	+	416730	Influenza A virus (A/Memphis/10/1996(H1N1))
CY019790.1	46	270	P2	+	416728	Influenza A virus (A/Memphis/6/1996(H1N1))
CY019782.1	35	259	P2	+	416721	Influenza A virus (A/Memphis/4/1987(H1N1))
CY019774.1	42	266	P2	+	416720	Influenza A virus (A/Memphis/3/1987(H1N1))
CY019758.1	48	272	P2	+	416713	Influenza A virus (A/Memphis/49/1983(H1N1))
CY019742.1	50	274	P2	+	368716	Influenza A virus (A/Memphis/1/1979(H1N1))
CY019208.1	41	265	P2	+	363113	Influenza A virus (A/Canterbury/05/2001(H1N1))
EF063525.1	25	249	P2	+	418431	Influenza A virus (A/quail/Dubai/302/2000(H9N2))
EF063524.1	70	294	P2	+	418430	Influenza A virus (A/quail/Dubai/301/2000(H9N2))
CY019136.1	46	270	P2	+	416729	Influenza A virus (A/Memphis/7/1996(H1N1))
CY019128.1	46	270	P2	+	416727	Influenza A virus (A/Memphis/5/1996(H1N1))
CY019112.1	48	272	P2	+	416725	Influenza A virus (A/Memphis/2/1996(H1N1))
CY019104.1	48	272	P2	+	416718	Influenza A virus (A/Memphis/12/1986(H1N1))
CY019008.1	46	270	P2	+	411195	Influenza A virus (A/Queensland/41/2004(H3N2))
CY019000.1	39	263	P2	+	411189	Influenza A virus (A/Queensland/35/2003(H3N2))
CY018976.1	56	280	P2	+	411185	Influenza A virus (A/Queensland/31/2003(H3N2))
CY018968.1	47	271	P2	+	411184	Influenza A virus (A/Queensland/30/2002(H3N2))
CY018960.1	47	271	P2	+	411169	Influenza A virus (A/Queensland/14/2001(H3N2))
CY017960.1	27	251	P2	+	411196	Influenza A virus (A/Queensland/42/2004(H3N2))
CY017952.1	46	270	P2	+	411194	Influenza A virus (A/Queensland/40/2003(H3N2))
CY017936.1	46	270	P2	+	411191	Influenza A virus (A/Queensland/37/2003(H3N2))
CY017928.1	47	271	P2	+	411183	Influenza A virus (A/Queensland/29/2002(H3N2))
CY017920.1	40	264	P2	+	411182	Influenza A virus (A/Queensland/28/2002(H3N2))
CY017912.1	56	280	P2	+	411181	Influenza A virus (A/Queensland/27/2002(H3N2))
CY017904.1	46	270	P2	+	411177	Influenza A virus (A/Queensland/22/2002(H3N2))
CY017896.1	51	275	P2	+	411174	Influenza A virus (A/Queensland/19/2001(H3N2))
CY017888.1	50	274	P2	+	411164	Influenza A virus (A/Queensland/7/2000(H3N2))
CY017502.1	54	278	P2	+	411170	Influenza A virus (A/Queensland/15/2001(H3N2))
CY017598.1	47	271	P2	+	411202	Influenza A virus (A/Queensland/48/2004(H3N2))
CY017590.1	25	249	P2	+	411201	Influenza A virus (A/Queensland/47/2004(H3N2))
CY017566.1	39	263	P2	+	411187	Influenza A virus (A/Queensland/33/2003(H3N2))
CY017558.1	50	274	P2	+	411180	Influenza A virus (A/Queensland/26/2002(H3N2))
CY017550.1	46	270	P2	+	411179	Influenza A virus (A/Queensland/24/2002(H3N2))
CY017534.1	46	270	P2	+	411176	Influenza A virus (A/Queensland/21/2002(H3N2))
CY017526.1	50	274	P2	+	411175	Influenza A virus (A/Queensland/20/2001(H3N2))
CY017518.1	50	274	P2	+	411173	Influenza A virus (A/Queensland/18/2001(H3N2))
CY017510.1	50	274	P2	+	411171	Influenza A virus (A/Queensland/16/2001(H3N2))
CY017494.1	56	280	P2	+	411168	Influenza A virus (A/Queensland/12/2001(H3N2))
CY017486.1	47	271	P2	+	411167	Influenza A virus (A/Queensland/11/2001(H3N2))
CY017478.1	50	274	P2	+	411166	Influenza A virus (A/Queensland/9/2000(H3N2))
CY017470.1	47	271	P2	+	411165	Influenza A virus (A/Queensland/8/2000(H3N2))
CY017462.1	50	274	P2	+	411163	Influenza A virus (A/Queensland/5/2000(H3N2))
CY017454.1	50	274	P2	+	411161	Influenza A virus (A/Queensland/3/2000(H3N2))
CY017446.1	53	277	P2	+	411160	Influenza A virus (A/Queensland/2/2000(H3N2))
CY017398.1	47	271	P2	+	400323	Influenza A virus (A/South Australia/77/2000(H3N2))
CY017390.1	50	274	P2	+	400321	Influenza A virus (A/South Australia/75/2000(H3N2))
CY017374.1	34	258	P2	+	394778	Influenza A virus (A/New York/8/2006(H1N1))
CY017366.1	42	266	P2	+	378142	Influenza A virus (A/Memphis/20/1978(H1N1))
CY017358.1	56	280	P2	+	390179	Influenza A virus (A/Western Australia/24/2002(H3N2))
CY017342.1	25	249	P2	+	390167	Influenza A virus (A/Western Australia/7/2000(H3N2))
CY017326.1	47	271	P2	+	390161	Influenza A virus (A/Western Australia/1/2000(H3N2))
CY017318.1	34	258	P2	+	383275	Influenza A virus (A/Waikato/4/2005(H1N1))
CY017310.1	48	272	P2	+	383045	Influenza A virus (A/New York/704/1994(H3N2))
CY017294.1	48	272	P2	+	383022	Influenza A virus (A/New York/681/1995(H3N2))
CY017286.1	48	272	P2	+	383021	Influenza A virus (A/New York/680/1995(H3N2))
CY017262.1	50	274	P2	+	411159	Influenza A virus (A/Queensland/1/2000(H3N2))
CY017166.1	56	280	P2	+	400307	Influenza A virus (A/South Australia/52/2000(H3N2))
CY017126.1	42	266	P2	+	400338	Influenza A virus (A/New South Wales/24/1999(H1N1))
CY017118.1	57	281	P2	+	394783	Influenza A virus (A/New York/C1/2003(H1N2))
CY017094.1	47	271	P2	+	390187	Influenza A virus (A/Western Australia/32/2002(H3N2))
CY017086.1	56	280	P2	+	390182	Influenza A virus (A/Western Australia/27/2002(H3N2))
CY016974.1	43	267	P2	+	383108	Influenza A virus (A/Wellington/24/2000(H1N1))
CY016966.1	46	270	P2	+	382994	Influenza A virus (A/New York/633/1995(H1N1))
CY016774.1	50	274	P2	+	400320	Influenza A virus (A/South Australia/74/2000(H3N2))
CY016766.1	50	274	P2	+	400319	Influenza A virus (A/South Australia/71/2000(H3N2))
CY016758.1	56	280	P2	+	400318	Influenza A virus (A/South Australia/68/2000(H3N2))
CY016750.1	50	274	P2	+	400317	Influenza A virus (A/South Australia/67/2000(H3N2))
CY016742.1	50	274	P2	+	400316	Influenza A virus (A/South Australia/66/2000(H3N2))
CY016718.1	50	274	P2	+	400313	Influenza A virus (A/South Australia/62/2000(H3N2))
CY016710.1	56	280	P2	+	400312	Influenza A virus (A/South Australia/59/2000(H3N2))
CY016702.1	34	258	P2	+	400311	Influenza A virus (A/South Australia/58/2005(H1N1))
CY016694.1	46	270	P2	+	400310	Influenza A virus (A/South Australia/57/2005(H1N1))
CY016686.1	34	258	P2	+	400309	Influenza A virus (A/South Australia/56/2005(H1N1))
CY016678.1	46	270	P2	+	400308	Influenza A virus (A/South Australia/55/2005(H1N1))
CY016646.1	48	272	P2	+	400334	Influenza A virus (A/New South Wales/18/1999(H1N1))
CY016638.1	46	270	P2	+	400333	Influenza A virus (A/New South Wales/17/1999(H3N2))
CY016630.1	50	274	P2	+	400326	Influenza A virus (A/New South Wales/4/1999(H3N2))
CY016582.1	56	280	P2	+	400347	Influenza A virus (A/New South Wales/34/2000(H3N2))
CY016574.1	56	280	P2	+	400345	Influenza A virus (A/New South Wales/32/2000(H3N2))
CY016550.1	42	266	P2	+	400332	Influenza A virus (A/New South Wales/16/1999(H3N2))
CY016542.1	47	271	P2	+	400331	Influenza A virus (A/New South Wales/15/1999(H3N2))
CY016534.1	56	280	P2	+	400329	Influenza A virus (A/New South Wales/8/1999(H3N2))
CY016526.1	56	280	P2	+	400328	Influenza A virus (A/New South Wales/6/1999(H3N2))
CY016518.1	54	278	P2	+	400327	Influenza A virus (A/New South Wales/5/1999(H3N2))
CY016510.1	50	274	P2	+	400325	Influenza A virus (A/New South Wales/2/1999(H3N2))
CY016502.1	56	280	P2	+	390172	Influenza A virus (A/Western Australia/12/2000(H3N2))
CY016462.1	33	257	P2	+	383277	Influenza A virus (A/Waikato/11/2005(H1N1))
CY016438.1	48	272	P2	+	383143	Influenza A virus (A/Waikato/92/2001(H1N1))
CY016430.1	50	274	P2	+	383047	Influenza A virus (A/New York/706/1993(H3N2))
CY016406.1	47	271	P2	+	363033	Influenza A virus (A/Canterbury/75/2000(H3N2))
CY016247.1	47	271	P2	+	394794	Influenza A virus (A/Nanchang/23/1996(H1N1))
CY016239.1	33	257	P2	+	394786	Influenza A virus (A/Nanchang/11/1996(H1N1))
CY016231.1	50	274	P2	+	394784	Influenza A virus (A/Nanchang/8/1996(H1N1))
CY016207.1	55	279	P2	+	383122	Influenza A virus (A/Waikato/8/2000(H3N2))
CY016199.1	46	270	P2	+	383104	Influenza A virus (A/Wellington/14/2000(H1N1))
CY016119.1	56	280	P2	+	400349	Influenza A virus (A/New South Wales/36/2000(H3N2))
CY016103.1	47	271	P2	+	400342	Influenza A virus (A/New South Wales/28/2000(H3N2))
CY016095.1	56	280	P2	+	400341	Influenza A virus (A/New South Wales/27/2000(H3N2))
CY016087.1	56	280	P2	+	400339	Influenza A virus (A/New South Wales/25/2000(H3N2))
CY016071.1	56	280	P2	+	400330	Influenza A virus (A/New South Wales/13/1999(H3N2))
CY016063.1	56	280	P2	+	360266	Influenza A virus (A/Memphis/2/1986(H3N2))
CY015935.1	56	280	P2	+	390212	Influenza A virus (A/Western Australia/58/2004(H3N2))
CY015911.1	56	280	P2	+	390209	Influenza A virus (A/Western Australia/55/2004(H3N2))
CY015871.1	56	280	P2	+	390204	Influenza A virus (A/Western Australia/50/2003(H3N2))
CY015863.1	56	280	P2	+	390202	Influenza A virus (A/Western Australia/48/2003(H3N2))
CY015855.1	56	280	P2	+	390201	Influenza A virus (A/Western Australia/47/2003(H3N2))
CY015839.1	56	280	P2	+	390199	Influenza A virus (A/Western Australia/45/2003(H3N2))
CY015831.1	53	277	P2	+	390198	Influenza A virus (A/Western Australia/44/2003(H3N2))
CY015815.1	56	280	P2	+	390196	Influenza A virus (A/Western Australia/42/2003(H3N2))
CY015807.1	56	280	P2	+	390195	Influenza A virus (A/Western Australia/41/2003(H3N2))
CY015799.1	56	280	P2	+	390194	Influenza A virus (A/Western Australia/40/2003(H3N2))
CY015791.1	56	280	P2	+	390193	Influenza A virus (A/Western Australia/39/2003(H3N2))
CY015783.1	50	274	P2	+	390192	Influenza A virus (A/Western Australia/38/2003(H3N2))
CY015775.1	47	271	P2	+	390191	Influenza A virus (A/Western Australia/37/2003(H3N2))
CY015767.1	50	274	P2	+	390190	Influenza A virus (A/Western Australia/36/2002(H3N2))
CY015759.1	42	266	P2	+	390189	Influenza A virus (A/Western Australia/35/2002(H3N2))
CY015751.1	56	280	P2	+	390186	Influenza A virus (A/Western Australia/31/2002(H3N2))
CY015743.1	56	280	P2	+	390185	Influenza A virus (A/Western Australia/30/2002(H3N2))
CY015735.1	42	266	P2	+	390184	Influenza A virus (A/Western Australia/29/2002(H3N2))
CY015727.1	47	271	P2	+	390183	Influenza A virus (A/Western Australia/28/2002(H3N2))
CY015719.1	47	271	P2	+	390181	Influenza A virus (A/Western Australia/26/2002(H3N2))
CY015711.1	56	280	P2	+	390180	Influenza A virus (A/Western Australia/25/2002(H3N2))
CY015703.1	51	275	P2	+	390177	Influenza A virus (A/Western Australia/17/2001(H3N2))
CY015695.1	56	280	P2	+	390176	Influenza A virus (A/Western Australia/16/2001(H3N2))
CY015687.1	56	280	P2	+	390174	Influenza A virus (A/Western Australia/14/2001(H3N2))
CY015671.1	56	280	P2	+	390171	Influenza A virus (A/Western Australia/11/2000(H3N2))
CY015663.1	56	280	P2	+	390168	Influenza A virus (A/Western Australia/8/2000(H3N2))
CY015655.1	46	270	P2	+	390163	Influenza A virus (A/Western Australia/3/2000(H3N2))
CY015647.1	53	277	P2	+	390162	Influenza A virus (A/Western Australia/2/2000(H3N2))
CY015583.1	46	270	P2	+	383285	Influenza A virus (A/Wellington/14/2005(H1N1))
CY015559.1	46	270	P2	+	383165	Influenza A virus (A/Waikato/23/2002(H3N2))
CY015551.1	27	251	P2	+	383161	Influenza A virus (A/Dunedin/1/2002(H3N2))
CY015543.1	33	257	P2	+	383078	Influenza A virus (A/New York/737/1994(H3N2))
CY015535.1	34	258	P2	+	383035	Influenza A virus (A/New York/694/1995(H1N1))
CY015527.1	39	263	P2	+	378124	Influenza A virus (A/Memphis/6/1983(H1N1))
CY015519.1	53	277	P2	+	370521	Influenza A virus (A/New York/601/1996(H3N2))
CY013600.1	47	271	P2	+	383284	Influenza A virus (A/Waikato/14/2005(H1N1))
CY013848.1	34	258	P2	+	394792	Influenza A virus (A/Nanchang/19/1996(H1N1))
CY013840.1	48	272	P2	+	394791	Influenza A virus (A/Nanchang/17/1996(H1N1))
CY013832.1	48	272	P2	+	394790	Influenza A virus (A/Nanchang/16/1996(H1N1))
CY013824.1	34	258	P2	+	394789	Influenza A virus (A/Nanchang/15/1996(H1N1))
CY013816.1	31	255	P2	+	394787	Influenza A virus (A/Nanchang/13/1996(H1N1))
CY013792.1	56	280	P2	+	385743	Influenza A virus (A/New York/803/1993(H3N2))
CY013784.1	56	280	P2	+	385742	Influenza A virus (A/New York/802/1993(H3N2))
CY013760.1	56	280	P2	+	385738	Influenza A virus (A/New York/798/1993(H3N2))
CY013752.1	56	280	P2	+	385737	Influenza A virus (A/New York/797/1993(H3N2))
CY013736.1	56	280	P2	+	385734	Influenza A virus (A/New York/794/1993(H3N2))
CY013728.1	56	280	P2	+	385732	Influenza A virus (A/New York/792/1993(H3N2))
CY013720.1	56	280	P2	+	385731	Influenza A virus (A/New York/791/1993(H3N2))
CY013704.1	47	271	P2	+	385729	Influenza A virus (A/New York/789/1993(H3N2))
CY013688.1	56	280	P2	+	385727	Influenza A virus (A/New York/787/1993(H3N2))
CY013680.1	56	280	P2	+	385724	Influenza A virus (A/New York/784/1993(H3N2))
CY013672.1	56	280	P2	+	385720	Influenza A virus (A/New York/780/1993(H3N2))
CY013664.1	56	280	P2	+	385716	Influenza A virus (A/New York/776/1993(H3N2))
CY013648.1	63	287	P2	+	385713	Influenza A virus (A/New York/773/1993(H3N2))
CY013632.1	62	286	P2	+	385709	Influenza A virus (A/New York/769/1993(H3N2))
DQ415337.1	25	249	P2	+	373610	Influenza A virus (A/TW/875/04(H3N2))
DQ415334.1	25	249	P2	+	373607	Influenza A virus (A/TW/3286/03(H3N2))
DQ415333.1	25	249	P2	+	373606	Influenza A virus (A/TW/229/03(H3N2))
DQ415332.1	25	249	P2	+	373605	Influenza A virus (A/TW/3565/02(H3N2))
DQ415331.1	25	249	P2	+	373604	Influenza A virus (A/TW/3446/02(H3N2))
DQ415330.1	25	249	P2	+	373603	Influenza A virus (A/TW/872/02(H3N2))
DQ415329.1	25	249	P2	+	162536	Influenza A virus (A/Taiwan/4845/1999(H1N1))
DQ415328.1	25	249	P2	+	373601	Influenza A virus (A/TW/3355/1997(H1N1))
CY014154.1	56	280	P2	+	385736	Influenza A virus (A/New York/796/1993(H3N2))
CY014010.1	34	258	P2	+	383279	Influenza A virus (A/Wellington/11/2005(H1N1))
CY013898.1	31	255	P2	+	383119	Influenza A virus (A/Wellington/26/2000(H3N2))
CY013890.1	47	271	P2	+	383058	Influenza A virus (A/New York/717/1994(H3N2))
CY013874.1	34	258	P2	+	375606	Influenza A virus (A/New York/616/1995(H1N1))
CY001296.2	55	279	P2	+	311615	Influenza A virus (A/New York/37/2003(H3N2))
CY013808.1	47	271	P2	+	394781	Influenza A virus (A/New York/C4/2002(H3N2))
CY013624.1	56	280	P2	+	385708	Influenza A virus (A/New York/768/1993(H3N2))
CY013592.1	46	270	P2	+	383283	Influenza A virus (A/Wellington/13/2005(H1N1))
CY013584.1	35	259	P2	+	383282	Influenza A virus (A/Waikato/13/2005(H1N1))
CY013576.1	48	272	P2	+	383281	Influenza A virus (A/Otago/5/2005(H1N1))
CY013568.1	48	272	P2	+	383280	Influenza A virus (A/Wellington/12/2005(H1N1))
CY013560.1	48	272	P2	+	383278	Influenza A virus (A/Wellington/10/2005(H1N1))
CY013424.1	46	270	P2	+	383177	Influenza A virus (A/Dunedin/12/2002(H3N2))
CY013416.1	46	270	P2	+	383176	Influenza A virus (A/Waikato/31/2002(H3N2))
CY013408.1	46	270	P2	+	383127	Influenza A virus (A/Wellington/28/2000(H3N2))
CY013400.1	46	270	P2	+	383126	Influenza A virus (A/Waikato/17/2000(H3N2))
CY013392.1	46	270	P2	+	383125	Influenza A virus (A/Waikato/16/2000(H3N2))
CY013370.1	31	255	P2	+	383086	Influenza A virus (A/New York/745/1994(H3N2))
CY013362.1	30	254	P2	+	383085	Influenza A virus (A/New York/744/1994(H3N2))
CY013338.1	46	270	P2	+	383072	Influenza A virus (A/New York/731/1994(H3N2))
CY013322.1	46	270	P2	+	383017	Influenza A virus (A/New York/676/1995(H3N2))
CY013314.1	41	265	P2	+	383001	Influenza A virus (A/New York/660/1995(H3N2))
CY013306.1	47	271	P2	+	382997	Influenza A virus (A/New York/656/1995(H1N1))
CY013290.1	34	258	P2	+	375635	Influenza A virus (A/New York/646/1996(H1N1))
CY013282.1	48	272	P2	+	375632	Influenza A virus (A/New York/643/1995(H1N1))
CY013227.1	50	274	P2	+	390178	Influenza A virus (A/Western Australia/23/2002(H3N2))
CY013219.1	56	280	P2	+	390175	Influenza A virus (A/Western Australia/15/2001(H3N2))
CY013203.1	56	280	P2	+	385723	Influenza A virus (A/New York/783/1993(H3N2))
CY013195.1	56	280	P2	+	385722	Influenza A virus (A/New York/782/1993(H3N2))
CY013171.1	56	280	P2	+	385694	Influenza A virus (A/New York/754/1993(H3N2))
CY013139.1	47	271	P2	+	383207	Influenza A virus (A/Waikato/54/2003(H3N2))
CY013123.1	47	271	P2	+	383202	Influenza A virus (A/Waikato/46/2003(H3N2))
CY013115.1	46	270	P2	+	383198	Influenza A virus (A/Waikato/21/2003(H3N2))
CY013107.1	46	270	P2	+	383183	Influenza A virus (A/Dunedin/18/2002(H3N2))
CY013099.1	39	263	P2	+	383175	Influenza A virus (A/Waikato/36/2002(H3N2))
CY013091.1	46	270	P2	+	383173	Influenza A virus (A/Waikato/25/2002(H3N2))
CY013083.1	46	270	P2	+	383159	Influenza A virus (A/Wellington/9/2002(H3N2))
CY013067.1	47	271	P2	+	383128	Influenza A virus (A/Waikato/20/2000(H3N2))
CY013043.1	47	271	P2	+	383110	Influenza A virus (A/Waikato/18/2000(H1N1))
CY013035.1	34	258	P2	+	383105	Influenza A virus (A/Wellington/18/2000(H1N1))
CY010999.2	48	272	P2	+	383096	Influenza A virus (A/Wellington/2/2000(H1N1))
CY013027.1	47	271	P2	+	383094	Influenza A virus (A/New York/753/1994(H3N2))
CY013011.1	46	270	P2	+	383082	Influenza A virus (A/New York/741/1994(H3N2))
CY013003.1	47	271	P2	+	383081	Influenza A virus (A/New York/740/1994(H3N2))
CY012995.1	47	271	P2	+	383080	Influenza A virus (A/New York/739/1994(H3N2))
CY012987.1	30	254	P2	+	383079	Influenza A virus (A/New York/738/1994(H3N2))
CY012979.1	31	255	P2	+	383077	Influenza A virus (A/New York/736/1994(H3N2))
CY012971.1	25	249	P2	+	383076	Influenza A virus (A/New York/735/1994(H3N2))
CY012963.1	47	271	P2	+	383066	Influenza A virus (A/New York/725/1994(H3N2))
CY012955.1	46	270	P2	+	383065	Influenza A virus (A/New York/724/1994(H3N2))
CY012947.1	46	270	P2	+	383064	Influenza A virus (A/New York/723/1994(H3N2))
CY012939.1	50	274	P2	+	383059	Influenza A virus (A/New York/718/1994(H3N2))
CY012931.1	46	270	P2	+	383040	Influenza A virus (A/New York/699/1995(H3N2))
CY012923.1	47	271	P2	+	383031	Influenza A virus (A/New York/690/1995(H3N2))
CY012915.1	46	270	P2	+	383027	Influenza A virus (A/New York/686/1995(H3N2))
CY012907.1	31	255	P2	+	383024	Influenza A virus (A/New York/683/1995(H3N2))
CY012899.1	50	274	P2	+	383014	Influenza A virus (A/New York/673/1995(H3N2))
CY012891.1	57	281	P2	+	378132	Influenza A virus (A/Memphis/2/1983(H1N1))
CY012883.1	57	281	P2	+	378130	Influenza A virus (A/Memphis/1/1983(H1N1))
CY010839.2	34	258	P2	+	375642	Influenza A virus (A/New York/653/1996(H1N1))
CY012875.1	33	257	P2	+	375639	Influenza A virus (A/New York/650/1995(H1N1))
CY012867.1	34	258	P2	+	375631	Influenza A virus (A/New York/642/1995(H1N1))
CY012859.1	31	255	P2	+	375620	Influenza A virus (A/New York/630/1995(H1N1))
CY012851.1	46	270	P2	+	370475	Influenza A virus (A/New York/554/1996(H3N2))
CY012787.1	56	280	P2	+	385726	Influenza A virus (A/New York/786/1993(H3N2))
CY012779.1	48	272	P2	+	385719	Influenza A virus (A/New York/779/1993(H3N2))
CY012771.1	56	280	P2	+	385718	Influenza A virus (A/New York/778/1993(H3N2))
CY012755.1	56	280	P2	+	385715	Influenza A virus (A/New York/775/1993(H3N2))
CY012747.1	61	285	P2	+	385711	Influenza A virus (A/New York/771/1993(H3N2))
CY012731.1	51	275	P2	+	385707	Influenza A virus (A/New York/767/1993(H3N2))
CY012659.1	40	264	P2	+	383204	Influenza A virus (A/Wellington/47/2003(H3N2))
CY012643.1	46	270	P2	+	383162	Influenza A virus (A/Dunedin/3/2002(H3N2))
CY012635.1	47	271	P2	+	383121	Influenza A virus (A/Waikato/7/2000(H3N2))
CY012627.1	46	270	P2	+	383116	Influenza A virus (A/Waikato/4/2000(H3N2))
CY012619.1	50	274	P2	+	383112	Influenza A virus (A/Dunedin/1/2000 (H3N2))
CY012611.1	46	270	P2	+	383106	Influenza A virus (A/Wellington/16/2000(H1N1))
CY012603.1	46	270	P2	+	383103	Influenza A virus (A/Wellington/11/2000(H1N1))
CY011015.2	57	281	P2	+	383100	Influenza A virus (A/Wellington/5/2000(H1N1))
CY012595.1	46	270	P2	+	383090	Influenza A virus (A/New York/749/1994(H3N2))
CY012587.1	46	270	P2	+	383089	Influenza A virus (A/New York/748/1994(H3N2))
CY012579.1	29	253	P2	+	383088	Influenza A virus (A/New York/747/1994(H3N2))
CY012571.1	46	270	P2	+	383087	Influenza A virus (A/New York/746/1994(H3N2))
CY012563.1	58	282	P2	+	383055	Influenza A virus (A/New York/714/1994(H3N2))
CY012547.1	47	271	P2	+	383051	Influenza A virus (A/New York/710/1994(H3N2))
CY012539.1	27	251	P2	+	383048	Influenza A virus (A/New York/707/1994(H3N2))
CY012531.1	28	252	P2	+	383046	Influenza A virus (A/New York/705/1994(H3N2))
CY012523.1	25	249	P2	+	383041	Influenza A virus (A/New York/700/1995(H3N2))
CY012515.1	47	271	P2	+	383032	Influenza A virus (A/New York/691/1995(H3N2))
CY012507.1	27	251	P2	+	383019	Influenza A virus (A/New York/678/1995(H3N2))
CY012483.1	47	271	P2	+	383007	Influenza A virus (A/New York/666/1995(H3N2))
CY012475.1	25	249	P2	+	383005	Influenza A virus (A/New York/664/1995(H3N2))
CY012459.1	46	270	P2	+	383002	Influenza A virus (A/New York/661/1994(H3N2))
CY012451.1	47	271	P2	+	382996	Influenza A virus (A/New York/655/1994(H3N2))
CY012435.1	29	253	P2	+	363049	Influenza A virus (A/Canterbury/97/2000(H3N2))
CY012219.1	25	249	P2	+	375628	Influenza A virus (A/New York/639/1995(H3N2))
CY012427.1	56	280	P2	+	383222	Influenza A virus (A/Waikato/148/2003(H3N2))
CY012387.1	56	280	P2	+	383217	Influenza A virus (A/Waikato/122/2003(H3N2))
CY012379.1	50	274	P2	+	383216	Influenza A virus (A/Wellington/53/2003(H3N2))
CY012347.1	46	270	P2	+	383200	Influenza A virus (A/Waikato/155/2003(H3N2))
CY012323.1	47	271	P2	+	383154	Influenza A virus (A/Waikato/105/2001(H3N2))
CY012315.1	46	270	P2	+	383153	Influenza A virus (A/Wellington/34/2001(H3N2))
CY012299.1	46	270	P2	+	383101	Influenza A virus (A/Wellington/7/2000(H1N1))
CY012283.1	47	271	P2	+	383071	Influenza A virus (A/New York/730/1994(H3N2))
CY012275.1	46	270	P2	+	383070	Influenza A virus (A/New York/729/1994(H3N2))
CY012267.1	47	271	P2	+	383063	Influenza A virus (A/New York/722/1994(H3N2))
CY012259.1	46	270	P2	+	383023	Influenza A virus (A/New York/682/1995(H3N2))
CY012251.1	52	276	P2	+	383018	Influenza A virus (A/New York/677/1995(H3N2))
CY012243.1	47	271	P2	+	383016	Influenza A virus (A/New York/675/1995(H3N2))
CY012235.1	47	271	P2	+	383011	Influenza A virus (A/New York/670/1995(H3N2))
CY012227.1	46	270	P2	+	382998	Influenza A virus (A/New York/657/1994(H3N2))
CY010831.2	48	272	P2	+	375640	Influenza A virus (A/New York/651/1995(H1N1))
CY012211.1	47	271	P2	+	370518	Influenza A virus (A/New York/598/1996(H3N2))
CY012203.1	47	271	P2	+	370477	Influenza A virus (A/New York/556/1996(H3N2))
CY012187.1	56	280	P2	+	385705	Influenza A virus (A/New York/765/1993(H3N2))
CY012171.1	56	280	P2	+	385703	Influenza A virus (A/New York/763/1993(H3N2))
CY012155.1	56	280	P2	+	385701	Influenza A virus (A/New York/761/1993(H3N2))
CY012147.1	56	280	P2	+	385700	Influenza A virus (A/New York/760/1993(H3N2))
CY012139.1	56	280	P2	+	385699	Influenza A virus (A/New York/759/1993(H3N2))
CY012131.1	56	280	P2	+	385698	Influenza A virus (A/New York/758/1993(H3N2))
CY012123.1	56	280	P2	+	385696	Influenza A virus (A/New York/756/1993(H3N2))
CY012091.1	56	280	P2	+	383213	Influenza A virus (A/Waikato/102/2003(H3N2))
CY012083.1	54	278	P2	+	383211	Influenza A virus (A/Waikato/91/2003(H3N2))
CY012075.1	46	270	P2	+	383199	Influenza A virus (A/Waikato/154/2003(H3N2))
CY012067.1	46	270	P2	+	383197	Influenza A virus (A/Wellington/34/2003(H3N2))
CY012051.1	46	270	P2	+	383181	Influenza A virus (A/Waikato/52/2002(H3N2))
CY012043.1	47	271	P2	+	383180	Influenza A virus (A/Wellington/79/2002(H3N2))
CY012035.1	46	270	P2	+	383179	Influenza A virus (A/Wellington/80/2002(H3N2))
CY012027.1	46	270	P2	+	383174	Influenza A virus (A/Waikato/29/2002(H3N2))
CY012003.1	46	270	P2	+	383168	Influenza A virus (A/Dunedin/9/2002(H3N2))
CY011995.1	47	271	P2	+	383167	Influenza A virus (A/Wellington/70/2002(H3N2))
CY011979.1	46	270	P2	+	383155	Influenza A virus (A/Waikato/2/2002(H3N2))
CY011947.1	47	271	P2	+	383093	Influenza A virus (A/New York/752/1993(H3N2))
CY011939.1	47	271	P2	+	383069	Influenza A virus (A/New York/728/1994(H3N2))
CY011931.1	47	271	P2	+	383068	Influenza A virus (A/New York/727/1994(H3N2))
CY011923.1	47	271	P2	+	383067	Influenza A virus (A/New York/726/1994(H3N2))
CY011915.1	46	270	P2	+	383062	Influenza A virus (A/New York/721/1994(H3N2))
CY011907.1	46	270	P2	+	383061	Influenza A virus (A/New York/720/1994(H3N2))
CY011899.1	47	271	P2	+	383060	Influenza A virus (A/New York/719/1994(H3N2))
CY011891.1	47	271	P2	+	383057	Influenza A virus (A/New York/716/1994(H3N2))
CY011883.1	50	274	P2	+	383056	Influenza A virus (A/New York/715/1994(H3N2))
CY011867.1	47	271	P2	+	383052	Influenza A virus (A/New York/711/1994(H3N2))
CY011859.1	47	271	P2	+	383050	Influenza A virus (A/New York/709/1994(H3N2))
CY011851.1	46	270	P2	+	383030	Influenza A virus (A/New York/689/1995(H3N2))
CY011843.1	46	270	P2	+	383028	Influenza A virus (A/New York/687/1995(H3N2))
CY011835.1	50	274	P2	+	383026	Influenza A virus (A/New York/685/1995(H3N2))
CY011827.1	46	270	P2	+	383025	Influenza A virus (A/New York/684/1995(H3N2))
CY011819.1	47	271	P2	+	375641	Influenza A virus (A/New York/652/1996(H3N2))
CY011811.1	47	271	P2	+	375636	Influenza A virus (A/New York/647/1995(H3N2))
CY011803.1	57	281	P2	+	375619	Influenza A virus (A/New York/629/1995(H1N1))
CY011795.1	57	281	P2	+	375616	Influenza A virus (A/New York/626/1996(H1N1))
CY011787.1	57	281	P2	+	363083	Influenza A virus (A/Canterbury/55/2000(H1N1))
CY010847.2	48	272	P2	+	375629	Influenza A virus (A/New York/640/1996(H1N1))
CY011771.1	56	280	P2	+	383210	Influenza A virus (A/Waikato/120/2003(H3N2))
CY011755.1	56	280	P2	+	383208	Influenza A virus (A/Waikato/61/2003(H3N2))
CY011747.1	46	270	P2	+	383195	Influenza A virus (A/Wellington/28/2003(H3N2))
CY011691.1	47	271	P2	+	383187	Influenza A virus (A/Wellington/86/2002(H3N2))
CY011683.1	47	271	P2	+	383186	Influenza A virus (A/Wellington/84/2002(H3N2))
CY011667.1	46	270	P2	+	383184	Influenza A virus (A/Waikato/58/2002(H3N2))
CY011651.1	47	271	P2	+	383164	Influenza A virus (A/Waikato/21/2002(H3N2))
CY011643.1	47	271	P2	+	383163	Influenza A virus (A/Wellington/66/2002(H3N2))
CY011627.1	47	271	P2	+	383156	Influenza A virus (A/Waikato/5/2002(H3N2))
CY011611.1	57	281	P2	+	383147	Influenza A virus (A/Wellington/32/2001(H1N1))
CY011595.1	47	271	P2	+	383114	Influenza A virus (A/Waikato/1/2000(H3N2))
CY011007.2	48	272	P2	+	383097	Influenza A virus (A/Wellington/3/2000(H1N1))
CY011587.1	48	272	P2	+	383095	Influenza A virus (A/Dunedin/2/2000(H1N1))
CY011579.1	30	254	P2	+	383092	Influenza A virus (A/New York/751/1993(H3N2))
CY011571.1	48	272	P2	+	383034	Influenza A virus (A/New York/693/1995(H3N2))
CY011563.1	46	270	P2	+	383020	Influenza A virus (A/New York/679/1995(H3N2))
CY011555.1	47	271	P2	+	383015	Influenza A virus (A/New York/674/1995(H3N2))
CY011539.1	47	271	P2	+	383012	Influenza A virus (A/New York/671/1995(H3N2))
CY011523.1	47	271	P2	+	383006	Influenza A virus (A/New York/665/1994(H3N2))
CY011515.1	47	271	P2	+	383003	Influenza A virus (A/New York/662/1995(H3N2))
CY011507.1	47	271	P2	+	383000	Influenza A virus (A/New York/659/1994(H3N2))
CY011499.1	47	271	P2	+	382999	Influenza A virus (A/New York/658/1995(H3N2))
CY011491.1	47	271	P2	+	382995	Influenza A virus (A/New York/654/1994(H3N2))
CY011483.1	47	271	P2	+	378149	Influenza A virus (A/Memphis/2/1990(H3N2))
CY008671.1	47	271	P2	+	354580	Influenza A virus (A/Memphis/25/1985(H3N2))
CY011467.1	31	255	P2	+	375630	Influenza A virus (A/New York/641/1996(H3N2))
CY011459.1	47	271	P2	+	375625	Influenza A virus (A/New York/636/1996(H3N2))
CY011451.1	47	271	P2	+	375624	Influenza A virus (A/New York/635/1996(H3N2))
CY011435.1	47	271	P2	+	375614	Influenza A virus (A/New York/624/1996(H3N2))
CY010679.2	47	271	P2	+	375608	Influenza A virus (A/New York/618/1995(H3N2))
CY011427.1	47	271	P2	+	370497	Influenza A virus (A/New York/577/1996(H3N2))
CY011419.1	47	271	P2	+	370491	Influenza A virus (A/New York/571/1996(H3N2))
CY011411.1	57	281	P2	+	363126	Influenza A virus (A/Canterbury/26/2001(H1N1))
CY011403.1	46	270	P2	+	383172	Influenza A virus (A/Dunedin/10/2002(H3N2))
CY011023.2	47	271	P2	+	383115	Influenza A virus (A/Wellington/9/2000(H3N2))
CY011387.1	47	271	P2	+	383073	Influenza A virus (A/New York/732/1994(H3N2))
CY011379.1	47	271	P2	+	383049	Influenza A virus (A/New York/708/1994(H3N2))
CY011371.1	46	270	P2	+	383044	Influenza A virus (A/New York/703/1995(H3N2))
CY011363.1	47	271	P2	+	383043	Influenza A virus (A/New York/702/1995(H3N2))
CY011347.1	41	265	P2	+	383038	Influenza A virus (A/New York/697/1995(H3N2))
CY011339.1	47	271	P2	+	383037	Influenza A virus (A/New York/696/1994(H3N2))
CY011331.1	47	271	P2	+	383036	Influenza A virus (A/New York/695/1995(H3N2))
CY011323.1	47	271	P2	+	383033	Influenza A virus (A/New York/692/1995(H3N2))
CY010903.2	48	272	P2	+	378123	Influenza A virus (A/Memphis/17/1978(H1N1))
CY010887.2	48	272	P2	+	378131	Influenza A virus (A/Memphis/13/1978(H1N1))
CY010871.2	51	275	P2	+	378127	Influenza A virus (A/Memphis/10/1978(H1N1))
CY011299.1	48	272	P2	+	378139	Influenza A virus (A/Memphis/1/1978(H1N1))
CY011291.1	25	249	P2	+	378151	Influenza A virus (A/Memphis/5/1986(H3N2))
CY011283.1	48	272	P2	+	375638	Influenza A virus (A/New York/649/1995(H1N1))
CY011275.1	48	272	P2	+	375634	Influenza A virus (A/New York/645/1995(H1N1))
CY010807.2	48	272	P2	+	375604	Influenza A virus (A/New York/614/1995(H1N1))
CY008735.1	47	271	P2	+	360271	Influenza A virus (A/Memphis/15/1988(H3N2))
CY010991.1	47	271	P2	+	383074	Influenza A virus (A/New York/733/1994(H3N2))
CY010911.1	57	281	P2	+	378138	Influenza A virus (A/Memphis/7/1980(H1N1))
CY010879.1	57	281	P2	+	378143	Influenza A virus (A/Memphis/11/1978(H1N1))
CY011243.1	50	274	P2	+	383148	Influenza A virus (A/Wellington/28/2001(H1N1))
CY011235.1	50	274	P2	+	383142	Influenza A virus (A/Waikato/42/2001(H1N1))
CY011179.1	51	275	P2	+	383135	Influenza A virus (A/Wellington/3/2001(H1N1))
CY011171.1	51	275	P2	+	383134	Influenza A virus (A/Waikato/7/2001(H1N1))
CY011163.1	48	272	P2	+	383133	Influenza A virus (A/Waikato/4/2001(H1N1))
CY011155.1	51	275	P2	+	383132	Influenza A virus (A/Wellington/1/2001(H1N1))
CY010671.2	47	271	P2	+	375603	Influenza A virus (A/New York/613/1996(H3N2))
CY011139.1	47	271	P2	+	370522	Influenza A virus (A/New York/602/1996(H3N2))
CY011091.1	57	281	P2	+	363164	Influenza A virus (A/Canterbury/152/2001(H1N1))
CY011075.1	57	281	P2	+	363130	Influenza A virus (A/West Coast/31/2001(H1N1))
CY011067.1	47	271	P2	+	363056	Influenza A virus (A/Canterbury/62/2000(H3N2))
CY010855.1	48	272	P2	+	319857	Influenza A virus (A/New York/235/2001(H1N1))
CY010775.1	57	281	P2	+	363122	Influenza A virus (A/Canterbury/22/2001(H1N1))
DQ508898.1	25	249	P2	+	381516	Influenza A virus (A/USSR/90/1977(H1N1))
DQ508874.1	25	249	P2	+	381514	Influenza A virus (A/Taiwan/01/1986(H1N1))
DQ508866.1	25	249	P2	+	381513	Influenza A virus (A/Panama/2007/1999(H3N2))
DQ508858.1	25	249	P2	+	381512	Influenza A virus (A/New Caledonia/20/1999(H1N1))
DQ508850.1	25	249	P2	+	381511	Influenza A virus (A/Leningrad/360/1986(H3N2))
DQ508834.1	25	249	P2	+	380949	Influenza A virus (A/Beijing/353/1989(H3N2))
DQ508826.1	25	249	P2	+	385630	Influenza A virus (A/Bangkok/1/1979(H3N2))
DQ487330.1	70	294	P2	+	480019	Influenza A virus (A/Moscow/10/1999(H3N2))
CY010743.1	57	281	P2	+	375633	Influenza A virus (A/New York/644/1995(H1N1))
CY010735.1	47	271	P2	+	375626	Influenza A virus (A/New York/637/1996(H3N2))
CY010727.1	47	271	P2	+	375623	Influenza A virus (A/New York/634/1995(H3N2))
CY010719.1	47	271	P2	+	375621	Influenza A virus (A/New York/631/1996(H3N2))
CY010687.1	47	271	P2	+	375609	Influenza A virus (A/New York/619/1996(H3N2))
CY010663.1	47	271	P2	+	375602	Influenza A virus (A/New York/612/1995(H3N2))
CY010655.1	47	271	P2	+	375601	Influenza A virus (A/New York/611/1995(H3N2))
CY010647.1	47	271	P2	+	375600	Influenza A virus (A/New York/610/1995(H3N2))
CY010639.1	47	271	P2	+	375599	Influenza A virus (A/New York/609/1995(H3N2))
CY010631.1	47	271	P2	+	375598	Influenza A virus (A/New York/608/1996(H3N2))
CY010623.1	47	271	P2	+	375596	Influenza A virus (A/New York/606/1995(H3N2))
CY010615.1	47	271	P2	+	375593	Influenza A virus (A/New York/603/1996(H3N2))
CY010599.1	47	271	P2	+	370498	Influenza A virus (A/New York/578/1996(H3N2))
CY010543.1	57	281	P2	+	375617	Influenza A virus (A/New York/627/1995(H1N1))
CY010535.1	57	281	P2	+	375611	Influenza A virus (A/New York/621/1995(H1N1))
CY010527.1	57	281	P2	+	375610	Influenza A virus (A/New York/620/1995(H1N1))
CY010519.1	47	271	P2	+	375607	Influenza A virus (A/New York/617/1996(H3N2))
CY010511.1	57	281	P2	+	375605	Influenza A virus (A/New York/615/1995(H1N1))
CY010503.1	57	281	P2	+	375597	Influenza A virus (A/New York/607/1995(H1N1))
CY010495.1	48	272	P2	+	375595	Influenza A virus (A/New York/605/1995(H1N1))
CY010487.1	57	281	P2	+	375594	Influenza A virus (A/New York/604/1995(H1N1))
CY010455.1	57	281	P2	+	363151	Influenza A virus (A/Canterbury/70/2001(H1N1))
CY010447.1	57	281	P2	+	363150	Influenza A virus (A/Canterbury/69/2001(H1N1))
CY010415.1	48	272	P2	+	363140	Influenza A virus (A/Canterbury/51/2001(H1N1))
CY010407.1	57	281	P2	+	363131	Influenza A virus (A/West Coast/33/2001(H1N1))
CY010399.1	57	281	P2	+	363112	Influenza A virus (A/Canterbury/01/2001(H1N1))
CY009287.1	57	281	P2	+	368714	Influenza A virus (A/USSR/92/1977(H1N1))
CY010367.1	57	281	P2	+	368711	Influenza A virus (A/Baylor/11515/1982(H1N1))
CY010359.1	57	281	P2	+	363167	Influenza A virus (A/South Canterbury/159/2001(H1N1))
CY010335.1	57	281	P2	+	363162	Influenza A virus (A/Canterbury/139/2001(H1N1))
CY010319.1	57	281	P2	+	363160	Influenza A virus (A/Canterbury/125/2001(H1N1))
CY010311.1	57	281	P2	+	363159	Influenza A virus (A/Canterbury/119/2001(H1N1))
CY010303.1	57	281	P2	+	363154	Influenza A virus (A/Canterbury/73/2001(H1N1))
CY010295.1	57	281	P2	+	363153	Influenza A virus (A/Canterbury/72/2001(H1N1))
CY010287.1	57	281	P2	+	363146	Influenza A virus (A/Canterbury/64/2001(H1N1))
CY010271.1	57	281	P2	+	363141	Influenza A virus (A/Canterbury/53/2001(H1N1))
CY010255.1	48	272	P2	+	363138	Influenza A virus (A/Canterbury/47/2001(H1N1))
CY010239.1	57	281	P2	+	363134	Influenza A virus (A/Canterbury/40/2001(H1N1))
CY010223.1	57	281	P2	+	363132	Influenza A virus (A/Canterbury/34/2001(H1N1))
CY010215.1	57	281	P2	+	363129	Influenza A virus (A/Canterbury/30/2001(H1N1))
CY010151.1	57	281	P2	+	363118	Influenza A virus (A/Canterbury/17/2001(H1N1))
CY010143.1	57	281	P2	+	363090	Influenza A virus (A/Canterbury/95/2000(H1N1))
CY010135.1	57	281	P2	+	363089	Influenza A virus (A/Canterbury/100/2000(H1N1))
CY010111.1	48	272	P2	+	363072	Influenza A virus (A/Canterbury/51/2000(H1N1))
CY010079.1	25	249	P2	+	319852	Influenza A virus (A/New York/229/2003(H1N2))
CY010055.1	47	271	P2	+	370515	Influenza A virus (A/New York/595/1996(H3N2))
CY010039.1	47	271	P2	+	370512	Influenza A virus (A/New York/592/1996(H3N2))
CY010031.1	47	271	P2	+	370511	Influenza A virus (A/New York/591/1996(H3N2))
CY010023.1	47	271	P2	+	370502	Influenza A virus (A/New York/582/1996(H3N2))
CY010015.1	47	271	P2	+	370487	Influenza A virus (A/New York/567/1996(H3N2))
CY010007.1	47	271	P2	+	370483	Influenza A virus (A/New York/563/1996(H3N2))
CY009991.1	35	259	P2	+	364137	Influenza A virus (A/New York/536/1998(H3N2))
CY009959.1	57	281	P2	+	363148	Influenza A virus (A/Canterbury/66/2001(H1N1))
CY009943.1	57	281	P2	+	363082	Influenza A virus (A/Canterbury/9/2000(H1N1))
CY009743.1	47	271	P2	+	370510	Influenza A virus (A/New York/590/1996(H3N2))
CY009455.1	57	281	P2	+	191090	Influenza A virus (A/Weiss/1943(H1N1))
CY009639.1	47	271	P2	+	385599	Influenza A virus (A/udorn/1972(H3N2))
CY009911.1	47	271	P2	+	370513	Influenza A virus (A/New York/593/1996(H3N2))
CY009887.1	57	281	P2	+	363135	Influenza A virus (A/Canterbury/41/2001(H1N1))
CY009871.1	57	281	P2	+	363116	Influenza A virus (A/South Canterbury/15/2001(H1N1))
CY009863.1	57	281	P2	+	363114	Influenza A virus (A/Canterbury/08/2001(H1N1))
CY009847.1	57	281	P2	+	363095	Influenza A virus (A/Canterbury/57/2000(H1N1))
CY009815.1	57	281	P2	+	363088	Influenza A virus (A/Canterbury/78/2000(H1N1))
CY009807.1	57	281	P2	+	363087	Influenza A virus (A/Canterbury/87/2000(H1N1))
CY009775.1	57	281	P2	+	363075	Influenza A virus (A/South Canterbury/31/2000(H1N1))
CY009759.1	49	273	P2	+	363071	Influenza A virus (A/Canterbury/23/2000(H1N1))
CY009751.1	47	271	P2	+	370517	Influenza A virus (A/New York/597/1997(H3N2))
CY009735.1	47	271	P2	+	370509	Influenza A virus (A/New York/589/1996(H3N2))
CY009727.1	47	271	P2	+	370508	Influenza A virus (A/New York/588/1996(H3N2))
CY009711.1	47	271	P2	+	370506	Influenza A virus (A/New York/586/1996(H3N2))
CY009703.1	47	271	P2	+	370505	Influenza A virus (A/New York/585/1997(H3N2))
CY009663.1	47	271	P2	+	370488	Influenza A virus (A/New York/568/1996(H3N2))
CY009647.1	47	271	P2	+	370479	Influenza A virus (A/New York/558/1997(H3N2))
CY009623.1	57	281	P2	+	368710	Influenza A virus (A/Baylor/11735/1982(H1N1))
CY009503.1	47	271	P2	+	370493	Influenza A virus (A/New York/573/1996(H3N2))
CY009431.1	47	271	P2	+	363108	Influenza A virus (A/West Coast/55/2001(H3N2))
CY009415.1	47	271	P2	+	363104	Influenza A virus (A/Canterbury/37/2001(H3N2))
CY009407.1	47	271	P2	+	363102	Influenza A virus (A/West Coast/32/2001(H3N2))
CY009399.1	47	271	P2	+	363100	Influenza A virus (A/Canterbury/10/2001(H3N2))
CY006206.1	47	271	P2	+	351270	Influenza A virus (A/Nanjing/13/1980(H3N2))
CY006198.1	59	283	P2	+	342553	Influenza A virus (A/New York/497/2003(H1N1))
CY006190.1	58	282	P2	+	342547	Influenza A virus (A/New York/491/2003(H1N2))
CY006110.1	47	271	P2	+	319843	Influenza A virus (A/New York/219/2003(H1N2))
CY006102.1	47	271	P2	+	351246	Influenza A virus (A/Hong Kong/45/1980(H3N2))
CY006071.1	70	294	P2	+	342519	Influenza A virus (A/New York/455/1999(H3N2))
CY003747.1	25	249	P2	+	351274	Influenza A virus (A/Hong Kong/7/1984(H3N2))
CY003739.1	47	271	P2	+	387159	Influenza A virus (A/Hong Kong/5/1983(H3N2))
CY003731.1	47	271	P2	+	351266	Influenza A virus (A/Hong Kong/43/1975(H3N2))
CY003715.1	58	282	P2	+	351259	Influenza A virus (A/Hong Kong/14/1992(H3N2))
CY003555.1	58	282	P2	+	351258	Influenza A virus (A/Hong Kong/6/1972(H3N2))
CY003547.1	58	282	P2	+	351256	Influenza A virus (A/Hong Kong/7/1987(H3N2))
CY003539.1	70	294	P2	+	351255	Influenza A virus (A/Hong Kong/7/1985(H3N2))
CY003531.1	58	282	P2	+	351254	Influenza A virus (A/Hong Kong/11/1973(H3N2))
CY003523.1	70	294	P2	+	351253	Influenza A virus (A/Hong Kong/24/1985(H3N2))
CY003515.1	70	294	P2	+	351252	Influenza A virus (A/Hong Kong/2/1988(H3N2))
CY003507.1	58	282	P2	+	351251	Influenza A virus (A/Hong Kong/6/1985(H3N2))
CY003499.1	70	294	P2	+	351250	Influenza A virus (A/Hong Kong/14/1974(H3N2))
CY003491.1	58	282	P2	+	351247	Influenza A virus (A/Hong Kong/46/1980(H3N2))
CY003812.1	47	271	P2	+	342494	Influenza A virus (A/New York/429/2000(H3N2))
CY003788.1	70	294	P2	+	342487	Influenza A virus (A/New York/422/1999(H3N2))
CY003828.1	58	282	P2	+	342505	Influenza A virus (A/New York/440/2000(H3N2))
CY003780.1	68	292	P2	+	342485	Influenza A virus (A/New York/420/2002(H3N2))
CY003764.1	47	271	P2	+	335371	Influenza A virus (A/New York/400/2003(H1N2))
CY003707.1	70	294	P2	+	342552	Influenza A virus (A/New York/496/2003(H1N1))
CY003699.1	47	271	P2	+	342545	Influenza A virus (A/New York/489/2003(H1N2))
CY003683.1	58	282	P2	+	342541	Influenza A virus (A/New York/485/2003(H3N2))
CY003675.1	58	282	P2	+	342538	Influenza A virus (A/New York/482/2003(H1N2))
CY003627.1	58	282	P2	+	342522	Influenza A virus (A/New York/458/1999(H3N2))
CY003611.1	70	294	P2	+	342520	Influenza A virus (A/New York/456/1999(H3N2))
CY003563.1	66	290	P2	+	342512	Influenza A virus (A/New York/448/1998(H3N2))
CY003475.1	70	294	P2	+	342507	Influenza A virus (A/New York/443/2001(H1N1))
CY003459.1	58	282	P2	+	342504	Influenza A virus (A/New York/439/2000(H3N2))
CY003443.1	47	271	P2	+	342490	Influenza A virus (A/New York/425/1999(H3N2))
CY003387.1	44	268	P2	+	319908	Influenza A virus (A/New York/293/2003(H1N1))
CY003371.1	47	271	P2	+	319842	Influenza A virus (A/New York/217/2002(H1N2))
AF255749.1	70	294	P2	+	153970	Influenza A virus (A/Hong Kong/498/97(H3N2))
AF255748.1	70	294	P2	+	153969	Influenza A virus (A/Hong Kong/497/97(H3N2))
AY363536.1	25	249	P2	+	253692	Influenza A virus (A/swine/Hong Kong/q066/99(H3N2))
AY363535.1	25	249	P2	+	253677	Influenza A virus (A/swine/Hong Kong/1212/02(H3N2))
AY363533.1	25	249	P2	+	253686	Influenza A virus (A/swine/Hong Kong/74/02(H3N2))
AY363532.1	25	249	P2	+	253691	Influenza A virus (A/swine/Hong Kong/9840/01(H3N2))
AY363531.1	25	249	P2	+	253678	Influenza A virus (A/swine/Hong Kong/1311/01(H3N2))
AY363530.1	25	249	P2	+	253688	Influenza A virus (A/swine/Hong Kong/9285/01(H3N2))
AY363529.1	25	249	P2	+	253679	Influenza A virus (A/swine/Hong Kong/312/00(H3N2))
AY363528.1	25	249	P2	+	253685	Influenza A virus (A/swine/Hong Kong/7220/00(H3N2))
AY363527.1	25	249	P2	+	253681	Influenza A virus (A/swine/Hong Kong/4361/99(H3N2))
CY003147.1	58	282	P2	+	342475	Influenza A virus (A/New York/410/2002(H3N2))
CY003139.1	70	294	P2	+	342474	Influenza A virus (A/New York/409/2002(H3N2))
CY003124.1	70	294	P2	+	342471	Influenza A virus (A/New York/406/2002(H3N2))
CY003107.1	68	292	P2	+	342469	Influenza A virus (A/New York/404/2002(H3N2))
CY003099.1	70	294	P2	+	342468	Influenza A virus (A/New York/403/2002(H3N2))
CY003003.1	70	294	P2	+	319858	Influenza A virus (A/New York/239/2001(H1N1))
CY003083.1	58	282	P2	+	342466	Influenza A virus (A/New York/401/2001(H3N2))
CY002995.1	47	271	P2	+	319849	Influenza A virus (A/New York/226/2003(H1N2))
CY002987.1	40	264	P2	+	319845	Influenza A virus (A/New York/221/2003(H1N1))
CY003067.1	42	266	P2	+	383577	Influenza A virus (A/Memphis/1/1990(H3N2))
CY003019.1	44	268	P2	+	319862	Influenza A virus (A/New York/246/2001(H1N1))
CY003115.1	70	294	P2	+	342470	Influenza A virus (A/New York/405/2002(H3N2))
CY003227.1	70	294	P2	+	342491	Influenza A virus (A/New York/426/1999(H3N2))
CY003235.1	58	282	P2	+	342492	Influenza A virus (A/New York/427/1999(H3N2))
CY003283.1	58	282	P2	+	342503	Influenza A virus (A/New York/438/2000(H3N2))
CY003275.1	58	282	P2	+	342502	Influenza A virus (A/New York/437/2000(H3N2))
CY003267.1	58	282	P2	+	342501	Influenza A virus (A/New York/436/2000(H3N2))
CY003259.1	70	294	P2	+	342499	Influenza A virus (A/New York/434/2000(H3N2))
CY003251.1	58	282	P2	+	342498	Influenza A virus (A/New York/433/2000(H3N2))
CY003243.1	69	293	P2	+	342496	Influenza A virus (A/New York/431/2000(H3N2))
CY003211.1	58	282	P2	+	342484	Influenza A virus (A/New York/419/2002(H3N2))
CY003203.1	70	294	P2	+	342483	Influenza A virus (A/New York/418/2002(H3N2))
CY003195.1	70	294	P2	+	342481	Influenza A virus (A/New York/416/2002(H3N2))
CY003187.1	66	290	P2	+	342480	Influenza A virus (A/New York/415/2002(H3N2))
CY003179.1	69	293	P2	+	342479	Influenza A virus (A/New York/414/2002(H3N2))
CY003163.1	58	282	P2	+	342477	Influenza A virus (A/New York/412/2002(H3N2))
CY003155.1	70	294	P2	+	342476	Influenza A virus (A/New York/411/2002(H3N2))
AY936880.1	25	249	P2	+	936115	Influenza A virus (A/Netherlands/18/1994(H3N2))
CY002811.1	69	293	P2	+	335370	Influenza A virus (A/New York/399/2003(H1N1))
CY002819.1	70	294	P2	+	342465	Influenza A virus (A/New York/301/2001(H3N2))
CY002803.1	69	293	P2	+	335366	Influenza A virus (A/New York/308/2001(H1N1))
CY002755.1	32	256	P2	+	332733	Influenza A virus (A/Memphis/1/1986(H3N2))
CY002747.1	42	266	P2	+	332746	Influenza A virus (A/Memphis/109/1972(H3N2))
CY002707.1	69	293	P2	+	327205	Influenza A virus (A/New York/348/2003(H1N1))
CY002691.1	68	292	P2	+	319847	Influenza A virus (A/New York/223/2003(H1N1))
CY002683.1	70	294	P2	+	319846	Influenza A virus (A/New York/222/2003(H1N1))
[truncated: 47,976 more rows]

## Sheet: Sheet2_Specificity_P13
accession_id	start	end	primer	direction	taxid	species_name
AF213916.1	562	731	P13	+	147095	Influenza A virus (A/Swine/Italy/25823/94(H3N2))
CY004434.1	748	917	P13	+	352695	Influenza A virus (A/shorebird/Delaware Bay/10/2004(H10N7))
CY004315.1	748	917	P13	+	352714	Influenza A virus (A/mallard/Alberta/254/2003(H4N6))
CY001358.1	746	915	P13	+	311756	Influenza A virus (A/New York/183/1999(H3N2))
AJ316061.1	713	882	P13	+	169160	Influenza A virus (A/swine/Ille et Vilaine/1455/1999(H1N1))
AJ316059.1	723	892	P13	+	157800	Influenza A virus (A/swine/Finistere/2899/1982(H1N1))
AJ316053.1	652	821	P13	+	170342	Influenza A virus (A/swine/Italy/1654-1/99(H1N2))
AJ316052.1	723	892	P13	+	169166	Influenza A virus (A/swine/Italy/1521/98(H1N2))
AJ316051.1	723	892	P13	+	158307	Influenza A virus (A/swine/Cotes d'Armor/604/99(H1N2))
AJ316049.1	723	892	P13	+	169162	Influenza A virus (A/swine/Cotes d'Armor/790/1997(H1N2))
AJ316047.1	723	892	P13	+	169169	Influenza A virus (A/swine/Cotes d'Armor/1482/1999(H1N1))
AJ293938.1	749	918	P13	+	231858	Influenza A virus (A/swine/Italy/1553-2/98(H3N2))
AJ293925.1	750	919	P13	+	231851	Influenza A virus (A/Hong Kong/1774/99(H3N2))
AJ311509.1	711	880	P13	+	157788	Influenza A virus (A/swine/Belgium/220/92(H3N2))
AJ311508.1	702	871	P13	+	164041	Influenza A virus (A/swine/Cote d'Armor/3633/84(H3N2))
Z26861.1	738	907	P13	+	394224	Influenza A virus (A/swine/Germany/8533/1991(H1N1))
Z26859.1	738	907	P13	+	394226	Influenza A virus (A/turkey/Germany/3/91(H1N1))
M63525.1	748	917	P13	+	380347	Influenza A virus (A/swine/Netherlands/12/1985(H1N1))
DQ021759.1	723	892	P13	+	333196	Influenza A virus (A/wood duck/MD/M58/98(H9N8))
DQ021725.1	723	892	P13	+	566259	Influenza A virus (A/mallard/MN/51/1998(H2N3))
Z46439.1	723	892	P13	+	661231	Influenza A virus (A/swine/Schleswig-Holstein/1/1993(H1N1))
M55478.1	723	892	P13	+	384486	Influenza A virus (A/swine/Germany/2/1981(H1N1))
AJ278648.1	749	918	P13	+	680692	Influenza A virus (A/Hong Kong/485/1997(H5N1))
AF222664.1	699	868	P13	+	138802	Influenza A virus (A/Chicken/Hong Kong/NT16/99(H9N2))
AF400779.1	679	848	P13	+	173477	Influenza A virus (A/swine/Hong Kong/3297/98(H9N2))
AF400778.1	679	848	P13	+	173473	Influenza A virus (A/swine/Hong Kong/2106/98(H9N2))
CY004843.1	748	917	P13	+	352640	Influenza A virus (A/redhead duck/ALB/116/1985(H4N6))
CY005874.1	748	917	P13	+	352511	Influenza A virus (A/goose/MN/5733-1/1980(H9N2))
CY005770.1	748	917	P13	+	352525	Influenza A virus (A/duck/Potsdam/2216-4/1984(H5N6))
CY005553.1	748	917	P13	+	352551	Influenza A virus (A/duck/Hong Kong/7/1975(H3N2))
CY005365.1	748	917	P13	+	352569	Influenza A virus (A/ruddy turnstone/Delaware/97/2000(H12N5))
CY005351.1	748	917	P13	+	352571	Influenza A virus (A/green-winged teal/ALB/199/1991(H12N5))
CY005331.1	748	917	P13	+	352574	Influenza A virus (A/shorebird/DE/236/2003(H11N9))
CY005324.1	748	917	P13	+	352575	Influenza A virus (A/pintail/Alberta/84/2000(H11N9))
CY005274.1	748	917	P13	+	352781	Influenza A virus (A/mallard duck/ALB/797/1983(H11N3))
CY005250.1	748	917	P13	+	352586	Influenza A virus (A/mallard/Alberta/208/2000(H10N7))
CY005243.1	748	917	P13	+	352587	Influenza A virus (A/pintail/Alberta/202/2000(H10N7))
CY005232.1	748	917	P13	+	352589	Influenza A virus (A/mallard/ALB/196/1996(H10N7))
CY005225.1	748	917	P13	+	352782	Influenza A virus (A/mallard/ALB/5/1995(H10N1))
CY005200.1	748	917	P13	+	352784	Influenza A virus (A/mallard duck/ALB/40/1984(H10N6))
CY005188.1	748	917	P13	+	352786	Influenza A virus (A/blue-winged teal/ALB/778/1978(H10N3))
CY005148.1	748	917	P13	+	402450	Influenza A virus (A/mallard/Alberta/11/1991(H9N2))
CY005141.1	748	917	P13	+	352600	Influenza A virus (A/mallard duck/Alberta/321/1988(H9N2))
CY005121.1	748	917	P13	+	1093538	Influenza A virus (A/laughing gull/Delaware Bay/2718/1987(H9N5))
CY005114.1	748	917	P13	+	352604	Influenza A virus (A/ruddy turnstone/DE/2576/1987(H9N5))
CY005086.1	748	917	P13	+	402448	Influenza A virus (A/pintail/Alberta/129/1993(H10N7))
CY005072.1	748	917	P13	+	352610	Influenza A virus (A/ruddy turnstone/DE/2378/1988(H7N7))
CY005051.1	748	917	P13	+	1346464	Influenza A virus (A/green-winged teal/Alberta/228/1985(H7N3))
CY005044.1	748	917	P13	+	352614	Influenza A virus (A/pintail duck/Alberta/169/1980(H3N8))
CY005009.1	748	917	P13	+	352620	Influenza A virus (A/mallard duck/ALB/224/1977(H7N5))
CY005002.1	748	917	P13	+	352621	Influenza A virus (A/mallard/Alberta/194/1992(H8N4))
CY004988.1	748	917	P13	+	142944	Influenza A virus (A/pintail duck/Alberta/114/1979(H8N4))
CY004984.1	748	917	P13	+	385632	Influenza A virus (A/mallard/Alberta/283/1977(H8N4))
CY004961.1	748	917	P13	+	352628	Influenza A virus (A/mallard duck/Alberta/291/1977(H4N1))
CY004954.1	748	917	P13	+	351907	Influenza A virus (A/blue-winged teal/Alberta/293/2003(H4N6))
CY004947.1	748	917	P13	+	351906	Influenza A virus (A/pintail/Alberta/269/2001(H4N6))
CY004904.1	748	917	P13	+	351900	Influenza A virus (A/blue-winged teal/ALB/293/1994(H4N6))
CY004897.1	748	917	P13	+	352634	Influenza A virus (A/blue-winged teal/ALB/136/1990(H4N3))
CY004861.1	748	917	P13	+	352638	Influenza A virus (A/ruddy turnstone/DE/512/1988(H4N6))
CY004854.1	748	917	P13	+	352639	Influenza A virus (A/pintail duck/ALB/623/1985(H4N6))
CY004831.1	748	917	P13	+	352641	Influenza A virus (A/mallard duck/Alberta/630/1984(H4N2))
CY004818.1	748	917	P13	+	380343	Influenza A virus (A/ruddy turnstone/New Jersey/47/1985(H4N6))
CY004812.1	748	917	P13	+	352644	Influenza A virus (A/mallard duck/Alberta/581/1983(H4N4))
CY004798.1	748	917	P13	+	352646	Influenza A virus (A/blue-winged teal/Alberta/580/1979(H4N2))
CY004791.1	748	917	P13	+	352647	Influenza A virus (A/mallard duck/Alberta/106/1979(H4N2))
CY004784.1	748	917	P13	+	352648	Influenza A virus (A/mallard duck/Alberta/354/1978(H4N2))
CY004777.1	748	917	P13	+	352649	Influenza A virus (A/pintail duck/ALB/220/1977(H4N8))
CY004770.1	748	917	P13	+	351879	Influenza A virus (A/mallard duck/ALB/161/1977(H4N6))
CY004756.1	748	917	P13	+	352651	Influenza A virus (A/mallard duck/ALB/210/1977(H4N8))
CY004743.1	748	917	P13	+	351875	Influenza A virus (A/blue-winged teal/ALB/243/1977(H4N6))
CY004736.1	748	917	P13	+	352653	Influenza A virus (A/redhead duck/ALB/74/1977(H4N6))
CY004710.1	748	917	P13	+	352655	Influenza A virus (A/mallard duck/ALB/26/1976(H3N1))
CY004681.1	748	917	P13	+	352660	Influenza A virus (A/mallard/ALB/394/1988(H3N3))
CY004635.1	748	917	P13	+	352667	Influenza A virus (A/blue-winged teal/ALB/452/1983(H3N1))
CY004614.1	748	917	P13	+	352671	Influenza A virus (A/pintail duck/ALB/462/1979(H3N6))
CY004600.1	748	917	P13	+	352673	Influenza A virus (A/mallard duck/ALB/712/1978(H3N3))
CY004577.1	748	917	P13	+	352677	Influenza A virus (A/pintail duck/ALB/86/1976(H3N2))
CY004568.1	748	917	P13	+	352679	Influenza A virus (A/ruddy turnstone/DE/773/1988(H9N6))
CY004392.1	748	917	P13	+	352701	Influenza A virus (A/herring gull/NJ/402/1989(H5N3))
CY004380.1	748	917	P13	+	352704	Influenza A virus (A/mallard/Alberta/52/1997(H12N5))
CY004367.1	748	917	P13	+	352706	Influenza A virus (A/mallard/Alberta/245/2003(H11N9))
CY004360.1	748	917	P13	+	352707	Influenza A virus (A/mallard/Alberta/294/1977(H11N9))
CY004353.1	748	917	P13	+	352708	Influenza A virus (A/mallard/Alberta/209/2003(H10N7))
CY004346.1	748	917	P13	+	352709	Influenza A virus (A/pintail duck/ALB/303/1977(H10N7))
CY004339.1	748	917	P13	+	352710	Influenza A virus (A/pintail duck/Alberta/49/2003(H12N5))
CY004318.1	748	917	P13	+	351808	Influenza A virus (A/mallard duck/ALB/57/1976(H5N2))
CY004122.1	748	917	P13	+	352738	Influenza A virus (A/mallard duck/ALB/676/1979(H3N6))
CY004107.1	748	917	P13	+	352740	Influenza A virus (A/mallard duck/ALB/564/1979(H3N8))
CY005907.1	748	917	P13	+	383603	Influenza A virus (A/turkey/Minnesota/833/1980(H4N2))
CY005903.1	748	917	P13	+	402478	Influenza A virus (A/domestic duck/Minnesota/1086/1980(H4N8))
CY005896.1	748	917	P13	+	402477	Influenza A virus (A/duck/Minnesota/1516/1981(H5N2))
CY005889.1	748	917	P13	+	402476	Influenza A virus (A/pheasant/Minnesota/917/1980(H7N3))
CY005882.1	748	917	P13	+	352510	Influenza A virus (A/blue-winged teal/MN/993/1980(H6N6))
CY005867.1	748	917	P13	+	352512	Influenza A virus (A/pigeon/MN/1407/1981(H1N1))
CY005852.1	748	917	P13	+	352514	Influenza A virus (A/shoveler/Netherlands/19/1999(H11N9))
CY005828.1	748	917	P13	+	311175	Influenza A virus (A/turkey/Ontario/6118/1968(H8N4))
CY005795.1	748	917	P13	+	352522	Influenza A virus (A/quail/Italy/1117/1965(H10N8))
CY005784.1	748	917	P13	+	352524	Influenza A virus (A/turkey/Italy/3620/1999(H7N1))
CY005777.1	748	917	P13	+	352034	Influenza A virus (A/duck/Potsdam/1402-6/1986(H5N2))
CY005606.1	748	917	P13	+	352348	Influenza A virus (A/chicken/Hong Kong/17/1977(H6N1))
CY005590.1	748	917	P13	+	352547	Influenza A virus (A/duck/Hong Kong/205/1977(H5N3))
CY005563.1	748	917	P13	+	352549	Influenza A virus (A/duck/HK/231/1977(H3N6))
CY005560.1	748	917	P13	+	352550	Influenza A virus (A/goose/HK/10/1976(H3N2))
CY005539.1	748	917	P13	+	352553	Influenza A virus (A/duck/Hong Kong/319/1978(H2N2))
CY005421.1	748	917	P13	+	402460	Influenza A virus (A/sanderling/Delaware/1258/1986(H6N6))
CY005414.1	748	917	P13	+	352559	Influenza A virus (A/semi-palmated sandpiper/Brazil/43/1990(H2N1))
CY005358.1	748	917	P13	+	402456	Influenza A virus (A/ruddy turnstone/Delaware/94/2000(H12N4))
CY005338.1	748	917	P13	+	402455	Influenza A virus (A/pintail duck/Alberta/306/1983(H12N5))
CY005312.1	748	917	P13	+	352577	Influenza A virus (A/mallard/Alberta/126/1991(H11N9))
CY005292.1	748	917	P13	+	352580	Influenza A virus (A/ruddy turnstone/DE/637/1988(H11N9))
CY005286.1	748	917	P13	+	402454	Influenza A virus (A/ruddy turnstone/Delaware/2762/1987(H11N2))
CY005281.1	748	917	P13	+	402453	Influenza A virus (A/ruddy turnstone/Delaware/2589/1987(H11N1))
CY005219.1	748	917	P13	+	352591	Influenza A virus (A/ruddy turnstone/DE/2764/1987(H10N7))
CY005214.1	748	917	P13	+	352592	Influenza A virus (A/redhead duck/ALB/767/1984(H10N7))
CY005195.1	748	917	P13	+	352785	Influenza A virus (A/mallard duck/ALB/742/1981(H10N1))
CY005161.1	748	917	P13	+	352597	Influenza A virus (A/shorebird/DE/66/2003(H9N2))
CY005039.1	748	917	P13	+	342192	Influenza A virus (A/pintail duck/Alberta/121/1979(H7N8))
CY005033.1	748	917	P13	+	402446	Influenza A virus (A/gadwall duck/Alberta/291/1977(H7N3))
CY004997.1	748	917	P13	+	402445	Influenza A virus (A/mallard/Alberta/7/1987(H8N4))
CY004995.1	748	917	P13	+	352623	Influenza A virus (A/blue-winged teal/ALB/39/1982(H8N4))
CY004968.1	748	917	P13	+	351909	Influenza A virus (A/mallard duck/Alberta/645/1980(H5N2))
CY004940.1	748	917	P13	+	352629	Influenza A virus (A/mallard/Alberta/30/2001(H4N8))
CY004934.1	748	917	P13	+	352630	Influenza A virus (A/pintail/Alberta/207/1999(H4N8))
CY004926.1	748	917	P13	+	282149	Influenza A virus (A/mallard/Alberta/47/98(H4N1))
CY004919.1	748	917	P13	+	1093499	Influenza A virus (A/pintail/Alberta/275/1996(H4N6))
CY004912.1	748	917	P13	+	352633	Influenza A virus (A/mallard/ALB/49/1995(H4N6))
CY004887.1	748	917	P13	+	352636	Influenza A virus (A/blue-winged teal/ALB/67/1990(H4N5))
CY004881.1	748	917	P13	+	1093520	Influenza A virus (A/ruddy turnstone/Delaware/2368/1988(H4N9))
CY004868.1	748	917	P13	+	351894	Influenza A virus (A/knot/DE/541/1988(H4N6))
CY004848.1	748	917	P13	+	351891	Influenza A virus (A/blue-winged teal/ALB/562/1985(H4N6))
CY004838.1	748	917	P13	+	351889	Influenza A virus (A/mallard duck/ALB/25/1985(H4N6))
CY004825.1	748	917	P13	+	352642	Influenza A virus (A/laughing gull/NJ/72/1985(H4N9))
CY004763.1	748	917	P13	+	352650	Influenza A virus (A/pintail duck/ALB/159/1977(H4N6))
CY004703.1	748	917	P13	+	352656	Influenza A virus (A/mallard/Alberta/156/2001(H3N8))
CY004700.1	748	917	P13	+	352657	Influenza A virus (A/mallard/Alberta/31/2001(H3N9))
CY004693.1	748	917	P13	+	352658	Influenza A virus (A/mallard/Alberta/118/1995(H3N5))
CY004688.1	748	917	P13	+	402441	Influenza A virus (A/mallard/Alberta/129/1991(H3N6))
CY004671.1	748	917	P13	+	352662	Influenza A virus (A/blue-winged teal/ALB/569/1985(H3N8))
CY004663.1	748	917	P13	+	352663	Influenza A virus (A/mallard duck/ALB/525/1985(H3N8))
CY004658.1	748	917	P13	+	402439	Influenza A virus (A/mallard duck/Alberta/438/1985(H3N4))
CY004643.1	748	917	P13	+	352666	Influenza A virus (A/mallard duck/ALB/506/1983(H9N1))
CY004631.1	748	917	P13	+	352668	Influenza A virus (A/mallard duck/ALB/1012/1979(H3N4))
CY004626.1	748	917	P13	+	352669	Influenza A virus (A/mallard/Alberta/663/1979(H3N5))
CY004593.1	748	917	P13	+	352674	Influenza A virus (A/mallard/Alberta/127/1977(H1N1))
CY004588.1	748	917	P13	+	352675	Influenza A virus (A/blue-winged teal/ALB/286/1977(H3N6))
CY004584.1	748	917	P13	+	352676	Influenza A virus (A/canvasback duck/ALB/102/1976(H3N6))
CY004575.1	748	917	P13	+	352678	Influenza A virus (A/mallard duck/ALB/25/1976(H3N1))
CY004547.1	748	917	P13	+	1366254	Influenza A virus (A/pintail/Alberta/210/2002(H1N1))
CY004532.1	748	917	P13	+	352683	Influenza A virus (A/mallard/Alberta/322/1988(H1N1))
CY004508.1	748	917	P13	+	1366246	Influenza A virus (A/mallard/Alberta/201/1998(H1N1))
CY004499.1	748	917	P13	+	352790	Influenza A virus (A/pintail duck/ALB/631/1981(H1N5))
CY004491.1	748	917	P13	+	352688	Influenza A virus (A/mallard/Alberta/965/1979(H1N1))
CY004483.1	748	917	P13	+	352689	Influenza A virus (A/pintail duck/ALB/238/1979(H1N1))
CY004475.1	748	917	P13	+	352690	Influenza A virus (A/pintail duck/ALB/219/1977(H1N1))
CY004467.1	748	917	P13	+	352691	Influenza A virus (A/mallard/Alberta/46/1977(H1N1))
CY004459.1	748	917	P13	+	352692	Influenza A virus (A/mallard/Alberta/42/1977(H1N6))
CY004390.1	748	917	P13	+	352702	Influenza A virus (A/ruddy turnstone/NJ/49/1985(H4N9))
CY004373.1	748	917	P13	+	352705	Influenza A virus (A/mallard duck/ALB/60/1976(H12N5))
CY004325.1	748	917	P13	+	352713	Influenza A virus (A/mallard duck/ALB/48/1976(H7N3))
CY004310.1	748	917	P13	+	351806	Influenza A virus (A/mallard duck/ALB/20/1976(H4N6))
CY004305.1	748	917	P13	+	352715	Influenza A virus (A/pintail/Alberta/166/2003(H3N6))
CY004295.1	748	917	P13	+	352717	Influenza A virus (A/mallard/Alberta/130/2003(H1N1))
CY004290.1	748	917	P13	+	352718	Influenza A virus (A/mallard/Alberta/65/1976(H1N1))
CY004275.1	748	917	P13	+	352720	Influenza A virus (A/mallard/Alberta/154/2003(H6N5))
CY004267.1	748	917	P13	+	196455	Influenza A virus (A/Mallard/Alberta/206/1996(H6N8))
CY004259.1	748	917	P13	+	352722	Influenza A virus (A/pintail/ALB/179/1993(H6N1))
CY004251.1	748	917	P13	+	352723	Influenza A virus (A/mallard/ALB/199/1992(H6N5))
CY004227.1	748	917	P13	+	352726	Influenza A virus (A/mallard duck/ALB/155/1990(H6N3))
CY004203.1	748	917	P13	+	352729	Influenza A virus (A/mallard duck/ALB/76/1985(H6N3))
CY004147.1	748	917	P13	+	342154	Influenza A virus (A/pintail/Alberta/189/82(H6N6))
CY004143.1	748	917	P13	+	352735	Influenza A virus (A/mallard duck/ALB/730/1981(H6N1))
CY004130.1	748	917	P13	+	352737	Influenza A virus (A/mallard duck/ALB/1151/1979(H6N9))
CY004095.1	748	917	P13	+	1261987	Influenza A virus (A/laughing gull/New Jersey/276/1989(H6N8))
CY004089.1	748	917	P13	+	1261982	Influenza A virus (A/knot/Delaware Bay/526/1988(H6N8))
CY004081.1	748	917	P13	+	352747	Influenza A virus (A/mallard duck/ALB/1081/1979(H6N5))
CY004073.1	748	917	P13	+	352749	Influenza A virus (A/pintail/Alberta/1040/1979(H6N5))
CY004067.1	748	917	P13	+	402433	Influenza A virus (A/mallard duck/Alberta/205/1978(H6N2))
CY004026.1	748	917	P13	+	352755	Influenza A virus (A/mallard duck/ALB/290/1978(H6N2))
CY004012.1	748	917	P13	+	352757	Influenza A virus (A/blue-winged teal/ALB/48/1978(H6N5))
CY004000.1	748	917	P13	+	352759	Influenza A virus (A/mallard duck/ALB/250/1978(H6N2))
CY003993.1	748	917	P13	+	352760	Influenza A virus (A/mallard/Alberta/79/2003(H2N3))
CY003985.1	748	917	P13	+	352792	Influenza A virus (A/mallard/Alberta/149/2002(H2N4))
CY003977.1	748	917	P13	+	222730	Influenza A virus (A/mallard/Alberta/226/98(H2N3))
CY003969.1	748	917	P13	+	1093331	Influenza A virus (A/mallard/Alberta/205/1998(H2N3))
CY003961.1	748	917	P13	+	282156	Influenza A virus (A/blue-winged teal/Alberta/16/1997(H2N9))
CY003953.1	748	917	P13	+	352764	Influenza A virus (A/mallard/Alberta/202/1996(H2N5))
CY003945.1	748	917	P13	+	352765	Influenza A virus (A/mallard/Alberta/201/1996(H2N3))
CY003930.1	748	917	P13	+	1093329	Influenza A virus (A/mallard/Alberta/323/1988(H2N1))
CY003915.1	748	917	P13	+	351037	Influenza A virus (A/herring gull/DE/703/1988(H2N8))
CY003880.1	748	917	P13	+	351033	Influenza A virus (A/mallard duck/Alberta/376/1985(H2N3))
CY003872.1	748	917	P13	+	351032	Influenza A virus (A/mallard/Alberta/884/1984(H2N5))
CY003864.1	748	917	P13	+	99352	Influenza A virus (A/laughing gull/New Jersey/75/1985(H2N9))
DQ124197.1	748	917	P13	+	336801	Influenza A virus (A/canine/Texas/1/2004(H3N8))
DQ124162.1	748	917	P13	+	336794	Influenza A virus (A/equine/Massachussetts/213/2003(H3N8))
DQ124160.1	723	892	P13	+	336793	Influenza A virus (A/canine/Florida/242/2003(H3N8))
DQ124152.1	723	892	P13	+	336792	Influenza A virus (A/canine/Florida/43/2004(H3N8))
CY001529.1	748	917	P13	+	311761	Influenza A virus (A/New York/188/1999(H3N2))
CY000802.1	746	915	P13	+	311711	Influenza A virus (A/New York/141/1999(H3N2))
CY001350.1	716	885	P13	+	311709	Influenza A virus (A/New York/139/1999(H3N2))
CY001366.1	746	915	P13	+	311760	Influenza A virus (A/New York/187/2000(H3N2))
CY001246.1	746	915	P13	+	311730	Influenza A virus (A/New York/162/2000(H3N2))
CY001137.1	746	915	P13	+	311721	Influenza A virus (A/New York/152/2000(H3N2))
AJ627489.1	748	917	P13	+	265122	Influenza A virus (A/turkey/Italy/4603/1999(H7N1))
AJ619676.1	723	892	P13	+	258962	Influenza A virus (A/chicken/Germany/R28/03(H7N7))
AF509064.1	742	911	P13	+	196447	Influenza A virus (A/Duck/Hong Kong/573.4/01 (H5N1))
AY221537.1	742	911	P13	+	222146	Influenza A virus (A/Chicken/HongKong/YU822.2/01(H5N1))
AY221536.1	742	911	P13	+	222145	Influenza A virus (A/Chicken/HongKong/YU822.2/01-MB(H5N1))
AF474058.1	736	905	P13	+	199372	Influenza A virus (A/chicken/California/9420/2001(H6N2))
AF474057.1	736	905	P13	+	199371	Influenza A virus (A/chicken/California/9174/2001(H6N2))
AF474056.1	736	905	P13	+	199370	Influenza A virus (A/chicken/California/8892/2001(H6N2))
AF474054.1	736	905	P13	+	199368	Influenza A virus (A/chicken/California/1316/2001(H6N2))
AF474053.1	736	905	P13	+	199367	Influenza A virus (A/chicken/California/0139/2001(H6N2))
AF474051.1	736	905	P13	+	199365	Influenza A virus (A/chicken/California/650/2000(H6N2))
AF474050.1	736	905	P13	+	199374	Influenza A virus (A/chicken/California/465/2000(H6N2))
AF474049.1	736	905	P13	+	199373	Influenza A virus (A/chicken/California/431/2000(H6N2))
AJ316058.1	686	855	P13	+	170344	Influenza A virus (A/swine/Italy/1566/98(H1N1))
AJ316057.1	628	797	P13	+	170343	Influenza A virus (A/swine/Italy/1589/98(H1N1))
AJ316056.1	723	892	P13	+	169167	Influenza A virus (A/swine/Italy/2034/99(H1N1))
AF231361.1	723	892	P13	+	1166624	Influenza A virus (A/black duck/New Jersey/1580/1978(H2N3))
AF231360.1	723	892	P13	+	1166624	Influenza A virus (A/black duck/New Jersey/1580/1978(H2N3))
AF222670.1	699	868	P13	+	109243	Influenza A virus (A/Chicken/Hong Kong/SF2/99(H9N2))
AF222669.1	699	868	P13	+	109241	Influenza A virus (A/Quail/Hong Kong/NT28/99(H9N2))
AF222668.1	699	868	P13	+	138806	Influenza A virus (A/Chicken/Hong Kong/KC12/99(H9N2))
AF222667.1	699	868	P13	+	138805	Influenza A virus (A/Chicken/Hong Kong/FY20/99(H9N2))
AF250485.1	723	892	P13	+	184011	Influenza A virus (A/Goose/Hong Kong/W217/97(H6N9))
Z26862.1	738	907	P13	+	158642	Influenza A virus (A/swine/Netherlands/25/1980(H1N1))
Z26860.1	738	907	P13	+	394222	Influenza A virus (A/oystercatcher/Germany/87(H1N1))
Z26858.1	738	907	P13	+	394227	Influenza A virus (A/Anas acuta/Primorje/695/79(H3N2))
M63528.1	748	917	P13	+	150152	Influenza A virus (A/turkey/Minnesota/166/81 (H1N1))
M63524.1	748	917	P13	+	384483	Influenza A virus (A/swine/Hong Kong/127/1982(H3N2))
M63526.1	748	917	P13	+	402516	Influenza A virus (A/fowl/Dobson/1927(H7N7))
M63529.1	748	917	P13	+	380339	Influenza A virus (A/equine/Tennessee/5/1986(H3N8))
M63540.1	748	917	P13	+	385605	Influenza A virus (A/equine/Kentucky/2/1986(H3N8))
M63537.1	748	917	P13	+	385590	Influenza A virus (A/duck/Czechoslovakia/1956(H4N6))
X05905.1	760	929	P13	+	384496	Influenza A virus (A/chicken/FPV/Rostock/1934(H7N1))
DQ226105.1	723	892	P13	+	292046	Influenza A virus (A/guineafowl/HongKong/NT101/2003(H9N2))
DQ226104.1	723	892	P13	+	354235	Influenza A virus (A/Ck/HK/CSW161/2003(H9N2))
DQ226103.1	723	892	P13	+	354234	Influenza A virus (A/SCk/HK/YU663/2003(H9N2))
DQ226102.1	723	892	P13	+	354233	Influenza A virus (A/Ck/HK/YU577/2003(H9N2))
DQ226101.1	723	892	P13	+	354232	Influenza A virus (A/Ck/HK/YU463/2003(H9N2))
DQ226100.1	723	892	P13	+	354231	Influenza A virus (A/SCk/HK/WF285/2003(H9N2))
DQ226099.1	723	892	P13	+	292044	Influenza A virus (A/chicken/HongKong/WF126/2003(H9N2))
DQ226098.1	723	892	P13	+	292037	Influenza A virus (A/chicken/HongKong/NT142/03(H9N2))
DQ226096.1	723	892	P13	+	354227	Influenza A virus (A/Ph/HK/CSW1323/2003(H9N2))
DQ021781.1	723	892	P13	+	333274	Influenza A virus (A/green-winged teal/AK/5937/01(H4N8))
DQ021779.1	723	892	P13	+	333233	Influenza A virus (A/mallard/MN/347/99(H4N8))
DQ021778.1	723	892	P13	+	333273	Influenza A virus (A/blue-winged teal/LA/69B/87(H4N6))
DQ021777.1	723	892	P13	+	333272	Influenza A virus (A/blue-winged teal/Louisiana/B156/1986(H4N6))
DQ021775.1	723	892	P13	+	579163	Influenza A virus (A/guinea fowl/NJ/14190-23/1996(H4N8))
DQ021771.1	723	892	P13	+	579170	Influenza A virus (A/mallard/Minnesota/371/1998(H4N2))
DQ021770.1	723	892	P13	+	333168	Influenza A virus (A/mallard/Minnesota/220/1998(H4N6))
DQ021769.1	723	892	P13	+	333270	Influenza A virus (A/blue-winged teal/OH/240B/88(H4N6))
DQ021768.1	723	892	P13	+	437407	Influenza A virus (A/green-winged teal/Ohio/196/1999(H6N2))
DQ021767.1	723	892	P13	+	333269	Influenza A virus (A/green-winged teal/OH/72/99(H6))
DQ021765.1	723	892	P13	+	333188	Influenza A virus (A/pintail/OH/25/99(H6))
DQ021764.1	723	892	P13	+	333182	Influenza A virus (A/mallard/OH/249/98(H6))
DQ021763.1	723	892	P13	+	333181	Influenza A virus (A/mallard/Ohio/242/1998(H6N8))
DQ021761.1	723	892	P13	+	333228	Influenza A virus (A/mallard/MD/R326/98(H6N4))
DQ021760.1	723	892	P13	+	333161	Influenza A virus (A/mallard/MD/F123/98(H6N8))
DQ021758.1	723	892	P13	+	333150	Influenza A virus (A/black duck/MD/M037/98(H6N8))
DQ021757.1	723	892	P13	+	333238	Influenza A virus (A/mallard/Ohio/115/1989(H6N8))
DQ021756.1	723	892	P13	+	333239	Influenza A virus (A/mallard/OH/73/89(H6))
DQ021754.1	723	892	P13	+	333151	Influenza A virus (A/blue-winged teal/LA/166B/88(H4N6))
CY144422.1	723	892	P13	+	1322942	Influenza A virus (A/ruddy turnstone/Delaware/650679/2002(H6N8))
DQ021752.1	723	892	P13	+	333259	Influenza A virus (A/mallard/MN/355803/00(H6))
DQ021750.1	723	892	P13	+	333189	Influenza A virus (A/ring-bill gull/DE/421733/01(H6))
DQ021749.1	723	892	P13	+	333192	Influenza A virus (A/ruddy turnstone/DE/241731/01(H6))
DQ021748.1	723	892	P13	+	333195	Influenza A virus (A/sanderling/DE/650680/02(H6))
DQ021747.1	723	892	P13	+	333241	Influenza A virus (A/northern pintail/TX/828189/02(H6))
DQ021746.1	723	892	P13	+	333224	Influenza A virus (A/chicken/NY/13237-6/98(H6N8))
DQ021745.1	723	892	P13	+	402503	Influenza A virus (A/chicken/New York/14677-13/1998(H6N2))
DQ021744.1	723	892	P13	+	333268	Influenza A virus (A/duck/NJ/5832-13/96(H6N8))
DQ021743.1	723	892	P13	+	333240	Influenza A virus (A/northern pintail/AK/3209/02(H3))
DQ021742.1	723	892	P13	+	333226	Influenza A virus (A/mallard/AK/3211/02(H3))
DQ021740.1	723	892	P13	+	681058	Influenza A virus (A/semipalmated sandpiper/Delaware/2109/2000(H11N6))
DQ021738.1	723	892	P13	+	681010	Influenza A virus (A/ruddy turnstone/New Jersey/2242/2000(H5N3))
DQ021737.1	723	892	P13	+	680965	Influenza A virus (A/ruddy turnstone/Delaware/629/2000(H7N9))
DQ021736.1	723	892	P13	+	333266	Influenza A virus (A/ruddy turnstone/Delaware/1794/2000(H12N4))
DQ021735.1	723	892	P13	+	333218	Influenza A virus (A/ruddy turnstone/DE/1538/2000(H7N9))
DQ021734.1	723	892	P13	+	542911	Influenza A virus (A/pintail/Minnesota/479/1999(H3N6))
DQ021713.1	723	892	P13	+	680863	Influenza A virus (A/mallard/Minnesota/263/1999(H4N9))
DQ021728.1	723	892	P13	+	333214	Influenza A virus (A/mallard/MN/88/98(H7N3))
DQ021727.1	723	892	P13	+	333180	Influenza A virus (A/mallard/MN/7/98(H11N2))
DQ021724.1	723	892	P13	+	333237	Influenza A virus (A/mallard/Minnesota/403/99(H11N9))
DQ021723.1	723	892	P13	+	333213	Influenza A virus (A/mallard/MN/365/99(H9N2))
DQ021722.1	723	892	P13	+	579169	Influenza A virus (A/mallard/Minnesota/354/1999(H3N8))
DQ021721.1	723	892	P13	+	333252	Influenza A virus (A/mallard/MN/351/99(H3N4))
DQ021720.1	723	892	P13	+	680877	Influenza A virus (A/mallard/Minnesota/334/1999(H6N5))
DQ021719.1	723	892	P13	+	680870	Influenza A virus (A/mallard/Minnesota/31/1998(H6N8))
DQ021718.1	723	892	P13	+	333211	Influenza A virus (A/mallard/MN/304/98(H9N2))
DQ021717.1	723	892	P13	+	333210	Influenza A virus (A/mallard/MN/284/98(H7N3))
DQ021716.1	723	892	P13	+	579166	Influenza A virus (A/mallard/Minnesota/283/1999(H3N8))
DQ021715.1	723	892	P13	+	333209	Influenza A virus (A/mallard/MN/281/98(H9N2))
DQ021712.1	723	892	P13	+	680861	Influenza A virus (A/mallard/Minnesota/253/1999(H6N5))
DQ021711.1	723	892	P13	+	333207	Influenza A virus (A/mallard/MN/232/98(H9N2))
DQ021710.1	723	892	P13	+	333263	Influenza A virus (A/mallard/Minnesota/231/1999(H3N8))
DQ021708.1	723	892	P13	+	333250	Influenza A virus (A/mallard/Minnesota/218/1999(H3N8))
DQ021707.1	723	892	P13	+	680856	Influenza A virus (A/mallard/Minnesota/212/1999(H4N8))
DQ021706.1	723	892	P13	+	333167	Influenza A virus (A/mallard/Minnesota/2/1998(H4N6))
DQ021705.1	723	892	P13	+	333206	Influenza A virus (A/mallard/Minnesota/198/1999(H4N6))
DQ021704.1	723	892	P13	+	333205	Influenza A virus (A/mallard/Minnesota/195/1999(H4N6))
DQ021701.1	723	892	P13	+	333203	Influenza A virus (A/mallard/MN/187/98(H7N3))
DQ021700.1	723	892	P13	+	680851	Influenza A virus (A/mallard/Minnesota/186/1999(H9N2))
DQ021699.1	723	892	P13	+	680850	Influenza A virus (A/mallard/Minnesota/182/1998(H3N9))
DQ021698.1	723	892	P13	+	680847	Influenza A virus (A/mallard/Minnesota/175/1999(H6N8))
DQ021696.1	723	892	P13	+	680840	Influenza A virus (A/mallard/Minnesota/157/1998(H6N5))
DQ021695.1	723	892	P13	+	333261	Influenza A virus (A/mallard/MN/154/99(H4N8))
DQ021694.1	723	892	P13	+	333198	Influenza A virus (A/mallard/MN/154/98(H6N8))
DQ021703.1	723	892	P13	+	579165	Influenza A virus (A/mallard/Minnesota/192/1999(H4N6))
DQ021692.1	723	892	P13	+	333163	Influenza A virus (A/mallard/MN/133/1998(H5N2))
DQ021691.1	723	892	P13	+	333162	Influenza A virus (A/mallard/MN/107/98(H6N8))
DQ021686.1	723	892	P13	+	333260	Influenza A virus (A/blue-winged teal/LA/B182/88(H4N6))
CY000738.1	746	915	P13	+	311753	Influenza A virus (A/New York/180/2000(H3N2))
CY000706.1	746	915	P13	+	311748	Influenza A virus (A/New York/175/2000(H3N2))
CY000602.1	746	915	P13	+	311720	Influenza A virus (A/New York/151/1999(H3N2))
CY000466.1	746	915	P13	+	311719	Influenza A virus (A/New York/150/2000(H3N2))
AY855344.1	748	917	P13	+	336795	Influenza A virus (A/equine/Kentucky/5/2002(H3N8))
AY862628.1	732	901	P13	+	311170	Influenza A virus (A/dove/Korea/S11/2003(H3N2))
AY862627.1	732	901	P13	+	311169	Influenza A virus (A/duck/Korea/S10/03(H3N2))
AY862625.1	732	901	P13	+	311167	Influenza A virus (A/duck/Korea/S8/03(H3N2))
AY862623.1	732	901	P13	+	311165	Influenza A virus (A/chicken/Korea/S6/03(H3N2))
AY856865.1	748	917	P13	+	307622	Influenza A virus (A/duck/Shandong/093/2004(H5N1))
AY684906.1	711	880	P13	+	304358	Influenza A virus (A/black-headed gull/Netherlands/1/00(H13N8))
AJ416630.1	748	917	P13	+	680729	Influenza A virus (A/chicken/Italy/1067/1999(H7N1))
AF156471.1	723	892	P13	+	97390	Influenza A virus (A/turkey/California/189/66(H9N2))
AF156470.1	723	892	P13	+	97395	Influenza A virus (A/Quail/Arkansas/29209-1/93 (H9N2))
AF156469.1	723	892	P13	+	97396	Influenza A virus (A/Shorebird/Delaware/9/96 (H9N2))
AF073203.1	736	905	P13	+	89218	Influenza A virus (A/Chicken/Pennsylvania/13609/93 (H5N2NSB))
AF073202.1	736	905	P13	+	89221	Influenza A virus (A/mallard/Wisconsin/169/75 (H5N3NSA))
AF073201.1	736	905	P13	+	89173	Influenza A virus (A/turkey/Utah/24721-10/95 (H7N3NSA))
AF073199.1	736	905	P13	+	89223	Influenza A virus (A/rhea/North Carolina/39482/93 (H7N1NSA))
AF073198.1	736	905	P13	+	89171	Influenza A virus (A/turkey/Colorado/13356/91 (H7N3NSA))
AF073197.1	736	905	P13	+	89224	Influenza A virus (A/turkey/Oregon/71(H7N3NSB))
AF073192.1	736	905	P13	+	89166	Influenza A virus (A/Chicken/Pennsylvania/11767-1/97 (H7N2NSB))
AF073190.1	736	905	P13	+	89164	Influenza A virus (A/chicken/New York/8030-2/1996(H7N2NSB))
AF073187.1	736	905	P13	+	89162	Influenza A virus (A/chicken/New York/3112-1/1995(H7N2NSB))
AF073186.1	736	905	P13	+	89216	Influenza A virus (A/chicken/New York/19542-5/1995(H7N2NSB))
AF073185.1	736	905	P13	+	89215	Influenza A virus (A/chicken/New York/13833-7/1995(H7N2NSB))
AF073184.1	736	905	P13	+	89220	Influenza A virus (A/Guinea Fowl/New York/13820-3/95 (H7N2NSB))
AF073182.1	736	905	P13	+	89157	Influenza A virus (A/chicken/New York/4447-7/1994(H7N2NSA))
AF001685.1	723	892	P13	+	60027	Influenza A virus (A/eq/LaPlata/93(H3N8))
AF001684.1	723	892	P13	+	225097	Influenza A virus (A/equine/Lambourn/22778/92(H3N8))
AF001683.1	723	892	P13	+	60025	Influenza A virus (A/eq/Kentucky/92(H3N8))
AF001681.1	723	892	P13	+	500678	Influenza A virus (A/equine/Rome/5/1991(H3N8))
AF001680.1	723	892	P13	+	225093	Influenza A virus (A/equine/Arundel/12369/91(H3N8))
AF001679.1	723	892	P13	+	387213	Influenza A virus (A/equine/Alaska/1/1991(H3N8))
AF001678.1	723	892	P13	+	225091	Influenza A virus (A/equine/Yvelines/2136/1989(H3N8))
AF001677.1	723	892	P13	+	60031	Influenza A virus (A/eq/LaPlata/1/88(H3N8))
AF001676.1	723	892	P13	+	475467	Influenza A virus (A/equine/Kentucky/1/1981(H3N8))
AF001675.1	723	892	P13	+	387226	Influenza A virus (A/equine/New Market/1979(H3N8))
L37797.1	748	917	P13	+	382787	Influenza A virus (A/fowl/Weybridge(H7N7))
L37795.1	748	917	P13	+	36418	Influenza A virus (A/chicken/Brescia/1902(H7N7))
M38299.1	748	916	P13	+	382787	Influenza A virus (A/fowl/Weybridge(H7N7))
M12699.1	734	903	P13	+	384502	Influenza A virus (A/mallard/New York/6750/1978(H2N2))
M55476.1	723	892	P13	+	387203	Influenza A virus (A/duck/Bavaria/2/1977(H1N1))
M55474.1	723	892	P13	+	392810	Influenza A virus (A/chicken/Rostock/8/1934(H7N1))
X13413.1	727	896	P13	+	385617	Influenza A virus (A/chicken/Pennsylvania/1370/1983(H5N2))
AY043025.1	717	886	P13	+	172856	Influenza A virus (A/Guangzhou/333/99(H9N2))
AF468843.1	736	905	P13	+	197012	Influenza A virus (A/Duck/Anyang/AVL-1/2001(H5N1))
AY075035.1	736	905	P13	+	186168	Influenza A virus (A/Duck/Hong Kong/380.5/2001(H5N1))
AY075029.1	736	905	P13	+	186166	Influenza A virus (A/Chicken/Hong Kong/317.5/2001(H5N1))
AY059511.1	723	892	P13	+	176674	Influenza A virus (A/Duck/Hong Kong/2986.1/2000(H5N1))
AY059510.1	723	892	P13	+	176673	Influenza A virus (A/Goose/Hong Kong/ww491/2000(H5N1))
AY059509.1	723	892	P13	+	176672	Influenza A virus (A/Duck/Hong Kong/ww461/2000(H5N1))
AY059508.1	723	892	P13	+	176671	Influenza A virus (A/Duck/Hong Kong/ww381/2000(H5N1))
AY059506.1	723	892	P13	+	176676	Influenza A virus (A/Goose/Hong Kong/ww26/2000(H5N1))
AF398430.1	699	868	P13	+	182782	Influenza A virus (A/Goose/Hong Kong/385.5/2000(H5N1))
AF398429.1	699	868	P13	+	182781	Influenza A virus (A/Goose/Hong Kong/385.3/2000(H5N1))
AF222823.1	723	892	P13	+	145306	Influenza A virus (A/swine/Hong Kong/10/98(H9N2))
AF222822.1	723	892	P13	+	145307	Influenza A virus (A/swine/Hong Kong/9/98(H9N2))
AJ278647.1	755	924	P13	+	130760	Influenza A virus (A/Hong Kong/1073/99(H9N2))
DQ351860.1	723	892	P13	+	367023	Influenza A virus (A/chicken/Hebei/108/02(H5N1))
DQ351859.1	723	892	P13	+	367021	Influenza A virus (A/chicken/Hebei/326/2005(H5N1))
DQ351858.1	723	892	P13	+	367715	Influenza A virus (A/chicken/Hebei/718/2001(H5N1))
DQ360841.1	734	903	P13	+	367770	Influenza A virus (A/Thailand/676/2005(H5N1))
DQ334779.1	723	892	P13	+	365497	Influenza A virus (A/chicken/Thailand/Nontaburi/CK-162/2005(H5N1))
DQ334771.1	723	892	P13	+	365496	Influenza A virus (A/quail/Thailand/Nakhon Pathom/QA-161/2005(H5N1))
DQ334763.1	723	892	P13	+	365495	Influenza A virus (A/chicken/Thailand/Kanchanaburi/CK-160/2005(H5N1))
CY005814.1	748	917	P13	+	385580	Influenza A virus (A/duck/Ukraine/1/1963(H3N8))
CY005653.1	748	917	P13	+	352349	Influenza A virus (A/black duck/AUS/751/1978(H3N8))
CY005625.1	748	917	P13	+	352543	Influenza A virus (A/duck/Hong Kong/24/1976(H4N2))
CY005619.1	748	917	P13	+	352544	Influenza A virus (A/duck/Hong Kong/293/1978(H7N2))
CY005583.1	748	917	P13	+	352548	Influenza A virus (A/goose/Hong Kong/23/1978(H5N3))
CY005568.1	748	917	P13	+	352000	Influenza A virus (A/duck/Hong Kong/365/1978(H4N6))
CY005525.1	748	917	P13	+	342215	Influenza A virus (A/duck/Nanchang/4-361/2001(H9N2))
CY005469.1	748	917	P13	+	352557	Influenza A virus (A/duck/Nanchang/1681/1992(H3N8))
CY005406.1	748	917	P13	+	352560	Influenza A virus (A/wedge-tailed shearwater/Western Australia/2576/1979(H15N9))
CY005065.1	748	917	P13	+	1093324	Influenza A virus (A/laughing gull/Delaware Bay/2838/1987(H13N2))
CY004562.1	748	917	P13	+	1283469	Influenza A virus (A/herring gull/Delaware Bay/712/1988(H16N3))
CY004451.1	748	917	P13	+	352693	Influenza A virus (A/herring gull/NJ/782/1986(H13N2))
CY004444.1	748	917	P13	+	352791	Influenza A virus (A/shorebird/DE/68/2004(H13N9))
CY003895.1	748	917	P13	+	351035	Influenza A virus (A/herring gull/DE/475/1986(H13N2))
CY005859.1	748	917	P13	+	385597	Influenza A virus (A/gull/Minnesota/945/1980(H13N6))
CY005845.1	748	917	P13	+	352515	Influenza A virus (A/mallard/Netherlands/12/2000(H7N3))
CY005823.1	748	917	P13	+	352517	Influenza A virus (A/shearwater/Australia/1/1973(H6N5))
CY005759.1	748	917	P13	+	402471	Influenza A virus (A/duck/New Zealand/41/1984(H5N2))
CY005752.1	748	917	P13	+	402469	Influenza A virus (A/duck/New Zealand/78/1984(H9N2))
CY005747.1	748	917	P13	+	352530	Influenza A virus (A/duck/NZL/76/1984(H9N1))
CY005740.1	748	917	P13	+	222722	Influenza A virus (A/duck/New Zealand/164/76(H11N3))
CY005732.1	748	917	P13	+	385592	Influenza A virus (A/duck/New Zealand/31/1976(H4N6))
CY005692.1	748	917	P13	+	352350	Influenza A virus (A/black duck/AUS/4045/1980(H6N5))
CY005680.1	748	917	P13	+	402465	Influenza A virus (A/gray teal/Australia/3/1979(H4N6))
CY005673.1	748	917	P13	+	402464	Influenza A virus (A/gray teal/Australia/2/1979(H4N4))
CY005666.1	748	917	P13	+	402463	Influenza A virus (A/gray teal/Australia/1/1979(H6N1))
CY005660.1	748	917	P13	+	402462	Influenza A virus (A/shearwater/Australia/405/1978(H3N8))
CY005647.1	748	917	P13	+	352540	Influenza A virus (A/duck/Hong Kong/562/1979(H10N9))
CY005640.1	748	917	P13	+	221113	Influenza A virus (A/duck/Hong Kong/147/1977(H9N6))
CY005633.1	748	917	P13	+	402461	Influenza A virus (A/duck/Hong Kong/784/1979(H9N2))
CY005613.1	748	917	P13	+	352545	Influenza A virus (A/duck/Hong Kong/d134/1977(H6N2))
CY005576.1	748	917	P13	+	342160	Influenza A virus (A/duck/Hong Kong/342/78(H5N2))
CY005547.1	748	917	P13	+	352552	Influenza A virus (A/duck/Hong Kong/278/1978(H2N9))
CY005531.1	748	917	P13	+	352554	Influenza A virus (A/duck/Nanchang/1749/1992(H11N2))
CY005394.1	748	917	P13	+	11433	Influenza A virus (A/mallard/Astrakhan/244/1982(H14N6))
CY005382.1	748	917	P13	+	352566	Influenza A virus (A/laughing gull/DE/554/1988(H13N3))
CY005376.1	748	917	P13	+	1598148	Influenza A virus (A/herring gull/Delaware/471/1986(mixed))
CY005178.1	748	917	P13	+	1342427	Influenza A virus (A/shorebird/Delaware Bay/286/2003(H9N2))
CY005058.1	748	917	P13	+	402447	Influenza A virus (A/mallard duck/Alberta/435/1985(H7N3))
CY004875.1	748	917	P13	+	351895	Influenza A virus (A/herring gull/DE/665/1988(H4N6))
CY004421.1	748	917	P13	+	1093533	Influenza A virus (A/laughing gull/Delaware Bay/5/2003(H9N1))
CY004387.1	748	917	P13	+	286225	Influenza A virus (A/herring gull/New Jersey/780/86(H1N3))
CY004055.1	748	917	P13	+	352752	Influenza A virus (A/mallard duck/ALB/761/1978(H6N8))
CY003937.1	748	917	P13	+	139295	Influenza A virus (A/mallard/Alberta/353/1988(H2N3))
CY003923.1	748	917	P13	+	286263	Influenza A virus (A/laughing gull/New Jersey/798/1986(H2N7))
CY003888.1	748	917	P13	+	351034	Influenza A virus (A/sanderling/New Jersey/766/1986(H2N7))
DQ100568.1	685	854	P13	+	336094	Influenza A virus (A/black-headed gull/Qinghai/1/2005(H5N1))
DQ100567.1	685	854	P13	+	336093	Influenza A virus (A/black-headed goose/Qinghai/2/2005(H5N1))
DQ100566.1	685	854	P13	+	336092	Influenza A virus (A/black-headed goose/Qinghai/1/2005(H5N1))
AY737306.1	726	895	P13	+	309837	Influenza A virus (A/duck/Guangdong/173/04(H5N1))
AY737298.1	748	917	P13	+	309836	Influenza A virus (A/chicken/Guangdong/178/04(H5N1))
AY737292.1	748	917	P13	+	309834	Influenza A virus (A/chicken/Guangdong/191/04(H5N1))
AY590578.2	723	892	P13	+	270485	Influenza A virus (A/chicken/Nakorn-Patom/Thailand/CU-K2/2004(H5N1))
AY609315.1	726	895	P13	+	279728	Influenza A virus (A/chicken/Guangdong/174/04(H5N1))
AJ627492.1	748	917	P13	+	265120	Influenza A virus (A/turkey/Italy/214845/2002(H7N3))
AF509065.1	739	908	P13	+	196448	Influenza A virus (A/Duck/Hong Kong/646.3/01 (H5N1))
AF509063.1	742	911	P13	+	196446	Influenza A virus (A/Goose/Hong Kong/ww100/01 (H5N1))
AF509062.1	742	911	P13	+	196445	Influenza A virus (A/Goose/Hong Kong/76.1/01 (H5N1))
AF509057.1	742	911	P13	+	196440	Influenza A virus (A/Chicken/Hong Kong/879.1/01 (H5N1))
AF509056.1	742	911	P13	+	196439	Influenza A virus (A/Chicken/Hong Kong/867.1/01 (H5N1))
AF509049.1	742	911	P13	+	196434	Influenza A virus (A/Chicken/Hong Kong/715.5/01 (H5N1))
AF509048.1	742	911	P13	+	196433	Influenza A virus (A/Chicken/Hong Kong/SF219/01 (H5N1))
AF509047.1	742	911	P13	+	196432	Influenza A virus (A/Pigeon/Hong Kong/SF215/01 (H5N1))
AF509046.1	742	911	P13	+	196450	Influenza A virus (A/Quail/Hong Kong/SF203/01 (H5N1))
AF509045.1	742	911	P13	+	196430	Influenza A virus (A/Silky Chicken/Hong Kong/SF189/01 (H5N1))
AY221538.1	742	911	P13	+	196426	Influenza A virus (A/chicken/Hong Kong/YU562/2001(H5N1))
AF509040.1	742	911	P13	+	196425	Influenza A virus (A/Chicken/Hong Kong/FY77/01 (H5N1))
AY221535.1	748	917	P13	+	222144	Influenza A virus (A/Pheasant/HongKong/FY155/01(H5N1))
AY221534.1	748	917	P13	+	222143	Influenza A virus (A/Pheasant/HongKong/FY155/01-MB(H5N1))
AY221533.1	734	903	P13	+	222142	Influenza A virus (A/chicken/Hong Kong/FY150/2001(H5N1))
AY221532.1	734	903	P13	+	222141	Influenza A virus (A/Chicken/HongKong/FY150/01-MB(H5N1))
AY221531.1	748	917	P13	+	222140	Influenza A virus (A/Chicken/HongKong/NT873.3/01(H5N1))
AY221530.1	748	917	P13	+	222139	Influenza A virus (A/Chicken/HongKong/NT873.3/01-MB(H5N1))
AJ427302.1	723	892	P13	+	183667	Influenza A virus (A/curlew sandpiper/Hong Kong/208/89(H10N5))
AJ427311.1	748	917	P13	+	180165	Influenza A virus (A/pheasant/Hong Kong/FY294/00(H6N1))
AJ410576.1	748	917	P13	+	183784	Influenza A virus (A/duck/Hong Kong/3461/99(H6N1))
AJ410575.1	748	917	P13	+	183783	Influenza A virus (A/duck/Hong Kong/3096/99(H6N2))
AJ410574.1	748	917	P13	+	183781	Influenza A virus (A/chukka/Hong Kong/FY295/00(H6N1))
AJ410573.1	748	917	P13	+	183780	Influenza A virus (A/pheasant/Hong Kong/NT261/00(H6N1))
AJ410572.1	748	917	P13	+	183779	Influenza A virus (A/quail/Hong Kong/SF595/00(H6N1))
AJ410571.1	748	917	P13	+	183778	Influenza A virus (A/quail/Hong Kong/SF550/00(H6N1))
AJ410570.1	748	917	P13	+	183777	Influenza A virus (A/quail/Hong Kong/1721-30/99(H6N1))
AJ410569.1	748	917	P13	+	183782	Influenza A virus (A/quail/Hong Kong/1721-20/99(H6N1))
AJ410568.1	748	917	P13	+	183771	Influenza A virus (A/pheasant/Hong Kong/SH39/99(H6N1))
AF222666.1	699	868	P13	+	138804	Influenza A virus (A/pheasant/Hong Kong/SSP11/99(H9N2))
AF222662.1	699	868	P13	+	138800	Influenza A virus (A/Quail/Hong Kong/A17/99(H9N2))
AJ291398.1	749	918	P13	+	1342404	Influenza A virus (A/chicken/Pakistan/2/1999(H9N2))
AF216735.1	736	905	P13	+	135661	Influenza A virus (A/environment/Hong Kong/437-10/99 (H5N1))
AF216727.1	736	905	P13	+	135660	Influenza A virus (A/environment/Hong Kong/437-8/99 (H5N1))
AF216719.1	736	905	P13	+	135659	Influenza A virus (A/environment/Hong Kong/437-6/99 (H5N1))
AF216711.1	736	905	P13	+	135658	Influenza A virus (A/environment/Hong Kong/437-4/99 (H5N1))
AJ278646.1	755	924	P13	+	130760	Influenza A virus (A/Hong Kong/1073/99(H9N2))
AF250489.1	723	892	P13	+	129776	Influenza A virus (A/Duck/Hong Kong/P54/97(H11N9))
AF250488.1	723	892	P13	+	129777	Influenza A virus (A/Duck/Hong Kong/P50/97(H11N9))
AF250486.1	723	892	P13	+	129775	Influenza A virus (A/Aquatic bird/Hong Kong/M603/98(H11N1))
AF250482.1	748	917	P13	+	129781	Influenza A virus (A/Teal/Hong Kong/W312/97(H6N1))
AF115286.1	723	892	P13	+	107423	Influenza A virus (A/Hong Kong/481/97(H5N1))
AF084284.1	723	892	P13	+	680692	Influenza A virus (A/Hong Kong/485/1997(H5N1))
AF084283.1	723	892	P13	+	88104	Influenza A virus (A/Hong Kong/483/1997(H5N1))
AF203788.1	736	905	P13	+	114258	Influenza A virus (A/Chicken/Korea/MS96/96(H9N2))
AF046090.1	736	905	P13	+	130763	Influenza A virus (A/Hong Kong/156/97(H5N1))
AF046082.1	736	905	P13	+	100834	Influenza A virus (A/Chicken/Hong Kong/220/97 (H5N1))
M63530.1	748	917	P13	+	385601	Influenza A virus (A/gull/Maryland/1815/1979(H13N6))
M63539.1	748	917	P13	+	385602	Influenza A virus (A/gull/Maryland/1824/1978(H13N9))
M63523.1	748	917	P13	+	402520	Influenza A virus (A/chicken/Victoria/1985(H7N7))
M63536.1	748	917	P13	+	385587	Influenza A virus (A/budgerigar/Hokkaido/1/1977(H4N6))
DQ323678.1	723	892	P13	+	363744	Influenza A virus (A/chicken/Kurgan/3/2005(H5N1))
DQ304691.1	748	917	P13	+	361238	Influenza A virus (A/goose/nfav1(H5N1))
DQ226097.1	723	892	P13	+	354228	Influenza A virus (A/Gf/HK/SSP607/2003(H9N2))
DQ226095.1	723	892	P13	+	354226	Influenza A virus (A/HK/2108/2003(H9N2))
DQ256136.1	723	892	P13	+	320306	Influenza A virus (A/crested eagle/Belgium/01/2004(H5N1))
DQ094275.1	723	892	P13	+	340009	Influenza A virus (A/Viet Nam/VL-020/2005(H5N1))
DQ094272.1	723	892	P13	+	340006	Influenza A virus (A/Viet Nam/DT-036/2005(H5N1))
DQ094273.1	723	892	P13	+	340007	Influenza A virus (A/Viet Nam/HG-207/2005(H5N1))
DQ094271.1	723	892	P13	+	340010	Influenza A virus (A/Viet Nam/BL-014/2005(H5N1))
DQ094270.1	723	892	P13	+	340004	Influenza A virus (A/chicken/Viet Nam/CT-437/2005(H5N1))
DQ094269.1	723	892	P13	+	340003	Influenza A virus (A/duck/Viet Nam/CM-V7/2004(H5N1))
DQ094267.1	723	892	P13	+	340001	Influenza A virus (A/Viet Nam/HG-178/2004(H5N1))
DQ094266.1	723	892	P13	+	299389	Influenza A virus (A/Viet Nam/DN-33/2004(H5N1))
DQ094265.1	723	892	P13	+	300123	Influenza A virus (A/chicken/Viet Nam/LD-080/2004(H5N1))
DQ094263.1	723	892	P13	+	365129	Influenza A virus (A/chicken/Vietnam/DT171/2004(H5N1))
DQ094260.1	723	892	P13	+	299735	Influenza A virus (A/chicken/Viet Nam/LA-024/2004(H5N1))
DQ094255.1	723	892	P13	+	299736	Influenza A virus (A/chicken/Viet Nam/VL-008/2004(H5N1))
DQ094254.1	723	892	P13	+	340000	Influenza A virus (A/quail/Vietnam/TG-007B/2004(H5N1))
DQ094252.1	723	892	P13	+	300113	Influenza A virus (A/chicken/Viet Nam/TN-025/2004(H5N1))
DQ073417.1	723	892	P13	+	337311	Influenza A virus (A/tree sparrow/Henan/3/2004(H5N1))
DQ073416.1	723	892	P13	+	337310	Influenza A virus (A/tree sparrow/Henan/2/2004(H5N1))
DQ073415.1	723	892	P13	+	337309	Influenza A virus (A/tree sparrow/Henan/1/2004(H5N1))
DQ021774.1	723	892	P13	+	333193	Influenza A virus (A/ruddy turnstone/New Jersey/1407/2001(H4N6))
DQ021751.1	723	892	P13	+	333232	Influenza A virus (A/mallard/MN/346233/00(H6N3))
DQ021739.1	723	892	P13	+	333245	Influenza A virus (A/ruddy turnstone/NJ/892/02(H6N4))
DQ021733.1	723	892	P13	+	680594	Influenza A virus (A/pintail/Minnesota/431/1999(H6N2))
AY972547.1	723	892	P13	+	307154	Influenza A virus (A/tiger/Thailand/CU-T3/2004(H5N1))
AY818146.1	723	892	P13	+	311556	Influenza A virus (A/quail/Vietnam/36/04(H5N1))
AY818145.1	723	892	P13	+	311555	Influenza A virus (A/chicken/Vietnam/C58/04(H5N1))
AY818144.1	723	892	P13	+	284218	Influenza A virus (A/Viet Nam/1203/2004(H5N1))
AY862629.1	723	892	P13	+	311171	Influenza A virus (A/duck/Korea/S17/03(H6N1))
AY862621.1	723	892	P13	+	311163	Influenza A virus (A/chicken/Korea/S16/03(H9N2))
AY862620.1	723	892	P13	+	311162	Influenza A virus (A/chicken/Korea/S15/03(H9N2))
AY862619.1	722	891	P13	+	311161	Influenza A virus (A/dove/Korea/S14/03(H9N2))
AY862618.1	723	892	P13	+	342222	Influenza A virus (A/duck/Korea/S13/2003(H9N2))
AY862617.1	723	892	P13	+	311159	Influenza A virus (A/chicken/Korea/S12/03(H9N2))
AY862616.1	723	892	P13	+	311158	Influenza A virus (A/chicken/Korea/S5/03(H9N2))
AY862614.1	723	892	P13	+	311156	Influenza A virus (A/silky chicken/Korea/S3/03(H9N2))
AY676048.1	723	892	P13	+	303924	Influenza A virus (A/duck/Korea/ESD1/03(H5N1))
AY676047.1	723	892	P13	+	432073	Influenza A virus (A/chicken/Korea/es/2003(H5N1))
AY676045.1	723	892	P13	+	303923	Influenza A virus (A/duck/Hong Kong/821/2002(H5N1))
AB049166.1	723	892	P13	+	137886	Influenza A virus (A/parakeet/Narita/92A/98(H9N2))
AB049165.1	723	892	P13	+	137885	Influenza A virus (A/parakeet/Chiba/1/97(H9N2))
AF098565.1	705	874	P13	+	442535	Influenza A virus (A/duck/Hong Kong/698/1979(H5N3))
AF098563.1	720	889	P13	+	100837	Influenza A virus (A/Chicken/Hong Kong/786/97 (H5N1))
AF098562.1	720	889	P13	+	100836	Influenza A virus (A/Chicken/Hong Kong/728/97 (H5N1))
AF098561.1	720	889	P13	+	100841	Influenza A virus (A/Chicken/Hong Kong/y388/97 (H5N1))
AF098560.1	720	889	P13	+	100835	Influenza A virus (A/Chicken/Hong Kong/258/97 (H5N1))
AF144306.1	748	917	P13	+	93838	Influenza A virus (A/goose/Guangdong/1/1996(H5N1))
AF156468.1	723	892	P13	+	1342400	Influenza A virus (A/chicken/Korea/25232-96006/1996(H9N2))
AF156467.1	723	892	P13	+	97358	Influenza A virus (A/Chicken/Korea/38349-p96323/96(H9N2))
AF156466.1	723	892	P13	+	1342391	Influenza A virus (A/chicken/Beijing/1/1994(H9N2))
AF156465.1	723	892	P13	+	106423	Influenza A virus (A/Quail/Hong Kong/AF157/92(H9N2))
AF156464.1	723	892	P13	+	97353	Influenza A virus (A/Chicken/Hong Kong/739/94(H9N2))
AF156463.1	723	892	P13	+	97352	Influenza A virus (A/Quail/Hong Kong/G1/97 (H9N2))
AF156461.1	723	892	P13	+	97350	Influenza A virus (A/duck/Hong Kong/Y280/97(H9N2))
AF156460.1	723	892	P13	+	97349	Influenza A virus (A/Pigeon/Hong Kong/Y233/97(H9N2))
AF156459.1	723	892	P13	+	97348	Influenza A virus (A/Chicken/Hong Kong/G23/97(H9N2))
AF156458.1	736	905	P13	+	1342394	Influenza A virus (A/chicken/Hong Kong/G9/1997(H9N2))
AF073195.1	736	905	P13	+	89169	Influenza A virus (A/Chicken/Pennsylvania/13552-1/98 (H7N2NSB))
AF073188.1	736	905	P13	+	89163	Influenza A virus (A/Chicken/Rhode Island/4328/95 (H7N2NSB))
AF073180.1	736	905	P13	+	89156	Influenza A virus (A/chicken/New Jersey/15086-3/1994(H7N3)NSA)
AF036358.1	748	917	P13	+	130763	Influenza A virus (A/Hong Kong/156/97(H5N1))
U49119.1	731	900	P13	+	380344	Influenza A virus (A/chicken/Hong Kong/14/1976(H1N1))
U49117.1	736	905	P13	+	352554	Influenza A virus (A/duck/Nanchang/1749/1992(H11N2))
L37796.1	748	919	P13	+	382785	Influenza A virus (A/fowl/Dobson(H7N7))
L25831.1	748	917	P13	+	383604	Influenza A virus (A/shearwater/Australia/1/1972(H6N5))
M65019.1	748	917	P13	+	385585	Influenza A virus (A/equine/Jilin/1/1989(H3N8))
CY005839.1	748	917	P13	+	352046	Influenza A virus (A/chicken/Chis/15224/1997(H5N2))
CY005832.1	748	917	P13	+	352045	Influenza A virus (A/chicken/Hidalgo/28159-232/1994(H5N2))
CY004650.1	748	917	P13	+	352665	Influenza A virus (A/mallard/Alberta/635/1983(H3N5))
CY005709.1	748	917	P13	+	402468	Influenza A virus (A/red-necked stint/Australia/5745/1981(H12N9))
CY005704.1	748	917	P13	+	402467	Influenza A virus (A/red-necked stint/Australia/4500/1980(H3N8))
CY005699.1	748	917	P13	+	402466	Influenza A virus (A/red-necked stint/Australia/4189/1980(H4N8))
CY005318.1	748	917	P13	+	352576	Influenza A virus (A/mallard/Alberta/125/1999(H11N6))
CY005298.1	748	917	P13	+	352579	Influenza A virus (A/ruddy turnstone/NJ/842/1989(H11N1))
CY005264.1	748	917	P13	+	402452	Influenza A virus (A/redhead duck/Alberta/357/1983(H11N9))
CY004440.1	748	917	P13	+	352694	Influenza A virus (A/ruddy turnstone/NJ/51/1985(H11N1))
AF250493.1	723	892	P13	+	129784	Influenza A virus (A/duck/Hong Kong/P151/97(H3N8))
AF250491.1	723	892	P13	+	129774	Influenza A virus (A/Duck/Hong Kong/T37/97(H11N8))
AF250490.1	723	892	P13	+	129773	Influenza A virus (A/Duck/Hong Kong/T25/97(H11N8))
AF250487.1	723	892	P13	+	129782	Influenza A virus (A/duck/Hong Kong/P169/97(H3N8))
AF250484.1	723	892	P13	+	129785	Influenza A virus (A/duck/Hong Kong/P185/97(H3N8))
AF084282.1	723	894	P13	+	155218	Influenza A virus (A/Hong Kong/482/97(H5N1))
DQ021702.1	723	892	P13	+	333262	Influenza A virus (A/mallard/MN/190/98(H7N3))
DQ021685.1	723	892	P13	+	333152	Influenza A virus (A/blue-winged teal/LA/3B/88(H4N8))
AF098567.1	720	891	P13	+	100851	Influenza A virus (A/Duck/Hong Kong/y283/97 (H5N1))
AF098566.1	720	891	P13	+	100850	Influenza A virus (A/Duck/Hong Kong/p46/97 (H5N1))
AF098564.1	720	891	P13	+	100838	Influenza A virus (A/chicken/Hong Kong/915/97(H5N1))
AF156462.1	723	892	P13	+	1342412	Influenza A virus (A/duck/Hong Kong/Y439/1997(H9N2))
AF073205.1	736	905	P13	+	89213	Influenza A virus (A/Chicken/Mexico/31382-7/94 (H5N2NSB))
AF073196.1	736	905	P13	+	89170	Influenza A virus (A/Quail/New York/13989-51/98 (H7N2NSA))
AF073193.1	736	905	P13	+	89167	Influenza A virus (A/chicken/New York/6777-3/1997(H7N2NSB))
AF073191.1	736	905	P13	+	89165	Influenza A virus (A/Guinea Fowl/Pennsylvania/7777-1/96 (H7N2NSB))
AF073189.1	736	905	P13	+	89217	Influenza A virus (A/chicken/New York/3202-7/1996(H7N2NSB))
AF073183.1	736	905	P13	+	89158	Influenza A virus (A/Turkey/New York/4450-5/94 (H7N2NSB))
CY005519.1	748	917	P13	+	215907	Influenza A virus (A/chicken/Nanchang/4-301/2001(H9N2))
AF509055.1	742	911	P13	+	196452	Influenza A virus (A/Chicken/Hong Kong/866.3/01 (H5N1))
AF262213.1	740	909	P13	+	109995	Influenza A virus (A/chicken/Taiwan/7-5/99(H6N1))
U49116.1	723	892	P13	+	380331	Influenza A virus (A/swine/Hong Kong/168/1993(H1N1))
CY004540.1	748	917	P13	+	402436	Influenza A virus (A/blue-winged teal/Alberta/141/1992(H1N1))
AF359560.1	726	895	P13	+	165512	Influenza A virus (A/goose/Guangdong/3/1997(H5N1))
U49118.1	733	902	P13	+	380329	Influenza A virus (A/duck/Hong Kong/193/1977(H1N2))
DQ985167.2	748	917	P13	+	392298	Influenza A virus (A/mallard/BC/373/2005(H5N2))
CY020854.1	732	901	P13	+	370217	Influenza A virus (A/mallard/Ohio/664/2002(H6N6))
CY020838.1	732	901	P13	+	385693	Influenza A virus (A/mallard/Ohio/653/2002(H6N2))
CY020830.1	725	894	P13	+	370208	Influenza A virus (A/mallard/Ohio/648/2002(H6N2))
CY020822.1	732	901	P13	+	370179	Influenza A virus (A/mallard/Maryland/172/2002(H6N2))
CY020782.1	727	896	P13	+	433428	Influenza A virus (A/mallard/Ohio/666/2002(H6N2))
EF101750.1	748	917	P13	+	411157	Influenza A virus (A/Thailand/271/2005(H1N1))
EF101742.1	748	917	P13	+	411158	Influenza A virus (A/Philippines/344/2004(H1N2))
CY016157.1	723	892	P13	+	370200	Influenza A virus (A/gadwall/Ohio/37/1999(H6N2))
DQ186984.1	748	917	P13	+	349258	Influenza A virus (A/swine/Bakum/8602/99(H3N2))
DQ186983.1	748	917	P13	+	349262	Influenza A virus (A/swine/Lohne/1/97(H3N2))
DQ186982.1	748	917	P13	+	412464	Influenza A virus (A/swine/Jena/5/1996(H3N2))
DQ186981.1	748	917	P13	+	349261	Influenza A virus (A/swine/Leipzig/145/92(H3N2))
DQ186980.1	748	917	P13	+	349260	Influenza A virus (A/swine/Karrenzien/2/87(H3N2))
DQ186979.1	748	917	P13	+	183769	Influenza A virus (A/swine/Potsdam/35/82(H3N2))
DQ186978.1	748	917	P13	+	349256	Influenza A virus (A/swine/Bakum/1833/2000(H1N2))
DQ186977.1	748	917	P13	+	336207	Influenza A virus (A/swine/Bakum/1832/2000(H1N2))
DQ186976.1	748	917	P13	+	336206	Influenza A virus (A/swine/Belzig/2/2001(H1N1))
DQ186975.1	748	917	P13	+	336205	Influenza A virus (A/swine/Bakum/5/95(H1N1))
DQ186974.1	748	917	P13	+	336373	Influenza A virus (A/swine/Schwerin/103/89(H1N1))
DQ186973.1	748	917	P13	+	1041875	Influenza A virus (A/swine/Potsdam/15/1981(H1N1))
CY010565.1	736	905	P13	+	374439	Influenza A virus (A/swine/Spain/54008/2004(H3N2))
CY010581.1	736	905	P13	+	374443	Influenza A virus (A/swine/Spain/53207/2004(H1N1))
CY009893.1	736	905	P13	+	374441	Influenza A virus (A/swine/Spain/50047/2003(H1N1))
AY633245.1	748	917	P13	+	1093438	Influenza A virus (A/mallard/Alberta/242/1998(H3N8))
AY363579.1	714	883	P13	+	253675	Influenza A virus (A/swine/Hong Kong/1144/02(H3N2))
AY363577.1	714	883	P13	+	253689	Influenza A virus (A/swine/Hong Kong/9296/01(H3N2))
AY363576.1	714	883	P13	+	253687	Influenza A virus (A/swine/Hong Kong/7982/00(H3N2))
AY363573.1	714	883	P13	+	253682	Influenza A virus (A/swine/Hong Kong/5190/99(H3N2))
CY009373.1	736	905	P13	+	374436	Influenza A virus (A/swine/Spain/33601/2001(H3N2))
CY009381.1	736	905	P13	+	374437	Influenza A virus (A/swine/Spain/39139/2002(H3N2))
DQ102484.1	573	742	P13	+	336206	Influenza A virus (A/swine/Belzig/2/2001(H1N1))
DQ102483.1	573	742	P13	+	336205	Influenza A virus (A/swine/Bakum/5/95(H1N1))
CY021526.1	723	892	P13	+	434335	Influenza A virus (A/turkey/Italy/1258/2005(H5N2))
CY021222.1	731	900	P13	+	416771	Influenza A virus (A/blue-winged teal/Ohio/1339/2005(H4N6))
DQ997124.1	748	917	P13	+	404150	Influenza A virus (A/chicken/Hubei/wk/1997(H5N1))
AY518361.1	748	917	P13	+	261666	Influenza A virus (A/duck/China/E319-2/03(H5N1))
AM040281.1	737	906	P13	+	267563	Influenza A virus (A/duck/France/02166/2002(H5N3))
EF634343.1	723	892	P13	+	445789	Influenza A virus (A/mallard/Hei Longjiang/131/2006(H6N2))
EF554806.1	723	892	P13	+	443221	Influenza A virus (A/mallard duck/Minnesota/1979(H3N1))
EF592498.1	723	892	P13	+	442301	Influenza A virus (A/mallard/SanJiang/151/2006(H6N2))
AM040283.1	737	906	P13	+	331624	Influenza A virus (A/duck/France/05056a/2005(H5N2))
AM040282.1	737	906	P13	+	329385	Influenza A virus (A/duck/France/05054a/2005(H5N3))
EF527273.1	748	917	P13	+	439155	Influenza A virus (A/Baikal Teal/Hongze/14/2005)
CY021894.1	732	901	P13	+	436672	Influenza A virus (A/white-winged scoter/Maryland/301/2005(H4N6))
CY021878.1	723	892	P13	+	437406	Influenza A virus (A/mallard/Maryland/1131/2005(H12N5))
CY021870.1	731	900	P13	+	416762	Influenza A virus (A/green-winged teal/Ohio/340/1987(H11N9))
CY021862.1	731	900	P13	+	416791	Influenza A virus (A/blue-winged teal/Ohio/1387/2005(H6N2))
CY021854.1	731	900	P13	+	416773	Influenza A virus (A/environment/Delaware/234/2005(H11N8))
CY021590.1	726	895	P13	+	370218	Influenza A virus (A/mallard/Maryland/899/2002(mixed))
CY021582.1	726	895	P13	+	370204	Influenza A virus (A/mallard/Ohio/656/2002(mixed))
CY021566.1	733	902	P13	+	370175	Influenza A virus (A/mallard/Ohio/184/1986(mixed))
CY021686.1	732	901	P13	+	401083	Influenza A virus (A/mallard/Missouri/MO32/2005(H11N9))
CY021678.1	732	901	P13	+	401099	Influenza A virus (A/Canada goose/Ohio/127/1989(H6N8))
CY021670.1	732	901	P13	+	401082	Influenza A virus (A/green-winged teal/Ohio/496/1987(H11N9))
CY021662.1	731	900	P13	+	401094	Influenza A virus (A/mallard/Ohio/173/1990(H11N9))
CY021654.1	732	901	P13	+	433429	Influenza A virus (A/black duck/Ohio/161/1999(H11N9))
CY021638.1	732	901	P13	+	383314	Influenza A virus (A/mallard/Delaware/418/2005(H7N3))
CY021622.1	732	901	P13	+	378158	Influenza A virus (A/mallard/Ohio/421/1987(H7N8))
AB300234.1	723	892	P13	+	435950	Influenza A virus (A/swan/Hokkaido/51/1996(H5N3))
AB299806.1	530	699	P13	+	357260	Influenza A virus (A/duck/Hokkaido/299/2004(H5N3))
CY021558.1	725	894	P13	+	434340	Influenza A virus (A/duck/Italy/551/2000(H7N1))
CY021550.1	731	900	P13	+	434338	Influenza A virus (A/chicken/Italy/322/2001(H7N1))
CY021542.1	724	893	P13	+	434337	Influenza A virus (A/turkey/Italy/4426/2000(H7N1))
CY021478.1	731	900	P13	+	416776	Influenza A virus (A/mallard/Maryland/2022/2005(H6N8))
CY021470.1	731	900	P13	+	416777	Influenza A virus (A/mallard/Maryland/1124/2005(H11N9))
CY021446.1	731	900	P13	+	416780	Influenza A virus (A/blue-winged teal/Ohio/96/1993(H11N9))
CY021438.1	731	900	P13	+	416767	Influenza A virus (A/environment/Delaware/235/2005(H11N6))
CY020878.1	723	892	P13	+	370223	Influenza A virus (A/pintail/Alaska/49/2005(H3N8))
CY021430.1	729	898	P13	+	370158	Influenza A virus (A/mallard/Ohio/181/1986(H3N1))
CY021422.1	731	900	P13	+	433440	Influenza A virus (A/turkey/Italy/1351/2001(H7N1))
CY021414.1	728	897	P13	+	433438	Influenza A virus (A/turkey/Italy/3675/1999(H7N1))
CY021406.1	731	900	P13	+	433439	Influenza A virus (A/turkey/Italy/4580/1999(H7N1))
CY021382.1	731	900	P13	+	433437	Influenza A virus (A/turkey/Italy/1980(H5N2))
CY021318.1	731	900	P13	+	416787	Influenza A virus (A/green-winged teal/Ohio/1289/2005(H3N8))
CY021294.1	731	900	P13	+	433430	Influenza A virus (A/mallard/Maryland/1135/2005(H12N5))
CY021278.1	725	894	P13	+	416778	Influenza A virus (A/mallard/Maryland/631/2005(H3N2))
CY021270.1	731	900	P13	+	416764	Influenza A virus (A/mallard/Maryland/691/2005(H3N2))
CY021262.1	731	900	P13	+	416796	Influenza A virus (A/mallard/Maryland/681/2005(H3N2))
CY021254.1	725	894	P13	+	416770	Influenza A virus (A/mallard/Ohio/94/1993(H11N3))
CY021238.1	731	900	P13	+	416775	Influenza A virus (A/green-winged teal/Ohio/1324/2005(H4N6))
CY021230.1	731	900	P13	+	416760	Influenza A virus (A/environment/Delaware/251/2005(H3N6))
CY021214.1	731	900	P13	+	416793	Influenza A virus (A/mallard/Ohio/178/1990(H4N6))
CY021198.1	731	900	P13	+	416785	Influenza A virus (A/green-winged teal/Ohio/80/1993(H6N8))
CY021182.1	731	900	P13	+	433431	Influenza A virus (A/mallard/Ohio/1851/2005(H11N1))
CY021158.1	731	900	P13	+	416790	Influenza A virus (A/environment/Delaware/245/2005(H3N6))
CY021150.1	731	900	P13	+	416783	Influenza A virus (A/environment/Delaware/232/2005(H11N8))
CY021142.1	731	900	P13	+	416759	Influenza A virus (A/mallard/Missouri/MO130/2005(H11N3))
CY021134.1	731	900	P13	+	433433	Influenza A virus (A/mallard/Ohio/399/1987(H11N9))
CY021126.1	732	901	P13	+	416756	Influenza A virus (A/mallard/Ohio/37/1986(H2N1))
CY020982.1	723	892	P13	+	401100	Influenza A virus (A/mallard/Ohio/129/1989(H4N6))
CY020974.1	731	900	P13	+	333238	Influenza A virus (A/mallard/Ohio/115/1989(H6N8))
CY020966.1	732	901	P13	+	401093	Influenza A virus (A/blue-winged teal/Ohio/101/1993(H11N9))
CY020958.1	732	901	P13	+	333181	Influenza A virus (A/mallard/Ohio/242/1998(H6N8))
CY020950.1	723	892	P13	+	401081	Influenza A virus (A/mallard/Ohio/209/1998(H11N9))
CY020942.1	732	901	P13	+	401080	Influenza A virus (A/mallard/Ohio/568/1987(H11N9))
CY020934.1	732	901	P13	+	401084	Influenza A virus (A/northern shoveler/Ohio/35/1986(H3N8))
CY020926.1	729	898	P13	+	383318	Influenza A virus (A/mallard/Ohio/122/1989(H10N7))
CY020918.1	726	895	P13	+	383313	Influenza A virus (A/environment/Ohio/1007/2005(H1N1))
CY020910.1	732	901	P13	+	383310	Influenza A virus (A/common scoter/Maryland/297/2005(H10N8))
CY020902.1	725	894	P13	+	383309	Influenza A virus (A/longtail duck/Maryland/295/2005(H10N8))
CY020886.1	732	901	P13	+	525817	Influenza A virus (A/black duck/Maryland/415/2001(H7N3))
CY020870.1	732	901	P13	+	370220	Influenza A virus (A/mallard/Ohio/217/1998(H6N8))
CY020862.1	725	894	P13	+	433426	Influenza A virus (A/blue-winged teal/Ohio/907/2002(H1N6))
CY020846.1	723	892	P13	+	370214	Influenza A virus (A/pintail/Ohio/73/1989(H6N2))
CY011113.1	726	895	P13	+	370213	Influenza A virus (A/mallard/Maryland/881/2002(H6N2))
CY020814.1	734	903	P13	+	370178	Influenza A virus (A/mallard/Maryland/470/2002(H6N2))
CY020806.1	723	892	P13	+	370177	Influenza A virus (A/mallard/Ohio/686/2002(H4N2))
CY020798.1	729	898	P13	+	370176	Influenza A virus (A/mallard/Ohio/671/2002(H4N6))
CY020790.1	723	892	P13	+	385689	Influenza A virus (A/mallard/Ohio/668/2002(H4N6))
CY020774.1	725	894	P13	+	370170	Influenza A virus (A/mallard/Ohio/655/2002(H4N6))
CY011037.2	725	894	P13	+	370167	Influenza A virus (A/mallard/Ohio/657/2002(H4N6))
CY020766.1	732	901	P13	+	433362	Influenza A virus (A/black duck/Maryland/834/2002(H4N8))
CY020758.1	726	895	P13	+	370164	Influenza A virus (A/mallard/Ohio/649/2002(H3N8))
CY020750.1	731	900	P13	+	370162	Influenza A virus (A/blue-winged teal/Ohio/989/2002(H4N6))
CY020742.1	724	893	P13	+	370156	Influenza A virus (A/mallard/Ohio/654/2002(H3N8))
CY020726.1	723	892	P13	+	370152	Influenza A virus (A/mallard/Ohio/667/2002(H4N6))
CY011049.2	723	892	P13	+	370146	Influenza A virus (A/blue-winged teal/Ohio/908/2002(H3N2))
CY020718.1	723	892	P13	+	370134	Influenza A virus (A/mallard/Ohio/48/1986(H3N2))
CY020686.1	731	900	P13	+	431913	Influenza A virus (A/ostrich/Italy/1038/2000(H7N1))
AB256749.1	723	892	P13	+	380143	Influenza A virus (A/chicken/Yokohama/aq144/2001(H9N2))
AB256741.1	723	892	P13	+	380136	Influenza A virus (A/chicken/Osaka/aq19/2001(H9N2))
AB256733.1	723	892	P13	+	380140	Influenza A virus (A/chicken/Yokohama/aq120/2001(H9N2))
AB256725.1	723	892	P13	+	380142	Influenza A virus (A/chicken/Yokohama/aq135/2001(H9N2))
AB256677.1	723	892	P13	+	380145	Influenza A virus (A/chicken/Yokohama/aq55/2001(H9N2))
DQ870897.1	736	905	P13	+	385636	Influenza A virus (A/turkey/Oregon/1971(H7N3))
CY019371.1	748	917	P13	+	421468	Influenza A virus (A/Indonesia/CDC1031T2/2007(H5N1))
CY019355.1	748	917	P13	+	421466	Influenza A virus (A/Indonesia/CDC1031/2007(H5N1))
DQ991338.2	723	892	P13	+	338859	Influenza A virus (A/ostrich/Italy/984/00(H7N1))
DQ991331.2	723	892	P13	+	414453	Influenza A virus (A/chicken/Italy/5093/99(H7N1))
DQ991323.2	723	892	P13	+	414453	Influenza A virus (A/chicken/Italy/5093/99(H7N1))
DQ991307.2	723	892	P13	+	338858	Influenza A virus (A/ostrich/Italy/2332/00(H7N1))
DQ822201.1	723	892	P13	+	392000	Influenza A virus (A/Bewick's swan/Netherlands/2/2005(H6N8))
DQ822193.1	718	887	P13	+	391999	Influenza A virus (A/Bewick's swan/Netherlands/1/2005(H6N2))
CY019198.1	732	901	P13	+	370154	Influenza A virus (A/pintail/Ohio/339/1987(H3N8))
EF155052.1	723	892	P13	+	417773	Influenza A virus (A/quail/Shantou/21605/2005(H9N2))
EF155051.1	723	892	P13	+	417771	Influenza A virus (A/quail/Shantou/20787/2005(H9N2))
EF155035.1	723	892	P13	+	417783	Influenza A virus (A/quail/Shantou/3060/2004(H9N2))
EF155032.1	723	892	P13	+	417758	Influenza A virus (A/quail/Shantou/1475/2004(H9N2))
EF155030.1	723	892	P13	+	417806	Influenza A virus (A/quail/Shantou/5/2004(H9N2))
EF155024.1	723	892	P13	+	417790	Influenza A virus (A/quail/Shantou/3700/2003(H9N2))
EF155023.1	723	892	P13	+	417788	Influenza A virus (A/quail/Shantou/3502/2003(H9N2))
EF155020.1	723	892	P13	+	417779	Influenza A virus (A/quail/Shantou/2615/2003(H9N2))
DQ787800.1	711	880	P13	+	397546	Influenza A virus (A/teal/Primorie/3628/02(H9N2))
CY018918.1	723	892	P13	+	383320	Influenza A virus (A/snow goose/Maryland/364/2005(H6N1))
CY018910.1	724	893	P13	+	383319	Influenza A virus (A/snow goose/Maryland/353/2005(H6N1))
CY018902.1	732	901	P13	+	378155	Influenza A virus (A/blue-winged teal/Ohio/658/2004(H7N3))
CY018886.1	723	892	P13	+	370142	Influenza A virus (A/mallard/Ohio/118/1993(H1N1))
CY018878.1	723	892	P13	+	370139	Influenza A virus (A/green-winged teal/Ohio/175/1986(H2N1))
CY018870.1	732	901	P13	+	415988	Influenza A virus (A/equine/Idaho/37875/1991(H3N8))
CY018016.1	724	893	P13	+	378157	Influenza A virus (A/mallard/Ohio/102/1986(H11N3))
CY018008.1	724	893	P13	+	370198	Influenza A virus (A/green-winged teal/Ohio/203/1998(H6N2))
CY018000.1	732	901	P13	+	370145	Influenza A virus (A/blue-winged teal/Ohio/31/1999(H3N2))
CY017862.1	723	892	P13	+	401097	Influenza A virus (A/northern shoveler/Ohio/454/1987(H3N8))
CY017886.1	723	892	P13	+	411164	Influenza A virus (A/Queensland/7/2000(H3N2))
CY017854.1	732	901	P13	+	401096	Influenza A virus (A/mallard/Ohio/407/1987(H12N5))
CY017846.1	732	901	P13	+	401091	Influenza A virus (A/green-winged teal/Ohio/81/1999(H11N2))
CY017790.1	723	892	P13	+	383321	Influenza A virus (A/snow goose/Maryland/410/2005(H6N1))
CY017782.1	724	893	P13	+	383317	Influenza A virus (A/mallard/Ohio/99/1989(H10N7))
CY017774.1	723	892	P13	+	383315	Influenza A virus (A/longtail duck/Maryland/291/2005(H3N8))
CY017766.1	723	892	P13	+	378159	Influenza A virus (A/Black Duck/Ohio/194/1986(H11N1))
CY017758.1	718	887	P13	+	370237	Influenza A virus (A/pintail/Alaska/779/2005(H3N8))
CY017750.1	732	901	P13	+	370235	Influenza A virus (A/mallard/Alaska/708/2005(H8N4))
CY017742.1	723	892	P13	+	370231	Influenza A virus (A/pintail/Alaska/310/2005(H4N6))
CY017734.1	732	901	P13	+	370226	Influenza A virus (A/pintail duck/Alaska/102/2005(H12N5))
CY017726.1	723	892	P13	+	385692	Influenza A virus (A/pintail/Ohio/25/1999(H1N1))
CY017718.1	723	892	P13	+	370194	Influenza A virus (A/green-winged teal/Ohio/72/1999(H1N1))
CY017710.1	723	892	P13	+	370151	Influenza A virus (A/mallard/Ohio/156/1990(H3N6))
CY017702.1	723	892	P13	+	370150	Influenza A virus (A/mallard/Ohio/324/1988(H4N6))
CY017694.1	723	892	P13	+	370132	Influenza A virus (A/mallard/Ohio/30/1986(H2N1))
AB286120.1	723	892	P13	+	413941	Influenza A virus (A/duck/Pennsylvania/10218/1984(H5N2))
CY017691.1	748	917	P13	+	415316	Influenza A virus (A/Indonesia/CDC887/2006(H5N1))
CY017641.1	748	917	P13	+	414668	Influenza A virus (A/Indonesia/CDC938/2006(H5N1))
CY017460.1	724	893	P13	+	411163	Influenza A virus (A/Queensland/5/2000(H3N2))
CY017452.1	724	893	P13	+	411161	Influenza A virus (A/Queensland/3/2000(H3N2))
CY017412.1	732	901	P13	+	433427	Influenza A virus (A/mallard/Ohio/424/1988(H3N2))
CY016181.1	732	901	P13	+	370227	Influenza A virus (A/pintail/Alaska/211/2005(H3N8))
CY017276.1	724	893	P13	+	370137	Influenza A virus (A/mallard/Ohio/265/1987(H1N9))
CY017268.1	725	894	P13	+	411162	Influenza A virus (A/Queensland/4/2000(H3N2))
DQ997489.1	748	917	P13	+	404175	Influenza A virus (A/chicken/Neimonggu/nk/2002(H9N2))
DQ236168.1	736	905	P13	+	356349	Influenza A virus (A/blue-winged teal/Barbados/21/04(H4N3))
CY017076.1	723	892	P13	+	401085	Influenza A virus (A/bufflehead/Ohio/246/1986(H11N2))
CY016956.1	732	901	P13	+	370196	Influenza A virus (A/mallard/Ohio/66/1999(H1N1))
DQ997329.1	748	917	P13	+	404167	Influenza A virus (A/chicken/Jilin/hl/2004(H5N1))
DQ997472.1	748	917	P13	+	404176	Influenza A virus (A/chicken/Yunnan/nh/2001(H9N2))
CY016620.1	723	892	P13	+	370216	Influenza A virus (A/mallard/Ohio/64/1989(H6N8))
CY016612.1	726	895	P13	+	370186	Influenza A virus (A/mallard/Maryland/789/2002(H5N2))
AB275864.1	720	889	P13	+	405753	Influenza A virus (A/tern/Australia/91/2004(H2N5))
CY016420.1	724	893	P13	+	378160	Influenza A virus (A/mallard/Ohio/409/1988(H12N5))
CY016412.1	732	901	P13	+	370236	Influenza A virus (A/mallard/Alaska/715/2005(H3N8))
CY016396.1	732	901	P13	+	370153	Influenza A virus (A/mallard/Ohio/264/1986(H3N8))
AB275409.1	721	890	P13	+	405050	Influenza A virus (A/tern/Australia/1402/2004(H2N5))
AB275615.1	669	838	P13	+	405051	Influenza A virus (A/tern/Australia/1390/2004(H2N5))
AB275631.1	670	839	P13	+	405359	Influenza A virus (A/tern/Australia/1363/2004(H2N5))
AB275623.1	719	888	P13	+	405358	Influenza A virus (A/tern/Australia/1378/2004(H2N5))
CY016149.1	723	892	P13	+	370166	Influenza A virus (A/mallard/Ohio/94/1989(H4N2))
DQ997498.1	748	917	P13	+	404137	Influenza A virus (A/chicken/Beijing/nl/2002(H9N2))
CY016141.1	732	901	P13	+	370155	Influenza A virus (A/pintail/Ohio/454/1987(H3N8))
CY016173.1	733	902	P13	+	370215	Influenza A virus (A/green-winged teal/Ohio/59/1989(H6N8))
CY015501.1	723	892	P13	+	370230	Influenza A virus (A/pintail/Alaska/279/2005(H3N8))
CY015493.1	724	893	P13	+	370229	Influenza A virus (A/mallard/Alaska/256/2005(H3N8))
CY015485.1	732	901	P13	+	370210	Influenza A virus (A/mallard/Ohio/170/1999(H6N5))
CY015477.1	723	892	P13	+	370189	Influenza A virus (A/mallard/Ohio/249/1998(H6N1))
CY013249.1	723	892	P13	+	370174	Influenza A virus (A/mallard/Ohio/338/1986(H4N8))
CY015468.1	727	896	P13	+	370165	Influenza A virus (A/mallard/Ohio/83/1986(H4N6))
CY015460.1	732	901	P13	+	370161	Influenza A virus (A/green-winged teal/Ohio/344/1986(H4N2))
CY015444.1	723	892	P13	+	370136	Influenza A virus (A/black duck/Ohio/95/1993(H1N1))
CY015169.1	748	917	P13	+	402540	Influenza A virus (A/duck/Alaska/658/1991(H10N2))
CY015152.1	748	917	P13	+	402535	Influenza A virus (A/arctic tern/Alaska/300/1975(H5N3))
CY015136.1	748	917	P13	+	402532	Influenza A virus (A/ruddy turnstone/Delaware/34/1993(H2N1))
CY015128.1	748	917	P13	+	402531	Influenza A virus (A/ruddy turnstone/Delaware/105/1998(H6N8))
CY015121.1	748	917	P13	+	402530	Influenza A virus (A/turkey/England/50-92/1991(H5N1))
CY015109.1	748	917	P13	+	385617	Influenza A virus (A/chicken/Pennsylvania/1370/1983(H5N2))
CY015104.1	748	917	P13	+	380301	Influenza A virus (A/turkey/Ontario/7732/1966(H5N9))
CY015090.1	748	917	P13	+	380285	Influenza A virus (A/turkey/Ireland/1378/1983(H5N8))
CY015074.1	748	917	P13	+	385586	Influenza A virus (A/chicken/Pennsylvania/1/1983(H5N2))
CY015066.1	748	917	P13	+	402526	Influenza A virus (A/turkey/England/1963(H7N3))
CY015054.1	748	917	P13	+	36418	Influenza A virus (A/chicken/Brescia/1902(H7N7))
CY015047.1	748	917	P13	+	402524	Influenza A virus (A/chicken/Rostock/45/1934(H7N1))
CY015015.1	748	917	P13	+	402519	Influenza A virus (A/chicken/Italy/1285/2000(H7N1))
CY014985.1	748	917	P13	+	384510	Influenza A virus (A/tern/South Africa/1961(H5N3))
CY014969.1	748	917	P13	+	402515	Influenza A virus (A/mallard duck/New York/6861/1978(H1N5))
CY014962.1	748	917	P13	+	402514	Influenza A virus (A/mallard duck/New York/174/1982(H3N8))
CY014954.1	748	917	P13	+	402513	Influenza A virus (A/mallard duck/New York/90/1982(H6N8))
CY014946.1	748	917	P13	+	402512	Influenza A virus (A/wood duck/New York/60/1982(H6N8))
CY014938.1	748	917	P13	+	402511	Influenza A virus (A/pintail duck/New York/155/1982(H4N3))
CY014930.1	748	917	P13	+	402510	Influenza A virus (A/mallard duck/New York/194/1982(H4N8))
CY014917.1	748	917	P13	+	1166625	Influenza A virus (A/mallard/New York/66861/1978(H2N3))
CY014910.1	748	917	P13	+	402507	Influenza A virus (A/chicken/New York/28263/1989(H6N3))
CY014902.1	748	917	P13	+	402506	Influenza A virus (A/mallard duck/New York/170/1982(H1N2))
CY014889.1	748	917	P13	+	402504	Influenza A virus (A/duck/New York/16873/1999(H6N2))
CY014881.1	748	917	P13	+	402503	Influenza A virus (A/chicken/New York/14677-13/1998(H6N2))
CY014873.1	748	917	P13	+	402502	Influenza A virus (A/black duck/New York/184/1988(H5N2))
CY014866.1	748	917	P13	+	402501	Influenza A virus (A/mallard duck/New York/157/1986(H3N6))
CY014858.1	748	917	P13	+	402500	Influenza A virus (A/mallard duck/New York/180/1986(H4N9))
CY014850.1	748	917	P13	+	402499	Influenza A virus (A/mallard/New York/189/1982(H5N2))
CY014844.1	748	917	P13	+	384518	Influenza A virus (A/mallard/New York/6874/1978(H3N2))
CY014837.1	748	917	P13	+	402497	Influenza A virus (A/guinea fowl/New York/13820-3/1995(H7N2))
CY014822.1	748	917	P13	+	402495	Influenza A virus (A/chicken/New York/13828-3/1995(H2N2))
CY014814.1	748	917	P13	+	402494	Influenza A virus (A/mallard/Tennessee/11464/1985(H1N1))
CY014807.1	748	917	P13	+	402493	Influenza A virus (A/mallard/Tennessee/11457/1985(H11N9))
CY014794.1	748	917	P13	+	402491	Influenza A virus (A/turkey/Minnesota/3/1992(H5N2))
CY014787.1	748	917	P13	+	402490	Influenza A virus (A/turkey/Minnesota/1/1988(H7N9))
CY014779.1	748	917	P13	+	402489	Influenza A virus (A/turkey/Minnesota/1200/1980(H7N3))
CY014772.1	748	917	P13	+	387259	Influenza A virus (A/turkey/Minnesota/501/1978(H6N8))
CY014761.1	748	917	P13	+	402486	Influenza A virus (A/turkey/Minnesota/1598/1981(H5N2))
CY014748.1	748	917	P13	+	402483	Influenza A virus (A/turkey/Minnesota/5/1979(H10N8))
CY014740.1	748	917	P13	+	402481	Influenza A virus (A/mallard duck/Minnesota/19/1979(H10N7))
CY014727.1	748	917	P13	+	329182	Influenza A virus (A/duck/Minnesota/1525/1981(H5N1))
CY014711.1	748	917	P13	+	402475	Influenza A virus (A/duck/Germany/1215/1973(H2N3))
CY014703.1	748	917	P13	+	387205	Influenza A virus (A/duck/Chabarovsk/1610/1972 (H3N8))
CY014688.1	748	917	P13	+	402474	Influenza A virus (A/duck/Memphis/546/1974(H11N9))
CY014672.1	748	917	P13	+	382838	Influenza A virus (A/chicken/Germany/N/1949(H10N7))
CY014664.1	748	917	P13	+	385620	Influenza A virus (A/turkey/Wisconsin/1/1966(H9N2))
CY014651.1	748	917	P13	+	402473	Influenza A virus (A/turkey/Massachusetts/3740/1965(H6N2))
CY014649.1	748	917	P13	+	385590	Influenza A virus (A/duck/Czechoslovakia/1956(H4N6))
CY014605.1	748	917	P13	+	352564	Influenza A virus (A/mallard/Astrakhan/263/1982(H14N5))
CY014592.1	748	917	P13	+	402451	Influenza A virus (A/ruddy turnstone/Delaware/76/2000(H10N4))
CY014572.1	748	917	P13	+	402440	Influenza A virus (A/blue-winged teal/Alberta/120/1991(H3N8))
CY014549.1	748	917	P13	+	402438	Influenza A virus (A/mallard duck/Alberta/331/1985(H3N6))
CY014564.1	748	917	P13	+	402435	Influenza A virus (A/mallard/Alberta/267/1996(H1N1))
CY013864.1	723	892	P13	+	370207	Influenza A virus (A/green-winged teal/Ohio/178/1999(H6N2))
CY013406.1	724	893	P13	+	383127	Influenza A virus (A/Wellington/28/2000(H3N2))
CY013376.1	736	905	P13	+	383113	Influenza A virus (A/Dunedin/3/2000(H3N2))
CY013264.1	732	901	P13	+	370224	Influenza A virus (A/pintail/Alaska/53/2005(H3N6))
CY013256.1	723	892	P13	+	370199	Influenza A virus (A/pintail/Ohio/226/1998(H6N2))
AB266385.1	719	888	P13	+	395842	Influenza A virus (A/tern/Australia/1/04(H2N5))
DQ376663.1	748	917	P13	+	371208	Influenza A virus (A/duck/Taiwan/WB29/99(H6N1))
CY013049.1	736	905	P13	+	383120	Influenza A virus (A/Waikato/6/2000(H3N2))
CY012841.1	737	906	P13	+	370222	Influenza A virus (A/pintail duck/Alaska/20/2005(H12N5))
CY012825.1	726	895	P13	+	370191	Influenza A virus (A/mallard/Ohio/56/1999(H1N1))
CY011249.1	733	902	P13	+	370182	Influenza A virus (A/wigeon/Ohio/379/1988(H5N2))
CY012817.1	725	894	P13	+	370169	Influenza A virus (A/mallard/Ohio/97/1989(H4N2))
CY012809.1	723	892	P13	+	370147	Influenza A virus (A/mallard/Ohio/298/1987(H4N6))
CY012801.1	723	892	P13	+	370133	Influenza A virus (A/mallard/Ohio/171/1990(H1N1))
CY012617.1	736	905	P13	+	383112	Influenza A virus (A/Dunedin/1/2000 (H3N2))
DQ525415.1	723	892	P13	+	386312	Influenza A virus (A/cinnamon teal/Bolivia/4537/2001(H7N3))
DQ017502.1	748	917	P13	+	333366	Influenza A virus (A/mallard/Alberta/24/01(H7N3))
DQ017488.1	748	917	P13	+	333365	Influenza A virus (A/mallard/Postdam/178-4/1983(H2N2))
AB262466.1	723	892	P13	+	390152	Influenza A virus (A/duck/Hokkaido/9/99(H9N2))
CY011137.1	736	905	P13	+	370522	Influenza A virus (A/New York/602/1996(H3N2))
DQ485211.1	748	917	P13	+	384599	Influenza A virus (A/chicken/China/Guangxi1/2000(H9N2))
DQ482665.1	748	917	P13	+	382684	Influenza A virus (A/baikal teal/Xuyi/18/2005)
DQ492925.1	723	892	P13	+	380815	Influenza A virus (A/chicken/Simalanggang/BPPVI/2005(H5N1))
DQ465403.1	748	917	P13	+	379084	Influenza A virus (A/duck/Hubei/W1/2004(H9N2))
DQ222916.1	723	892	P13	+	351364	Influenza A virus (A/equine/Wisconsin/1/03(H3N8))
AY619976.1	723	892	P13	+	292590	Influenza A virus (A/swine/Ontario/42729A/01(H3N3))
AY619967.1	723	892	P13	+	292589	Influenza A virus (A/swine/Ontario/K01477/01(H3N3))
AY619959.1	723	892	P13	+	292591	Influenza A virus (A/swine/Saskatchewan/18789/02(H1N1))
AY611525.1	748	917	P13	+	279570	Influenza A virus (A/chicken/British Columbia/04(H7N3))
AY648288.1	748	917	P13	+	284523	Influenza A virus (A/GSC_chicken_B/British Columbia/04(H7N3))
CY003786.1	747	916	P13	+	342487	Influenza A virus (A/New York/422/1999(H3N2))
CY003818.1	724	893	P13	+	342497	Influenza A virus (A/New York/432/2000(H3N2))
CY003457.1	748	917	P13	+	342504	Influenza A virus (A/New York/439/2000(H3N2))
DQ107514.1	221	390	P13	+	342218	Influenza A virus (A/chicken/Hong Kong/NT471/2002(H9N2))
DQ107513.1	683	852	P13	+	342217	Influenza A virus (A/chicken/Hong Kong/WF208/2001(H9N2))
DQ107509.1	220	389	P13	+	342213	Influenza A virus (A/pigeon/Hong Kong/WF286/2000(H9N2))
DQ107508.1	353	522	P13	+	342212	Influenza A virus (A/chicken/Hong Kong/FY313/2000(H9N2))
DQ107507.1	181	350	P13	+	1093545	Influenza A virus (A/shorebird/Delaware Bay/277/2000(H9N7))
DQ107504.1	209	378	P13	+	342208	Influenza A virus (A/shorebird/Delaware/270/2001(H9N7))
DQ107503.1	102	271	P13	+	342207	Influenza A virus (A/shorebird/Delaware/141/2002(H9N9))
DQ107501.1	241	410	P13	+	342205	Influenza A virus (A/shorebird/Delaware/29/2002(H9N9))
DQ107500.1	148	317	P13	+	342204	Influenza A virus (A/shorebird/Delaware/18/2002(H9N9))
DQ107499.1	238	407	P13	+	342203	Influenza A virus (A/duck/NY/83793/2002(H9N2))
DQ107498.1	688	857	P13	+	342202	Influenza A virus (A/pintail/Alberta/49/2003(H9N5))
DQ107493.1	253	422	P13	+	1342438	Influenza A virus (A/turkey/Texas/28737/1981(H9N2))
DQ107492.1	151	320	P13	+	1342417	Influenza A virus (A/goose/Minnesota/5733-1243/1980(H9N2))
DQ107491.1	26	195	P13	+	512162	Influenza A virus (A/turkey/California/6889/1980(H9N2))
DQ107490.1	103	272	P13	+	1342434	Influenza A virus (A/turkey/Minnesota/511/1978(H9N2))
DQ107489.1	254	423	P13	+	342196	Influenza A virus (A/turkey/MN/1818/82(H7N3))
DQ107488.1	407	576	P13	+	222721	Influenza A virus (A/gadwell duck/Maryland/3495/83(H7N3))
DQ107487.1	223	392	P13	+	1346468	Influenza A virus (A/mallard/Alberta/699/1981(H7N3))
DQ107486.1	313	482	P13	+	402489	Influenza A virus (A/turkey/Minnesota/1200/1980(H7N3))
DQ107485.1	686	855	P13	+	342192	Influenza A virus (A/pintail duck/Alberta/121/1979(H7N8))
DQ107484.1	220	389	P13	+	342191	Influenza A virus (A/turkey/TX/1/79(H7N3))
DQ107483.1	561	730	P13	+	342190	Influenza A virus (A/pintail/Alberta/25/2001(H7N3))
DQ107482.1	485	654	P13	+	342189	Influenza A virus (A/mallard/Alberta/22/2001(H7N3))
DQ107473.1	566	735	P13	+	342180	Influenza A virus (A/mallard/MN/25/80(H5N2))
DQ107472.1	445	614	P13	+	342179	Influenza A virus (A/turkey/Minnesota/1704/82(H5N2))
DQ107471.1	553	722	P13	+	351909	Influenza A virus (A/mallard duck/Alberta/645/1980(H5N2))
DQ107470.1	531	700	P13	+	342177	Influenza A virus (A/mallard/MI/18/80(H5N2))
DQ107469.1	625	794	P13	+	542933	Influenza A virus (A/turkey/CA/6878/1979(H5N3))
DQ107468.1	497	666	P13	+	342175	Influenza A virus (A/turkey/Minnesota/1607/81(H5N2))
DQ107467.1	473	642	P13	+	342174	Influenza A virus (A/duck/MN/1564/81(H5N2))
DQ107465.1	447	616	P13	+	402499	Influenza A virus (A/mallard/New York/189/1982(H5N2))
DQ107464.1	489	658	P13	+	342172	Influenza A virus (A/turkey/TX/14082/81(H5N2))
DQ107463.1	445	614	P13	+	342171	Influenza A virus (A/mallard/AR/1C/2001(H5N2))
DQ107456.1	287	456	P13	+	352547	Influenza A virus (A/duck/Hong Kong/205/1977(H5N3))
DQ107451.1	255	424	P13	+	342159	Influenza A virus (A/duck/Jiangxi/6151/2003(H5N3))
DQ107450.1	241	410	P13	+	342158	Influenza A virus (A/mallard/NY/046/83(H6N2))
DQ107449.1	468	637	P13	+	342157	Influenza A virus (A/mallard/NY/016/83(H6N2))
DQ107448.1	601	770	P13	+	342156	Influenza A virus (A/blue-winged teal/Alberta/685/82(H6N1))
DQ107447.1	510	679	P13	+	342155	Influenza A virus (A/mallard/Alberta/289/82(H6N6))
DQ107446.1	534	703	P13	+	342154	Influenza A virus (A/pintail/Alberta/189/82(H6N6))
DQ107445.1	484	653	P13	+	342153	Influenza A virus (A/pintail/Alberta/644/81(H6N2))
DQ107444.1	692	861	P13	+	342152	Influenza A virus (A/duck/MN/1414/81(H6N6))
DQ107443.1	663	832	P13	+	342151	Influenza A virus (A/domestic duck/NY/81(H6N8))
DQ107442.1	503	672	P13	+	342150	Influenza A virus (A/mallard duck/MN/1041/80(H6N6))
DQ107439.1	632	801	P13	+	352749	Influenza A virus (A/pintail/Alberta/1040/1979(H6N5))
DQ107438.1	502	671	P13	+	342146	Influenza A virus (A/blue-winged teal/Alberta/368/1978(H6N8))
DQ107436.1	469	638	P13	+	184003	Influenza A virus (A/chicken/Hong Kong/17/77(H6N4))
DQ107435.1	547	716	P13	+	426735	Influenza A virus (A/duck/Hong Kong/960/1980(H6N2))
DQ107429.1	424	593	P13	+	342138	Influenza A virus (A/chicken/CA/285/2003(H6N2))
DQ107428.1	415	584	P13	+	342137	Influenza A virus (A/chicken/CA/375TR/2002(H6N2))
AY300973.1	723	892	P13	+	556751	Influenza A virus (A/chicken/Texas/167280-4/2002(H5N3))
AY300972.1	723	892	P13	+	681010	Influenza A virus (A/ruddy turnstone/New Jersey/2242/2000(H5N3))
AY300971.1	723	892	P13	+	232438	Influenza A virus (A/turkey/CA/D0208651-C/02(H5N2))
AY300966.1	723	892	P13	+	232433	Influenza A virus (A/unknown/NY/118547-11/2001(H5N2))
AY241615.1	723	892	P13	+	227296	Influenza A virus (A/duck/NJ/117228-7/01(H7N3))
AY300963.1	723	892	P13	+	233194	Influenza A virus (A/unknown/NY/98899-6/01(H5N2))
AY300954.1	723	892	P13	+	533023	Influenza A virus (A/environment/NY/5626-1/1998(H5N2))
M63527.1	748	917	P13	+	383603	Influenza A virus (A/turkey/Minnesota/833/1980(H4N2))
AY664481.1	718	887	P13	+	286273	Influenza A virus (A/mallard/Alberta/110/99(H10N7))
AY633341.1	745	914	P13	+	282128	Influenza A virus (A/pintail/Alberta/156/97(H3N8))
AY633277.1	744	913	P13	+	352600	Influenza A virus (A/mallard duck/Alberta/321/1988(H9N2))
AY633229.1	733	902	P13	+	222730	Influenza A virus (A/mallard/Alberta/226/98(H2N3))
AY633213.1	744	913	P13	+	1093326	Influenza A virus (A/mallard/Alberta/211/1998(H1N1))
AY633165.1	732	901	P13	+	352598	Influenza A virus (A/mallard/Alberta/17/1991(H9N2))
AY633133.1	732	901	P13	+	1093428	Influenza A virus (A/mallard/Alberta/117/1997(H3N8))
AY633117.1	733	902	P13	+	352606	Influenza A virus (A/mallard duck/Alberta/743/1983(H9N1))
AY664697.1	723	892	P13	+	292045	Influenza A virus (A/chicken/HongKong/YU427/03(H9N2))
AY664696.1	733	902	P13	+	292041	Influenza A virus (A/chicken/HongKong/SSP418/03(H9N2))
AY664695.1	723	892	P13	+	292038	Influenza A virus (A/chicken/HongKong/NT366/03(H9N2))
AY664694.1	722	891	P13	+	292043	Influenza A virus (A/chicken/HongKong/WF120/03(H9N2))
AY664692.1	723	892	P13	+	292048	Influenza A virus (A/pheasant/HongKong/WF54/03(H9N2))
AY664689.1	723	892	P13	+	1342397	Influenza A virus (A/chicken/Hong Kong/TP38/2003(H9N2))
AY664688.1	723	892	P13	+	292040	Influenza A virus (A/chicken/HongKong/SSP101/03(H9N2))
AY664687.1	723	892	P13	+	292039	Influenza A virus (A/chicken/HongKong/SF1/03(H9N2))
AY664686.1	723	892	P13	+	292037	Influenza A virus (A/chicken/HongKong/NT142/03(H9N2))
AY664684.1	723	892	P13	+	292036	Influenza A virus (A/chicken/HongKong/FY23/03(H9N2))
AY664683.1	722	891	P13	+	292035	Influenza A virus (A/chicken/HongKong/CSW304/03(H9N2))
AY664681.1	723	892	P13	+	292032	Influenza A virus (A/chicken/HongKong/BD90/03(H9N2))
AY664680.1	723	892	P13	+	292031	Influenza A virus (A/chicken/HongKong/AP45/03(H9N2))
AY664679.1	723	892	P13	+	292033	Influenza A virus (A/chicken/HongKong/CSW153/03(H9N2))
AY363580.1	714	883	P13	+	253676	Influenza A virus (A/swine/Hong Kong/1197/02(H3N2))
AY363578.1	714	883	P13	+	253690	Influenza A virus (A/swine/Hong Kong/9745/01(H3N2))
AY363572.1	714	883	P13	+	253692	Influenza A virus (A/swine/Hong Kong/q066/99(H3N2))
AY664489.1	711	880	P13	+	1093436	Influenza A virus (A/mallard/Alberta/167/1998(H3N8))
AY664487.1	719	888	P13	+	1283475	Influenza A virus (A/mallard/Alberta/119/1998(H1N1))
AY664486.1	700	869	P13	+	1283458	Influenza A virus (A/mallard/Alberta/223/1998(H10N8))
AY664485.1	719	888	P13	+	1283376	Influenza A virus (A/mallard/Alberta/71/1998(H10N7))
AY664484.1	719	888	P13	+	282122	Influenza A virus (A/mallard/Alberta/30/98 (H4N6))
AY664482.1	719	888	P13	+	282117	Influenza A virus (A/mallard/Alberta/111/99(H4N6))
AY664480.1	620	789	P13	+	286272	Influenza A virus (A/mallard/Alberta/300/1977(H4N3))
AY664478.1	630	799	P13	+	352582	Influenza A virus (A/ruddy turnstone/DE/2589/1987(H11N4))
AY664476.1	636	805	P13	+	286268	Influenza A virus (A/ruddy turnstone/Delaware/2770/87 (H7N5))
AY664474.1	647	816	P13	+	286266	Influenza A virus (A/ruddy turnstone/Delaware/244/91 (H5N2))
AY664473.1	674	843	P13	+	286265	Influenza A virus (A/pintail/Alberta/293/1977(H2N9))
AY664472.1	674	843	P13	+	286264	Influenza A virus (A/red knot/Delaware/2552/1987(H9N5))
AY664470.1	693	862	P13	+	142948	Influenza A virus (A/ruddy turnstone/Delaware/67/1998(H12N4))
AY664469.1	693	862	P13	+	286262	Influenza A virus (A/ruddy turnstone/Delaware/259/1998(H9N9))
AY664468.1	693	862	P13	+	286261	Influenza A virus (A/ruddy turnstone/Delaware/134/99 (H7N7))
AY664467.1	693	862	P13	+	136476	Influenza A virus (A/Shorebird/Delaware/127/97(H6N2))
AY664466.1	693	862	P13	+	1166577	Influenza A virus (A/shorebird/Delaware Bay/122/1997(H2N1))
AY664465.1	693	862	P13	+	1166576	Influenza A virus (A/ruddy turnstone/Delaware Bay/81/1993(H2N1))
AY664464.1	695	864	P13	+	1342425	Influenza A virus (A/shorebird/Delaware Bay/276/1999(H9N2))
AY664463.1	695	864	P13	+	286258	Influenza A virus (A/shorebird/Delaware Bay/86/1999(H11N2))
AY664462.1	695	864	P13	+	352591	Influenza A virus (A/ruddy turnstone/DE/2764/1987(H10N7))
AY664461.1	695	864	P13	+	286256	Influenza A virus (A/shorebird/Delaware/222/97 (H3N6))
AY664460.1	695	864	P13	+	286255	Influenza A virus (A/mallard/Alberta/213/99 (H4N6))
AY664459.1	695	864	P13	+	402454	Influenza A virus (A/ruddy turnstone/Delaware/2762/1987(H11N2))
AY664458.1	695	864	P13	+	1093347	Influenza A virus (A/ruddy turnstone/Delaware Bay/142/1999(H3N2))
AY664456.1	695	864	P13	+	286251	Influenza A virus (A/shorebird/Delaware/207/98 (H5N8))
AY664455.1	695	864	P13	+	286250	Influenza A virus (A/sanderling/Delaware/65/99 (H3N8))
AY664454.1	695	864	P13	+	1166578	Influenza A virus (A/shorebird/Delaware Bay/138/1997(H2N1))
AY664453.1	696	865	P13	+	286248	Influenza A virus (A/shorebird/Delaware/27/98 (H5N8))
AY664452.1	696	865	P13	+	286247	Influenza A virus (A/herring gull/Delaware/281/98 (H5N8))
AY664451.1	697	866	P13	+	286246	Influenza A virus (A/ruddy turnstone/Delaware/130/99 (H7N2))
AY664450.1	710	879	P13	+	286245	Influenza A virus (A/mallard/Alberta/205/98 (H2N9))
AY664449.1	710	879	P13	+	282156	Influenza A virus (A/blue-winged teal/Alberta/16/1997(H2N9))
AY664448.1	710	879	P13	+	352704	Influenza A virus (A/mallard/Alberta/52/1997(H12N5))
AY664447.1	717	886	P13	+	222730	Influenza A virus (A/mallard/Alberta/226/98(H2N3))
AY664446.1	718	887	P13	+	1283377	Influenza A virus (A/mallard/Alberta/90/1997(H10N7))
AY664445.1	719	888	P13	+	1093449	Influenza A virus (A/pintail/Alberta/37/1999(H3N8))
AY664444.1	719	888	P13	+	286241	Influenza A virus (A/mallard/Alberta/122/1999(H11N9))
AY664443.1	719	888	P13	+	282133	Influenza A virus (A/mallard/Alberta/199/1999(H3N6))
AY664442.1	722	891	P13	+	1166582	Influenza A virus (A/shorebird/Delaware Bay/24/1998(H2N1))
AY664441.1	723	892	P13	+	286239	Influenza A virus (A/red knot/Delaware/2561/1987(H10N5))
AY664439.1	733	902	P13	+	286237	Influenza A virus (A/Ruddy turnstone/Delaware/106/98(H6N2))
AY664438.1	741	910	P13	+	286236	Influenza A virus (A/ruddy turnstone/Delaware/265/98 (H12N8))
AY664437.1	741	910	P13	+	99352	Influenza A virus (A/laughing gull/New Jersey/75/1985(H2N9))
AY664435.1	741	910	P13	+	286235	Influenza A virus (A/ruddy turnstone/Delaware/116/98 (H9N8))
AY664434.1	741	910	P13	+	286234	Influenza A virus (A/mallard/Alberta/22/1976(H3N6))
AY664433.1	741	910	P13	+	279395	Influenza A virus (A/ruddy turnstone/New Jersey/65/1985(H7N3))
AY664432.1	741	910	P13	+	286233	Influenza A virus (A/mallard/Alberta/l14/97 (H3N8))
AY664431.1	741	910	P13	+	286232	Influenza A virus (A/mallard/Alberta/223/77 (H12N5))
AY664430.1	741	910	P13	+	286231	Influenza A virus (A/mallard/Alberta/297/77 (H10N7))
AY664429.1	741	910	P13	+	402532	Influenza A virus (A/ruddy turnstone/Delaware/34/1993(H2N1))
AY664428.1	741	910	P13	+	286229	Influenza A virus (A/ruddy turnstone/Delaware/105/98 (H6N8))
AY664426.1	741	910	P13	+	352692	Influenza A virus (A/mallard/Alberta/42/1977(H1N6))
AY664425.1	741	910	P13	+	286227	Influenza A virus (A/mallard/Alberta/77/1977(H2N3))
AY664424.1	741	910	P13	+	196456	Influenza A virus (A/Shorebird/Delaware/194/98(H6N4))
AY664423.1	741	910	P13	+	1093334	Influenza A virus (A/ruddy turnstone/Delaware Bay/142/1998(H2N8))
AY664420.1	740	909	P13	+	286223	Influenza A virus (A/blue-winged teal/Alberta/96/76 (H4N8))
AY651431.1	729	898	P13	+	442559	Influenza A virus (A/wild duck/Shantou/1411/2000(H11N3))
AY651412.1	723	892	P13	+	284211	Influenza A virus (A/peregrine falcon/HK/D0028/2004(H5N1))
AY651402.1	723	892	P13	+	284214	Influenza A virus (A/SCk/HK/YU100/2002(H5N1))
AY651400.1	723	892	P13	+	284169	Influenza A virus (A/Ck/HK/31.2/2002(H5N1))
AY651399.1	703	872	P13	+	284208	Influenza A virus (A/Gf/HK/38/2002(H5N1))
AY651383.1	723	892	P13	+	284213	Influenza A virus (A/Qa/Thailand/57/2004(H5N1))
CY003217.1	740	909	P13	+	342489	Influenza A virus (A/New York/424/1999(H3N2))
CY003233.1	736	905	P13	+	342492	Influenza A virus (A/New York/427/1999(H3N2))
CY003281.1	736	905	P13	+	342503	Influenza A virus (A/New York/438/2000(H3N2))
AY575894.1	737	906	P13	+	432070	Influenza A virus (A/Hong Kong/213/2003(H5N1))
AY340089.1	748	917	P13	+	680693	Influenza A virus (A/Netherlands/219/2003(H7N7))
AY340086.1	722	891	P13	+	251295	Influenza A virus (A/Netherlands/124/03(H7N7))
DQ067438.1	748	917	P13	+	385620	Influenza A virus (A/turkey/Wisconsin/1/1966(H9N2))
DQ064407.1	748	917	P13	+	197577	Influenza A virus (A/chicken/Beijing/8/98(H9N2))
DQ064402.1	748	917	P13	+	329611	Influenza A virus (A/chicken/Ningxia/4/99(H9N2))
DQ064399.1	748	917	P13	+	329609	Influenza A virus (A/chicken/Jiangsu/1/00(H9N2))
DQ064398.1	748	917	P13	+	329608	Influenza A virus (A/chicken/Jilin/53/01(H9N2))
DQ064397.1	748	917	P13	+	329607	Influenza A virus (A/chicken/Henan/5/98(H9N2))
DQ064396.1	748	917	P13	+	329606	Influenza A virus (A/chicken/Henan/43/02(H9N2))
DQ064392.1	748	917	P13	+	329602	Influenza A virus (A/chicken/Hebei/31/00(H9N2))
DQ064388.1	748	917	P13	+	329598	Influenza A virus (A/chicken/Guangdong/56/01(H9N2))
DQ064386.1	748	917	P13	+	329596	Influenza A virus (A/chicken/Guangdong/47/01(H9N2))
DQ064385.1	748	917	P13	+	329595	Influenza A virus (A/chicken/Guangdong/4/00(H9N2))
DQ064384.1	748	917	P13	+	329594	Influenza A virus (A/chicken/Guangdong/21/02(H9N2))
DQ064383.1	748	917	P13	+	197578	Influenza A virus (A/chicken/Guangdong/10/00(H9N2))
AF508704.1	723	892	P13	+	197589	Influenza A virus (A/Quail/Shanghai/8/96(H9N2))
AF508697.1	723	892	P13	+	197582	Influenza A virus (A/Chicken/Henan/62/00(H9N2))
AF508694.1	723	892	P13	+	197578	Influenza A virus (A/chicken/Guangdong/10/00(H9N2))
AF508693.1	723	892	P13	+	197577	Influenza A virus (A/chicken/Beijing/8/98(H9N2))
AF508691.1	723	892	P13	+	147743	Influenza A virus (A/pheasant/Ireland/PV18/97(H9N2))
AF508688.1	723	892	P13	+	1175984	Influenza A virus (A/duck/Germany/113/1995(H9N2))
AF508687.1	723	892	P13	+	147747	Influenza A virus (A/chicken/Germany/R45/98(H9N2))
AF508684.1	723	892	P13	+	147742	Influenza A virus (A/ostrich/South Africa/9508103/95(H9N2))
AF536727.1	671	840	P13	+	205955	Influenza A virus (A/chicken/Liaoning/99(H9N2))
AF536726.1	671	840	P13	+	205954	Influenza A virus (A/Chicken/Henan/98(H9N2))
AF536725.1	671	840	P13	+	205953	Influenza A virus (A/Chicken/Hebei/3/98(H9N2))
AF536724.1	671	840	P13	+	205952	Influenza A virus (A/Chicken/Hebei/2/98(H9N2))
AY849792.1	723	892	P13	+	759883	Influenza A virus (A/chicken/Texas/298313/2004(H5N2))
AF457712.1	733	902	P13	+	199367	Influenza A virus (A/chicken/California/0139/2001(H6N2))
AF457703.1	733	902	P13	+	199373	Influenza A virus (A/chicken/California/431/2000(H6N2))
AF457695.1	733	902	P13	+	199374	Influenza A virus (A/chicken/California/465/2000(H6N2))
AF457687.1	733	902	P13	+	199369	Influenza A virus (A/chicken/California/6643/2001(H6N2))
AF457678.1	733	902	P13	+	196463	Influenza A virus (A/chicken/California/905/01(H6N2))
CY009133.1	736	905	P13	+	363055	Influenza A virus (A/Canterbury/55/2000(H3N2))
CY009109.1	736	905	P13	+	363052	Influenza A virus (A/Canterbury/179/1999(H3N2))
CY009101.1	736	905	P13	+	363051	Influenza A virus (A/Canterbury/3/2000(H3N2))
AF523499.1	741	910	P13	+	210672	Influenza A virus (A/Duck/Shantou/1588/00(H9N1))
AF523493.1	741	910	P13	+	210662	Influenza A virus (A/Duck/Shantou/1605/01(H9N2))
AF523492.1	738	907	P13	+	210659	Influenza A virus (A/Duck/Shantou/2088/01(H9N2))
AF523491.1	741	910	P13	+	210660	Influenza A virus (A/Duck/Shantou/830/00(H9N2))
AF523490.1	741	910	P13	+	210661	Influenza A virus (A/Duck/Shantou/2102/00(H9N2))
AY703836.1	717	886	P13	+	305491	Influenza A virus (A/guillemot/Sweden/3/00(H6N2))
CY005507.1	748	917	P13	+	215895	Influenza A virus (A/pigeon/Nanchang/2-0461/2000(H9N2))
CY005454.1	748	917	P13	+	215882	Influenza A virus (A/quail/Nanchang/7-026/2000(H3N6))
CY005448.1	748	917	P13	+	215864	Influenza A virus (A/chicken/Nanchang/7-010/2000(H3N6))
CY005445.1	748	917	P13	+	215853	Influenza A virus (A/chicken/Nanchang/3-120/2001(H3N2))
CY005344.1	748	917	P13	+	352572	Influenza A virus (A/mallard duck/Alberta/342/1983(H12N1))
CY004428.1	748	917	P13	+	286239	Influenza A virus (A/red knot/Delaware/2561/1987(H10N5))
CY003856.1	748	917	P13	+	286265	Influenza A virus (A/pintail/Alberta/293/1977(H2N9))
CY003848.1	748	917	P13	+	286227	Influenza A virus (A/mallard/Alberta/77/1977(H2N3))
AY253755.1	748	917	P13	+	183741	Influenza A virus (A/Chicken/Shanghai/F/98(H9N2))
CY008797.1	736	905	P13	+	363036	Influenza A virus (A/Canterbury/84/2000(H3N2))
AB212057.1	748	917	P13	+	432070	Influenza A virus (A/Hong Kong/213/2003(H5N1))
CY001521.1	723	892	P13	+	311712	Influenza A virus (A/New York/142/2000(H3N2))
CY000690.2	748	917	P13	+	311746	Influenza A virus (A/New York/173/2000(H3N2))
CY000746.1	723	892	P13	+	311758	Influenza A virus (A/New York/185/1999(H3N2))
AY650271.1	748	917	P13	+	284241	Influenza A virus (A/GSC_chicken/British Columbia/04(H7N3))
AY241602.1	723	892	P13	+	226633	Influenza A virus (A/chicken/New York/14714-9/1999(H7N3))
AY241600.1	723	892	P13	+	170849	Influenza A virus (A/chicken/New York/12273-11/1999(H7N3))
AF523488.1	741	910	P13	+	210656	Influenza A virus (A/Duck/Shantou/1881/00(H9N2))
AF523486.1	741	910	P13	+	210657	Influenza A virus (A/Duck/Shantou/2143/00(H9N2))
CY021510.1	731	900	P13	+	434343	Influenza A virus (A/quail/Italy/4610/2003(H7N2))
CY022262.1	732	901	P13	+	400277	Influenza A virus (A/poultry/Italy/365/1997(H5N2))
AM503008.2	729	898	P13	+	431998	Influenza A virus (A/chicken/Nigeria/AB13/2006(H5N1))
EF670484.1	748	917	P13	+	444322	Influenza A virus (A/chicken/Hubei/14/2004(H5N1))
EF670481.1	748	917	P13	+	444321	Influenza A virus (A/duck/Hunan/15/2004(H5N1))
CY022078.1	732	901	P13	+	400280	Influenza A virus (A/poultry/Italy/367/1997(H5N2))
EF617307.1	748	917	P13	+	446559	Influenza A virus (A/spotbill duck/Xuyi/9/2005)
EF634335.1	723	892	P13	+	445788	Influenza A virus (A/garganey/SanJiang/160/2006(H5N2))
EF587280.1	748	917	P13	+	445027	Influenza A virus (A/Beijing/01/2003(H5N1))
EF620012.1	705	874	P13	+	440388	Influenza A virus (A/Turkey/12/2006(H5N1))
EF620006.1	705	874	P13	+	440389	Influenza A virus (A/Turkey/15/2006(H5N1))
EF619999.1	705	874	P13	+	440391	Influenza A virus (A/Turkey/65596/2006(H5N1))
EF619991.1	705	874	P13	+	440390	Influenza A virus (A/Turkey/651242/2006(H5N1))
EF619978.1	714	883	P13	+	375457	Influenza A virus (A/turkey/Turkey/1/2005(H5N1))
EF620903.1	748	917	P13	+	444510	Influenza A virus (A/Korea/KBNP-0028/2000(H9N2))
EF605598.1	736	905	P13	+	442966	Influenza A virus (A/chicken/Russia_Krasnodar/2/2007(H5N1))
EF605596.1	736	905	P13	+	431594	Influenza A virus (A/chicken/Russia_Moscow oblast_Odintsovo/1/2007(H5N1))
AM503015.1	716	885	P13	+	431996	Influenza A virus (A/chicken/Nigeria/OD9/2006(H5N1))
AM503014.1	716	885	P13	+	432001	Influenza A virus (A/chicken/Nigeria/OD8/2006(H5N1))
AM503013.1	716	885	P13	+	432000	Influenza A virus (A/chicken/Nigeria/FA4/2006(H5N1))
AM503012.1	680	849	P13	+	431994	Influenza A virus (A/chicken/Nigeria/FA6/2006(H5N1))
AM503011.1	680	849	P13	+	431999	Influenza A virus (A/chicken/Nigeria/AB14/2006(H5N1))
AM503010.1	716	885	P13	+	431997	Influenza A virus (A/chicken/Nigeria/IF10/2006(H5N1))
AM503009.1	716	885	P13	+	431995	Influenza A virus (A/chicken/Nigeria/FA7/2006(H5N1))
AM503007.1	716	885	P13	+	406791	Influenza A virus (A/chicken/Burkina Faso/13.1/2006(H5N1))
AM503006.1	716	885	P13	+	406790	Influenza A virus (A/hooded vulture/Burkina Faso/2/2006(H5N1))
EF593105.1	749	918	P13	+	442942	Influenza A virus (A/chicken/Thailand/vsmu-3-BKK/2004(H5N1))
AM262566.1	731	900	P13	+	385215	Influenza A virus (A/chicken/Nigeria/BA210/2006(H5N1))
AM040284.1	737	906	P13	+	331116	Influenza A virus (A/duck/France/05057b/2005(H5N2))
EF566312.1	748	917	P13	+	385621	Influenza A virus (A/shearwater/Australia/1975(H5N3))
DQ520844.1	723	892	P13	+	382643	Influenza A virus (A/duck/Hubei/3/2005(H5N1))
DQ520843.1	723	892	P13	+	382642	Influenza A virus (A/chicken/Zhejiang/24/2005(H5N1))
DQ508744.1	748	917	P13	+	381509	Influenza A virus (A/chicken/NSW/1/1997(H7N4))
EF527272.1	748	917	P13	+	439157	Influenza A virus (A/spotbill duck/Xuyi/7/2005)
EF527271.1	748	917	P13	+	439156	Influenza A virus (A/spotbill duck/Xuyi/6/2005)
AB301916.1	723	892	P13	+	431877	Influenza A virus (A/duck/Mongolia/54/2001(H5N2))
EF541393.1	723	892	P13	+	432078	Influenza A virus (A/goose/Viet Nam/113/2001(H5N1))
EF541455.1	723	892	P13	+	432076	Influenza A virus (A/chicken/Viet Nam/Ncvd8/2003(H5N1))
EF541454.1	723	892	P13	+	432077	Influenza A virus (A/duck/Viet Nam/Ncvd1/2003(H5N1))
AY651388.1	723	892	P13	+	284218	Influenza A virus (A/Viet Nam/1203/2004(H5N1))
EF541452.1	723	892	P13	+	644788	Influenza A virus (A/Vietnam/1194/2004(H5N1))
EF541450.1	748	917	P13	+	432074	Influenza A virus (A/chicken/Laos/7191/2004(H5N1))
EF541449.1	748	917	P13	+	432075	Influenza A virus (A/chicken/Viet Nam/1/2004(H5N1))
EF541447.1	748	917	P13	+	432071	Influenza A virus (A/Thailand/Chaiyaphum/622/2004(H5N1))
EF541446.1	748	917	P13	+	432072	Influenza A virus (A/Thailand/Kan353/2004(H5N1))
EF541445.1	748	917	P13	+	427773	Influenza A virus (A/Thailand/SP83/2004(H5N1))
EF541444.1	748	917	P13	+	432172	Influenza A virus (A/Thailand/Prachinburi/6231/2004(H5N1))
CY021646.1	732	901	P13	+	401078	Influenza A virus (A/green-winged teal/Ohio/397/1986(H11N9))
AJ973609.1	737	906	P13	+	329384	Influenza A virus (A/duck/France/05066b/2005(H5N1))
AB300231.1	723	892	P13	+	435949	Influenza A virus (A/duck/Hokkaido/447/2000(H5N3))
EF205167.1	748	917	P13	+	434195	Influenza A virus (A/chicken/Tula/4/05(H5N1))
EF205166.1	748	917	P13	+	434192	Influenza A virus (A/chicken/Krasnodar/123/06(H5N1))
EF205164.1	748	917	P13	+	434196	Influenza A virus (A/goose/Krasnoozerskoye/627/2005(H5N1))
EF205163.1	748	917	P13	+	434197	Influenza A virus (A/goose/Suzdalka/10/05(H5N1))
EF205162.1	748	917	P13	+	434193	Influenza A virus (A/chicken/Omsk/14/05(H5N1))
EF205161.1	748	917	P13	+	434194	Influenza A virus (A/chicken/Suzdalka/06/05(H5N1))
CY021502.1	724	893	P13	+	434342	Influenza A virus (A/turkey/Italy/3337/2004(H7N3))
CY021494.1	731	900	P13	+	433591	Influenza A virus (A/turkey/Italy/2987/2003(H7N3))
CY021486.1	723	892	P13	+	434344	Influenza A virus (A/turkey/Italy/4608/2003(H7N3))
CY021398.1	729	898	P13	+	393174	Influenza A virus (A/mallard/Italy/3401/2005(H5N1))
CY021366.1	731	900	P13	+	433441	Influenza A virus (A/turkey/Italy/1010/2003(H7N3))
CY021358.1	731	900	P13	+	433442	Influenza A virus (A/turkey/Italy/3620/2003(H7N3))
CY020694.1	733	902	P13	+	431920	Influenza A virus (A/turkey/Ivory Coast/4372-2/2006(H5N1))
CY020678.1	733	902	P13	+	395337	Influenza A virus (A/chicken/Sudan/2115-12/2006(H5N1))
CY020670.1	733	902	P13	+	395338	Influenza A virus (A/chicken/Sudan/2115-9/2006(H5N1))
CY020662.1	723	892	P13	+	431922	Influenza A virus (A/chicken/Sudan/1784-8/2006(H5N1))
CY020654.1	728	897	P13	+	431924	Influenza A virus (A/turkey/Egypt/2253-2/2006(H5N1))
AB465623.1	733	902	P13	+	568806	Influenza A virus (A/duck/Egypt/D2br10/2007(H5N1))
CY020630.1	733	902	P13	+	431927	Influenza A virus (A/chicken/Afghanistan/1573-65/2006(H5N1))
CY020614.1	731	900	P13	+	431914	Influenza A virus (A/quail/Italy/3347/2004(H7N3))
CY020606.1	731	900	P13	+	431916	Influenza A virus (A/turkey/Italy/8912/2002(H7N3))
CY020598.1	728	897	P13	+	431917	Influenza A virus (A/turkey/Italy/3807/2004(H7N3))
CY020590.1	731	900	P13	+	431915	Influenza A virus (A/turkey/Italy/251/2003(H7N3))
CY020582.1	723	892	P13	+	431918	Influenza A virus (A/turkey/Italy/4479/2004(H7N3))
CY020350.1	733	902	P13	+	400256	Influenza A virus (A/cygnus olor/Italy/808/2006(H5N1))
CY020230.1	723	892	P13	+	400279	Influenza A virus (A/poultry/Italy/373/1997(H5N2))
EF474449.1	736	905	P13	+	430490	Influenza A virus (A/chicken/Moscow/2/2007(H5N1))
EF441264.1	708	877	P13	+	430058	Influenza A virus (A/turkey/England/250/2007(H5N1))
EF473072.1	724	893	P13	+	430440	Influenza A virus (A/goose/Cambodia/28/2004(H5N1))
EF473084.1	736	905	P13	+	430433	Influenza A virus (A/chicken/Indonesia/11/2003(H5N1))
EF473079.1	736	905	P13	+	430432	Influenza A virus (A/chicken/Indonesia/7/2003(H5N1))
EF467812.1	731	900	P13	+	428670	Influenza A virus (A/chicken/Hong Kong/YU357/2003(H5N1))
AB450627.1	723	892	P13	+	551246	Influenza A virus (A/chicken/Kohn Kaen/NIAH330/2004(H5N1))
EF446782.1	718	887	P13	+	427426	Influenza A virus (A/goose/Hungary/3413/2007(H5N1))
EF446774.1	718	887	P13	+	427425	Influenza A virus (A/goose/Hungary/2823/2/2007(H5N1))
DQ407247.1	723	892	P13	+	270223	Influenza A virus (A/little grebe/Thailand/Phichit-01/2004(H5N1))
AB292791.1	675	844	P13	+	400029	Influenza A virus (A/duck/Mongolia/149/03(H10N5))
AB256717.1	723	892	P13	+	380141	Influenza A virus (A/chicken/Yokohama/aq134/2002(H9N2))
AB256709.1	723	892	P13	+	380144	Influenza A virus (A/chicken/Yokohama/aq45/2002(H9N2))
AB256701.1	723	892	P13	+	380139	Influenza A virus (A/chicken/Osaka/aq69/2001(H9N2))
AB256693.1	723	892	P13	+	380138	Influenza A virus (A/chicken/Osaka/aq58/2001(H9N2))
AB256685.1	723	892	P13	+	380135	Influenza A virus (A/chicken/Kobe/aq26/2001(H9N2))
AB256669.1	723	892	P13	+	380137	Influenza A virus (A/chicken/Osaka/aq48/97(H9N2))
CY019411.1	748	917	P13	+	421474	Influenza A virus (A/Indonesia/CDC1046/2007(H5N1))
EF155049.1	723	892	P13	+	417762	Influenza A virus (A/quail/Shantou/15892/2005(H9N2))
EF155047.1	723	892	P13	+	417748	Influenza A virus (A/quail/Shantou/11195/2005(H9N2))
EF155046.1	723	892	P13	+	417819	Influenza A virus (A/quail/Shantou/8993/2005(H9N2))
EF155045.1	723	892	P13	+	417807	Influenza A virus (A/quail/Shantou/5011/2005(H9N2))
EF155043.1	723	892	P13	+	417774	Influenza A virus (A/quail/Shantou/2200/2005(H9N2))
EF155042.1	723	892	P13	+	417805	Influenza A virus (A/quail/Shantou/493/2005(H9N2))
EF155040.1	723	892	P13	+	417815	Influenza A virus (A/quail/Shantou/7731/2004(H9N2))
EF155039.1	723	892	P13	+	417814	Influenza A virus (A/quail/Shantou/7397/2004(H9N2))
EF155038.1	723	892	P13	+	417812	Influenza A virus (A/quail/Shantou/6794/2004(H9N2))
EF155034.1	723	892	P13	+	417766	Influenza A virus (A/quail/Shantou/1883/2004(H9N2))
EF155025.1	723	892	P13	+	417791	Influenza A virus (A/quail/Shantou/3768/2003(H9N2))
EF155021.1	723	892	P13	+	417782	Influenza A virus (A/quail/Shantou/3008/2003(H9N2))
EF155019.1	723	892	P13	+	417778	Influenza A virus (A/quail/Shantou/2608/2003(H9N2))
EF155018.1	723	892	P13	+	417769	Influenza A virus (A/quail/Shantou/1978/2003(H9N2))
EF155017.1	723	892	P13	+	417763	Influenza A virus (A/quail/Shantou/1780/2003(H9N2))
EF155016.1	723	892	P13	+	417749	Influenza A virus (A/quail/Shantou/1140/2003(H9N2))
EF155015.1	723	892	P13	+	417787	Influenza A virus (A/quail/Shantou/335/2003(H9N2))
EF155014.1	723	892	P13	+	417784	Influenza A virus (A/quail/Shantou/308/2003(H9N2))
EF155013.1	723	892	P13	+	417759	Influenza A virus (A/quail/Shantou/149/2003(H9N2))
EF155011.1	723	892	P13	+	417800	Influenza A virus (A/quail/Shantou/4203/2002(H9N2))
EF155010.1	723	892	P13	+	417793	Influenza A virus (A/quail/Shantou/3851/2002(H9N2))
EF155009.1	723	892	P13	+	417760	Influenza A virus (A/quail/Shantou/1551/2002(H9N2))
EF155004.1	723	892	P13	+	417789	Influenza A virus (A/quail/Shantou/365/2002(H9N2))
EF155002.1	723	892	P13	+	417809	Influenza A virus (A/quail/Shantou/5675/2001(H9N2))
EF155001.1	723	892	P13	+	417808	Influenza A virus (A/quail/Shantou/5663/2001(H9N2))
EF155000.1	723	892	P13	+	417803	Influenza A virus (A/quail/Shantou/4762/2001(H9N2))
EF154999.1	723	892	P13	+	417801	Influenza A virus (A/quail/Shantou/4641/2001(H9N2))
EF154998.1	723	892	P13	+	417799	Influenza A virus (A/quail/Shantou/4179/2001(H9N2))
EF154997.1	723	892	P13	+	417777	Influenza A virus (A/quail/Shantou/2462/2001(H9N2))
EF154996.1	723	892	P13	+	417772	Influenza A virus (A/quail/Shantou/2111/2001(H9N2))
EF154994.1	723	892	P13	+	417761	Influenza A virus (A/quail/Shantou/1555/2001(H9N2))
EF154992.1	723	892	P13	+	417756	Influenza A virus (A/quail/Shantou/1425/2001(H9N2))
EF154990.1	723	892	P13	+	417751	Influenza A virus (A/quail/Shantou/1235/2001(H9N2))
EF154986.1	699	868	P13	+	417780	Influenza A virus (A/quail/Shantou/2816/2000(H9N2))
EF154985.1	723	892	P13	+	417770	Influenza A virus (A/quail/Shantou/2061/2000(H9N2))
EF154983.1	723	892	P13	+	417754	Influenza A virus (A/quail/Shantou/1318/2000(H9N2))
EF154982.1	723	892	P13	+	417753	Influenza A virus (A/quail/Shantou/1310/2000(H9N2))
EF154981.1	723	892	P13	+	417816	Influenza A virus (A/quail/Shantou/782/2000(H9N2))
EF154980.1	723	892	P13	+	417776	Influenza A virus (A/quail/Shantou/243/2000(H9N2))
EF063509.1	723	892	P13	+	418429	Influenza A virus (A/chicken/Dubai/463/2003(H9N2))
EF063508.1	723	892	P13	+	418428	Influenza A virus (A/chicken/Dubai/383/2002(H9N2))
EF063507.1	723	892	P13	+	418427	Influenza A virus (A/chicken/Dubai/339/2001(H9N2))
EF063506.1	723	892	P13	+	418426	Influenza A virus (A/chicken/Dubai/338/2001(H9N2))
EF063505.1	723	892	P13	+	418432	Influenza A virus (A/quail/Dubai/303/2000(H9N2))
EF063504.1	723	892	P13	+	418431	Influenza A virus (A/quail/Dubai/302/2000(H9N2))
EF063503.1	723	892	P13	+	418430	Influenza A virus (A/quail/Dubai/301/2000(H9N2))
DQ787809.1	701	870	P13	+	397550	Influenza A virus (A/duck/Primorie/3691/02(H12N2))
DQ787808.1	723	892	P13	+	397548	Influenza A virus (A/duck/Primorie/3672/02(H4N2))
DQ787801.1	701	870	P13	+	397547	Influenza A virus (A/teal/Primorie/3631/02(H9N2))
DQ835316.1	748	917	P13	+	398581	Influenza A virus (A/China/GD01/2006(H5N1))
CY018950.1	732	901	P13	+	400282	Influenza A virus (A/poultry/Italy/382/1997(H5N2))
EF124795.1	723	892	P13	+	416367	Influenza A virus (A/Owston's civet/Vietnam/1/2005(H5N1))
CY017838.1	732	901	P13	+	401086	Influenza A virus (A/green-winged teal/Ohio/466/1987(H3N8))
CY017673.1	748	917	P13	+	415314	Influenza A virus (A/Indonesia/CDC836/2006(H5N1))
CY017665.1	748	917	P13	+	415313	Influenza A virus (A/Indonesia/CDC835/2006(H5N1))
EF124188.1	723	892	P13	+	407487	Influenza A virus (A/duck/Guangxi/2143/2006(H5N1))
EF124187.1	723	892	P13	+	407406	Influenza A virus (A/chicken/Guangxi/1951/2006(H5N1))
EF124186.1	723	892	P13	+	407667	Influenza A virus (A/goose/Guangxi/1898/2006(H5N1))
EF124185.1	723	892	P13	+	407481	Influenza A virus (A/duck/Guangxi/1830/2006(H5N1))
EF124184.1	723	892	P13	+	407665	Influenza A virus (A/goose/Guangxi/1633/2006(H5N1))
EF124183.1	723	892	P13	+	407480	Influenza A virus (A/duck/Guangxi/1550/2006(H5N1))
EF124182.1	723	892	P13	+	407664	Influenza A virus (A/goose/Guangxi/1458/2006(H5N1))
EF124181.1	723	892	P13	+	407478	Influenza A virus (A/duck/Guangxi/1436/2006(H5N1))
EF124180.1	687	856	P13	+	407475	Influenza A virus (A/duck/Guangxi/1258/2006(H5N1))
EF124179.1	723	892	P13	+	407405	Influenza A virus (A/chicken/Guangxi/1212/2006(H5N1))
EF124178.1	723	892	P13	+	407772	Influenza A virus (A/goose/Yunnan/3644/2005(H5N1))
EF124177.1	723	892	P13	+	407729	Influenza A virus (A/goose/Guiyang/4180/2005(H5N1))
EF124176.1	723	892	P13	+	407416	Influenza A virus (A/chicken/Guiyang/1655/2006(H5N1))
EF124174.1	723	892	P13	+	407742	Influenza A virus (A/goose/Shantou/3624/2006(H5N1))
EF124171.1	723	892	P13	+	407595	Influenza A virus (A/duck/Hunan/1204/2006(H5N1))
EF124170.1	723	892	P13	+	407697	Influenza A virus (A/goose/Guiyang/1794/2006(H5N1))
EF124169.1	723	892	P13	+	407548	Influenza A virus (A/duck/Guiyang/1722/2006(H5N1))
EF124166.1	723	892	P13	+	407691	Influenza A virus (A/goose/Guiyang/1461/2006(H5N1))
EF124164.1	723	892	P13	+	407449	Influenza A virus (A/duck/Fujian/10160/2005(H5N1))
EF124162.1	723	892	P13	+	407432	Influenza A virus (A/chicken/Guiyang/3923/2005(H5N1))
EF124161.1	723	892	P13	+	407736	Influenza A virus (A/goose/Shantou/2086/2006(H5N1))
EF124160.1	723	892	P13	+	407738	Influenza A virus (A/goose/Shantou/239/2006(H5N1))
EF124159.1	723	892	P13	+	407768	Influenza A virus (A/goose/Yunnan/3315/2005(H5N1))
EF124158.1	723	892	P13	+	407394	Influenza A virus (A/Guinea fowl/Shantou/1341/2006(H5N1))
EF124155.1	711	880	P13	+	407573	Influenza A virus (A/duck/Guiyang/3242/2005(H5N1))
EF124154.1	711	880	P13	+	407425	Influenza A virus (A/chicken/Guiyang/3055/2005(H5N1))
EF124153.1	723	892	P13	+	407566	Influenza A virus (A/duck/Guiyang/3009/2005(H5N1))
EF124152.1	708	877	P13	+	407586	Influenza A virus (A/duck/Guiyang/3996/2005(H5N1))
EF124151.1	696	865	P13	+	407582	Influenza A virus (A/duck/Guiyang/3834/2005(H5N1))
EF124150.1	723	892	P13	+	407780	Influenza A virus (A/goose/Yunnan/5299/2005(H5N1))
EF124149.1	723	892	P13	+	407648	Influenza A virus (A/duck/Yunnan/5236/2005(H5N1))
EF124148.1	723	892	P13	+	407662	Influenza A virus (A/duck/Yunnan/6332/2005(H5N1))
EF124147.1	723	892	P13	+	407789	Influenza A virus (A/goose/Yunnan/6027/2005(H5N1))
EF124146.1	723	892	P13	+	407661	Influenza A virus (A/duck/Yunnan/5877/2005(H5N1))
EF124145.1	723	892	P13	+	407778	Influenza A virus (A/goose/Yunnan/4804/2005(H5N1))
EF124143.1	723	892	P13	+	407775	Influenza A virus (A/goose/Yunnan/4494/2005(H5N1))
EF124142.1	723	892	P13	+	407642	Influenza A virus (A/duck/Yunnan/4400/2005(H5N1))
EF124140.1	723	892	P13	+	407773	Influenza A virus (A/goose/Yunnan/3720/2005(H5N1))
EF124139.1	723	892	P13	+	407515	Influenza A virus (A/duck/Guangxi/4665/2005(H5N1))
EF124138.1	723	892	P13	+	407508	Influenza A virus (A/duck/Guangxi/4196/2005(H5N1))
EF124137.1	723	892	P13	+	407506	Influenza A virus (A/duck/Guangxi/4184/2005(H5N1))
EF124136.1	723	892	P13	+	407504	Influenza A virus (A/duck/Guangxi/4016/2005(H5N1))
EF124135.1	723	892	P13	+	407500	Influenza A virus (A/duck/Guangxi/3819/2005(H5N1))
EF124134.1	723	892	P13	+	407408	Influenza A virus (A/chicken/Guangxi/3791/2005(H5N1))
EF124133.1	723	892	P13	+	407499	Influenza A virus (A/duck/Guangxi/3741/2005(H5N1))
EF124132.1	723	892	P13	+	407498	Influenza A virus (A/duck/Guangxi/3714/2005(H5N1))
EF124131.1	723	892	P13	+	407496	Influenza A virus (A/duck/Guangxi/3548/2005(H5N1))
EF124130.1	723	892	P13	+	407494	Influenza A virus (A/duck/Guangxi/3364/2005(H5N1))
EF124129.1	723	892	P13	+	407672	Influenza A virus (A/goose/Guangxi/3316/2005(H5N1))
EF124128.1	723	892	P13	+	407407	Influenza A virus (A/chicken/Guangxi/3154/2005(H5N1))
EF124127.1	723	892	P13	+	407492	Influenza A virus (A/duck/Guangxi/3085/2005(H5N1))
EF124125.1	723	892	P13	+	407491	Influenza A virus (A/duck/Guangxi/2926/2005(H5N1))
EF124124.1	723	892	P13	+	407489	Influenza A virus (A/duck/Guangxi/2775/2005(H5N1))
EF124122.1	699	868	P13	+	407682	Influenza A virus (A/goose/Guangxi/532/2006(H5N1))
EF124121.1	699	868	P13	+	407409	Influenza A virus (A/chicken/Guangxi/463/2006(H5N1))
EF124119.1	723	892	P13	+	407467	Influenza A virus (A/duck/Fujian/671/2006(H5N1))
EF124118.1	723	892	P13	+	407466	Influenza A virus (A/duck/Fujian/668/2006(H5N1))
EF124117.1	723	892	P13	+	407401	Influenza A virus (A/chicken/Fujian/584/2006(H5N1))
EF124115.1	723	892	P13	+	407399	Influenza A virus (A/chicken/Fujian/11933/2005(H5N1))
EF124113.1	723	892	P13	+	407453	Influenza A virus (A/duck/Fujian/11094/2005(H5N1))
EF124112.1	708	877	P13	+	407452	Influenza A virus (A/duck/Fujian/10934/2005(H5N1))
EF124111.1	723	892	P13	+	407398	Influenza A virus (A/chicken/Fujian/10567/2005(H5N1))
EF124110.1	723	892	P13	+	407397	Influenza A virus (A/chicken/Fujian/10313/2005(H5N1))
EF124109.1	723	892	P13	+	407396	Influenza A virus (A/chicken/Fujian/10039/2005(H5N1))
EF124106.1	723	892	P13	+	407469	Influenza A virus (A/duck/Fujian/9651/2005(H5N1))
EF124104.1	702	871	P13	+	407622	Influenza A virus (A/duck/Hunan/856/2006(H5N1))
EF124102.1	699	868	P13	+	407605	Influenza A virus (A/duck/Hunan/324/2006(H5N1))
EF124099.1	723	892	P13	+	407613	Influenza A virus (A/duck/Hunan/5106/2005(H5N1))
EF124098.1	723	892	P13	+	407442	Influenza A virus (A/chicken/Shantou/3923/2006(H5N1))
EF124097.1	723	892	P13	+	407441	Influenza A virus (A/chicken/Shantou/3840/2006(H5N1))
EF124094.1	723	892	P13	+	407440	Influenza A virus (A/chicken/Shantou/1233/2006(H5N1))
EF124093.1	696	865	P13	+	407734	Influenza A virus (A/goose/Shantou/18442/2005(H5N1))
EF124092.1	723	892	P13	+	407627	Influenza A virus (A/duck/Shantou/13323/2005(H5N1))
EF124090.1	723	892	P13	+	407587	Influenza A virus (A/duck/Guiyang/497/2006(H5N1))
EF124089.1	723	892	P13	+	407564	Influenza A virus (A/duck/Guiyang/293/2006(H5N1))
EF124088.1	723	892	P13	+	407424	Influenza A virus (A/chicken/Guiyang/29/2006(H5N1))
EF124087.1	723	892	P13	+	407433	Influenza A virus (A/chicken/Guiyang/4059/2005(H5N1))
EF124086.1	708	877	P13	+	407431	Influenza A virus (A/chicken/Guiyang/3721/2005(H5N1))
EF124085.1	696	865	P13	+	407532	Influenza A virus (A/duck/Guangxi/804/2006(H5N1))
EF124082.1	696	865	P13	+	407686	Influenza A virus (A/goose/Guangxi/582/2006(H5N1))
EF124081.1	723	892	P13	+	407503	Influenza A virus (A/duck/Guangxi/392/2006(H5N1))
EF124078.1	723	892	P13	+	407479	Influenza A virus (A/duck/Guangxi/150/2006(H5N1))
EF124076.1	723	892	P13	+	407684	Influenza A virus (A/goose/Guangxi/5414/2005(H5N1))
EF124074.1	708	877	P13	+	407523	Influenza A virus (A/duck/Guangxi/5165/2005(H5N1))
EF124073.1	696	865	P13	+	407521	Influenza A virus (A/duck/Guangxi/5075/2005(H5N1))
EF124072.1	723	892	P13	+	407410	Influenza A virus (A/chicken/Guangxi/4989/2005(H5N1))
EF124071.1	708	877	P13	+	407518	Influenza A virus (A/duck/Guangxi/4830/2005(H5N1))
EF124070.1	711	880	P13	+	407677	Influenza A virus (A/goose/Guangxi/4513/2005(H5N1))
EF124069.1	723	892	P13	+	407512	Influenza A virus (A/duck/Guangxi/4428/2005(H5N1))
EF124068.1	723	892	P13	+	407675	Influenza A virus (A/goose/Guangxi/4289/2005(H5N1))
EF124067.1	696	865	P13	+	407788	Influenza A virus (A/goose/Yunnan/5539/2005(H5N1))
EF124066.1	723	892	P13	+	407647	Influenza A virus (A/duck/Yunnan/5133/2005(H5N1))
EF124065.1	696	865	P13	+	407663	Influenza A virus (A/duck/Yunnan/6607/2005(H5N1))
EF124064.1	690	859	P13	+	407791	Influenza A virus (A/goose/Yunnan/6368/2005(H5N1))
EF124063.1	690	859	P13	+	407656	Influenza A virus (A/duck/Yunnan/5820/2005(H5N1))
EF124062.1	723	892	P13	+	407649	Influenza A virus (A/duck/Yunnan/5251/2005(H5N1))
EF124061.1	699	868	P13	+	407798	Influenza A virus (A/pheasant/Shantou/2239/2006(H5N1))
EF124059.1	723	892	P13	+	407418	Influenza A virus (A/chicken/Guiyang/2147/2005(H5N1))
EF124058.1	723	892	P13	+	407533	Influenza A virus (A/duck/Guangxi/89/2006(H5N1))
EF124057.1	723	892	P13	+	407434	Influenza A virus (A/chicken/Guiyang/441/2006(H5N1))
EF124056.1	723	892	P13	+	407713	Influenza A virus (A/goose/Guiyang/337/2006(H5N1))
EF124055.1	723	892	P13	+	407555	Influenza A virus (A/duck/Guiyang/2231/2005(H5N1))
EF124053.1	723	892	P13	+	407796	Influenza A virus (A/little egret/Hong Kong/718/2006(H5N1))
EF124052.1	723	892	P13	+	407447	Influenza A virus (A/common magpie/Hong Kong/645/2006(H5N1))
EF124051.1	723	892	P13	+	407448	Influenza A virus (A/crested myna/Hong Kong/540/2006(H5N1))
EF124050.1	723	892	P13	+	413716	Influenza A virus (A/magpie robin/Hong Kong/366/2006(H5N1))
EF124049.1	723	892	P13	+	407436	Influenza A virus (A/chicken/Hong Kong/282/2006(H5N1))
EF124048.1	723	892	P13	+	413715	Influenza A virus (A/magpie robin/Hong Kong/75/2006(H5N1))
EF124046.1	723	892	P13	+	407794	Influenza A virus (A/house crow/Hong Kong/2858/2006(H5N1))
EF124044.1	723	892	P13	+	407795	Influenza A virus (A/large-billed crow/Hong Kong/2512/2006(H5N1))
EF124043.1	723	892	P13	+	407801	Influenza A virus (A/white-backed munia/Hong Kong/2469/2006(H5N1))
EF124042.1	723	892	P13	+	407797	Influenza A virus (A/munia/Hong Kong/2454/2006(H5N1))
EF124040.1	723	892	P13	+	407444	Influenza A virus (A/common magpie/Hong Kong/2125/2006(H5N1))
EF124039.1	723	892	P13	+	444195	Influenza A virus (A/Japanese white eye/Hong Kong/1038/2006(H5N1))
CY017657.1	748	917	P13	+	414670	Influenza A virus (A/Indonesia/CDC940/2006(H5N1))
AB284327.1	725	894	P13	+	413711	Influenza A virus (A/common goldeneye/Mongolia/12/2006(H5N1))
DQ535725.1	723	892	P13	+	413883	Influenza A virus (A/Vietnam/PEV16T/2005(H5N1))
DQ251453.1	728	897	P13	+	357537	Influenza A virus (A/duck/Denmark/65047/04(H5N2))
CY017404.1	732	901	P13	+	400278	Influenza A virus (A/poultry/Italy/330/1997(H5N2))
DQ299854.1	723	892	P13	+	360577	Influenza A virus (A/chicken/Korea/S27/04(H9N2))
DQ299846.1	723	892	P13	+	360576	Influenza A virus (A/chicken/Korea/S25/04(H9N2))
DQ299838.1	723	892	P13	+	360575	Influenza A virus (A/chicken/Korea/S24/04(H9N2))
DQ299830.1	723	892	P13	+	526591	Influenza A virus (A/chicken/Korea/S21/2004(H9N2))
EF070737.1	723	892	P13	+	412150	Influenza A virus (A/chicken/Gansu/2/99(H9N2))
DQ997445.1	748	917	P13	+	404139	Influenza A virus (A/chicken/Henan/nd/1998(H9N2))
DQ914817.1	748	917	P13	+	404408	Influenza A virus (A/chicken/Shanxi/2/2006(H5N1))
CY017188.1	733	902	P13	+	400275	Influenza A virus (A/duck/Viet Nam/19/2005(H5N1))
EF061125.1	750	919	P13	+	407843	Influenza A virus (A/duck/Yangzhou/02/2005(H8N4))
DQ999874.1	723	892	P13	+	408165	Influenza A virus (A/chicken/Thailand/NP-172/2006(H5N1))
DQ999882.1	723	892	P13	+	408166	Influenza A virus (A/chicken/Thailand/PC-168/2006(H5N1))
DQ999889.1	723	892	P13	+	408167	Influenza A virus (A/chicken/Thailand/PC-170/2006(H5N1))
DQ997420.1	748	917	P13	+	404192	Influenza A virus (A/swine/Shandong/na/2003(H9N2))
DQ997081.1	687	856	P13	+	404189	Influenza A virus (A/swine/Anhui/cb/2004(H5N1))
DQ997456.1	748	917	P13	+	404181	Influenza A virus (A/duck/Jiangsu/nf/2002(H9N2))
DQ997537.1	748	917	P13	+	404173	Influenza A virus (A/chicken/Jilin/xv/2002(H5N1))
DQ997368.1	691	860	P13	+	404171	Influenza A virus (A/chicken/Jilin/hp/2003(H5N1))
DQ997171.1	748	917	P13	+	404180	Influenza A virus (A/duck/Hubei/wq/2003(H5N1))
CY017052.1	732	901	P13	+	400271	Influenza A virus (A/quail/Viet Nam/15/2005(H5N1))
CY017060.1	734	903	P13	+	400273	Influenza A virus (A/chicken/Viet Nam/17/2005(H5N1))
CY017068.1	725	894	P13	+	400274	Influenza A virus (A/duck/Viet Nam/18/2005(H5N1))
CY017044.1	733	902	P13	+	400262	Influenza A virus (A/swan/Slovenia/760/2006(H5N1))
CY017036.1	733	902	P13	+	373513	Influenza A virus (A/Cygnus olor/Italy/742/2006(H5N1))
CY017028.1	733	902	P13	+	387904	Influenza A virus (A/duck/Niger/914/2006(H5N1))
DQ997324.1	748	917	P13	+	404166	Influenza A virus (A/chicken/Jilin/hk/2004(H5N1))
DQ997425.1	748	917	P13	+	404193	Influenza A virus (A/swine/Shandong/nb/2003(H9N2))
DQ997259.1	748	917	P13	+	404190	Influenza A virus (A/swine/Guangxi/wz/2004(H5N1))
CY016868.1	733	902	P13	+	400268	Influenza A virus (A/chicken/Viet Nam/10/2005(H5N1))
CY016860.1	733	902	P13	+	400267	Influenza A virus (A/chicken/Viet Nam/9/2005(H5N1))
CY016876.1	733	902	P13	+	400269	Influenza A virus (A/chicken/Viet Nam/11/2005(H5N1))
CY016884.1	724	893	P13	+	400270	Influenza A virus (A/duck/Viet Nam/12/2005(H5N1))
DQ997275.1	748	917	P13	+	404186	Influenza A virus (A/goose/Jilin/hb/2003(H5N1))
DQ997521.1	748	917	P13	+	404185	Influenza A virus (A/goose/Guangdong/xb/2001(H5N1))
DQ997402.1	748	917	P13	+	404184	Influenza A virus (A/goose/Fujian/bb/2003(H5N1))
DQ997409.1	748	917	P13	+	404183	Influenza A virus (A/duck/Zhejiang/bj/2002(H5N1))
DQ997536.1	748	917	P13	+	404182	Influenza A virus (A/duck/Shanghai/xj/2002(H5N1))
DQ997170.1	748	917	P13	+	404179	Influenza A virus (A/duck/Hubei/wp/2003(H5N1))
DQ997520.1	748	917	P13	+	404177	Influenza A virus (A/duck/Guangxi/xa/2001(H5N1))
DQ997552.1	748	917	P13	+	404174	Influenza A virus (A/chicken/Jilin/xw/2003(H5N1))
DQ997384.1	748	917	P13	+	404162	Influenza A virus (A/chicken/Jilin/hf/2002(H5N1))
DQ997290.1	748	917	P13	+	404160	Influenza A virus (A/chicken/Jilin/hd/2002(H5N1))
DQ997267.1	748	917	P13	+	404159	Influenza A virus (A/chicken/Jilin/ha/2003(H5N1))
DQ997155.1	748	917	P13	+	404154	Influenza A virus (A/chicken/Hubei/wo/2003(H5N1))
CY016892.1	724	893	P13	+	400276	Influenza A virus (A/duck/Viet Nam/20/2005(H5N1))
CY016828.1	733	902	P13	+	369763	Influenza A virus (A/duck/Vietnam/1/2005(H5N1))
CY016804.1	733	902	P13	+	400257	Influenza A virus (A/duck/Cote d'Ivoire/1787-18/2006(H5N1))
CY016812.1	733	902	P13	+	400258	Influenza A virus (A/chicken/Cote d'Ivoire/1787-34/2006(H5N1))
CY016940.1	733	902	P13	+	400287	Influenza A virus (A/chicken/Nigeria/1047-30/2006(H5N1))
CY016932.1	733	902	P13	+	400286	Influenza A virus (A/chicken/Nigeria/1047-62/2006(H5N1))
CY016924.1	733	902	P13	+	400285	Influenza A virus (A/chicken/Nigeria/1047-54/2006(H5N1))
CY016916.1	733	902	P13	+	400284	Influenza A virus (A/ostrich/Nigeria/1047-25/2006(H5N1))
CY016900.1	733	902	P13	+	395339	Influenza A virus (A/duck/Egypt/2253-3/2006(H5N1))
CY016820.1	733	902	P13	+	400261	Influenza A virus (A/cygnus olor/Croatia/1/2005(H5N1))
CY016796.1	733	902	P13	+	376709	Influenza A virus (A/mallard/Italy/835/2006(H5N1))
CY016788.1	733	902	P13	+	388110	Influenza A virus (A/chicken/Afghanistan/1207/2006(H5N1))
CY016780.1	733	902	P13	+	375753	Influenza A virus (A/Cygnus cygnus/Iran/754/2006(H5N1))
DQ997315.1	748	917	P13	+	404165	Influenza A virus (A/chicken/Jilin/hj/2003(H5N1))
DQ997307.1	748	917	P13	+	404164	Influenza A virus (A/chicken/Jilin/hh/2002(H5N1))
DQ997304.1	748	917	P13	+	404163	Influenza A virus (A/chicken/Jilin/hg/2002(H5N1))
DQ997296.1	646	815	P13	+	404161	Influenza A virus (A/chicken/Jilin/he/2002(H5N1))
DQ997194.1	748	917	P13	+	404158	Influenza A virus (A/chicken/Jiangsu/wa/2002(H9N2))
DQ997457.1	748	917	P13	+	404157	Influenza A virus (A/chicken/Jiangsu/ng/2001(H9N2))
DQ997179.1	748	917	P13	+	404156	Influenza A virus (A/chicken/Jiangsu/cz1/2002(H5N1))
DQ997139.1	716	885	P13	+	404152	Influenza A virus (A/chicken/Hubei/wm/1997(H5N1))
DQ997436.1	747	916	P13	+	404194	Influenza A virus (A/swine/Shandong/nc/2005(H9N2))
DQ997473.1	748	917	P13	+	404140	Influenza A virus (A/chicken/Henan/ni/2001(H9N2))
DQ997488.1	747	916	P13	+	404138	Influenza A virus (A/chicken/Hebei/nj/2002(H9N2))
DQ997512.1	747	917	P13	+	404136	Influenza A virus (A/chicken/Beijing/ne/1999(H9N2))
DQ997108.1	748	917	P13	+	404148	Influenza A virus (A/chicken/Hubei/wi/1997(H5N1))
DQ997099.1	748	917	P13	+	404147	Influenza A virus (A/chicken/Hubei/wh/1997(H5N1))
DQ997086.1	748	917	P13	+	404146	Influenza A virus (A/chicken/Hubei/wf/2002(H5N1))
AM744957.1	748	917	P13	+	425624	Influenza A virus (A/stone marten/Germany/R747/2006(H5N1))
CY016301.1	733	902	P13	+	400260	Influenza A virus (A/chicken/Sudan/1784-10/2006(H5N1))
CY016293.1	733	902	P13	+	400259	Influenza A virus (A/chicken/Sudan/1784-7/2006(H5N1))
CY016285.1	733	902	P13	+	400254	Influenza A virus (A/chicken/Nigeria/957-20/2006(H5N1))
CY016277.1	725	894	P13	+	373035	Influenza A virus (A/chicken/Nigeria/641/2006(H5N1))
AB275286.1	723	892	P13	+	387207	Influenza A virus (A/duck/Hokkaido/8/1980(H3N8))
CY015164.1	748	917	P13	+	1406570	Influenza A virus (A/common murre/Alaska/305/1976(H1N6))
CY015147.1	748	917	P13	+	402534	Influenza A virus (A/shorebird/Delaware/224/1997(H13N6))
CY015116.1	748	917	P13	+	402529	Influenza A virus (A/chicken/Italy/312/1997(H5N2))
CY015082.1	748	917	P13	+	402527	Influenza A virus (A/chicken/Scotland/1959(H5N1))
CY015040.1	748	917	P13	+	402523	Influenza A virus (A/goose/Leipzig/187-7/1979(H7N7))
CY015034.1	748	917	P13	+	402522	Influenza A virus (A/chicken/Pakistan/34669/1995(H7N3))
CY015028.1	748	917	P13	+	402521	Influenza A virus (A/chicken/Chile/184240-4322/2002(H7N3))
CY015020.1	748	917	P13	+	402520	Influenza A virus (A/chicken/Victoria/1985(H7N7))
CY014800.1	748	917	P13	+	402492	Influenza A virus (A/turkey/Minnesota/1012/1990(H13N2))
CY014756.1	748	917	P13	+	402485	Influenza A virus (A/turkey/Minnesota/836/1980(H6N2))
CY014646.1	748	917	P13	+	402472	Influenza A virus (A/gull/Maryland/19/1977(H2N9))
CY014628.1	748	917	P13	+	383547	Influenza A virus (A/duck/Australia/749/1980(H1N1))
CY014600.1	748	917	P13	+	402457	Influenza A virus (A/shorebird/New Jersey/840/1986(H16N3))
CY014540.1	672	841	P13	+	401566	Influenza A virus (A/Indonesia/CDC742/2006(H5N1))
CY014377.1	705	874	P13	+	400808	Influenza A virus (A/Indonesia/CDC523T/2006(H5N1))
CY014506.1	723	892	P13	+	400827	Influenza A virus (A/Indonesia/CDC644T/2006(H5N1))
CY014501.1	723	892	P13	+	400830	Influenza A virus (A/Indonesia/CDC699/2006(H5N1))
CY014485.1	723	892	P13	+	400828	Influenza A virus (A/Indonesia/CDC669/2006(H5N1))
CY014469.1	723	892	P13	+	400822	Influenza A virus (A/Indonesia/CDC625L/2006(H5N1))
CY014461.1	723	892	P13	+	400825	Influenza A virus (A/Indonesia/CDC634T/2006(H5N1))
CY014453.1	723	892	P13	+	400824	Influenza A virus (A/Indonesia/CDC634P/2006(H5N1))
CY014445.1	723	892	P13	+	400823	Influenza A virus (A/Indonesia/CDC634/2006(H5N1))
CY014437.1	723	892	P13	+	400821	Influenza A virus (A/Indonesia/CDC625/2006(H5N1))
CY014429.1	723	892	P13	+	400820	Influenza A virus (A/Indonesia/CDC624E/2006(H5N1))
CY014421.1	723	892	P13	+	400819	Influenza A virus (A/Indonesia/CDC624/2006(H5N1))
CY014413.1	723	892	P13	+	400818	Influenza A virus (A/Indonesia/CDC623E/2006(H5N1))
CY014405.1	723	892	P13	+	400817	Influenza A virus (A/Indonesia/CDC623/2006(H5N1))
CY014397.1	723	892	P13	+	400816	Influenza A virus (A/Indonesia/CDC610/2006(H5N1))
CY014385.1	723	892	P13	+	400809	Influenza A virus (A/Indonesia/CDC582/2006(H5N1))
CY014369.1	723	892	P13	+	400807	Influenza A virus (A/Indonesia/CDC523E/2006(H5N1))
CY014314.1	723	892	P13	+	400806	Influenza A virus (A/Indonesia/CDC523/2006(H5N1))
CY014306.1	723	892	P13	+	400814	Influenza A virus (A/Indonesia/CDC599/2006(H5N1))
CY014275.1	723	892	P13	+	400810	Influenza A virus (A/Indonesia/CDC594/2006(H5N1))
CY014226.1	723	892	P13	+	400791	Influenza A virus (A/Indonesia/CDC287E/2005(H5N1))
CY014225.1	723	892	P13	+	400790	Influenza A virus (A/Indonesia/CDC194P/2005(H5N1))
CY014224.1	723	892	P13	+	400805	Influenza A virus (A/Indonesia/CDC390/2006(H5N1))
CY014222.1	723	892	P13	+	400801	Influenza A virus (A/Indonesia/CDC370/2006(H5N1))
CY014221.1	723	892	P13	+	400834	Influenza A virus (A/feline/Indonesia/CDC1/2006(H5N1))
CY014220.1	723	892	P13	+	400800	Influenza A virus (A/Indonesia/CDC357/2006(H5N1))
CY014219.1	723	892	P13	+	400799	Influenza A virus (A/Indonesia/CDC329/2006(H5N1))
CY014216.1	723	892	P13	+	400795	Influenza A virus (A/Indonesia/CDC326/2006(H5N1))
CY014215.1	723	892	P13	+	400794	Influenza A virus (A/Indonesia/CDC292T/2005(H5N1))
CY014214.1	723	892	P13	+	400789	Influenza A virus (A/Indonesia/CDC184/2005(H5N1))
CY014188.1	723	892	P13	+	400833	Influenza A virus (A/chicken/Indonesia/CDC25/2005(H5N1))
CY014180.1	723	892	P13	+	400831	Influenza A virus (A/Indonesia/CDC7/2005(H5N1))
CY014173.1	748	917	P13	+	400788	Influenza A virus (A/Indonesia/5/2005(H5N1))
DQ914805.1	736	905	P13	+	394194	Influenza A virus (A/grebe/Tyva/Tyv06-1/2006(H5N1))
DQ861292.1	736	905	P13	+	399313	Influenza A virus (A/duck/Tuva/01/2006(H5N1))
DQ864708.1	748	917	P13	+	397458	Influenza A virus (A/duck/Novosibirsk/02/05(H5N1))
DQ852604.1	736	905	P13	+	394195	Influenza A virus (A/grebe/Tyva/Tyv06-2/06(H5N1))
DQ376687.1	748	917	P13	+	371232	Influenza A virus (A/duck/Taiwan/WB459/04(H6N5))
DQ376685.1	748	917	P13	+	371231	Influenza A virus (A/duck/Kingmen/E322/04(H6N2))
DQ376682.1	748	917	P13	+	371227	Influenza A virus (A/duck/Taiwan/A68/03(H6N1))
DQ376657.1	748	917	P13	+	371204	Influenza A virus (A/chicken/Taiwan/0824/97(H6N1))
DQ376656.1	748	917	P13	+	371203	Influenza A virus (A/chicken/Taiwan/G23/87(H6N1))
DQ376655.1	748	917	P13	+	371202	Influenza A virus (A/chicken/Taiwan/G2/87(H6N1))
DQ376654.1	748	917	P13	+	371201	Influenza A virus (A/duck/Taiwan/0526/72(H6N1))
DQ366341.1	748	917	P13	+	369773	Influenza A virus (A/duck/Guangxi/13/2004(H5N1))
DQ366333.1	748	917	P13	+	369766	Influenza A virus (A/chicken/Guangxi/12/2004(H5N1))
DQ366325.1	748	917	P13	+	369765	Influenza A virus (A/duck/Vietnam/8/05(H5N1))
DQ366317.1	748	917	P13	+	369764	Influenza A virus (A/goose/Vietnam/3/05(H5N1))
DQ366309.1	748	917	P13	+	369763	Influenza A virus (A/duck/Vietnam/1/2005(H5N1))
DQ529297.2	723	892	P13	+	373035	Influenza A virus (A/chicken/Nigeria/641/2006(H5N1))
AB265203.1	728	897	P13	+	391628	Influenza A virus (A/whooper swan/Mongolia/2/06(H5N1))
DQ650664.1	736	905	P13	+	391955	Influenza A virus (A/chicken/Crimea/08/2005(H5N1))
DQ650660.1	736	905	P13	+	391954	Influenza A virus (A/chicken/Crimea/04/2005(H5N1))
AY724263.1	748	917	P13	+	290499	Influenza A virus (A/chicken/Hebei/1/2002(H7N2))
AY724262.1	748	917	P13	+	290500	Influenza A virus (A/African starling/England-Q/983/1979(H7N1))
AB263195.1	733	902	P13	+	376899	Influenza A virus (A/R(duck/Mongolia/54/01-duck/Mongolia/47/01)(H5N1))
DQ643814.1	723	892	P13	+	390143	Influenza A virus (A/Zhejiang/16/2006(H5N1))
DQ676839.1	736	905	P13	+	389219	Influenza A virus (A/chicken/Dovolnoe/03/2005(H5N1))
DQ676835.1	736	905	P13	+	389220	Influenza A virus (A/chicken/Krasnodar/01/2006(H5N1))
DQ676831.1	736	905	P13	+	389221	Influenza A virus (A/chicken/Mahachkala/05/2006(H5N1))
AB259715.1	733	902	P13	+	386630	Influenza A virus (A/duck/Hokkaido/Vac-1/04(H5N1))
DQ482664.1	748	917	P13	+	382657	Influenza A virus (A/Baikal teal/Xuyi/17/2005)
DQ482661.1	748	917	P13	+	382683	Influenza A virus (A/mallard/Gaoyou/33/2005)
DQ482659.1	748	917	P13	+	382681	Influenza A virus (A/spotbill duck/Xuyi/23/2005)
DQ482658.1	748	917	P13	+	382680	Influenza A virus (A/spotbill duck/Xuyi/25/2005)
DQ482657.1	748	917	P13	+	382679	Influenza A virus (A/spotbill duck/Yangcheng/19/2005)
DQ492990.1	675	844	P13	+	357213	Influenza A virus (A/Vietnam/CL2009/2005(H5N1))
DQ492989.1	723	892	P13	+	357212	Influenza A virus (A/Vietnam/CL119/2005(H5N1))
DQ492987.1	723	892	P13	+	380793	Influenza A virus (A/Vietnam/CL105/2005(H5N1))
DQ492986.1	723	892	P13	+	357210	Influenza A virus (A/Vietnam/CL100/2004(H5N1))
DQ492985.1	723	892	P13	+	357209	Influenza A virus (A/Vietnam/CL36/2004(H5N1))
DQ492984.1	723	892	P13	+	357208	Influenza A virus (A/Vietnam/CL26/2004(H5N1))
DQ492979.1	723	892	P13	+	380819	Influenza A virus (A/chicken/Vietnam/132/2004(H5N1))
DQ492976.1	699	868	P13	+	380868	Influenza A virus (A/quail/Vietnam/177/2004(H5N1))
DQ492975.1	723	892	P13	+	380821	Influenza A virus (A/chicken/Vietnam/134/2004(H5N1))
DQ492974.1	711	880	P13	+	380825	Influenza A virus (A/chicken/Vietnam/159/2004(H5N1))
DQ492970.1	723	892	P13	+	380855	Influenza A virus (A/duck/Vietnam/557/2005(H5N1))
DQ492969.1	723	892	P13	+	380848	Influenza A virus (A/duck/Vietnam/283/2005(H5N1))
DQ492968.1	723	892	P13	+	380860	Influenza A virus (A/goose/Vietnam/264/2004(H5N1))
DQ492967.1	723	892	P13	+	380828	Influenza A virus (A/chicken/Vietnam/260/2004(H5N1))
DQ492966.1	723	892	P13	+	380872	Influenza A virus (A/wild bird/Vietnam/434/2005(H5N1))
DQ492965.1	723	892	P13	+	380851	Influenza A virus (A/duck/Vietnam/376/2005(H5N1))
DQ492964.1	723	892	P13	+	380834	Influenza A virus (A/chicken/Vietnam/398/2005(H5N1))
DQ492963.1	703	872	P13	+	380841	Influenza A virus (A/duck/Vietnam/148/2004(H5N1))
DQ492962.1	699	868	P13	+	380823	Influenza A virus (A/chicken/Vietnam/147/2004(H5N1))
DQ492961.1	723	892	P13	+	380820	Influenza A virus (A/chicken/Vietnam/133/2004(H5N1))
DQ492960.1	723	892	P13	+	380859	Influenza A virus (A/duck/Vietnam/S649/2005(H5N1))
DQ492959.1	723	892	P13	+	380837	Influenza A virus (A/chicken/Vietnam/52/2004(H5N1))
DQ492958.1	723	892	P13	+	380849	Influenza A virus (A/duck/Vietnam/286/2005(H5N1))
DQ492957.1	723	892	P13	+	380824	Influenza A virus (A/chicken/Vietnam/149/2004(H5N1))
DQ492956.1	723	892	P13	+	380822	Influenza A virus (A/chicken/Vietnam/135/2004(H5N1))
DQ492955.1	723	892	P13	+	380858	Influenza A virus (A/duck/Vietnam/S640/2005(H5N1))
DQ492954.1	723	892	P13	+	380839	Influenza A virus (A/chicken/Vietnam/8/2003(H5N1))
DQ492952.1	723	892	P13	+	380835	Influenza A virus (A/chicken/Vietnam/4/2003(H5N1))
DQ492951.1	723	892	P13	+	380863	Influenza A virus (A/mallard/Vietnam/3/2003(H5N1))
DQ492949.1	723	892	P13	+	380856	Influenza A virus (A/duck/Vietnam/N-TB/2005(H5N1))
DQ492948.1	723	892	P13	+	380831	Influenza A virus (A/chicken/Vietnam/32/2004(H5N1))
DQ492947.1	723	892	P13	+	380857	Influenza A virus (A/duck/Vietnam/N-XX/2004(H5N1))
DQ492946.1	710	879	P13	+	380845	Influenza A virus (A/duck/Vietnam/220/2004(H5N1))
DQ492945.1	699	868	P13	+	380844	Influenza A virus (A/duck/Vietnam/219/2004(H5N1))
DQ492944.1	723	892	P13	+	380853	Influenza A virus (A/duck/Vietnam/48/2004(H5N1))
DQ492943.1	723	892	P13	+	380830	Influenza A virus (A/chicken/Vietnam/30/2003(H5N1))
DQ492942.1	699	868	P13	+	380829	Influenza A virus (A/chicken/Vietnam/28/2003(H5N1))
DQ492941.1	723	892	P13	+	380862	Influenza A virus (A/mallard/Vietnam/21/2003(H5N1))
DQ492940.1	723	892	P13	+	380827	Influenza A virus (A/chicken/Vietnam/20/2003(H5N1))
DQ492939.1	723	892	P13	+	380826	Influenza A virus (A/chicken/Vietnam/19/2003(H5N1))
DQ492938.1	723	892	P13	+	380865	Influenza A virus (A/mallard/Vietnam/352/2005(H5N1))
DQ492936.1	723	892	P13	+	380864	Influenza A virus (A/mallard/Vietnam/347/2005(H5N1))
DQ492935.1	723	892	P13	+	380847	Influenza A virus (A/duck/Vietnam/272/2005(H5N1))
DQ492934.1	723	892	P13	+	380852	Influenza A virus (A/duck/Vietnam/40/2004(H5N1))
DQ492932.1	723	892	P13	+	380861	Influenza A virus (A/mallard/Vietnam/16/2003(H5N1))
DQ492931.1	723	892	P13	+	380842	Influenza A virus (A/duck/Vietnam/15/2003(H5N1))
DQ492930.1	723	892	P13	+	380803	Influenza A virus (A/chicken/Kulon Progo/BBVet-XII-2/2004(H5N1))
DQ492928.1	723	892	P13	+	380799	Influenza A virus (A/chicken/Deli Serdang/BPPVI/2005(H5N1))
DQ492927.1	723	892	P13	+	380798	Influenza A virus (A/chicken/Dairi/BPPVI/2005(H5N1))
DQ492926.1	723	892	P13	+	380818	Influenza A virus (A/chicken/Tebing Tinggi/BPPVI/2005(H5N1))
DQ492924.1	723	892	P13	+	380871	Influenza A virus (A/turkey/Kedaton/BPPV3/2004(H5N1))
DQ492923.1	723	892	P13	+	380811	Influenza A virus (A/chicken/Pangkalpinang/BPPV3/2004(H5N1))
DQ492914.1	723	892	P13	+	380867	Influenza A virus (A/quail/Tasikmalaya/BPPV4/2004(H5N1))
DQ492913.1	723	892	P13	+	380813	Influenza A virus (A/chicken/Purwakarta/BBVet-IV/2004(H5N1))
DQ492912.1	723	892	P13	+	380802	Influenza A virus (A/chicken/Kulon Progo/BBVW/2005(H5N1))
DQ492911.1	723	892	P13	+	380800	Influenza A virus (A/chicken/Gunung Kidal/BBVW/2005(H5N1))
DQ492910.1	723	892	P13	+	380870	Influenza A virus (A/quail/Yogjakarta/BBVet-IX/2004(H5N1))
DQ492909.1	723	892	P13	+	380814	Influenza A virus (A/chicken/Purworejo/BBVW/2005(H5N1))
DQ492906.1	723	892	P13	+	380812	Influenza A virus (A/chicken/Pekalongan/BPPV4/2003(H5N1))
DQ492905.1	723	892	P13	+	380810	Influenza A virus (A/chicken/Ngawi/BPPV4/2004(H5N1))
DQ492904.1	723	892	P13	+	380807	Influenza A virus (A/chicken/Magetan/BBVW/2005(H5N1))
DQ492903.1	723	892	P13	+	380808	Influenza A virus (A/chicken/Malang/BBVet-IV/2004(H5N1))
DQ095649.2	723	892	P13	+	336249	Influenza A virus (A/Duck/Fujian/1734/05(H5N1))
DQ434888.1	736	905	P13	+	374595	Influenza A virus (A/Cygnus olor/Astrakhan/Ast05-2-10/2005(H5N1))
DQ449641.1	736	905	P13	+	376722	Influenza A virus (A/duck/Kurgan/08/2005(H5N1))
DQ449633.1	736	905	P13	+	376721	Influenza A virus (A/chicken/Kurgan/05/2005(H5N1))
DQ236084.1	723	892	P13	+	354085	Influenza A virus (A/cat/Thailand/KU-02/04(H5N1))
DQ234078.1	736	905	P13	+	353253	Influenza A virus (A/duck/Novosibirsk/56/2005(H5N1))
DQ234077.1	736	905	P13	+	353252	Influenza A virus (A/grebe/Novosibirsk/29/2005(H5N1))
AY646180.1	723	892	P13	+	283660	Influenza A virus (A/leopard/Suphanburi/Thailand/Leo-1/04(H5N1))
AY646172.1	723	892	P13	+	283659	Influenza A virus (A/tiger/Suphanburi/Thailand/Ti-1/04(H5N1))
AY790306.1	748	917	P13	+	300749	Influenza A virus (A/swine/Korea/S452/2004(H9N2))
AY800234.1	736	905	P13	+	300750	Influenza A virus (A/chicken/Korea/S1/2003(H9N2))
AY747620.1	748	917	P13	+	295671	Influenza A virus (A/swine/Fujian/F1/2001(H5N1))
DQ107518.1	212	381	P13	+	342222	Influenza A virus (A/duck/Korea/S13/2003(H9N2))
DQ107516.1	685	854	P13	+	342220	Influenza A virus (A/quail/Hong Kong/YU415/2002(H9N2))
DQ107512.1	689	858	P13	+	342216	Influenza A virus (A/quail/Hong Kong/SSP225/2001(H9))
DQ107511.1	516	685	P13	+	342215	Influenza A virus (A/duck/Nanchang/4-361/2001(H9N2))
DQ107510.1	443	612	P13	+	342214	Influenza A virus (A/quail/Hong Kong/YU1495/2000(H9N2))
DQ107505.1	259	428	P13	+	342209	Influenza A virus (A/shorebird/Delaware/113/2001(H9N2))
DQ107502.1	170	339	P13	+	342206	Influenza A virus (A/ruddy turnstone/Delaware/103/2002(H9N9))
DQ107497.1	694	863	P13	+	342201	Influenza A virus (A/shorebird/Delaware/77/2001(H9N2))
DQ107496.1	456	625	P13	+	402461	Influenza A virus (A/duck/Hong Kong/784/1979(H9N2))
DQ107495.1	219	388	P13	+	221114	Influenza A virus (A/duck/Hong Kong/702/1979(H9N2))
DQ107494.1	389	558	P13	+	187401	Influenza A virus (A/duck/Hong Kong/448/78(H9N2))
DQ107475.1	687	856	P13	+	342182	Influenza A virus (A/duck/Hong Kong/301/78(H7N1))
DQ107474.1	307	476	P13	+	352544	Influenza A virus (A/duck/Hong Kong/293/1978(H7N2))
DQ107466.1	493	662	P13	+	329183	Influenza A virus (A/gull/Pennsylvania/4175/83(H5N1))
DQ107462.1	694	863	P13	+	342170	Influenza A virus (A/shorebird/Delaware/243/2000(H5N4))
DQ107461.1	551	720	P13	+	342169	Influenza A virus (A/shorebird/Delaware/230/2000(H5N4))
DQ107459.1	489	658	P13	+	342167	Influenza A virus (A/gull/Delaware/5/2000(H5N4))
DQ107458.1	540	709	P13	+	342166	Influenza A virus (A/gull/Delaware/4/2000(H5N4))
DQ107457.1	474	643	P13	+	342165	Influenza A virus (A/duck/Hong Kong/308/78(H5N3))
DQ107455.1	513	682	P13	+	342163	Influenza A virus (A/duck/Hong Kong/825/80(H5N3))
DQ107454.1	287	456	P13	+	352548	Influenza A virus (A/goose/Hong Kong/23/1978(H5N3))
DQ107453.1	416	585	P13	+	1642314	Influenza A virus (A/duck/Hong Kong/820/1980(H5N3))
DQ107452.1	160	329	P13	+	342160	Influenza A virus (A/duck/Hong Kong/342/78(H5N2))
DQ107440.1	257	426	P13	+	402485	Influenza A virus (A/turkey/Minnesota/836/1980(H6N2))
DQ107437.1	209	378	P13	+	342145	Influenza A virus (A/turkey/MN/735/79(H6N2))
DQ107434.1	450	619	P13	+	342143	Influenza A virus (A/duck/Hong Kong/D182/77(H6N9))
DQ107433.1	620	789	P13	+	352545	Influenza A virus (A/duck/Hong Kong/d134/1977(H6N2))
DQ107432.1	598	767	P13	+	352546	Influenza A virus (A/duck/Hong Kong/d73/1976(H6N1))
DQ107431.1	239	408	P13	+	342140	Influenza A virus (A/duck/Shantou/5540/2001(H6N2))
AY770998.1	723	892	P13	+	299129	Influenza A virus (A/chicken/Ayutthaya/Thailand/CU-23/04(H5N1))
AY747612.1	733	902	P13	+	295670	Influenza A virus (A/swine/Fujian/1/2003(H5N1))
AY497130.1	723	892	P13	+	380917	Influenza A virus (A/chicken/Puebla/8623-607/1994(H5N2))
AF255383.1	92	261	P13	+	155226	Influenza A virus (A/Hong Kong/514/97(H5N1))
AF255381.1	96	265	P13	+	155224	Influenza A virus (A/Hong Kong/503/97(H5N1))
AF255373.1	748	917	P13	+	155220	Influenza A virus (A/Hong Kong/542/97(H5N1))
AF255371.1	748	917	P13	+	88103	Influenza A virus (A/Hong Kong/532/1997(H5N1))
AF255367.1	748	917	P13	+	88104	Influenza A virus (A/Hong Kong/483/1997(H5N1))
AF255365.1	748	917	P13	+	107423	Influenza A virus (A/Hong Kong/481/97(H5N1))
AF255364.1	748	917	P13	+	680690	Influenza A virus (A/Hong Kong/1074/1999(H9N2))
AF255363.1	748	917	P13	+	130760	Influenza A virus (A/Hong Kong/1073/99(H9N2))
AY664693.1	723	892	P13	+	292047	Influenza A virus (A/guineafowl/HongKong/NT184/03(H9N2))
AY664477.1	636	805	P13	+	351034	Influenza A virus (A/sanderling/New Jersey/766/1986(H2N7))
AY664475.1	639	808	P13	+	352693	Influenza A virus (A/herring gull/NJ/782/1986(H13N2))
AY664471.1	674	843	P13	+	286263	Influenza A virus (A/laughing gull/New Jersey/798/1986(H2N7))
AY664440.1	732	901	P13	+	1598148	Influenza A virus (A/herring gull/Delaware/471/1986(mixed))
AY664427.1	741	910	P13	+	387236	Influenza A virus (A/gull/Delaware/2838/1987(H7N2))
AY664422.1	741	910	P13	+	286225	Influenza A virus (A/herring gull/New Jersey/780/86(H1N3))
AY684709.1	748	917	P13	+	288028	Influenza A virus (A/chicken/Hubei/327/2004(H5N1))
AY653194.1	748	917	P13	+	285712	Influenza A virus (A/chicken/Jilin/9/2004(H5N1))
AY651429.1	729	898	P13	+	442560	Influenza A virus (A/wild duck/Shantou/1737/2000(H6N8))
AY651428.1	728	897	P13	+	284202	Influenza A virus (A/Dk/ST/5048/2001(H3N8))
AY651426.1	723	892	P13	+	284212	Influenza A virus (A/Ph/ST/44/2004(H5N1))
AY651425.1	723	892	P13	+	284198	Influenza A virus (A/Dk/HN/303/2004(H5N1))
AY651424.1	723	892	P13	+	284197	Influenza A virus (A/Dk/HN/101/2004(H5N1))
AY651421.1	723	892	P13	+	284205	Influenza A virus (A/Dk/YN/6255/2003(H5N1))
AY651422.1	723	892	P13	+	284206	Influenza A virus (A/Dk/YN/6445/2003(H5N1))
AY651420.1	723	892	P13	+	284184	Influenza A virus (A/Ck/ST/4231/2003(H5N1))
AY651419.1	723	892	P13	+	284201	Influenza A virus (A/Dk/ST/4003/2003(H5N1))
AY651418.1	723	892	P13	+	284199	Influenza A virus (A/Dk/HN/5806/2003(H5N1))
AY651417.1	717	886	P13	+	284215	Influenza A virus (A/teal/China/2978.1/2002(H5N1))
AY651416.1	696	865	P13	+	284216	Influenza A virus (A/tree sparrow/HK/864/2002(H5N1))
AY651415.1	723	892	P13	+	284207	Influenza A virus (A/feral pigeon/HK/862.7/2002(H5N1))
AY651414.1	723	892	P13	+	284209	Influenza A virus (A/grey heron/HK/861.1/2002(H5N1))
AY651413.1	723	892	P13	+	284167	Influenza A virus (A/black headed gull/HK/12.1/2003(H5N1))
AY651411.1	723	892	P13	+	284176	Influenza A virus (A/Ck/HK/WF157/2003(H5N1))
AY651410.1	723	892	P13	+	284175	Influenza A virus (A/Ck/HK/SSP141/2003(H5N1))
AY651409.1	723	892	P13	+	284174	Influenza A virus (A/Ck/HK/NT93/2003(H5N1))
AY651408.1	698	867	P13	+	284168	Influenza A virus (A/Ck/HK/2133.1/2003(H5N1))
AY651407.1	723	892	P13	+	284178	Influenza A virus (A/Ck/HK/YU324/2003(H5N1))
AY651406.1	723	892	P13	+	284173	Influenza A virus (A/Ck/HK/FY157/2003(H5N1))
AY651405.1	682	851	P13	+	284170	Influenza A virus (A/Ck/HK/3169.1/2002(H5N1))
AY651404.1	705	874	P13	+	284171	Influenza A virus (A/Ck/HK/3176.3/2002(H5N1))
AY651401.1	723	892	P13	+	284172	Influenza A virus (A/Ck/HK/37.4/2002(H5N1))
AY651398.1	723	892	P13	+	284204	Influenza A virus (A/Dk/Viet Nam/11/2004(H5N1))
AY651397.1	723	892	P13	+	284194	Influenza A virus (A/Ck/Viet Nam/C57/2004(H5N1))
AY651396.1	723	892	P13	+	284193	Influenza A virus (A/Ck/Viet Nam/39/2004(H5N1))
AY651393.1	723	892	P13	+	284190	Influenza A virus (A/Ck/Viet Nam/36/2004(H5N1))
AY651391.1	723	892	P13	+	284188	Influenza A virus (A/chicken/Viet Nam/33/2004(H5N1))
AY651390.1	723	892	P13	+	284220	Influenza A virus (A/Viet Nam/3062/2004(H5N1))
AY651389.1	723	892	P13	+	284219	Influenza A virus (A/Viet Nam/3046/2004(H5N1))
AY651387.1	723	892	P13	+	644788	Influenza A virus (A/Vietnam/1194/2004(H5N1))
AY651382.1	723	892	P13	+	284187	Influenza A virus (A/Ck/Thailand/9.1/2004(H5N1))
AY651384.1	723	892	P13	+	284166	Influenza A virus (A/bird/Thailand/3.1/2004(H5N1))
AY651381.1	723	892	P13	+	284186	Influenza A virus (A/Ck/Thailand/73/2004(H5N1))
AY651380.1	723	892	P13	+	284185	Influenza A virus (A/Ck/Thailand/1/2004(H5N1))
AY651379.1	723	892	P13	+	284181	Influenza A virus (A/Ck/Indonesia/5/2004(H5N1))
AY651378.1	723	892	P13	+	284180	Influenza A virus (A/Ck/Indonesia/4/2004(H5N1))
AY651377.1	723	892	P13	+	1500586	Influenza A virus (A/chicken/Indonesia/2A/2003(H5N1))
AY651376.1	723	892	P13	+	1500587	Influenza A virus (A/chicken/Indonesia/PA/2003(H5N1))
AY575903.1	726	895	P13	+	691466	Influenza A virus (A/chicken/Hong Kong/409.1/2002(H5N1))
AY575902.1	742	911	P13	+	279803	Influenza A virus (A/Ck/HK/96.1/02 (H5N1))
AY575901.1	725	894	P13	+	279802	Influenza A virus (A/Ck/HK/YU777/02 (H5N1))
AY575900.1	736	905	P13	+	279801	Influenza A virus (A/Ck/HK/61.9/02 (H5N1))
AY575899.1	742	911	P13	+	279800	Influenza A virus (A/Ck/HK/31.4/02 (H5N1))
AY575898.1	723	892	P13	+	303923	Influenza A virus (A/duck/Hong Kong/821/2002(H5N1))
AY575897.1	723	892	P13	+	279798	Influenza A virus (A/G.H/HK/793.1/02 (H5N1))
AY575896.1	633	802	P13	+	279797	Influenza A virus (A/egret/Hong Kong/757.3/2002(H5N1))
AY575895.1	726	895	P13	+	680803	Influenza A virus (A/goose/Hong Kong/739.2/2002(H5N1))
AY575893.1	732	901	P13	+	279794	Influenza A virus (A/HK/212/03 (H5N1))
DQ064406.1	748	917	P13	+	329614	Influenza A virus (A/chicken/Shijiazhuang/2/98(H9N2))
DQ064405.1	748	917	P13	+	329613	Influenza A virus (A/chicken/Shanghai/10/01(H9N2))
DQ064400.1	748	917	P13	+	197588	Influenza A virus (A/duck/Nanjing/1/97(H9N2))
DQ064394.1	748	917	P13	+	329604	Influenza A virus (A/chicken/Heilongjiang/48/01(H9N2))
DQ064393.1	748	917	P13	+	329603	Influenza A virus (A/chicken/Heilongjiang/35/00(H9N2))
DQ064391.1	748	917	P13	+	329601	Influenza A virus (A/chicken/Guangxi/9/99(H9N2))
DQ064390.1	748	917	P13	+	329600	Influenza A virus (A/chicken/Guangxi/10/99(H9N2))
DQ064389.1	748	917	P13	+	329599	Influenza A virus (A/chicken/Guangdong/6/97(H9N2))
DQ064387.1	748	917	P13	+	329597	Influenza A virus (A/chicken/Guangdong/5/97(H9N2))
DQ064381.1	748	917	P13	+	197587	Influenza A virus (A/chicken/Shenzhen/9/97(H9N2))
AY303657.1	723	892	P13	+	244953	Influenza A virus (A/turkey/Chile/4418/02(H7N3))
AY303655.1	723	892	P13	+	244951	Influenza A virus (A/chicken/Chile/4968/02(H7N3))
AY303653.1	723	892	P13	+	244949	Influenza A virus (A/chicken/Chile/4322/02(H7N3))
AY303652.1	723	892	P13	+	244948	Influenza A virus (A/chicken/Chile/176822/02(H7N3))
M63538.1	748	917	P13	+	385626	Influenza A virus (A/gull/Massachusetts/26/1980(H13N6))
AF508702.1	723	892	P13	+	197587	Influenza A virus (A/chicken/Shenzhen/9/97(H9N2))
AF508701.1	711	880	P13	+	197586	Influenza A virus (A/Chicken/Shijiazhuang/2/99(H9N2))
AF508699.1	720	889	P13	+	197584	Influenza A virus (A/Chicken/Sichuan/5/97(H9N2))
AF508698.1	723	892	P13	+	197583	Influenza A virus (A/Chicken/Ningxia/5/99(H9N2))
AF508696.1	723	892	P13	+	197581	Influenza A virus (A/Chicken/Heilongjiang/10/97(H9N2))
AF508695.1	723	892	P13	+	197579	Influenza A virus (A/Chicken/Guangdong/11/97(H9N2))
AF508692.1	723	892	P13	+	197576	Influenza A virus (A/Chicken/Korea/99029/99(H9N2))
AF508690.1	696	865	P13	+	147758	Influenza A virus (A/chicken/Saudi Arabia/532/99(H9N2))
AF508689.1	693	862	P13	+	147752	Influenza A virus (A/chicken/Iran/11T/99(H9N2))
AF508686.1	669	838	P13	+	147757	Influenza A virus (A/chicken/Pakistan/5/99(H9N2))
AF508685.1	696	865	P13	+	147756	Influenza A virus (A/chicken/Pakistan/4/99(H9N2))
AF536728.1	671	840	P13	+	205956	Influenza A virus (A/Chicken/Shandong/98(H9N2))
AF536722.1	670	839	P13	+	205950	Influenza A virus (A/Chicken/Guangdong/97(H9N2))
AF536721.1	671	840	P13	+	1565431	Influenza A virus (A/chicken/Beijing/3/1999(H9N2))
AF536719.1	671	840	P13	+	205946	Influenza A virus (A/Chicken/Beijing/1/95(H9N2))
DQ399542.1	736	905	P13	+	372483	Influenza A virus (A/Cygnus olor/Astrakhan/Ast05-2-8/2005(H5N1))
AB243423.1	733	902	P13	+	390987	Influenza A virus (A/duck/Hokkaido/Vac-2/04(H7N7))
AF523498.1	693	862	P13	+	210671	Influenza A virus (A/duck/Hong Kong/366/78(H9N2))
AF523497.1	741	910	P13	+	210669	Influenza A virus (A/duck/Hong Kong/86/76(H9N2))
AF523496.1	741	910	P13	+	210667	Influenza A virus (A/duck/Hong Kong/289/78(H9N2))
AF523495.1	741	910	P13	+	210668	Influenza A virus (A/duck/Hong Kong/552/79(H9N2))
AF523494.1	741	910	P13	+	210670	Influenza A virus (A/duck/Hong Kong/610/79(H9N2))
AF523485.1	726	895	P13	+	210666	Influenza A virus (A/Duck/Shantou/1042/00(H9N2))
AF523484.1	741	910	P13	+	210664	Influenza A virus (A/wild duck/Shantou/4808/01(H9N2))
AF523483.1	741	910	P13	+	210663	Influenza A virus (A/Duck/Shantou/2134/00(H9N2))
AF523482.1	741	910	P13	+	210665	Influenza A virus (A/Duck/Shantou/1043/00(H9N2))
AY950243.1	748	917	P13	+	319106	Influenza A virus (A/swan/Guangxi/307/2004(H5N1))
AY950240.1	748	917	P13	+	319103	Influenza A virus (A/chicken/Henan/13/2004(H5N1))
AY950239.1	748	917	P13	+	319102	Influenza A virus (A/chicken/Henan/12/2004(H5N1))
AY950237.1	748	917	P13	+	332192	Influenza A virus (A/chicken/Henan/01/2004(H5N1))
DQ083697.1	723	892	P13	+	337627	Influenza A virus (A/chicken/Bangkok/Thailand/CU-21/04(H5N1))
DQ083696.1	723	892	P13	+	337626	Influenza A virus (A/duck/Chonburi/Thailand/CU-2/04(H5N1))
DQ083695.1	717	886	P13	+	337625	Influenza A virus (A/Mynas/Ranong/Thailand/CU-209/04(H5N1))
DQ083694.1	717	886	P13	+	337624	Influenza A virus (A/sparrow/Phang-Nga/Thailand/CU-203/04(H5N1))
DQ083693.1	717	886	P13	+	337623	Influenza A virus (A/pigeon/Samut Prakan/Thailand/CU-202/04(H5N1))
DQ083692.1	723	892	P13	+	337622	Influenza A virus (A/chicken/Prachinburi/Thailand/CU-104/04(H5N1))
DQ083689.1	723	892	P13	+	337619	Influenza A virus (A/duck/Nakhon Pathom/Thailand/CU-71/04(H5N1))
DQ083688.1	723	892	P13	+	337618	Influenza A virus (A/chicken/Ratchaburi/Thailand/CU-68/2004(H5N1))
DQ083684.1	723	892	P13	+	337614	Influenza A virus (A/ostrich/Samut Prakan/Thailand/CU-31/04(H5N1))
DQ083682.1	723	892	P13	+	337612	Influenza A virus (A/chicken/Saraburi Thailand/CU-27/2004(H5N1))
DQ083681.1	723	892	P13	+	337611	Influenza A virus (A/rollers/Bangkok/Thailand/CU-26/04(H5N1))
DQ083680.1	723	892	P13	+	337610	Influenza A virus (A/crow/Bangkok/Thailand/CU-25/04(H5N1))
DQ083679.1	723	892	P13	+	337609	Influenza A virus (A/chicken/Ayutthaya/Thailand/CU-24/04(H5N1))
DQ083678.1	723	892	P13	+	337608	Influenza A virus (A/chicken/Bangkok/Thailand/CU-20/04(H5N1))
DQ083677.1	723	892	P13	+	337607	Influenza A virus (A/Ostrich/Samut Prakan/Thailand/CU-19/04(H5N1))
DQ083676.1	723	892	P13	+	337606	Influenza A virus (A/Kalji Pheasant/Bangkok/Thailand/CU-18/04(H5N1))
DQ083675.1	723	892	P13	+	337605	Influenza A virus (A/chicken/Saraburi Thailand/CU-17/2004(H5N1))
DQ083673.1	723	892	P13	+	337603	Influenza A virus (A/crow/Bangkok/Thailand/CU-15/04(H5N1))
DQ083671.1	723	892	P13	+	337601	Influenza A virus (A/chicken/Nakhon Sawan/Thailand/CU-13/04(H5N1))
DQ083670.1	723	892	P13	+	337600	Influenza A virus (A/chicken/Nakhon Sawan/Thailand/CU-12/04(H5N1))
DQ083669.1	723	892	P13	+	337599	Influenza A virus (A/chicken/Chachoengsao/Thailand/CU-11/04(H5N1))
DQ083668.1	723	892	P13	+	337598	Influenza A virus (A/chicken/Chachoengsao/Thailand/CU-10/04(H5N1))
DQ083667.1	702	871	P13	+	337597	Influenza A virus (A/chicken/Suphanburi-Thailand/CU-9/04(H5N1))
DQ083666.1	723	892	P13	+	337596	Influenza A virus (A/chicken/Prachinburi/Thailand/CU-8/2004(H5N1))
DQ083665.1	723	892	P13	+	337595	Influenza A virus (A/chicken/Chonburi/Thailand/CU-7/04(H5N1))
DQ083664.1	717	886	P13	+	337594	Influenza A virus (A/chicken/Bangkok/Thailand/CU-6/04(H5N1))
DQ083663.1	723	892	P13	+	337593	Influenza A virus (A/duck/Chonburi/Thailand/CU-5/04(H5N1))
DQ083662.1	723	892	P13	+	337592	Influenza A virus (A/crow/Bangkok/Thailand/CU-4/04(H5N1))
DQ083661.1	723	892	P13	+	337591	Influenza A virus (A/chicken/Bangkok/Thailand/CU-3/04(H5N1))
DQ083660.1	708	877	P13	+	337590	Influenza A virus (A/chicken/Suphanburi-Thailand/CU-1/04(H5N1))
CY005501.1	748	917	P13	+	215909	Influenza A virus (A/quail/Nanchang/2-0460/2000(H9N2))
CY005487.1	748	917	P13	+	215892	Influenza A virus (A/duck/Nanchang/4-165/2000(H4N6))
CY005431.1	748	917	P13	+	215847	Influenza A virus (A/duck/Nanchang/2-0486/2000(H2N9))
DQ363928.1	736	905	P13	+	370848	Influenza A virus (A/Cygnus olor/Astrakhan/Ast05-2-7/2005(H5N1))
DQ095650.1	723	892	P13	+	336250	Influenza A virus (A/duck/Hunan/114/05(H5N1))
DQ095648.1	723	892	P13	+	336248	Influenza A virus (A/Goose/Shantou/1621/05(H5N1))
DQ095647.1	723	892	P13	+	336247	Influenza A virus (A/Quail/Shantou/911/05(H5N1))
DQ095646.1	723	892	P13	+	336246	Influenza A virus (A/Chicken/Shantou/810/05(H5N1))
DQ095645.1	723	892	P13	+	336245	Influenza A virus (A/Chicken/Yunnan/493/05(H5N1))
DQ095644.1	723	892	P13	+	336244	Influenza A virus (A/Chicken/Yunnan/447/05(H5N1))
DQ095639.1	723	892	P13	+	336239	Influenza A virus (A/Bar-headed Goose/Qinghai/75/05(H5N1))
DQ095635.1	723	892	P13	+	336235	Influenza A virus (A/Bar-headed Goose/Qinghai/60/05(H5N1))
DQ095633.1	723	892	P13	+	336233	Influenza A virus (A/Bar-headed Goose/Qinghai/68/05(H5N1))
DQ095632.1	723	892	P13	+	336232	Influenza A virus (A/Bar-headed Goose/Qinghai/59/05(H5N1))
DQ372592.1	725	894	P13	+	370847	Influenza A virus (A/Thailand/NK165/2005(H5N1))
DQ359692.1	736	905	P13	+	367062	Influenza A virus (A/Cygnus olor/Astrakhan/Ast05-2-2/2005(H5N1))
DQ365002.1	736	905	P13	+	369437	Influenza A virus (A/Cygnus olor/Astrakhan/Ast05-2-6/2005(H5N1))
DQ358739.1	736	905	P13	+	368859	Influenza A virus (A/Cygnus olor/Astrakhan/Ast05-2-3/2005(H5N1))
DQ321006.1	723	892	P13	+	365129	Influenza A virus (A/chicken/Vietnam/DT171/2004(H5N1))
DQ321005.1	723	892	P13	+	365132	Influenza A virus (A/duck/Vietnam/568/2005(H5N1))
DQ321004.1	723	892	P13	+	365137	Influenza A virus (A/Mallard duck/Vietnam/133/2005(H5N1))
DQ321003.1	723	892	P13	+	365130	Influenza A virus (A/chicken/Vietnam/27/2003(H5N1))
DQ321002.1	723	892	P13	+	365121	Influenza A virus (A/duck/Vietnam/S654/2005(H5N1))
DQ321001.1	723	892	P13	+	365128	Influenza A virus (A/quail/Malaysia/6309/2004(H5N1))
DQ321000.1	723	892	P13	+	365120	Influenza A virus (A/chicken/Malaysia/5858/2004(H5N1))
DQ320999.1	723	892	P13	+	365127	Influenza A virus (A/chicken/Wajo/BBVM/2005(H5N1))
AY651374.1	723	892	P13	+	1310469	Influenza A virus (A/chicken/Indonesia/BL/2003(H5N1))
DQ320997.1	723	892	P13	+	365125	Influenza A virus (A/chicken/Kulon Progo/BBVet-XII-1/2004(H5N1))
DQ320996.1	723	892	P13	+	365124	Influenza A virus (A/chicken/Yogjakarta/BBVet-IX/2004(H5N1))
DQ320995.1	723	892	P13	+	365123	Influenza A virus (A/chicken/Wonosobo/BPPV4/2003(H5N1))
DQ320994.1	723	892	P13	+	365122	Influenza A virus (A/chicken/Salatiga/BBVet-I/2005(H5N1))
DQ320993.1	723	892	P13	+	365119	Influenza A virus (A/chicken/Hong Kong/86.3/2002(H5N1))
DQ320992.1	723	892	P13	+	357205	Influenza A virus (A/chicken/Hong Kong/3123.1/2002(H5N1))
DQ320991.1	723	892	P13	+	365134	Influenza A virus (A/Chinese pond heron/Hong Kong/18/2005(H5N1))
DQ320990.1	723	892	P13	+	365133	Influenza A virus (A/grey heron/Hong Kong/837/2004(H5N1))
DQ320989.1	723	892	P13	+	365116	Influenza A virus (A/grey heron/Hong Kong/728/2004(H5N1))
DQ320988.1	723	892	P13	+	365115	Influenza A virus (A/Environment/Qinghai/31/2005(H5N1))
DQ320987.1	723	892	P13	+	365114	Influenza A virus (A/migratory duck/Jiangxi/2300/2005(H5N1))
DQ320986.1	723	892	P13	+	365113	Influenza A virus (A/migratory duck/Jiangxi/2295/2005(H5N1))
DQ320985.1	723	892	P13	+	365112	Influenza A virus (A/migratory duck/Jiangxi/2136/2005(H5N1))
DQ320984.1	723	892	P13	+	365111	Influenza A virus (A/migratory duck/Jiangxi/1701/2005(H5N1))
DQ320982.1	723	892	P13	+	365109	Influenza A virus (A/migratory duck/Jiangxi/1653/2005(H5N1))
DQ320981.1	723	892	P13	+	365108	Influenza A virus (A/goose/Shantou/2216/2005(H5N1))
DQ320980.1	723	892	P13	+	365107	Influenza A virus (A/duck/Shantou/4610/2003(H5N1))
DQ320978.1	723	892	P13	+	365105	Influenza A virus (A/duck/Hunan/1608/2005(H5N1))
DQ320977.1	723	892	P13	+	365104	Influenza A virus (A/duck/Hunan/1265/2005(H5N1))
DQ320976.1	723	892	P13	+	365103	Influenza A virus (A/chicken/Hunan/999/2005(H5N1))
DQ320970.1	723	892	P13	+	365097	Influenza A virus (A/duck/Hunan/149/2005(H5N1))
DQ320967.1	723	892	P13	+	365094	Influenza A virus (A/duck/Guangzhou/20/2005(H5N1))
DQ320966.1	723	892	P13	+	365093	Influenza A virus (A/duck/Guangxi/951/2005(H5N1))
DQ320965.1	723	892	P13	+	365092	Influenza A virus (A/duck/Guangxi/793/2005(H5N1))
DQ320964.1	723	892	P13	+	365091	Influenza A virus (A/chicken/Guangxi/604/2005(H5N1))
DQ320963.1	723	892	P13	+	365090	Influenza A virus (A/quail/Guangxi/575/2005(H5N1))
DQ320962.1	723	892	P13	+	365089	Influenza A virus (A/goose/Guangxi/345/2005(H5N1))
DQ320961.1	723	892	P13	+	365088	Influenza A virus (A/chicken/Guangxi/2461/2004(H5N1))
DQ320960.1	723	892	P13	+	365087	Influenza A virus (A/chicken/Guangxi/2448/2004(H5N1))
DQ320946.1	723	892	P13	+	365073	Influenza A virus (A/goose/Guangxi/914/2004(H5N1))
DQ320944.1	723	892	P13	+	365071	Influenza A virus (A/duck/Guangxi/380/2004(H5N1))
DQ320943.1	723	892	P13	+	365070	Influenza A virus (A/duck/Guangxi/351/2004(H5N1))
DQ320942.1	723	892	P13	+	365069	Influenza A virus (A/chicken/Fujian/1042/2005(H5N1))
DQ320941.1	723	892	P13	+	365068	Influenza A virus (A/duck/Fujian/897/2005(H5N1))
CY005598.1	748	917	P13	+	352546	Influenza A virus (A/duck/Hong Kong/d73/1976(H6N1))
CY005494.1	748	917	P13	+	352555	Influenza A virus (A/duck/Nanchang/1904/1992(H7N1))
AB212283.1	723	892	P13	+	326490	Influenza A virus (A/duck/Yokohama/aq10/2003(H5N1))
AB189048.1	723	892	P13	+	291366	Influenza A virus (A/chicken/Kyoto/3/2004(H5N1))
AB166865.1	723	892	P13	+	266093	Influenza A virus (A/chicken/Yamaguchi/7/2004(H5N1))
CY021614.1	732	901	P13	+	378161	Influenza A virus (A/Black Duck/Ohio/239/1986(H11N9))
CY021534.1	726	895	P13	+	434339	Influenza A virus (A/turkey/Italy/2984/2000(H7N1))
CY020998.1	732	901	P13	+	401102	Influenza A virus (A/environment/Ohio/1001/2005(H3N2))
CY019214.1	725	894	P13	+	401101	Influenza A virus (A/environment/Ohio/994/2005(H3N2))
EF155041.1	723	892	P13	+	417781	Influenza A virus (A/quail/Shantou/299/2005(H9N2))
CY015097.1	748	917	P13	+	402528	Influenza A virus (A/chicken/Queretaro/14588-19/1995(H5N2))
CY014830.1	748	917	P13	+	402496	Influenza A virus (A/guinea fowl/New York/20221-11/1995(H2N2))
DQ107480.1	229	398	P13	+	342187	Influenza A virus (A/unknown/149717-12/2002(H7N2))
AY497136.1	723	892	P13	+	260000	Influenza A virus (A/chicken/Hidalgo/232/94 (H5N2))
AY497134.1	723	892	P13	+	260030	Influenza A virus (A/chicken/El Salvador/102711-1/01 (H5N2))
AY497133.1	723	892	P13	+	680756	Influenza A virus (A/chicken/Puebla/28159-474/1995(H5N2))
AY497132.1	723	892	P13	+	260021	Influenza A virus (A/chicken/Puebla/231-5284/98 (H5N2))
AY497131.1	723	892	P13	+	260018	Influenza A virus (A/chicken/Aguascalientes/124-3705/98 (H5N2))
AY497129.1	723	892	P13	+	380930	Influenza A virus (A/chicken/Mexico/31381-7/1994(H5N2))
AF255384.1	98	269	P13	+	155227	Influenza A virus (A/Hong Kong/516/97(H5N1))
AF255372.1	748	919	P13	+	155219	Influenza A virus (A/Hong Kong/538/97(H5N1))
AF255368.1	748	919	P13	+	107424	Influenza A virus (A/Hong Kong/486/97(H5N1))
AF255366.1	748	919	P13	+	155218	Influenza A virus (A/Hong Kong/482/97(H5N1))
AY664483.1	719	888	P13	+	352576	Influenza A virus (A/mallard/Alberta/125/1999(H11N6))
AY664479.1	621	790	P13	+	352694	Influenza A virus (A/ruddy turnstone/NJ/51/1985(H11N1))
CY003273.1	747	916	P13	+	342502	Influenza A virus (A/New York/437/2000(H3N2))
DQ064395.1	748	917	P13	+	329605	Influenza A virus (A/chicken/Henan/26/00(H9N2))
CY002313.1	723	892	P13	+	311722	Influenza A virus (A/New York/153/1999(H3N2))
AY241621.1	723	892	P13	+	226650	Influenza A virus (A/turkey/NJ/9778-8/98(H7N2))
AY241618.1	723	892	P13	+	226648	Influenza A virus (A/guineafowl/NJ/13246-9/98(H7N2))
AY241613.1	723	892	P13	+	915021	Influenza A virus (A/chicken/PA/9801289/1998(H7N2))
AY241612.1	723	892	P13	+	226643	Influenza A virus (A/chicken/PA/9800896/98(H7N2))
AY241611.1	723	892	P13	+	226642	Influenza A virus (A/chicken/PA/9701530/97(H7N2))
AY241610.1	723	892	P13	+	226641	Influenza A virus (A/chicken/PA/9701524/97(H7N2))
AY241609.1	723	892	P13	+	542866	Influenza A virus (A/chicken/PA/149092-1/2002(H7N2))
AY241601.1	723	892	P13	+	226632	Influenza A virus (A/chicken/NY/1387-8/98(H7N2))
AY241598.1	723	892	P13	+	759868	Influenza A virus (A/chicken/NY/119055-7/2001(H7N2))
AY241597.1	723	892	P13	+	226628	Influenza A virus (A/chicken/NJ/9777-7/98(H7N2))
AY241596.1	723	892	P13	+	226627	Influenza A virus (A/chicken/NJ/608/02(H7N2))
AY241593.1	723	892	P13	+	226624	Influenza A virus (A/chicken/NJ/150383-7/02(H7N2))
EF155037.1	723	892	P13	+	417811	Influenza A virus (A/quail/Shantou/6648/2004(H9N2))
EF155036.1	723	892	P13	+	417810	Influenza A virus (A/quail/Shantou/6046/2004(H9N2))
EF154991.1	723	892	P13	+	417752	Influenza A virus (A/quail/Shantou/1242/2001(H9N2))
EF154988.1	723	892	P13	+	417818	Influenza A virus (A/quail/Shantou/850/2001(H9N2))
EF154984.1	723	892	P13	+	417764	Influenza A virus (A/quail/Shantou/1820/2000(H9N2))
DQ997376.1	748	917	P13	+	404172	Influenza A virus (A/chicken/Jilin/hq/2003(H5N1))
DQ997098.1	748	917	P13	+	404178	Influenza A virus (A/duck/Hubei/wg/2002(H5N1))
DQ376689.1	748	917	P13	+	371234	Influenza A virus (A/chicken/Taiwan/A342/05(H6N1))
DQ376688.1	748	917	P13	+	371233	Influenza A virus (A/chicken/Taiwan/0204/05(H6N1))
DQ376686.1	748	917	P13	+	371230	Influenza A virus (A/chicken/Taiwan/ch1006/04(H6N1))
DQ376684.1	748	917	P13	+	371229	Influenza A virus (A/chicken/Taiwan/0305/04(H6N1))
DQ376683.1	748	917	P13	+	371228	Influenza A virus (A/chicken/Taiwan/0114/04(H6N1))
DQ376680.1	748	917	P13	+	371226	Influenza A virus (A/chicken/Taiwan/1203/03(H6N1))
DQ376679.1	748	917	P13	+	371225	Influenza A virus (A/chicken/Taiwan/0706/03(H6N1))
DQ376678.1	748	917	P13	+	371220	Influenza A virus (A/chicken/Taiwan/A37/02(H6N1))
DQ376677.1	748	917	P13	+	371218	Influenza A virus (A/chicken/Taiwan/PF3/02(H6N1))
DQ376676.1	748	917	P13	+	371217	Influenza A virus (A/chicken/Taiwan/PF2/02(H6N1))
DQ376675.1	748	917	P13	+	371216	Influenza A virus (A/chicken/Taiwan/PF1/02(H6N1))
DQ376674.1	748	917	P13	+	371223	Influenza A virus (A/chicken/Taiwan/0408/02(H6N1))
DQ376673.1	748	917	P13	+	371219	Influenza A virus (A/chicken/Taiwan/0320/02(H6N1))
DQ376670.1	748	917	P13	+	371221	Influenza A virus (A/chicken/Taiwan/0107/02(H6N1))
DQ376668.1	748	917	P13	+	371213	Influenza A virus (A/chicken/Taiwan/1215/01(H6N1))
DQ376667.1	748	917	P13	+	371212	Influenza A virus (A/chicken/Taiwan/1212/01(H6N1))
DQ376666.1	748	917	P13	+	371211	Influenza A virus (A/chicken/Taiwan/1205/01(H6N1))
DQ376665.1	748	917	P13	+	371210	Influenza A virus (A/duck/Taiwan/29-3/00(H6N1))
DQ376664.1	748	917	P13	+	371209	Influenza A virus (A/chicken/Taiwan/SP1/00(H6N1))
DQ376662.1	748	917	P13	+	371207	Influenza A virus (A/chicken/Taiwan/165/99(H6N1))
DQ376661.1	748	917	P13	+	371206	Influenza A virus (A/partridge/Taiwan/LU1/99(H6N1))
DQ376660.1	748	917	P13	+	142941	Influenza A virus (A/chicken/Taiwan/ns2/99(H6N1))
DQ376659.1	748	917	P13	+	371205	Influenza A virus (A/chicken/Taiwan/0705/99(H6N1))
DQ376658.1	748	917	P13	+	142940	Influenza A virus (A/chicken/Taiwan/na3/98(H6N1))
AY700217.1	748	917	P13	+	287864	Influenza A virus (A/swine/Shandong/2/03(H5N1))
DQ064382.1	748	917	P13	+	329593	Influenza A virus (A/chicken/Fujian/25/00(H9N2))
AF523489.1	741	910	P13	+	210658	Influenza A virus (A/Duck/Shantou/1796/00(H9N2))
AM262570.1	730	899	P13	+	385219	Influenza A virus (A/chicken/Nigeria/SO493/2006(H5N1))
AM262569.1	727	896	P13	+	385218	Influenza A virus (A/chicken/Nigeria/SO452/2006(H5N1))
AM262568.1	730	899	P13	+	385217	Influenza A virus (A/chicken/Nigeria/SO300/2006(H5N1))
DQ251445.1	728	897	P13	+	1175982	Influenza A virus (A/mallard/Denmark/64650/2003(H5N7))
AF536720.1	671	840	P13	+	205947	Influenza A virus (A/Chicken/Beijing/2/97(H9N2))
CY067920.1	723	892	P13	+	865829	Influenza A virus (A/Lisboa/89/2009(H1N1))
CY067842.1	723	892	P13	+	865803	Influenza A virus (A/Lisboa/63/2009(H1N1))
CY067887.1	723	892	P13	+	865818	Influenza A virus (A/Lisboa/78/2009(H1N1))
CY067899.1	723	892	P13	+	865822	Influenza A virus (A/Lisboa/82/2009(H1N1))
CY067875.1	723	892	P13	+	865814	Influenza A virus (A/Lisboa/74/2009(H1N1))
CY067872.1	723	892	P13	+	865813	Influenza A virus (A/Lisboa/73/2009(H1N1))
CY067866.1	723	892	P13	+	865811	Influenza A virus (A/Lisboa/71/2009(H1N1))
CY067845.1	723	892	P13	+	865804	Influenza A virus (A/Lisboa/64/2009(H1N1))
CY067824.1	723	892	P13	+	865797	Influenza A virus (A/Lisboa/57/2009(H1N1))
CY067815.1	723	892	P13	+	865846	Influenza A virus (A/Lisboa/4/2010(H1N1))
CY046588.1	723	892	P13	+	656287	Influenza A virus (A/Wisconsin/629-D02452/2009(H1N1))
CY067794.1	723	892	P13	+	865843	Influenza A virus (A/Lisboa/171/2009(H1N1))
CY067791.1	723	892	P13	+	865842	Influenza A virus (A/Lisboa/162/2009(H1N1))
CY067785.1	723	892	P13	+	865840	Influenza A virus (A/Lisboa/159/2009(H1N1))
CY067779.1	723	892	P13	+	865838	Influenza A virus (A/Lisboa/153/2009(H1N1))
CY067776.1	723	892	P13	+	865837	Influenza A virus (A/Lisboa/140/2009(H1N1))
CY067773.1	723	892	P13	+	865836	Influenza A virus (A/Lisboa/120/2009(H1N1))
CY067764.1	723	892	P13	+	865833	Influenza A virus (A/Lisboa/106/2009(H1N1))
CY067758.1	723	892	P13	+	865831	Influenza A virus (A/Lisboa/104/2009(H1N1))
CY067755.1	723	892	P13	+	865830	Influenza A virus (A/Lisboa/100/2009(H1N1))
HM780485.1	723	892	P13	+	866604	Influenza A virus (A/Guangdong/0862/2009(H1N1))
HM780479.1	723	892	P13	+	866603	Influenza A virus (A/Guangdong/0752/2009(H1N1))
HM780473.1	748	917	P13	+	866602	Influenza A virus (A/Guangdong/06/2009(H1N1))
HM754229.1	723	892	P13	+	652730	Influenza A virus (A/Jiangsu/1/2009(H1N1))
CY067184.1	728	897	P13	+	856430	Influenza A virus (A/Vienna/INS294/2009(H1N1))
CY067176.1	728	897	P13	+	856420	Influenza A virus (A/Bonn/INS284/2009(H1N1))
CY067152.1	728	897	P13	+	856406	Influenza A virus (A/Athens/INS270/2009(H1N1))
CY067080.1	728	897	P13	+	856397	Influenza A virus (A/Athens/INS260/2009(H1N1))
CY067096.1	728	897	P13	+	856399	Influenza A virus (A/Athens/INS262/2009(H1N1))
CY065929.1	728	897	P13	+	768364	Influenza A virus (A/Guam/NHRC0001/2009(H1N1))
CY067056.1	728	897	P13	+	856393	Influenza A virus (A/Aarhus/INS254/2009(H1N1))
CY067048.1	728	897	P13	+	856392	Influenza A virus (A/Aarhus/INS253/2009(H1N1))
CY067016.1	728	897	P13	+	856388	Influenza A virus (A/Bochum/INS249/2009(H1N1))
CY066992.1	728	897	P13	+	856384	Influenza A virus (A/Brussels/INS245/2009(H1N1))
CY066984.1	728	897	P13	+	856382	Influenza A virus (A/Brussels/INS243/2009(H1N1))
CY066952.1	728	897	P13	+	856377	Influenza A virus (A/Aarhus/INS238/2009(H1N1))
CY066944.1	728	897	P13	+	856376	Influenza A virus (A/Aarhus/INS237/2009(H1N1))
CY066936.1	728	897	P13	+	856375	Influenza A virus (A/Aarhus/INS236/2009(H1N1))
CY066896.1	728	897	P13	+	856370	Influenza A virus (A/District of Columbia/INS231/2009(H1N1))
CY066864.1	728	897	P13	+	856366	Influenza A virus (A/District of Columbia/INS227/2009(H1N1))
CY058429.1	728	897	P13	+	723785	Influenza A virus (A/Wisconsin/629-D01752/2009(H1N1))
CY066808.1	728	897	P13	+	856357	Influenza A virus (A/San Diego/INS217/2009(H1N1))
CY063140.1	728	897	P13	+	747918	Influenza A virus (A/California/VRDL98/2009(H1N1))
CY066752.1	728	897	P13	+	856350	Influenza A virus (A/Pensacola/INS210/2009(H1N1))
CY066736.1	728	897	P13	+	856348	Influenza A virus (A/Brussels/INS208/2009(H1N1))
CY066720.1	728	897	P13	+	856431	Influenza A virus (A/Madrid/INS295/2009(H1N1))
CY066712.1	728	897	P13	+	856429	Influenza A virus (A/Vienna/INS293/2009(H1N1))
CY066704.1	728	897	P13	+	856427	Influenza A virus (A/Vienna/INS291/2009(H1N1))
CY066696.1	728	897	P13	+	856426	Influenza A virus (A/Hvidovre/INS290/2009(H1N1))
CY066680.1	728	897	P13	+	856424	Influenza A virus (A/Hvidovre/INS288/2009(H1N1))
CY062780.1	728	897	P13	+	747851	Influenza A virus (A/Tessenderlo/INS138/2009(H1N1))
CY066656.1	728	897	P13	+	856417	Influenza A virus (A/Madrid/INS281/2009(H1N1))
CY066616.1	728	897	P13	+	856410	Influenza A virus (A/Athens/INS274/2009(H1N1))
CY066608.1	728	897	P13	+	856409	Influenza A virus (A/Athens/INS273/2009(H1N1))
HM630585.1	723	892	P13	+	861554	Influenza A virus (A/Gdansk/036/2009(H1N1))
CY066480.1	728	897	P13	+	747958	Influenza A virus (A/California/VRDL5/2010(H1N1))
CY066472.1	728	897	P13	+	747957	Influenza A virus (A/California/VRDL4/2010(H1N1))
CY066464.1	728	897	P13	+	747956	Influenza A virus (A/California/VRDL3/2010(H1N1))
CY066440.1	728	897	P13	+	747953	Influenza A virus (A/California/VRDL133/2009(H1N1))
CY066416.1	728	897	P13	+	747950	Influenza A virus (A/California/VRDL130/2009(H1N1))
CY066384.1	728	897	P13	+	747946	Influenza A virus (A/California/VRDL126/2009(H1N1))
CY066360.1	728	897	P13	+	747943	Influenza A virus (A/California/VRDL123/2009(H1N1))
CY066352.1	728	897	P13	+	747942	Influenza A virus (A/California/VRDL122/2009(H1N1))
CY066200.1	728	897	P13	+	747923	Influenza A virus (A/California/VRDL103/2009(H1N1))
CY066304.1	728	897	P13	+	747936	Influenza A virus (A/California/VRDL116/2009(H1N1))
CY066280.1	728	897	P13	+	747933	Influenza A virus (A/California/VRDL113/2009(H1N1))
CY066264.1	728	897	P13	+	747931	Influenza A virus (A/California/VRDL111/2009(H1N1))
CY066256.1	728	897	P13	+	747930	Influenza A virus (A/California/VRDL110/2009(H1N1))
CY066248.1	728	897	P13	+	747929	Influenza A virus (A/California/VRDL109/2009(H1N1))
CY066192.1	728	897	P13	+	747915	Influenza A virus (A/California/VRDL94/2009(H1N1))
CY065998.1	733	902	P13	+	860211	Influenza A virus (A/Ulgii/9911/2009(H1N1))
CY065990.1	733	902	P13	+	860212	Influenza A virus (A/Ulaanbaatar/6525/2009(H1N1))
FN401576.2	723	892	P13	+	653886	Influenza A virus (A/Regensburg/D6/2009(H1N1))
CY054748.1	728	897	P13	+	705421	Influenza A virus (A/California/VRDL9/2009(H1N1))
CY065945.1	728	897	P13	+	768366	Influenza A virus (A/Guam/NHRC0003/2009(H1N1))
CY065873.1	728	897	P13	+	768421	Influenza A virus (A/Netherlands/2631b/2010(H1N1))
CY065865.1	728	897	P13	+	768420	Influenza A virus (A/Netherlands/1493b/2009(H1N1))
CY065857.1	728	897	P13	+	768419	Influenza A virus (A/Netherlands/2229/2009(H1N1))
CY062692.1	728	897	P13	+	747833	Influenza A virus (A/Aarhus/INS116/2009(H1N1))
CY065809.1	728	897	P13	+	768413	Influenza A virus (A/Netherlands/1715b/2009(H1N1))
CY065793.1	728	897	P13	+	768411	Influenza A virus (A/Netherlands/1039/2009(H1N1))
CY065773.1	723	892	P13	+	858475	Influenza A virus (A/Canada/GFA0402/2009(H1N1))
CY065765.1	723	892	P13	+	858474	Influenza A virus (A/British Columbia/GFA0401/2009(H1N1))
AB539742.1	723	892	P13	+	702719	Influenza A virus (A/Shanghai/P1/2009(H1N1))
CY063276.1	723	892	P13	+	752162	Influenza A virus (A/Wisconsin/629-D00888/2009(H1N1))
CY062748.1	728	897	P13	+	747843	Influenza A virus (A/Madrid/INS129/2009(H1N1))
CY065068.1	728	897	P13	+	766513	Influenza A virus (A/New York/7420/2010(H1N1))
CY065084.1	728	897	P13	+	766515	Influenza A virus (A/New York/7424/2009(H1N1))
CY065044.1	728	897	P13	+	766510	Influenza A virus (A/New York/4294/2010(H1N1))
CY063607.1	728	897	P13	+	747847	Influenza A virus (A/Aalborg/INS133/2009(H1N1))
CY065020.1	728	897	P13	+	766507	Influenza A virus (A/New York/3834/2010(H1N1))
CY064996.1	728	897	P13	+	766504	Influenza A virus (A/New York/3681/2010(H1N1))
HM124386.1	733	902	P13	+	756274	Influenza A virus (A/Orenburg/IIV-13/2010(H1N1))
CY064794.1	746	915	P13	+	796093	Influenza A virus (A/Guangdong/SB1/2009(H1N1))
CY064733.1	728	897	P13	+	765546	Influenza A virus (A/Mexico City/023/2009(H1N1))
[truncated: 30,605 more rows]

## Sheet: Sheet3_Specificity_P17
accession_id	start	end	primer	direction	taxid	species_name
BX571857.1	1799844	1800154	P17	+	282459	Staphylococcus aureus subsp. aureus MSSA476
BA000018.3	1782536	1782846	P17	+	158879	Staphylococcus aureus subsp. aureus N315
BA000033.2	1820191	1820501	P17	+	196620	Staphylococcus aureus subsp. aureus MW2
AJ938182.1	1730397	1730707	P17	+	273036	Staphylococcus aureus RF122
BX571856.1	1891645	1891955	P17	+	282458	Staphylococcus aureus subsp. aureus MRSA252
CP000703.1	1905772	1906082	P17	+	359786	Staphylococcus aureus subsp. aureus JH9
BA000017.4	1860450	1860760	P17	+	158878	Staphylococcus aureus subsp. aureus Mu50
CP000046.1	1828647	1828957	P17	+	93062	Staphylococcus aureus subsp. aureus COL
CP000253.1	1754688	1754998	P17	+	93061	Staphylococcus aureus subsp. aureus NCTC 8325
CP000255.1	1851446	1851756	P17	+	451515	Staphylococcus aureus subsp. aureus USA300_FPR3757
CP001996.1	1810119	1810429	P17	+	685039	Staphylococcus aureus subsp. aureus ED133
AM990992.1	1888274	1888584	P17	+	523796	Staphylococcus aureus subsp. aureus ST398
FN433596.1	1873687	1873997	P17	+	663951	Staphylococcus aureus subsp. aureus TW20
CP001781.1	1805137	1805447	P17	+	681288	Staphylococcus aureus subsp. aureus ED98
CP000730.1	1852037	1852347	P17	+	451516	Staphylococcus aureus subsp. aureus USA300_TCH1516
AP009324.1	1861849	1862159	P17	+	418127	Staphylococcus aureus subsp. aureus Mu3
AP009351.1	1811488	1811798	P17	+	426430	Staphylococcus aureus subsp. aureus str. Newman
CP002110.1	1500107	1500417	P17	-	548473	Staphylococcus aureus subsp. aureus TCH60
FR821779.1	1799444	1799754	P17	+	985006	Staphylococcus aureus subsp. aureus LGA251
CP002643.1	1830469	1830779	P17	+	1006543	Staphylococcus aureus subsp. aureus T0131
FR714927.1	1728747	1729057	P17	+	889933	Staphylococcus aureus subsp. aureus ECT-R 2
CP001844.2	1815567	1815877	P17	+	703339	Staphylococcus aureus 04-02981
CP002120.1	1830178	1830488	P17	+	546342	Staphylococcus aureus subsp. aureus str. JKD6008
LR822061.1	247707	248017	P17	-	1280	Staphylococcus aureus
LR822060.1	247707	248017	P17	-	1280	Staphylococcus aureus
CP058312.1	1106015	1106325	P17	-	1280	Staphylococcus aureus
CP045442.1	1899943	1900253	P17	+	1280	Staphylococcus aureus
CP045441.1	1813243	1813553	P17	+	1280	Staphylococcus aureus
CP045435.1	1901403	1901713	P17	+	1280	Staphylococcus aureus
CP045474.1	1817244	1817554	P17	+	1280	Staphylococcus aureus
CP058615.1	1116990	1117300	P17	-	1280	Staphylococcus aureus
CP058613.1	1783371	1783681	P17	+	1280	Staphylococcus aureus
CP059155.1	1854185	1854495	P17	+	1280	Staphylococcus aureus
CP059156.1	1829937	1830246	P17	+	1280	Staphylococcus aureus
CP045439.1	1842703	1843013	P17	+	1280	Staphylococcus aureus
CP060631.1	1561539	1561849	P17	-	1280	Staphylococcus aureus
CP060629.1	342316	342626	P17	-	1280	Staphylococcus aureus
CP060628.1	287523	287833	P17	-	1280	Staphylococcus aureus
CP060623.1	317134	317444	P17	-	1280	Staphylococcus aureus
CP060620.1	1468179	1468489	P17	-	1280	Staphylococcus aureus
CP060626.1	358170	358480	P17	-	1280	Staphylococcus aureus
CP060614.1	1149204	1149514	P17	-	1280	Staphylococcus aureus
CP060625.1	1528905	1529215	P17	-	1280	Staphylococcus aureus
CP060619.1	1525394	1525704	P17	-	1280	Staphylococcus aureus
CP060612.1	316669	316979	P17	-	1280	Staphylococcus aureus
CP060630.1	1323327	1323637	P17	+	1280	Staphylococcus aureus
CP060624.1	2374802	2375112	P17	+	1280	Staphylococcus aureus
CP060627.1	467301	467611	P17	+	1280	Staphylococcus aureus
CP060622.1	1219444	1219754	P17	+	1280	Staphylococcus aureus
CP060615.1	1435450	1435760	P17	+	1280	Staphylococcus aureus
CP060617.1	1657626	1657936	P17	+	1280	Staphylococcus aureus
CP060618.1	1354956	1355266	P17	+	1280	Staphylococcus aureus
CP060616.1	2448565	2448875	P17	+	1280	Staphylococcus aureus
CP060613.1	1288172	1288482	P17	+	1280	Staphylococcus aureus
CP060621.1	2396147	2396457	P17	+	1280	Staphylococcus aureus
CP060605.1	1782582	1782892	P17	+	1280	Staphylococcus aureus
CP060602.1	1782542	1782852	P17	+	1280	Staphylococcus aureus
CP060606.1	1782566	1782876	P17	+	1280	Staphylococcus aureus
CP060609.1	1782584	1782894	P17	+	1280	Staphylococcus aureus
CP060610.1	1782607	1782917	P17	+	1280	Staphylococcus aureus
CP060611.1	1782590	1782900	P17	+	1280	Staphylococcus aureus
CP060597.1	1782518	1782828	P17	+	1280	Staphylococcus aureus
CP060596.1	1782551	1782861	P17	+	1280	Staphylococcus aureus
CP060600.1	1782604	1782914	P17	+	1280	Staphylococcus aureus
CP060599.1	1782502	1782812	P17	+	1280	Staphylococcus aureus
CP060601.1	1782525	1782835	P17	+	1280	Staphylococcus aureus
CP060604.1	1782582	1782892	P17	+	1280	Staphylococcus aureus
CP060608.1	1782706	1783016	P17	+	1280	Staphylococcus aureus
CP060598.1	1782426	1782736	P17	+	1280	Staphylococcus aureus
CP060607.1	1782535	1782845	P17	+	1280	Staphylococcus aureus
CP060603.1	1782558	1782868	P17	+	1280	Staphylococcus aureus
CP062279.1	1376693	1377003	P17	-	1280	Staphylococcus aureus
CP041633.1	79820	80130	P17	-	1280	Staphylococcus aureus
CP032160.1	935020	935330	P17	-	1280	Staphylococcus aureus
CP052015.1	1096226	1096536	P17	-	1280	Staphylococcus aureus
CP051996.1	1096059	1096369	P17	-	1280	Staphylococcus aureus
CP051982.1	1168994	1169304	P17	-	1280	Staphylococcus aureus
CP051981.1	1096340	1096650	P17	-	1280	Staphylococcus aureus
CP051972.1	1169046	1169356	P17	-	1280	Staphylococcus aureus
CP051971.1	1090775	1091085	P17	-	1280	Staphylococcus aureus
CP051942.1	1099259	1099569	P17	-	1280	Staphylococcus aureus
CP051939.1	2866386	2866696	P17	-	1280	Staphylococcus aureus
CP051935.1	1103132	1103442	P17	-	1280	Staphylococcus aureus
CP051921.1	1268866	1269176	P17	-	1280	Staphylococcus aureus
CP051895.1	1173843	1174153	P17	-	1280	Staphylococcus aureus
CP049570.1	1355399	1355709	P17	-	1280	Staphylococcus aureus
CP049567.1	928722	929032	P17	-	1280	Staphylococcus aureus
CP049540.1	1100061	1100371	P17	-	1280	Staphylococcus aureus
CP049494.1	1097943	1098253	P17	-	1280	Staphylococcus aureus
CP049488.1	1106429	1106739	P17	-	1280	Staphylococcus aureus
CP049480.1	1106429	1106739	P17	-	1280	Staphylococcus aureus
CP049461.1	1096285	1096595	P17	-	1280	Staphylococcus aureus
CP049453.1	1009074	1009384	P17	-	1280	Staphylococcus aureus
CP049429.1	1337745	1338055	P17	-	1280	Staphylococcus aureus
CP049420.1	1184524	1184834	P17	-	1280	Staphylococcus aureus
CP049371.1	1363644	1363954	P17	-	1280	Staphylococcus aureus
CP003033.1	1712317	1712627	P17	+	1028799	Staphylococcus aureus subsp. aureus VC40
CP003194.1	1849409	1849719	P17	+	1123523	Staphylococcus aureus subsp. aureus 11819-97
CP049510.1	1908494	1908804	P17	+	1280	Staphylococcus aureus
CP032468.1	2545564	2545874	P17	+	1280	Staphylococcus aureus
CP032161.1	1805374	1805684	P17	+	1280	Staphylococcus aureus
CP054269.1	1913513	1913823	P17	+	1280	Staphylococcus aureus
CP052028.1	1879427	1879737	P17	+	1280	Staphylococcus aureus
CP052025.1	1839941	1840251	P17	+	1280	Staphylococcus aureus
CP052024.1	1771009	1771319	P17	+	1280	Staphylococcus aureus
CP052022.1	1837208	1837518	P17	+	1280	Staphylococcus aureus
CP052018.1	1837226	1837536	P17	+	1280	Staphylococcus aureus
CP052012.1	1857626	1857936	P17	+	1280	Staphylococcus aureus
CP052010.1	1856488	1856798	P17	+	1280	Staphylococcus aureus
CP052008.1	1774567	1774877	P17	+	1280	Staphylococcus aureus
CP052006.1	1915394	1915704	P17	+	1280	Staphylococcus aureus
CP052004.1	1837254	1837564	P17	+	1280	Staphylococcus aureus
CP052001.1	1837211	1837521	P17	+	1280	Staphylococcus aureus
CP051999.1	1880187	1880497	P17	+	1280	Staphylococcus aureus
CP051997.1	1858014	1858324	P17	+	1280	Staphylococcus aureus
CP051991.1	1900825	1901135	P17	+	1280	Staphylococcus aureus
CP051990.1	1829085	1829395	P17	+	1280	Staphylococcus aureus
CP051989.1	1855581	1855891	P17	+	1280	Staphylococcus aureus
CP051988.1	1755794	1756104	P17	+	1280	Staphylococcus aureus
CP051984.1	1865748	1866058	P17	+	1280	Staphylococcus aureus
CP051983.1	1803261	1803571	P17	+	1280	Staphylococcus aureus
CP051978.1	1856542	1856852	P17	+	1280	Staphylococcus aureus
CP051976.1	1975676	1975986	P17	+	1280	Staphylococcus aureus
CP051974.1	1752203	1752513	P17	+	1280	Staphylococcus aureus
CP051967.1	1810550	1810860	P17	+	1280	Staphylococcus aureus
CP051965.1	1836195	1836505	P17	+	1280	Staphylococcus aureus
CP051963.1	1814797	1815107	P17	+	1280	Staphylococcus aureus
CP051961.1	1918778	1919088	P17	+	1280	Staphylococcus aureus
CP051958.1	716351	716661	P17	+	1280	Staphylococcus aureus
CP052029.1	1656604	1656914	P17	+	1280	Staphylococcus aureus
CP051957.1	1859142	1859452	P17	+	1280	Staphylococcus aureus
CP051954.1	1836803	1837113	P17	+	1280	Staphylococcus aureus
CP051952.1	1901167	1901477	P17	+	1280	Staphylococcus aureus
CP051949.1	1782724	1783034	P17	+	1280	Staphylococcus aureus
CP051948.1	1901712	1902022	P17	+	1280	Staphylococcus aureus
CP051947.1	1868526	1868836	P17	+	1280	Staphylococcus aureus
CP051945.1	1983135	1983445	P17	+	1280	Staphylococcus aureus
CP051943.1	1818626	1818936	P17	+	1280	Staphylococcus aureus
CP051938.1	1746090	1746399	P17	+	1280	Staphylococcus aureus
CP051937.1	1810860	1811170	P17	+	1280	Staphylococcus aureus
CP052748.1	961810	962119	P17	+	1280	Staphylococcus aureus
CP051934.1	1745043	1745353	P17	+	1280	Staphylococcus aureus
CP051933.1	1829547	1829857	P17	+	1280	Staphylococcus aureus
CP051932.1	1816431	1816741	P17	+	1280	Staphylococcus aureus
CP051929.1	1878374	1878684	P17	+	1280	Staphylococcus aureus
CP051927.1	1767840	1768150	P17	+	1280	Staphylococcus aureus
CP051926.1	1828325	1828635	P17	+	1280	Staphylococcus aureus
CP051922.1	1833436	1833746	P17	+	1280	Staphylococcus aureus
CP051919.1	1838402	1838712	P17	+	1280	Staphylococcus aureus
CP051918.1	1801265	1801575	P17	+	1280	Staphylococcus aureus
CP051917.1	1871960	1872270	P17	+	1280	Staphylococcus aureus
CP051915.1	1848917	1849227	P17	+	1280	Staphylococcus aureus
CP051914.1	1926133	1926443	P17	+	1280	Staphylococcus aureus
CP051912.1	1795489	1795799	P17	+	1280	Staphylococcus aureus
CP051910.1	1885764	1886074	P17	+	1280	Staphylococcus aureus
CP051909.1	1826573	1826883	P17	+	1280	Staphylococcus aureus
CP051907.1	1855158	1855468	P17	+	1280	Staphylococcus aureus
CP051903.1	1836990	1837300	P17	+	1280	Staphylococcus aureus
CP051902.1	1767370	1767680	P17	+	1280	Staphylococcus aureus
CP051901.1	1856355	1856665	P17	+	1280	Staphylococcus aureus
CP051898.1	1831809	1832119	P17	+	1280	Staphylococcus aureus
CP051893.1	1837208	1837518	P17	+	1280	Staphylococcus aureus
CP052746.1	1733835	1734145	P17	+	1280	Staphylococcus aureus
CP050007.1	1795433	1795743	P17	+	1280	Staphylococcus aureus
CP050004.1	1857204	1857514	P17	+	1280	Staphylococcus aureus
CP050002.1	1858137	1858447	P17	+	1280	Staphylococcus aureus
CP049994.1	1827557	1827867	P17	+	1280	Staphylococcus aureus
CP049991.1	1917864	1918174	P17	+	1280	Staphylococcus aureus
CP049586.1	1802257	1802567	P17	+	1280	Staphylococcus aureus
CP049583.1	1821277	1821587	P17	+	1280	Staphylococcus aureus
CP049581.1	1821952	1822262	P17	+	1280	Staphylococcus aureus
CP049580.1	1908085	1908395	P17	+	1280	Staphylococcus aureus
CP049575.1	1883078	1883387	P17	+	1280	Staphylococcus aureus
CP049573.1	1863693	1864003	P17	+	1280	Staphylococcus aureus
CP049572.1	1857408	1857718	P17	+	1280	Staphylococcus aureus
CP049569.1	1857479	1857789	P17	+	1280	Staphylococcus aureus
CP049565.1	1149621	1149931	P17	+	1280	Staphylococcus aureus
CP049564.1	1856773	1857083	P17	+	1280	Staphylococcus aureus
CP049561.1	2094347	2094656	P17	+	1280	Staphylococcus aureus
CP049560.1	1834423	1834733	P17	+	1280	Staphylococcus aureus
CP049558.1	1809004	1809314	P17	+	1280	Staphylococcus aureus
CP049556.1	1826543	1826852	P17	+	1280	Staphylococcus aureus
CP049554.1	1801265	1801575	P17	+	1280	Staphylococcus aureus
CP049551.1	1867272	1867582	P17	+	1280	Staphylococcus aureus
CP049550.1	1798696	1799006	P17	+	1280	Staphylococcus aureus
CP049547.1	1817204	1817514	P17	+	1280	Staphylococcus aureus
CP049545.1	1878497	1878807	P17	+	1280	Staphylococcus aureus
CP049544.1	1837222	1837532	P17	+	1280	Staphylococcus aureus
CP049542.1	1800895	1801205	P17	+	1280	Staphylococcus aureus
CP049535.1	1837201	1837511	P17	+	1280	Staphylococcus aureus
CP049534.1	1850964	1851274	P17	+	1280	Staphylococcus aureus
CP049529.1	1837222	1837532	P17	+	1280	Staphylococcus aureus
CP049528.1	1810214	1810524	P17	+	1280	Staphylococcus aureus
CP049526.1	1905634	1905944	P17	+	1280	Staphylococcus aureus
CP049525.1	1808729	1809039	P17	+	1280	Staphylococcus aureus
CP049524.1	1854820	1855130	P17	+	1280	Staphylococcus aureus
CP049522.1	1832011	1832321	P17	+	1280	Staphylococcus aureus
CP049518.1	1837214	1837524	P17	+	1280	Staphylococcus aureus
CP049515.1	1798736	1799046	P17	+	1280	Staphylococcus aureus
CP049511.1	1856604	1856914	P17	+	1280	Staphylococcus aureus
CP049508.1	1855127	1855437	P17	+	1280	Staphylococcus aureus
CP049504.1	1837226	1837536	P17	+	1280	Staphylococcus aureus
CP049503.1	1880600	1880910	P17	+	1280	Staphylococcus aureus
CP049501.1	1837229	1837539	P17	+	1280	Staphylococcus aureus
CP049499.1	1836993	1837302	P17	+	1280	Staphylococcus aureus
CP049496.1	1719215	1719525	P17	+	1280	Staphylococcus aureus
CP049493.1	1851582	1851892	P17	+	1280	Staphylococcus aureus
CP049490.1	1817163	1817473	P17	+	1280	Staphylococcus aureus
CP049486.1	1863377	1863687	P17	+	1280	Staphylococcus aureus
CP049485.1	1917457	1917766	P17	+	1280	Staphylococcus aureus
CP049482.1	1871167	1871477	P17	+	1280	Staphylococcus aureus
CP049478.1	1863368	1863678	P17	+	1280	Staphylococcus aureus
CP049476.1	1847353	1847663	P17	+	1280	Staphylococcus aureus
CP049474.1	1822665	1822975	P17	+	1280	Staphylococcus aureus
CP049472.1	1837186	1837496	P17	+	1280	Staphylococcus aureus
CP049470.1	1863663	1863973	P17	+	1280	Staphylococcus aureus
CP049468.1	1821942	1822252	P17	+	1280	Staphylococcus aureus
CP049467.1	1826275	1826585	P17	+	1280	Staphylococcus aureus
CP049465.1	1857590	1857900	P17	+	1280	Staphylococcus aureus
CP049463.1	1857229	1857539	P17	+	1280	Staphylococcus aureus
CP049460.1	1824260	1824570	P17	+	1280	Staphylococcus aureus
CP049458.1	1825243	1825553	P17	+	1280	Staphylococcus aureus
CP049454.1	1836388	1836698	P17	+	1280	Staphylococcus aureus
CP049452.1	1857394	1857704	P17	+	1280	Staphylococcus aureus
CP049448.1	1837210	1837520	P17	+	1280	Staphylococcus aureus
CP049445.1	1857629	1857939	P17	+	1280	Staphylococcus aureus
CP049443.1	1866946	1867256	P17	+	1280	Staphylococcus aureus
CP049441.1	1750908	1751218	P17	+	1280	Staphylococcus aureus
CP049440.1	1858279	1858589	P17	+	1280	Staphylococcus aureus
CP049437.1	1764877	1765187	P17	+	1280	Staphylococcus aureus
CP049435.1	1867249	1867559	P17	+	1280	Staphylococcus aureus
CP049434.1	1825218	1825528	P17	+	1280	Staphylococcus aureus
CP049432.1	1878630	1878940	P17	+	1280	Staphylococcus aureus
CP049431.1	1857482	1857792	P17	+	1280	Staphylococcus aureus
CP049427.1	1856483	1856793	P17	+	1280	Staphylococcus aureus
CP049425.1	1819006	1819316	P17	+	1280	Staphylococcus aureus
CP049423.1	1812013	1812323	P17	+	1280	Staphylococcus aureus
CP049421.1	1899658	1899968	P17	+	1280	Staphylococcus aureus
CP049417.1	1836865	1837175	P17	+	1280	Staphylococcus aureus
CP049587.1	1843366	1843676	P17	+	1280	Staphylococcus aureus
CP049416.1	1851354	1851664	P17	+	1280	Staphylococcus aureus
CP049413.1	1837208	1837518	P17	+	1280	Staphylococcus aureus
CP049410.1	1858232	1858542	P17	+	1280	Staphylococcus aureus
CP049409.1	1765757	1766067	P17	+	1280	Staphylococcus aureus
CP049406.1	1856535	1856845	P17	+	1280	Staphylococcus aureus
CP049405.1	1857429	1857739	P17	+	1280	Staphylococcus aureus
CP049403.1	1832418	1832728	P17	+	1280	Staphylococcus aureus
CP049400.1	1833410	1833720	P17	+	1280	Staphylococcus aureus
CP049399.1	1867002	1867312	P17	+	1280	Staphylococcus aureus
CP049397.1	1828128	1828438	P17	+	1280	Staphylococcus aureus
CP049395.1	1866463	1866773	P17	+	1280	Staphylococcus aureus
CP049394.1	1836334	1836644	P17	+	1280	Staphylococcus aureus
CP049390.1	1751413	1751723	P17	+	1280	Staphylococcus aureus
CP049389.1	1826307	1826617	P17	+	1280	Staphylococcus aureus
CP049388.1	1923449	1923759	P17	+	1280	Staphylococcus aureus
CP049386.1	1811243	1811553	P17	+	1280	Staphylococcus aureus
CP049384.1	1841606	1841916	P17	+	1280	Staphylococcus aureus
CP049383.1	1860361	1860671	P17	+	1280	Staphylococcus aureus
CP049381.1	1925400	1925710	P17	+	1280	Staphylococcus aureus
CP049380.1	1839094	1839404	P17	+	1280	Staphylococcus aureus
CP049379.1	1909311	1909621	P17	+	1280	Staphylococcus aureus
CP049377.1	1856403	1856713	P17	+	1280	Staphylococcus aureus
CP049376.1	1819199	1819509	P17	+	1280	Staphylococcus aureus
CP049374.1	1747733	1748043	P17	+	1280	Staphylococcus aureus
CP049369.1	1862490	1862800	P17	+	1280	Staphylococcus aureus
CP063990.1	2100845	2101155	P17	-	1280	Staphylococcus aureus
CP063801.1	425995	426305	P17	-	1280	Staphylococcus aureus
CP060584.1	1084368	1084678	P17	-	1280	Staphylococcus aureus
CP063686.1	425995	426305	P17	-	1280	Staphylococcus aureus
CP062469.1	1241831	1242141	P17	-	1280	Staphylococcus aureus
CP062467.1	1899375	1899685	P17	-	1280	Staphylococcus aureus
CP062465.1	1192151	1192461	P17	-	1280	Staphylococcus aureus
CP063802.1	2305672	2305982	P17	+	1280	Staphylococcus aureus
CP062471.1	694278	694588	P17	+	1280	Staphylococcus aureus
HE681097.1	1812971	1813281	P17	+	1074252	Staphylococcus aureus subsp. aureus HO 5096 0412
CP003045.1	1709646	1709956	P17	+	1155084	Staphylococcus aureus subsp. aureus 71193
AP024170.1	1821243	1821553	P17	+	1280	Staphylococcus aureus
CP065354.1	1737832	1738142	P17	+	1280	Staphylococcus aureus
CP065355.1	1724349	1724659	P17	+	1280	Staphylococcus aureus
CP065353.1	1719009	1719319	P17	+	1280	Staphylococcus aureus
CP065194.1	1506306	1506616	P17	+	1280	Staphylococcus aureus
CP065199.1	1786040	1786350	P17	+	1280	Staphylococcus aureus
CP061349.1	1835137	1835447	P17	+	1280	Staphylococcus aureus
CP055225.1	1853518	1853828	P17	+	867914	Staphylococcus aureus LAC
CP065515.1	1900157	1900467	P17	+	1280	Staphylococcus aureus
CP066492.1	1805604	1805914	P17	+	1280	Staphylococcus aureus
CP066488.1	1815340	1815650	P17	+	1280	Staphylococcus aureus
CP065857.1	1825252	1825562	P17	+	1280	Staphylococcus aureus
CP068143.1	1007225	1007535	P17	-	1280	Staphylococcus aureus
CP060491.1	1120640	1120950	P17	-	1280	Staphylococcus aureus
AP024318.1	1763658	1763968	P17	+	1280	Staphylococcus aureus
AP024315.1	1796643	1796953	P17	+	1280	Staphylococcus aureus
AP024313.1	1842515	1842825	P17	+	1280	Staphylococcus aureus
AP024311.1	1845161	1845471	P17	+	1280	Staphylococcus aureus
CP068247.1	1219715	1220025	P17	+	2799681	Staphylococcus sp. T93
HE579073.1	1760733	1761043	P17	+	1074919	Staphylococcus aureus subsp. aureus ST228
HE579071.1	1760681	1760991	P17	+	1074919	Staphylococcus aureus subsp. aureus ST228
HE579069.1	1760910	1761220	P17	+	1074919	Staphylococcus aureus subsp. aureus ST228
HE579067.1	1760869	1761179	P17	+	1074919	Staphylococcus aureus subsp. aureus ST228
HE579065.1	1760864	1761174	P17	+	1074919	Staphylococcus aureus subsp. aureus ST228
HE579063.1	1761228	1761538	P17	+	1074919	Staphylococcus aureus subsp. aureus ST228
HE579061.1	1760917	1761227	P17	+	1074919	Staphylococcus aureus subsp. aureus ST228
HE579059.1	1760928	1761238	P17	+	1074919	Staphylococcus aureus subsp. aureus ST228
CP003808.1	1826873	1827183	P17	+	1229492	Staphylococcus aureus 08BA02176
CP069565.1	1624839	1625149	P17	-	1280	Staphylococcus aureus
CP069470.1	1045518	1045828	P17	-	1280	Staphylococcus aureus
CP069799.1	1804788	1805098	P17	+	1280	Staphylococcus aureus
CP070306.1	2553832	2554142	P17	+	2807624	Staphylococcus sp. SM9054
CP070305.1	2556782	2557092	P17	+	2807625	Staphylococcus sp. SM3655
CP071374.1	1847354	1847664	P17	+	1280	Staphylococcus aureus
CP071373.1	1720149	1720459	P17	+	1280	Staphylococcus aureus
CP071372.1	1764465	1764775	P17	+	1280	Staphylococcus aureus
CP071371.1	1809176	1809486	P17	+	1280	Staphylococcus aureus
CP071370.1	1751269	1751579	P17	+	1280	Staphylococcus aureus
CP071366.1	1766320	1766630	P17	+	1280	Staphylococcus aureus
CP071368.1	1756347	1756657	P17	+	1280	Staphylococcus aureus
CP071364.1	1812492	1812802	P17	+	1280	Staphylococcus aureus
CP071365.1	1845174	1845484	P17	+	1280	Staphylococcus aureus
CP071369.1	1694492	1694802	P17	+	1280	Staphylococcus aureus
CP071367.1	1754975	1755285	P17	+	1280	Staphylococcus aureus
CP071363.1	1730891	1731201	P17	+	1280	Staphylococcus aureus
CP071359.1	1751695	1752005	P17	+	1280	Staphylococcus aureus
CP071348.1	1799547	1799857	P17	+	1280	Staphylococcus aureus
CP071354.1	1756947	1757257	P17	+	1280	Staphylococcus aureus
CP071362.1	1750377	1750687	P17	+	1280	Staphylococcus aureus
CP071360.1	1765977	1766287	P17	+	1280	Staphylococcus aureus
CP071352.1	2485941	2486251	P17	+	1280	Staphylococcus aureus
CP071356.1	1757954	1758264	P17	+	1280	Staphylococcus aureus
CP071357.1	1752458	1752768	P17	+	1280	Staphylococcus aureus
CP071353.1	1756998	1757308	P17	+	1280	Staphylococcus aureus
CP071350.1	1705582	1705892	P17	+	1280	Staphylococcus aureus
CP071349.1	1761859	1762169	P17	+	1280	Staphylococcus aureus
CP071358.1	1753130	1753440	P17	+	1280	Staphylococcus aureus
CP071355.1	1831146	1831456	P17	+	1280	Staphylococcus aureus
CP071361.1	1765538	1765848	P17	+	1280	Staphylococcus aureus
CP071351.1	1732397	1732707	P17	+	1280	Staphylococcus aureus
CP071347.1	1798681	1798991	P17	+	1280	Staphylococcus aureus
CP071334.1	1748740	1749050	P17	+	1280	Staphylococcus aureus
CP071346.1	1765207	1765517	P17	+	1280	Staphylococcus aureus
CP071332.1	1765470	1765780	P17	+	1280	Staphylococcus aureus
CP071335.1	1721379	1721689	P17	+	1280	Staphylococcus aureus
CP071342.1	1792559	1792869	P17	+	1280	Staphylococcus aureus
CP071340.1	1769973	1770283	P17	+	1280	Staphylococcus aureus
CP071344.1	1718636	1718946	P17	+	1280	Staphylococcus aureus
CP071333.1	1751957	1752267	P17	+	1280	Staphylococcus aureus
CP071336.1	1765707	1766017	P17	+	1280	Staphylococcus aureus
CP071345.1	1744029	1744339	P17	+	1280	Staphylococcus aureus
CP071339.1	1766202	1766512	P17	+	1280	Staphylococcus aureus
CP071337.1	1760641	1760951	P17	+	1280	Staphylococcus aureus
CP071343.1	1792016	1792326	P17	+	1280	Staphylococcus aureus
CP071338.1	1721698	1722008	P17	+	1280	Staphylococcus aureus
CP071341.1	1766377	1766687	P17	+	1280	Staphylococcus aureus
CP046476.1	1733296	1733606	P17	+	1280	Staphylococcus aureus
CP071046.1	1809413	1809723	P17	+	1280	Staphylococcus aureus
CP070983.1	1770483	1770793	P17	+	1280	Staphylococcus aureus
CP070986.1	1776724	1777034	P17	+	1280	Staphylococcus aureus
CP070989.1	1768719	1769029	P17	+	1280	Staphylococcus aureus
CP069351.1	1733843	1734153	P17	+	1280	Staphylococcus aureus
AP024511.1	288081	288391	P17	-	1280	Staphylococcus aureus
HF937103.1	1841863	1842173	P17	+	1305598	Staphylococcus aureus M1
CP060278.1	2181408	2181718	P17	+	1280	Staphylococcus aureus
CP047646.1	2478239	2478549	P17	-	1280	Staphylococcus aureus
CP071102.1	242929	243239	P17	-	1280	Staphylococcus aureus
CP070991.1	279143	279453	P17	-	1280	Staphylococcus aureus
CP073012.1	2582587	2582897	P17	-	1280	Staphylococcus aureus
CP073065.1	1784431	1784741	P17	+	1280	Staphylococcus aureus
CP071104.1	1727727	1728037	P17	+	1280	Staphylococcus aureus
CP071100.1	1806229	1806539	P17	+	1280	Staphylococcus aureus
CP047924.1	248158	248468	P17	-	1280	Staphylococcus aureus
CP047922.1	248159	248469	P17	-	1280	Staphylococcus aureus
CP071943.1	2479645	2479955	P17	+	1280	Staphylococcus aureus
CP071942.1	699616	699926	P17	+	1280	Staphylococcus aureus
CP071941.1	1395217	1395527	P17	+	1280	Staphylococcus aureus
CP071594.1	2623008	2623318	P17	+	1280	Staphylococcus aureus
CP006044.1	1830156	1830466	P17	+	1323661	Staphylococcus aureus CA-347
CP076105.1	1716738	1717048	P17	+	561307	Staphylococcus aureus subsp. aureus RN4220
CP076027.1	1856999	1857309	P17	+	2836365	Staphylococcus sp. MZ7
CP076025.1	1806549	1806859	P17	+	2836369	Staphylococcus sp. MZ1
CP076029.1	1287608	1287918	P17	+	2836367	Staphylococcus sp. MZ9
CP076026.1	1819229	1819539	P17	+	2836364	Staphylococcus sp. MZ3
CP076028.1	1855730	1856040	P17	+	2836366	Staphylococcus sp. MZ8
CP075509.1	1793866	1794176	P17	+	1280	Staphylococcus aureus
CP075515.1	1793866	1794176	P17	+	1280	Staphylococcus aureus
CP075510.1	1793866	1794176	P17	+	1280	Staphylococcus aureus
CP075508.1	1793866	1794176	P17	+	1280	Staphylococcus aureus
CP075511.1	1793866	1794176	P17	+	1280	Staphylococcus aureus
CP075512.1	1793866	1794176	P17	+	1280	Staphylococcus aureus
CP075516.1	1793866	1794176	P17	+	1280	Staphylococcus aureus
CP075513.1	1793866	1794176	P17	+	1280	Staphylococcus aureus
CP075514.1	1793866	1794176	P17	+	1280	Staphylococcus aureus
CP075507.1	1793866	1794176	P17	+	1280	Staphylococcus aureus
CP075506.1	1793866	1794176	P17	+	1280	Staphylococcus aureus
CP076839.1	2529983	2530293	P17	-	1280	Staphylococcus aureus
CP076823.1	1762190	1762500	P17	+	1280	Staphylococcus aureus
CP076843.1	1463586	1463896	P17	+	1280	Staphylococcus aureus
CP076660.1	1478708	1479018	P17	+	1280	Staphylococcus aureus
CP077755.1	163980	164290	P17	-	1280	Staphylococcus aureus
CP077757.1	161419	161729	P17	-	1280	Staphylococcus aureus
CP005288.1	1935704	1936014	P17	+	1280	Staphylococcus aureus
CP006838.1	1876196	1876506	P17	+	1406863	Staphylococcus aureus subsp. aureus Z172
CP003604.1	1763394	1763704	P17	+	1194085	Staphylococcus aureus subsp. aureus SA40
CP003603.1	1823981	1824291	P17	+	1201010	Staphylococcus aureus subsp. aureus SA957
CP003979.1	1740019	1740329	P17	+	1193576	Staphylococcus aureus subsp. aureus CN1
CP006706.1	1731000	1731310	P17	+	1392476	Staphylococcus aureus subsp. aureus 6850
CP002388.1	1753677	1753987	P17	+	585143	Staphylococcus aureus subsp. aureus 55/2053
CP080055.1	1887273	1887583	P17	+	1280	Staphylococcus aureus
CP080054.1	1887257	1887567	P17	+	1280	Staphylococcus aureus
CP080053.1	1887272	1887582	P17	+	1280	Staphylococcus aureus
CP079715.1	2334388	2334698	P17	+	1280	Staphylococcus aureus
CP080560.1	1304536	1304846	P17	-	1280	Staphylococcus aureus
CP077098.1	1840465	1840775	P17	+	1280	Staphylococcus aureus
CP080770.1	1831643	1831953	P17	+	1280	Staphylococcus aureus
CP080566.1	1879934	1880244	P17	+	1280	Staphylococcus aureus
CP080548.1	1916139	1916449	P17	+	1280	Staphylococcus aureus
CP080564.1	1744259	1744569	P17	+	1280	Staphylococcus aureus
CP080552.1	1928816	1929126	P17	+	1280	Staphylococcus aureus
CP080562.1	1928314	1928624	P17	+	1280	Staphylococcus aureus
CP080553.1	1896584	1896894	P17	+	1280	Staphylococcus aureus
CP080556.1	1900092	1900402	P17	+	1280	Staphylococcus aureus
CP080550.1	1928946	1929256	P17	+	1280	Staphylococcus aureus
CP080551.1	1786527	1786837	P17	+	1280	Staphylococcus aureus
CP007176.1	1857802	1858112	P17	+	1458279	Staphylococcus aureus USA300-ISMMS1
CP081354.1	1855469	1855779	P17	+	1280	Staphylococcus aureus
CP077738.1	1902946	1903256	P17	+	1280	Staphylococcus aureus
CP077741.1	1900378	1900688	P17	+	1280	Staphylococcus aureus
CP082789.1	1859003	1859313	P17	+	1280	Staphylococcus aureus
CP082815.1	1790195	1790505	P17	+	1280	Staphylococcus aureus
CP082813.1	1730599	1730909	P17	+	1280	Staphylococcus aureus
CP083434.1	103943	104253	P17	-	1280	Staphylococcus aureus
CP083259.1	1114748	1115058	P17	-	1280	Staphylococcus aureus
CP075570.1	1740840	1741150	P17	+	1280	Staphylococcus aureus
CP075572.1	1740839	1741149	P17	+	1280	Staphylococcus aureus
CP075574.1	1740839	1741149	P17	+	1280	Staphylococcus aureus
CP075576.1	1740828	1741138	P17	+	1280	Staphylococcus aureus
CP075578.1	1740839	1741149	P17	+	1280	Staphylococcus aureus
CP075580.1	1737747	1738057	P17	+	1280	Staphylococcus aureus
CP075581.1	1768215	1768525	P17	+	1280	Staphylococcus aureus
CP075582.1	1737747	1738057	P17	+	1280	Staphylococcus aureus
CP083728.1	257606	257916	P17	-	1280	Staphylococcus aureus
AP024203.1	2589883	2590193	P17	+	1280	Staphylococcus aureus
CP083744.1	1834736	1835046	P17	+	1280	Staphylococcus aureus
CP083671.1	1796783	1797093	P17	+	1280	Staphylococcus aureus
CP007454.1	2116301	2116611	P17	-	1280	Staphylococcus aureus
CP077931.1	11821	12131	P17	-	1280	Staphylococcus aureus
CP077928.1	469754	470064	P17	-	1280	Staphylococcus aureus
CP077926.1	1533079	1533389	P17	-	1280	Staphylococcus aureus
CP077924.1	911131	911441	P17	-	1280	Staphylococcus aureus
CP077923.1	858475	858785	P17	-	1280	Staphylococcus aureus
CP077921.1	158682	158992	P17	-	1280	Staphylococcus aureus
CP077920.1	2181900	2182210	P17	-	1280	Staphylococcus aureus
CP077919.1	81223	81533	P17	-	1280	Staphylococcus aureus
CP077915.1	80842	81152	P17	-	1280	Staphylococcus aureus
CP077897.1	2165381	2165691	P17	-	1280	Staphylococcus aureus
CP077894.1	1513383	1513693	P17	-	1280	Staphylococcus aureus
CP077893.1	852337	852647	P17	-	1280	Staphylococcus aureus
CP077880.1	753827	754137	P17	-	1280	Staphylococcus aureus
CP077872.1	342945	343255	P17	-	1280	Staphylococcus aureus
CP077868.1	1131618	1131928	P17	-	1280	Staphylococcus aureus
CP077867.1	2617245	2617555	P17	-	1280	Staphylococcus aureus
CP077863.1	2460759	2461069	P17	-	1280	Staphylococcus aureus
CP077859.1	124610	124920	P17	-	1280	Staphylococcus aureus
CP077858.1	141954	142264	P17	-	1280	Staphylococcus aureus
CP077857.1	141490	141800	P17	-	1280	Staphylococcus aureus
CP077856.1	129442	129752	P17	-	1280	Staphylococcus aureus
CP077855.1	653972	654282	P17	-	1280	Staphylococcus aureus
CP077853.1	142467	142777	P17	-	1280	Staphylococcus aureus
AP025177.1	1772188	1772498	P17	+	1280	Staphylococcus aureus
AP025176.1	1815974	1816284	P17	+	1280	Staphylococcus aureus
CP077939.1	1265814	1266124	P17	+	1280	Staphylococcus aureus
CP077932.1	1259411	1259721	P17	+	1280	Staphylococcus aureus
CP077925.1	1893765	1894075	P17	+	1280	Staphylococcus aureus
CP077922.1	1160458	1160768	P17	+	1280	Staphylococcus aureus
CP077917.1	211010	211320	P17	+	1280	Staphylococcus aureus
CP077916.1	65110	65420	P17	+	1280	Staphylococcus aureus
CP077913.1	2731284	2731594	P17	+	1280	Staphylococcus aureus
CP077911.1	1857533	1857843	P17	+	1280	Staphylococcus aureus
CP077936.1	1827877	1828187	P17	+	1280	Staphylococcus aureus
CP077908.1	914610	914920	P17	+	1280	Staphylococcus aureus
CP077906.1	1220207	1220517	P17	+	1280	Staphylococcus aureus
CP077899.1	1895673	1895983	P17	+	1280	Staphylococcus aureus
CP077898.1	1741515	1741825	P17	+	1280	Staphylococcus aureus
CP077889.1	2140792	2141102	P17	+	1280	Staphylococcus aureus
CP077888.1	2717880	2718190	P17	+	1280	Staphylococcus aureus
CP077885.1	1525913	1526223	P17	+	1280	Staphylococcus aureus
CP077877.1	2665999	2666309	P17	+	1280	Staphylococcus aureus
CP077933.1	1486864	1487174	P17	+	1280	Staphylococcus aureus
CP077870.1	1832367	1832677	P17	+	1280	Staphylococcus aureus
CP077869.1	1584006	1584316	P17	+	1280	Staphylococcus aureus
CP077865.1	425703	426013	P17	+	1280	Staphylococcus aureus
CP077861.1	408483	408793	P17	+	1280	Staphylococcus aureus
CP077860.1	713170	713480	P17	+	1280	Staphylococcus aureus
CP077854.1	2612913	2613223	P17	+	1280	Staphylococcus aureus
CP077852.1	2629327	2629637	P17	+	1280	Staphylococcus aureus
CP084878.1	883246	883556	P17	-	1280	Staphylococcus aureus
CP021178.1	1722458	1722768	P17	+	523796	Staphylococcus aureus subsp. aureus ST398
CP084892.1	1869842	1870152	P17	+	1280	Staphylococcus aureus
CP084107.1	1796845	1797155	P17	+	1280	Staphylococcus aureus
CP007447.1	1844707	1845017	P17	+	1280	Staphylococcus aureus
CP007690.1	1852034	1852344	P17	+	1280	Staphylococcus aureus
CP007659.1	1827159	1827469	P17	+	1280	Staphylococcus aureus
CP065871.1	1855786	1856096	P17	+	1280	Staphylococcus aureus
CP065870.1	1857534	1857844	P17	+	1280	Staphylococcus aureus
CP065869.1	1871067	1871377	P17	+	1280	Staphylococcus aureus
CP065868.1	1865986	1866296	P17	+	1280	Staphylococcus aureus
CP087593.1	1816639	1816949	P17	+	1280	Staphylococcus aureus
CP089162.1	445186	445496	P17	-	1280	Staphylococcus aureus
CP089165.1	1519164	1519474	P17	-	1280	Staphylococcus aureus
CP089159.1	371381	371691	P17	-	1280	Staphylococcus aureus
CP089154.1	452814	453124	P17	-	1280	Staphylococcus aureus
CP089161.1	2513487	2513797	P17	+	1280	Staphylococcus aureus
CP089157.1	98480	98790	P17	+	1280	Staphylococcus aureus
CP089156.1	315011	315321	P17	+	1280	Staphylococcus aureus
CP089586.1	282733	283043	P17	-	1280	Staphylococcus aureus
CP006630.1	1811353	1811663	P17	+	1368166	Staphylococcus aureus subsp. aureus SA268
CP086121.1	1364908	1365218	P17	-	1280	Staphylococcus aureus
CP076358.1	304950	305260	P17	-	1280	Staphylococcus aureus
CP076359.1	247161	247471	P17	-	1280	Staphylococcus aureus
CP076360.1	305078	305388	P17	-	1280	Staphylococcus aureus
CP076567.1	235203	235513	P17	-	1280	Staphylococcus aureus
CP090001.1	1759871	1760181	P17	+	1280	Staphylococcus aureus
CP076568.1	1709677	1709987	P17	+	1280	Staphylococcus aureus
CP076719.1	1835046	1835356	P17	+	1280	Staphylococcus aureus
CP077199.1	1756495	1756805	P17	+	1280	Staphylococcus aureus
CP076565.1	1218253	1218563	P17	+	1280	Staphylococcus aureus
CP076564.1	1908843	1909153	P17	+	1280	Staphylococcus aureus
CP068682.1	1414467	1414777	P17	-	1280	Staphylococcus aureus
CP090876.1	533043	533353	P17	-	1280	Staphylococcus aureus
CP090871.1	1878598	1878908	P17	-	1280	Staphylococcus aureus
CP090877.1	2385986	2386296	P17	-	1280	Staphylococcus aureus
CP090875.1	143555	143865	P17	-	1280	Staphylococcus aureus
CP090874.1	2443304	2443614	P17	-	1280	Staphylococcus aureus
CP090880.1	2568892	2569202	P17	-	1280	Staphylococcus aureus
CP090879.1	2148638	2148948	P17	-	1280	Staphylococcus aureus
CP090873.1	1815795	1816105	P17	-	1280	Staphylococcus aureus
CP090872.1	185840	186150	P17	-	1280	Staphylococcus aureus
CP090878.1	2593205	2593515	P17	+	1280	Staphylococcus aureus
CP090870.1	226627	226937	P17	+	1280	Staphylococcus aureus
CP086215.1	246956	247266	P17	-	1280	Staphylococcus aureus
CP091412.1	738670	738980	P17	-	1280	Staphylococcus aureus
CP007499.1	1929717	1930027	P17	+	1280	Staphylococcus aureus
CP009361.1	1806356	1806666	P17	+	1280	Staphylococcus aureus
CP062318.1	240848	241158	P17	-	1280	Staphylococcus aureus
CP062314.1	257640	257950	P17	-	1280	Staphylococcus aureus
CP062312.1	253931	254241	P17	-	1280	Staphylococcus aureus
CP091876.1	1038364	1038674	P17	-	1280	Staphylococcus aureus
CP092055.1	1724263	1724573	P17	+	1280	Staphylococcus aureus
CP092052.1	1782999	1783309	P17	+	1280	Staphylococcus aureus
CP080222.1	1895822	1896132	P17	+	1280	Staphylococcus aureus
CP080249.1	1896271	1896581	P17	+	1280	Staphylococcus aureus
CP080251.1	1793397	1793707	P17	+	1280	Staphylococcus aureus
CP091875.1	1890296	1890606	P17	+	1280	Staphylococcus aureus
CP060141.1	1892295	1892605	P17	-	1280	Staphylococcus aureus
CP062421.1	243771	244081	P17	-	1280	Staphylococcus aureus
CP062420.1	247109	247419	P17	-	1280	Staphylococcus aureus
CP062419.1	260285	260595	P17	-	1280	Staphylococcus aureus
CP062418.1	247163	247473	P17	-	1280	Staphylococcus aureus
CP062417.1	247083	247393	P17	-	1280	Staphylococcus aureus
CP062416.1	259485	259795	P17	-	1280	Staphylococcus aureus
CP062415.1	303790	304100	P17	-	1280	Staphylococcus aureus
CP062414.1	259485	259795	P17	-	1280	Staphylococcus aureus
CP062413.1	290229	290539	P17	-	1280	Staphylococcus aureus
CP062412.1	260177	260487	P17	-	1280	Staphylococcus aureus
CP062411.1	246992	247302	P17	-	1280	Staphylococcus aureus
CP062410.1	248752	249062	P17	-	1280	Staphylococcus aureus
CP062409.1	247001	247311	P17	-	1280	Staphylococcus aureus
CP062408.1	258386	258696	P17	-	1280	Staphylococcus aureus
CP062407.1	2537274	2537584	P17	-	1280	Staphylococcus aureus
CP062406.1	250062	250372	P17	-	1280	Staphylococcus aureus
CP062403.1	245153	245463	P17	-	1280	Staphylococcus aureus
CP062401.1	290142	290452	P17	-	1280	Staphylococcus aureus
CP062400.1	247107	247417	P17	-	1280	Staphylococcus aureus
CP062395.1	239448	239758	P17	-	1280	Staphylococcus aureus
CP062393.1	258041	258351	P17	-	1280	Staphylococcus aureus
CP062390.1	242616	242926	P17	-	1280	Staphylococcus aureus
CP062388.1	248545	248855	P17	-	1280	Staphylococcus aureus
CP062386.1	260058	260368	P17	-	1280	Staphylococcus aureus
CP062384.1	232125	232435	P17	-	1280	Staphylococcus aureus
CP062382.1	262499	262809	P17	-	1280	Staphylococcus aureus
CP062380.1	307382	307692	P17	-	1280	Staphylococcus aureus
CP062376.1	253110	253420	P17	-	1280	Staphylococcus aureus
CP062370.1	247708	248018	P17	-	1280	Staphylococcus aureus
CP062368.1	247708	248018	P17	-	1280	Staphylococcus aureus
CP062366.1	300413	300723	P17	-	1280	Staphylococcus aureus
CP062362.1	252336	252646	P17	-	1280	Staphylococcus aureus
CP062358.1	247708	248018	P17	-	1280	Staphylococcus aureus
CP062356.1	246992	247302	P17	-	1280	Staphylococcus aureus
CP062354.1	245097	245407	P17	-	1280	Staphylococcus aureus
CP063745.1	247112	247422	P17	-	1280	Staphylococcus aureus
CP062352.1	246992	247302	P17	-	1280	Staphylococcus aureus
CP062350.1	249188	249498	P17	-	1280	Staphylococcus aureus
CP062346.1	252920	253230	P17	-	1280	Staphylococcus aureus
CP062344.1	254090	254400	P17	-	1280	Staphylococcus aureus
CP062342.1	243590	243900	P17	-	1280	Staphylococcus aureus
CP062340.1	243710	244020	P17	-	1280	Staphylococcus aureus
CP062338.1	241093	241403	P17	-	1280	Staphylococcus aureus
CP062334.1	285538	285848	P17	-	1280	Staphylococcus aureus
CP062331.1	257566	257876	P17	-	1280	Staphylococcus aureus
CP062329.1	260240	260550	P17	-	1280	Staphylococcus aureus
CP062326.1	232072	232382	P17	-	1280	Staphylococcus aureus
CP062324.1	301279	301589	P17	-	1280	Staphylococcus aureus
CP062322.1	243320	243630	P17	-	1280	Staphylococcus aureus
CP062405.1	1530584	1530894	P17	+	1280	Staphylococcus aureus
CP062404.1	1489665	1489975	P17	+	1280	Staphylococcus aureus
CP062402.1	1736255	1736565	P17	+	1280	Staphylococcus aureus
CP062399.1	1830233	1830543	P17	+	1280	Staphylococcus aureus
CP062398.1	1752322	1752632	P17	+	1280	Staphylococcus aureus
CP062378.1	1484956	1485266	P17	+	1280	Staphylococcus aureus
CP062372.1	1737567	1737877	P17	+	1280	Staphylococcus aureus
CP062364.1	1749212	1749522	P17	+	1280	Staphylococcus aureus
CP062360.1	1762826	1763136	P17	+	1280	Staphylococcus aureus
CP062348.1	1480648	1480958	P17	+	1280	Staphylococcus aureus
CP062336.1	1440831	1441141	P17	+	1280	Staphylococcus aureus
CP062320.1	1458467	1458777	P17	+	1280	Staphylococcus aureus
CP092447.1	1731223	1731533	P17	+	1280	Staphylococcus aureus
CP062455.1	1753287	1753597	P17	-	1280	Staphylococcus aureus
CP062452.1	245123	245433	P17	-	1280	Staphylococcus aureus
CP062448.1	251222	251532	P17	-	1280	Staphylococcus aureus
CP062443.1	258510	258820	P17	-	1280	Staphylococcus aureus
CP062439.1	257639	257949	P17	-	1280	Staphylococcus aureus
CP062433.1	301112	301422	P17	-	1280	Staphylococcus aureus
CP062428.1	220432	220742	P17	-	1280	Staphylococcus aureus
CP062425.1	1330528	1330838	P17	-	1280	Staphylococcus aureus
CP062423.1	248750	249060	P17	-	1280	Staphylococcus aureus
CP062458.1	2508568	2508878	P17	-	1280	Staphylococcus aureus
CP092825.1	1809994	1810304	P17	+	1280	Staphylococcus aureus
CP088158.1	1775742	1776052	P17	+	1280	Staphylococcus aureus
CP088157.1	1832137	1832447	P17	+	1280	Staphylococcus aureus
CP062446.1	2574995	2575305	P17	+	1280	Staphylococcus aureus
CP062441.1	1486649	1486959	P17	+	1280	Staphylococcus aureus
CP062437.1	2533888	2534198	P17	+	1280	Staphylococcus aureus
CP062431.1	2491870	2492180	P17	+	1280	Staphylococcus aureus
CP062463.1	673945	674255	P17	+	1280	Staphylococcus aureus
CP093527.1	894503	894813	P17	-	1280	Staphylococcus aureus
CP094443.1	248639	248949	P17	-	1280	Staphylococcus aureus
CP093933.1	1828925	1829235	P17	+	1280	Staphylococcus aureus
CP093935.1	1832696	1833006	P17	+	1280	Staphylococcus aureus
CP093930.1	1829426	1829736	P17	+	1280	Staphylococcus aureus
AP025683.1	1816283	1816593	P17	+	1280	Staphylococcus aureus
CP092538.1	1763895	1764205	P17	+	1280	Staphylococcus aureus
CP092540.1	1764302	1764612	P17	+	1280	Staphylococcus aureus
CP092542.1	1737564	1737874	P17	+	1280	Staphylococcus aureus
CP092581.1	1738099	1738409	P17	+	1280	Staphylococcus aureus
CP092544.1	1764291	1764601	P17	+	1280	Staphylococcus aureus
CP092547.1	1764225	1764535	P17	+	1280	Staphylococcus aureus
CP092550.1	1764274	1764584	P17	+	1280	Staphylococcus aureus
CP092552.1	1761023	1761333	P17	+	1280	Staphylococcus aureus
CP092554.1	1763892	1764202	P17	+	1280	Staphylococcus aureus
CP092556.1	1764912	1765222	P17	+	1280	Staphylococcus aureus
CP092558.1	1760388	1760698	P17	+	1280	Staphylococcus aureus
CP092561.1	1763385	1763695	P17	+	1280	Staphylococcus aureus
CP092563.1	1764277	1764587	P17	+	1280	Staphylococcus aureus
CP092565.1	1763896	1764206	P17	+	1280	Staphylococcus aureus
CP092567.1	1805779	1806089	P17	+	1280	Staphylococcus aureus
CP064772.1	2555659	2555969	P17	-	1280	Staphylococcus aureus
CP064389.1	1016879	1017189	P17	-	1280	Staphylococcus aureus
CP064365.1	2018758	2019068	P17	-	1280	Staphylococcus aureus
CP051191.2	249924	250234	P17	-	1280	Staphylococcus aureus
CP051483.2	252136	252446	P17	-	1280	Staphylococcus aureus
CP051482.2	252603	252913	P17	-	1280	Staphylococcus aureus
CP051165.2	110623	110933	P17	-	1280	Staphylococcus aureus
CP051479.2	249923	250233	P17	-	1280	Staphylococcus aureus
AP025693.1	1856691	1857001	P17	+	1280	Staphylococcus aureus
CP078521.1	1759343	1759653	P17	+	1280	Staphylococcus aureus
CP051484.2	1139043	1139353	P17	+	1280	Staphylococcus aureus
CP094853.1	1826692	1827002	P17	+	1280	Staphylococcus aureus
CP094855.1	1871394	1871704	P17	+	1280	Staphylococcus aureus
CP094857.1	1759164	1759474	P17	+	1280	Staphylococcus aureus
CP092475.1	1018327	1018637	P17	-	1280	Staphylococcus aureus
CP096250.1	1682787	1683097	P17	+	1280	Staphylococcus aureus
CP096248.1	1816896	1817206	P17	+	1280	Staphylococcus aureus
CP096249.1	1589348	1589658	P17	+	1280	Staphylococcus aureus
CP059180.1	1717224	1717534	P17	+	1280	Staphylococcus aureus
CP091523.1	252964	253274	P17	-	1280	Staphylococcus aureus
CP098727.1	246135	246445	P17	-	1280	Staphylococcus aureus
CP098257.1	2514733	2515043	P17	-	1280	Staphylococcus aureus
CP098253.1	2512818	2513128	P17	-	1280	Staphylococcus aureus
CP098255.1	2512809	2513119	P17	-	1280	Staphylococcus aureus
CP098686.1	1754607	1754917	P17	+	1280	Staphylococcus aureus
CP098687.1	1754658	1754968	P17	+	1280	Staphylococcus aureus
CP098680.1	1754672	1754982	P17	+	1280	Staphylococcus aureus
CP098679.1	1754657	1754967	P17	+	1280	Staphylococcus aureus
CP098678.1	1754615	1754925	P17	+	1280	Staphylococcus aureus
CP098672.1	1754619	1754929	P17	+	1280	Staphylococcus aureus
CP098677.1	1754673	1754983	P17	+	1280	Staphylococcus aureus
CP098683.1	1754643	1754953	P17	+	1280	Staphylococcus aureus
CP098684.1	1754686	1754996	P17	+	1280	Staphylococcus aureus
CP098685.1	1754640	1754950	P17	+	1280	Staphylococcus aureus
CP098676.1	1754627	1754937	P17	+	1280	Staphylococcus aureus
CP098671.1	1754622	1754932	P17	+	1280	Staphylococcus aureus
CP098682.1	1754653	1754963	P17	+	1280	Staphylococcus aureus
CP098668.1	1754601	1754911	P17	+	1280	Staphylococcus aureus
CP098670.1	1754616	1754926	P17	+	1280	Staphylococcus aureus
CP098681.1	1754619	1754929	P17	+	1280	Staphylococcus aureus
CP098673.1	1754615	1754925	P17	+	1280	Staphylococcus aureus
CP098667.1	1754592	1754902	P17	+	1280	Staphylococcus aureus
CP098669.1	1754601	1754911	P17	+	1280	Staphylococcus aureus
CP098675.1	1754622	1754932	P17	+	1280	Staphylococcus aureus
AP024742.1	1857710	1858020	P17	+	1280	Staphylococcus aureus
AP024738.1	1856485	1856795	P17	+	1280	Staphylococcus aureus
AP024736.1	1849810	1850120	P17	+	1280	Staphylococcus aureus
AP024734.1	1863841	1864151	P17	+	1280	Staphylococcus aureus
AP024732.1	1807179	1807489	P17	+	1280	Staphylococcus aureus
AP024730.1	1851166	1851476	P17	+	1280	Staphylococcus aureus
AP024728.1	1810220	1810530	P17	+	1280	Staphylococcus aureus
AP024726.1	1838627	1838937	P17	+	1280	Staphylococcus aureus
AP024723.1	1853341	1853651	P17	+	1280	Staphylococcus aureus
CP094663.1	1266691	1267001	P17	+	1280	Staphylococcus aureus
CP097571.1	1801688	1801998	P17	+	1280	Staphylococcus aureus
CP099495.1	231157	231467	P17	-	1280	Staphylococcus aureus
CP099502.1	227044	227354	P17	-	1280	Staphylococcus aureus
CP099504.1	2598470	2598780	P17	-	1280	Staphylococcus aureus
CP099508.1	231159	231469	P17	-	1280	Staphylococcus aureus
CP009681.1	659044	659354	P17	-	1280	Staphylococcus aureus
CP099497.1	1423215	1423525	P17	+	1280	Staphylococcus aureus
CP099499.1	1417084	1417394	P17	+	1280	Staphylococcus aureus
CP099506.1	1421346	1421656	P17	+	1280	Staphylococcus aureus
CP009554.1	1863669	1863979	P17	+	1280	Staphylococcus aureus
LN626917.1	1831508	1831818	P17	+	1280	Staphylococcus aureus
CP099576.1	1857103	1857413	P17	+	1280	Staphylococcus aureus
CP100428.1	120762	121072	P17	-	1280	Staphylococcus aureus
CP091525.1	247125	247435	P17	-	1280	Staphylococcus aureus
CP101123.1	1224175	1224485	P17	+	1280	Staphylococcus aureus
CP101124.1	1717287	1717597	P17	+	561307	Staphylococcus aureus subsp. aureus RN4220
CP075563.1	1469625	1469935	P17	-	1280	Staphylococcus aureus
CP075562.1	1312804	1313114	P17	+	1280	Staphylococcus aureus
CP002114.3	1814801	1815111	P17	+	869816	Staphylococcus aureus subsp. aureus JKD6159
CP102976.1	145197	145507	P17	-	1280	Staphylococcus aureus
CP102576.1	393023	393333	P17	-	1280	Staphylococcus aureus
CP102574.1	1472724	1473034	P17	-	1280	Staphylococcus aureus
CP102972.1	1736947	1737257	P17	+	1280	Staphylococcus aureus
CP102975.1	1789872	1790182	P17	+	1280	Staphylococcus aureus
CP102977.1	1724341	1724651	P17	+	1280	Staphylococcus aureus
CP102974.1	1760673	1760983	P17	+	1280	Staphylococcus aureus
CP102971.1	1762863	1763173	P17	+	1280	Staphylococcus aureus
CP102970.1	1781768	1782078	P17	+	1280	Staphylococcus aureus
CP102968.1	1731813	1732123	P17	+	1280	Staphylococcus aureus
CP102967.1	1777085	1777395	P17	+	1280	Staphylococcus aureus
CP102963.1	1814540	1814850	P17	+	1280	Staphylococcus aureus
CP102966.1	1778865	1779175	P17	+	1280	Staphylococcus aureus
CP102961.1	1838740	1839050	P17	+	1280	Staphylococcus aureus
CP102962.1	1847409	1847719	P17	+	1280	Staphylococcus aureus
CP102960.1	1752943	1753253	P17	+	1280	Staphylococcus aureus
CP102959.1	1763321	1763631	P17	+	1280	Staphylococcus aureus
CP102958.1	1714098	1714408	P17	+	1280	Staphylococcus aureus
CP102957.1	1732754	1733064	P17	+	1280	Staphylococcus aureus
CP102956.1	1757740	1758050	P17	+	1280	Staphylococcus aureus
CP102954.1	1742523	1742833	P17	+	1280	Staphylococcus aureus
CP102953.1	1743303	1743613	P17	+	1280	Staphylococcus aureus
CP102955.1	1785942	1786252	P17	+	1280	Staphylococcus aureus
CP102952.1	1752141	1752451	P17	+	1280	Staphylococcus aureus
CP102945.1	1771220	1771530	P17	+	1280	Staphylococcus aureus
CP102575.1	263869	264179	P17	+	1280	Staphylococcus aureus
CP102560.1	1616462	1616772	P17	+	1280	Staphylococcus aureus
CP091066.1	1739115	1739425	P17	+	1280	Staphylococcus aureus
CP041634.1	2085404	2085714	P17	+	1280	Staphylococcus aureus
CP103850.1	1795991	1796301	P17	+	1280	Staphylococcus aureus
CP104020.1	257639	257949	P17	-	1280	Staphylococcus aureus
CP010952.1	1788218	1788528	P17	+	1280	Staphylococcus aureus
CP010944.1	1724790	1725100	P17	+	1280	Staphylococcus aureus
CP010943.1	1727206	1727516	P17	+	1280	Staphylococcus aureus
CP010941.1	1823258	1823568	P17	+	1280	Staphylococcus aureus
CP010940.1	1670020	1670330	P17	+	1280	Staphylococcus aureus
CP010526.1	1893200	1893510	P17	+	1343064	Staphylococcus aureus subsp. aureus ST772-MRSA-V
CP010300.1	1851444	1851754	P17	+	1280	Staphylococcus aureus
CP010299.1	1851444	1851754	P17	+	1280	Staphylococcus aureus
CP010298.1	1851443	1851753	P17	+	1280	Staphylococcus aureus
CP010297.1	1851444	1851754	P17	+	1280	Staphylococcus aureus
CP010296.1	1851444	1851754	P17	+	1280	Staphylococcus aureus
CP010295.1	1851444	1851754	P17	+	1280	Staphylococcus aureus
CP072116.1	246018	246328	P17	-	1280	Staphylococcus aureus
CP103860.1	1190954	1191264	P17	-	1280	Staphylococcus aureus
CP094772.1	1114614	1114924	P17	-	1280	Staphylococcus aureus
CP094768.1	1022106	1022416	P17	-	1280	Staphylococcus aureus
CP094801.1	1848468	1848778	P17	+	1280	Staphylococcus aureus
CP094800.1	1795668	1795978	P17	+	1280	Staphylococcus aureus
CP094799.1	1795665	1795975	P17	+	1280	Staphylococcus aureus
CP094797.1	1818344	1818654	P17	+	1280	Staphylococcus aureus
CP094795.1	1793211	1793521	P17	+	1280	Staphylococcus aureus
CP094793.1	1832267	1832577	P17	+	1280	Staphylococcus aureus
CP094791.1	1948414	1948724	P17	+	1280	Staphylococcus aureus
CP094789.1	1948414	1948724	P17	+	1280	Staphylococcus aureus
CP094787.1	1801184	1801494	P17	+	1280	Staphylococcus aureus
CP094785.1	1948414	1948724	P17	+	1280	Staphylococcus aureus
CP094783.1	1802001	1802311	P17	+	1280	Staphylococcus aureus
CP094782.1	1756724	1757034	P17	+	1280	Staphylococcus aureus
CP094780.1	1832266	1832576	P17	+	1280	Staphylococcus aureus
CP094778.1	1892615	1892925	P17	+	1280	Staphylococcus aureus
CP094775.1	1763358	1763668	P17	+	1280	Staphylococcus aureus
CP094773.1	1810241	1810551	P17	+	1280	Staphylococcus aureus
CP094770.1	1779932	1780242	P17	+	1280	Staphylococcus aureus
CP094765.1	1933415	1933725	P17	+	1280	Staphylococcus aureus
CP094763.1	1856058	1856368	P17	+	1280	Staphylococcus aureus
CP094760.1	1770094	1770404	P17	+	1280	Staphylococcus aureus
CP094758.1	1801984	1802294	P17	+	1280	Staphylococcus aureus
CP094755.1	1798843	1799153	P17	+	1280	Staphylococcus aureus
CP094752.1	1798840	1799150	P17	+	1280	Staphylococcus aureus
CP094750.1	1833401	1833711	P17	+	1280	Staphylococcus aureus
CP094747.1	1881060	1881370	P17	+	1280	Staphylococcus aureus
CP094745.1	1867499	1867809	P17	+	1280	Staphylococcus aureus
CP094743.1	1833264	1833574	P17	+	1280	Staphylococcus aureus
CP104559.1	1792364	1792674	P17	+	1280	Staphylococcus aureus
CP095116.1	1111553	1111863	P17	-	1280	Staphylococcus aureus
CP095119.1	1833131	1833441	P17	+	1280	Staphylococcus aureus
CP095112.1	1873244	1873554	P17	+	1280	Staphylococcus aureus
CP095109.1	2002355	2002665	P17	+	1280	Staphylococcus aureus
CP032821.1	2267835	2268145	P17	-	1280	Staphylococcus aureus
AP014653.1	1755577	1755887	P17	+	1280	Staphylococcus aureus
AP014652.1	1755577	1755887	P17	+	1280	Staphylococcus aureus
LN831036.1	1799725	1800035	P17	+	1280	Staphylococcus aureus
CP107527.1	726081	726391	P17	+	1280	Staphylococcus aureus
OX344719.1	258160	258470	P17	-	1280	Staphylococcus aureus
CP007674.1	1817627	1817937	P17	+	1280	Staphylococcus aureus
CP007670.1	1833057	1833367	P17	+	1280	Staphylococcus aureus
CP011528.1	1724886	1725196	P17	+	1280	Staphylococcus aureus
CP011526.1	1773915	1774225	P17	+	1280	Staphylococcus aureus
CP011147.1	1762657	1762967	P17	+	1280	Staphylococcus aureus
CP104478.1	1773915	1774225	P17	+	1280	Staphylococcus aureus
CP104477.1	1773918	1774228	P17	+	1280	Staphylococcus aureus
CP104476.1	1773915	1774225	P17	+	1280	Staphylococcus aureus
CP104475.1	1773918	1774228	P17	+	1280	Staphylococcus aureus
LT009690.1	1819248	1819558	P17	+	1280	Staphylococcus aureus
AP017320.1	1858590	1858900	P17	+	1280	Staphylococcus aureus
CP012018.1	1937849	1938159	P17	+	1280	Staphylococcus aureus
CP012015.1	1938569	1938879	P17	+	1280	Staphylococcus aureus
CP012013.1	1946663	1946973	P17	+	1280	Staphylococcus aureus
CP012012.1	1932618	1932928	P17	+	1280	Staphylococcus aureus
CP012011.1	1988684	1988994	P17	+	1280	Staphylococcus aureus
CP013621.1	1890777	1891087	P17	+	1280	Staphylococcus aureus
CP013619.1	1812735	1813045	P17	+	1280	Staphylococcus aureus
CP013616.1	1821171	1821481	P17	+	1280	Staphylococcus aureus
CP009828.1	1871572	1871882	P17	+	1280	Staphylococcus aureus
CP013137.1	1290259	1290569	P17	+	1280	Staphylococcus aureus
CP007676.1	1822371	1822681	P17	+	1280	Staphylococcus aureus
CP007672.1	1820755	1821065	P17	+	1280	Staphylococcus aureus
CP007657.1	1834445	1834755	P17	+	1280	Staphylococcus aureus
CP012756.1	301006	301316	P17	+	1280	Staphylococcus aureus
AP014942.1	1769883	1770193	P17	+	1280	Staphylococcus aureus
CP010402.1	1795168	1795478	P17	+	1280	Staphylococcus aureus
CP010890.1	1780718	1781028	P17	+	1280	Staphylococcus aureus
CP012593.1	1778863	1779173	P17	+	1280	Staphylococcus aureus
CP015645.1	352117	352427	P17	-	1280	Staphylococcus aureus
CP012409.1	2578507	2578817	P17	-	1381115	Staphylococcus aureus subsp. aureus Tager 104
LT598688.1	1811488	1811798	P17	+	1280	Staphylococcus aureus
CP015646.1	1887778	1888088	P17	+	1280	Staphylococcus aureus
CP013959.1	1917768	1918078	P17	+	1280	Staphylococcus aureus
CP013957.1	1875487	1875797	P17	+	1280	Staphylococcus aureus
CP013955.1	1927000	1927310	P17	+	1280	Staphylococcus aureus
CP013953.1	1922380	1922690	P17	+	1280	Staphylococcus aureus
CP011685.1	1835754	1836064	P17	+	1280	Staphylococcus aureus
CP015173.1	2474152	2474462	P17	+	1280	Staphylococcus aureus
CP012970.1	1773111	1773421	P17	+	1280	Staphylococcus aureus
CP012972.1	1772605	1772915	P17	+	1280	Staphylococcus aureus
CP012974.1	1729474	1729784	P17	+	1280	Staphylococcus aureus
CP012976.1	1729487	1729797	P17	+	1280	Staphylococcus aureus
CP012978.1	1723839	1724149	P17	+	1280	Staphylococcus aureus
CP012979.1	1724396	1724706	P17	+	1280	Staphylococcus aureus
CP014791.1	1713377	1713687	P17	+	1280	Staphylococcus aureus
CP010998.1	977855	978165	P17	+	1280	Staphylococcus aureus
CP013231.1	881241	881551	P17	+	1280	Staphylococcus aureus
LN854556.1	1774293	1774603	P17	+	1280	Staphylococcus aureus
AP017377.1	997435	997745	P17	-	1280	Staphylococcus aureus
CP013182.1	1764858	1765168	P17	+	1280	Staphylococcus aureus
CP013132.1	1763713	1764023	P17	+	1280	Staphylococcus aureus
LT615218.1	1767313	1767623	P17	+	1280	Staphylococcus aureus
CP012692.1	1928834	1929144	P17	+	1280	Staphylococcus aureus
CP019563.1	284705	285015	P17	-	1280	Staphylococcus aureus
CP020020.1	1767854	1768164	P17	+	1280	Staphylococcus aureus
CP020019.1	1845545	1845855	P17	+	1280	Staphylococcus aureus
CP014444.1	1898910	1899220	P17	+	1280	Staphylococcus aureus
CP014441.1	1894390	1894700	P17	+	1280	Staphylococcus aureus
CP014438.1	1894390	1894700	P17	+	1280	Staphylococcus aureus
CP014435.1	1898672	1898982	P17	+	1280	Staphylococcus aureus
CP014432.1	1894391	1894701	P17	+	1280	Staphylococcus aureus
CP014429.1	1898910	1899220	P17	+	1280	Staphylococcus aureus
CP014426.1	1898910	1899220	P17	+	1280	Staphylococcus aureus
CP014423.1	1898910	1899220	P17	+	1280	Staphylococcus aureus
CP014420.1	1898910	1899220	P17	+	1280	Staphylococcus aureus
CP014415.1	1898910	1899220	P17	+	1280	Staphylococcus aureus
CP014412.1	1898910	1899220	P17	+	1280	Staphylococcus aureus
CP014409.1	1898672	1898982	P17	+	1280	Staphylococcus aureus
CP014407.1	1855325	1855635	P17	+	1280	Staphylococcus aureus
CP014402.1	1898751	1899061	P17	+	1280	Staphylococcus aureus
CP014397.1	1898751	1899061	P17	+	1280	Staphylococcus aureus
CP014392.1	1898751	1899061	P17	+	1280	Staphylococcus aureus
CP014387.1	1898751	1899061	P17	+	1280	Staphylococcus aureus
CP014384.1	1898676	1898986	P17	+	1280	Staphylococcus aureus
CP014381.1	1898672	1898982	P17	+	1280	Staphylococcus aureus
CP014371.1	1898751	1899061	P17	+	1280	Staphylococcus aureus
CP014368.1	1898660	1898970	P17	+	1280	Staphylococcus aureus
CP014365.1	1840747	1841057	P17	+	1280	Staphylococcus aureus
CP014362.1	1840747	1841057	P17	+	1280	Staphylococcus aureus
CP014376.1	1898751	1899061	P17	+	1280	Staphylococcus aureus
CP018768.1	1834939	1835249	P17	+	1280	Staphylococcus aureus
CP018766.1	1899438	1899748	P17	+	1280	Staphylococcus aureus
CP019117.1	1801246	1801556	P17	+	1280	Staphylococcus aureus
CP009423.1	1840567	1840877	P17	+	1280	Staphylococcus aureus
LT699704.1	1839164	1839474	P17	+	1280	Staphylococcus aureus
LT671859.1	1770886	1771196	P17	+	1280	Staphylococcus aureus
CP018205.1	1753482	1753792	P17	+	1280	Staphylococcus aureus
CP013218.1	1839661	1839971	P17	+	1280	Staphylococcus aureus
CP015817.1	1139249	1139559	P17	-	1280	Staphylococcus aureus
AP014921.1	1782177	1782487	P17	+	1280	Staphylococcus aureus
CP016398.1	1750074	1750384	P17	+	1280	Staphylococcus aureus
CP017115.1	1799430	1799740	P17	+	1280	Staphylococcus aureus
CP017091.1	1840858	1841168	P17	+	1280	Staphylococcus aureus
CP017090.1	1871963	1872273	P17	+	1280	Staphylococcus aureus
CP021907.1	1806362	1806672	P17	+	1280	Staphylococcus aureus
CP021905.1	1806362	1806672	P17	+	1280	Staphylococcus aureus
AP015012.1	1753068	1753378	P17	+	1280	Staphylococcus aureus
CP019592.1	1793866	1794176	P17	+	1280	Staphylococcus aureus
CP019590.1	1857948	1858258	P17	+	1280	Staphylococcus aureus
CP020619.1	1852975	1853285	P17	+	1280	Staphylococcus aureus
CP019945.1	1871554	1871864	P17	+	1280	Staphylococcus aureus
CP020741.1	1849275	1849585	P17	+	1280	Staphylococcus aureus
CP023560.1	1566737	1567047	P17	+	1280	Staphylococcus aureus
CP023500.1	1491921	1492231	P17	+	1280	Staphylococcus aureus
CP023391.1	1811488	1811798	P17	+	1280	Staphylococcus aureus
CP023390.1	1811488	1811798	P17	+	426430	Staphylococcus aureus subsp. aureus str. Newman
AP017922.1	1778337	1778647	P17	+	1280	Staphylococcus aureus
CP026079.1	1905373	1905683	P17	-	1280	Staphylococcus aureus
CP026073.1	302592	302902	P17	-	1280	Staphylococcus aureus
CP026072.1	2673039	2673349	P17	-	1280	Staphylococcus aureus
CP026071.1	418106	418416	P17	-	1280	Staphylococcus aureus
CP026070.1	2058504	2058814	P17	-	1280	Staphylococcus aureus
CP026069.1	1691096	1691406	P17	-	1280	Staphylococcus aureus
CP018629.1	620173	620483	P17	-	1280	Staphylococcus aureus
CP016856.2	2385560	2385870	P17	-	1280	Staphylococcus aureus
CP012120.2	2392476	2392786	P17	-	1280	Staphylococcus aureus
CP017094.2	219651	219961	P17	-	1280	Staphylococcus aureus
CP016861.2	2392475	2392785	P17	-	1280	Staphylococcus aureus
CP025495.1	2393297	2393607	P17	-	1280	Staphylococcus aureus
CP020714.1	1475508	1475818	P17	-	1280	Staphylococcus aureus
CP020713.1	1085182	1085492	P17	-	1280	Staphylococcus aureus
CP016863.2	1097063	1097373	P17	-	1280	Staphylococcus aureus
CP026076.1	2691481	2691791	P17	+	1280	Staphylococcus aureus
CP026068.1	1217865	1218175	P17	+	1280	Staphylococcus aureus
CP026067.1	2342295	2342605	P17	+	1280	Staphylococcus aureus
CP026066.1	2415573	2415883	P17	+	1280	Staphylococcus aureus
CP026063.1	2629434	2629744	P17	+	1280	Staphylococcus aureus
CP025395.1	1792858	1793168	P17	+	948563	Staphylococcus aureus O46
CP024998.1	1259649	1259959	P17	+	1280	Staphylococcus aureus
CP019574.1	1814461	1814771	P17	+	1280	Staphylococcus aureus
CP022291.1	1736858	1737168	P17	+	1280	Staphylococcus aureus
CP022290.1	1828717	1829027	P17	+	1280	Staphylococcus aureus
CP024649.1	1788073	1788383	P17	+	948561	Staphylococcus aureus O11
AP017891.1	1894845	1895155	P17	+	1280	Staphylococcus aureus
AP018349.1	1896921	1897231	P17	+	1280	Staphylococcus aureus
CP017685.1	1747543	1747853	P17	+	1280	Staphylococcus aureus
CP017684.1	1787737	1788047	P17	+	1280	Staphylococcus aureus
CP017682.1	1783088	1783398	P17	+	1280	Staphylococcus aureus
CP017680.1	1749345	1749655	P17	+	1280	Staphylococcus aureus
CP017679.1	1798164	1798474	P17	+	1280	Staphylococcus aureus
CP017677.1	1729870	1730180	P17	+	1280	Staphylococcus aureus
CP028163.1	1493406	1493716	P17	-	1280	Staphylococcus aureus
CP027101.1	381872	382182	P17	-	1280	Staphylococcus aureus
CP026964.1	1762738	1763048	P17	-	1280	Staphylococcus aureus
CP026961.1	2144618	2144928	P17	-	1280	Staphylococcus aureus
CP026957.1	313833	314143	P17	-	1280	Staphylococcus aureus
CP016858.2	2401343	2401653	P17	-	1280	Staphylococcus aureus
CP016855.2	262961	263271	P17	-	1280	Staphylococcus aureus
CP007539.3	555561	555871	P17	-	1280	Staphylococcus aureus
CP026080.1	286643	286953	P17	-	1280	Staphylococcus aureus
CP026064.1	2473995	2474305	P17	-	1280	Staphylococcus aureus
LT963437.1	1758957	1759267	P17	+	1280	Staphylococcus aureus
CP020544.1	1921225	1921535	P17	+	1280	Staphylococcus aureus
CP020467.1	1832183	1832493	P17	+	1280	Staphylococcus aureus
CP021105.1	1731379	1731689	P17	+	1280	Staphylococcus aureus
CP020553.1	1934417	1934727	P17	+	1280	Staphylococcus aureus
CP028190.1	2713599	2713909	P17	+	1280	Staphylococcus aureus
CP028189.1	772345	772655	P17	+	1280	Staphylococcus aureus
CP028165.1	502473	502783	P17	+	1280	Staphylococcus aureus
CP020354.1	1750056	1750366	P17	+	1280	Staphylococcus aureus
CP027486.1	1770554	1770864	P17	+	1280	Staphylococcus aureus
CP027476.1	1851441	1851751	P17	+	367830	Staphylococcus aureus subsp. aureus USA300
AP018376.1	1721705	1722015	P17	+	1280	Staphylococcus aureus
CP012119.2	960305	960615	P17	+	1280	Staphylococcus aureus
CP026968.1	1670454	1670764	P17	+	1280	Staphylococcus aureus
CP026962.1	1859218	1859528	P17	+	1280	Staphylococcus aureus
CP026960.1	1139816	1140126	P17	+	1280	Staphylococcus aureus
CP026958.1	48062	48372	P17	+	1280	Staphylococcus aureus
CP026953.1	265168	265478	P17	+	1280	Staphylococcus aureus
CP014064.2	976307	976617	P17	+	1280	Staphylococcus aureus
CP020656.1	856995	857305	P17	+	1280	Staphylococcus aureus
CP026077.1	2457254	2457564	P17	+	1280	Staphylococcus aureus
CP026074.1	266328	266638	P17	+	1280	Staphylococcus aureus
LT992477.1	2710525	2710835	P17	-	1280	Staphylococcus aureus
LT992476.1	1224661	1224971	P17	-	1280	Staphylococcus aureus
LT992475.1	585807	586117	P17	-	1280	Staphylococcus aureus
LT992473.1	73302	73612	P17	-	1280	Staphylococcus aureus
LT992470.1	2821330	2821640	P17	-	1280	Staphylococcus aureus
LT992469.1	458103	458413	P17	-	1280	Staphylococcus aureus
LT992466.1	1275307	1275617	P17	-	1280	Staphylococcus aureus
LT992465.1	2738823	2739133	P17	-	1280	Staphylococcus aureus
LT992464.1	802682	802992	P17	-	1280	Staphylococcus aureus
LT992460.1	1963344	1963654	P17	-	1280	Staphylococcus aureus
LT992458.1	1627442	1627752	P17	-	1280	Staphylococcus aureus
LT992456.1	2320973	2321283	P17	-	1280	Staphylococcus aureus
CP030323.1	1462960	1463270	P17	-	1280	Staphylococcus aureus
LS483319.1	1308844	1309154	P17	-	1280	Staphylococcus aureus
CP029671.1	2387640	2387950	P17	-	1280	Staphylococcus aureus
CP029664.1	845881	846191	P17	-	1280	Staphylococcus aureus
CP029663.1	1083549	1083859	P17	-	1280	Staphylococcus aureus
CP021351.1	1293642	1293952	P17	-	1280	Staphylococcus aureus
CP021350.1	462739	463049	P17	-	1280	Staphylococcus aureus
CP021349.1	1076446	1076756	P17	-	1280	Staphylococcus aureus
CP029680.1	633692	634002	P17	-	1280	Staphylococcus aureus
CP029681.1	598975	599285	P17	-	1280	Staphylococcus aureus
CP029655.1	1602622	1602932	P17	-	1280	Staphylococcus aureus
CP029658.1	1183923	1184233	P17	-	1280	Staphylococcus aureus
CP029649.1	2807346	2807656	P17	-	1280	Staphylococcus aureus
CP029667.1	1002530	1002840	P17	-	1280	Staphylococcus aureus
CP029669.1	392802	393112	P17	-	1280	Staphylococcus aureus
CP029652.1	2671096	2671406	P17	-	1280	Staphylococcus aureus
CP029629.1	979973	980283	P17	-	1280	Staphylococcus aureus
CP029082.1	1934730	1935040	P17	-	1280	Staphylococcus aureus
CP022582.1	1930245	1930555	P17	+	1280	Staphylococcus aureus
CP022607.1	1728169	1728479	P17	+	1280	Staphylococcus aureus
CP017807.1	2037545	2037855	P17	+	1280	Staphylococcus aureus
CP017804.1	1803581	1803891	P17	+	1280	Staphylococcus aureus
CP031130.1	1759187	1759497	P17	+	1280	Staphylococcus aureus
CP031131.1	1774676	1774986	P17	+	1280	Staphylococcus aureus
LT992474.1	2429719	2430029	P17	+	1280	Staphylococcus aureus
LT992472.1	2770637	2770947	P17	+	1280	Staphylococcus aureus
LT992471.1	1929911	1930221	P17	+	1280	Staphylococcus aureus
LT992468.1	267425	267735	P17	+	1280	Staphylococcus aureus
LT992467.1	364683	364993	P17	+	1280	Staphylococcus aureus
LT992463.1	2026694	2027004	P17	+	1280	Staphylococcus aureus
LT992462.1	1585512	1585822	P17	+	1280	Staphylococcus aureus
LT992461.1	2835990	2836300	P17	+	1280	Staphylococcus aureus
CP030326.1	1905014	1905324	P17	+	1280	Staphylococcus aureus
CP019594.2	1802476	1802786	P17	+	1280	Staphylococcus aureus
CP019593.2	1774814	1775124	P17	+	1280	Staphylococcus aureus
CP019591.2	1715060	1715370	P17	+	1280	Staphylococcus aureus
CP019595.2	1833970	1834280	P17	+	1280	Staphylococcus aureus
CP029685.1	1918606	1918916	P17	+	1280	Staphylococcus aureus
CP027788.1	1876781	1877091	P17	+	1280	Staphylococcus aureus
LS483324.1	1818330	1818640	P17	+	1280	Staphylococcus aureus
LS483317.1	1827352	1827662	P17	+	1280	Staphylococcus aureus
LS483316.1	1790577	1790887	P17	+	1280	Staphylococcus aureus
LS483314.1	1803832	1804142	P17	+	1280	Staphylococcus aureus
LS483311.1	1854454	1854764	P17	+	1280	Staphylococcus aureus
LS483310.1	1702596	1702906	P17	+	1280	Staphylococcus aureus
LS483309.1	1853376	1853686	P17	+	1280	Staphylococcus aureus
LS483308.1	1762379	1762689	P17	+	1280	Staphylococcus aureus
LS483302.1	1767083	1767393	P17	+	1280	Staphylococcus aureus
LS483301.1	1880652	1880962	P17	+	1280	Staphylococcus aureus
LS483300.1	1734428	1734738	P17	+	1280	Staphylococcus aureus
LS483484.1	1891116	1891426	P17	+	1280	Staphylococcus aureus
LS483365.1	1763311	1763621	P17	+	93061	Staphylococcus aureus subsp. aureus NCTC 8325
LS483350.1	1780512	1780822	P17	+	1280	Staphylococcus aureus
CP029673.1	1826926	1827236	P17	+	1280	Staphylococcus aureus
CP029657.1	1865265	1865575	P17	+	1280	Staphylococcus aureus
CP021171.1	1774455	1774765	P17	+	1280	Staphylococcus aureus
CP021141.1	1809579	1809889	P17	+	1280	Staphylococcus aureus
CP021353.1	730556	730866	P17	+	1280	Staphylococcus aureus
CP021352.1	260542	260852	P17	+	1280	Staphylococcus aureus
CP029678.1	1899663	1899973	P17	+	1280	Staphylococcus aureus
CP029675.1	1859863	1860173	P17	+	1280	Staphylococcus aureus
CP029653.1	1947435	1947745	P17	+	1280	Staphylococcus aureus
CP029627.1	1865481	1865791	P17	+	1280	Staphylococcus aureus
CP028470.1	1733417	1733727	P17	+	1280	Staphylococcus aureus
CP028468.1	1733417	1733727	P17	+	1280	Staphylococcus aureus
CP015447.2	1830532	1830842	P17	+	1280	Staphylococcus aureus
CP029172.1	1931275	1931585	P17	+	1280	Staphylococcus aureus
CP029166.1	1885460	1885770	P17	+	1280	Staphylococcus aureus
CP029087.1	1908074	1908384	P17	+	1280	Staphylococcus aureus
CP029086.1	336415	336725	P17	+	1280	Staphylococcus aureus
CP029084.1	2512084	2512394	P17	+	1280	Staphylococcus aureus
CP029080.1	2260826	2261136	P17	+	1280	Staphylococcus aureus
CP029032.1	1851446	1851756	P17	+	1280	Staphylococcus aureus
CP029030.1	1851446	1851756	P17	+	1280	Staphylococcus aureus
CP029031.1	1851446	1851756	P17	+	1280	Staphylococcus aureus
CP035415.1	1155941	1156251	P17	-	1280	Staphylococcus aureus
CP035369.1	257639	257949	P17	-	1280	Staphylococcus aureus
CP035005.1	461492	461802	P17	-	1280	Staphylococcus aureus
LT996891.1	2359221	2359531	P17	-	1280	Staphylococcus aureus
LT996890.1	2359219	2359529	P17	-	1280	Staphylococcus aureus
LT996889.1	2359218	2359528	P17	-	1280	Staphylococcus aureus
CP022905.1	1258375	1258685	P17	-	1280	Staphylococcus aureus
CP022894.1	1258347	1258657	P17	-	1280	Staphylococcus aureus
CP022893.1	1258346	1258656	P17	-	1280	Staphylococcus aureus
CP035003.1	625994	626304	P17	+	1280	Staphylococcus aureus
LR130518.1	1869434	1869744	P17	+	1280	Staphylococcus aureus
LR130515.1	1880095	1880405	P17	+	1280	Staphylococcus aureus
LR130513.1	1804968	1805278	P17	+	1280	Staphylococcus aureus
LR130511.1	1728247	1728557	P17	+	1280	Staphylococcus aureus
CP029474.1	2476724	2477034	P17	+	1280	Staphylococcus aureus
LR134351.1	1560657	1560967	P17	+	1280	Staphylococcus aureus
LR134305.1	1467422	1467732	P17	+	1280	Staphylococcus aureus
LR134271.1	1823434	1823744	P17	+	1280	Staphylococcus aureus
LR134268.1	1766407	1766717	P17	+	1280	Staphylococcus aureus
CP031537.1	494278	494588	P17	+	1280	Staphylococcus aureus
LT992436.1	778641	778951	P17	+	1280	Staphylococcus aureus
LT992435.1	778641	778951	P17	+	1280	Staphylococcus aureus
LT992434.1	778635	778945	P17	+	1280	Staphylococcus aureus
CP022910.1	1786148	1786458	P17	+	1280	Staphylococcus aureus
CP022908.1	1879158	1879468	P17	+	1280	Staphylococcus aureus
CP022906.1	1835424	1835734	P17	+	1280	Staphylococcus aureus
CP022720.1	1775022	1775332	P17	+	1280	Staphylococcus aureus
CP022718.1	1775022	1775332	P17	+	1280	Staphylococcus aureus
CP022682.1	1799880	1800190	P17	+	1280	Staphylococcus aureus
CP022904.1	1593896	1594206	P17	+	1280	Staphylococcus aureus
CP022903.1	1593896	1594206	P17	+	1280	Staphylococcus aureus
CP022902.1	1835420	1835730	P17	+	1280	Staphylococcus aureus
CP022901.1	1795919	1796229	P17	+	1280	Staphylococcus aureus
CP022900.1	1795919	1796229	P17	+	1280	Staphylococcus aureus
CP022899.1	1795893	1796203	P17	+	1280	Staphylococcus aureus
CP022898.1	1803969	1804279	P17	+	1280	Staphylococcus aureus
CP022897.1	1803970	1804280	P17	+	1280	Staphylococcus aureus
CP022896.1	1790366	1790676	P17	+	1280	Staphylococcus aureus
CP022895.1	1791373	1791683	P17	+	1280	Staphylococcus aureus
CP022892.1	1788579	1788889	P17	+	1280	Staphylococcus aureus
CP022717.1	1799938	1800248	P17	+	1280	Staphylococcus aureus
LR130509.1	1751484	1751794	P17	+	1280	Staphylococcus aureus
CP034486.1	1164532	1164842	P17	+	1280	Staphylococcus aureus
CP031839.1	945973	946283	P17	-	1280	Staphylococcus aureus
CP031838.1	1012310	1012620	P17	-	1280	Staphylococcus aureus
CP031673.1	1178651	1178961	P17	-	1280	Staphylococcus aureus
MH454239.1	91908	92218	P17	-	1280	Staphylococcus aureus
MH454238.1	76376	76686	P17	-	1280	Staphylococcus aureus
CP035791.1	246957	247267	P17	-	1280	Staphylococcus aureus
CP035671.1	2636380	2636690	P17	-	1280	Staphylococcus aureus
CP030136.1	1010715	1011025	P17	-	1280	Staphylococcus aureus
CP030137.1	1000279	1000589	P17	-	1280	Staphylococcus aureus
CP032481.1	1779508	1779818	P17	+	1280	Staphylococcus aureus
CP032051.1	1750067	1750377	P17	+	1280	Staphylococcus aureus
AP018923.1	1862403	1862713	P17	+	1280	Staphylococcus aureus
AP018922.1	1749034	1749344	P17	+	1280	Staphylococcus aureus
CP031779.1	1824554	1824864	P17	+	1280	Staphylococcus aureus
CP031661.1	1769347	1769657	P17	+	1280	Staphylococcus aureus
CP031670.1	1888826	1889136	P17	+	1280	Staphylococcus aureus
CP031664.1	1769347	1769657	P17	+	1280	Staphylococcus aureus
CP031667.1	1888826	1889136	P17	+	1280	Staphylococcus aureus
CP020959.1	1779872	1780182	P17	+	1280	Staphylococcus aureus
CP020957.1	1774581	1774891	P17	+	1280	Staphylococcus aureus
LR027878.1	1881675	1881985	P17	+	1280	Staphylococcus aureus
LR027877.1	1823911	1824221	P17	+	1280	Staphylococcus aureus
LR027876.1	1830706	1831016	P17	+	1280	Staphylococcus aureus
LR027874.1	1834764	1835074	P17	+	1280	Staphylococcus aureus
LR027873.1	1866777	1867087	P17	+	1280	Staphylococcus aureus
LR027870.1	1838600	1838910	P17	+	1280	Staphylococcus aureus
LR027869.1	1835697	1836007	P17	+	1280	Staphylococcus aureus
CP035670.1	2295032	2295342	P17	+	1280	Staphylococcus aureus
CP030138.1	1839838	1840148	P17	+	1280	Staphylococcus aureus
LR134090.1	1159798	1160108	P17	-	1280	Staphylococcus aureus
CP034441.1	2414780	2415090	P17	-	1280	Staphylococcus aureus
LR134193.1	1812489	1812799	P17	+	1280	Staphylococcus aureus
LR134139.1	1757670	1757980	P17	+	1280	Staphylococcus aureus
LR134093.1	1808846	1809156	P17	+	1280	Staphylococcus aureus
LR134091.1	1748871	1749181	P17	+	1280	Staphylococcus aureus
LR134088.1	1726304	1726614	P17	+	1280	Staphylococcus aureus
LR134087.1	1818322	1818632	P17	+	1280	Staphylococcus aureus
LR134086.1	1824917	1825227	P17	+	1280	Staphylococcus aureus
[truncated: 354 more rows]

## Sheet: Sheet4_Specificity_P16
accession_id	start	end	primer	direction	taxid	species_name
[truncated: 1,510 more rows]
