# Supplementary material for: UMPlex™: a targeted next-generation sequencing primer design workflow
Source: Virol J. 2025 Jul 5;22:222. doi: 10.1186/s12985-025-02831-6 (PMC12228999; doi:10.1186/s12985-025-02831-6)
Supplement: Supplementary file 2 — Supplementary Material 2. [file 12985_2025_2831_MOESM2_ESM.zip › Supplemental table 5 Motif .xlsx]

## Sheet: Sheet1
sign	strain	Isolation_Source	Collection Date	Host Group	Country	Subtype	GenBank Accessions	Influenza A virus(P2)_F	Influenza A virus(P2)_R	Influenza A virus(P13)_F	Influenza A virus(P13)_R
12270	A/chicken/Shandong/B1/2010		2010-12-01	Avian	China	H9N2	KJ426403;KJ426414;KJ426425;KJ426436;KJ426447;KJ426458;KJ426469;KJ426480	TA..................	..............T.....	......................	...TC.................
19670	A/environment/Maryland/1170/2006	fresh fecal sample found amongst mallard population	2006-08-02	Environment	USA	H5N1	JF758733;JF758734;JF758735;JF758736;JF758737;JF758738;JF758739;JF758740	T..T................	...........A........
54925	A/sw/Shizuoka/119/97		1997	Nonhuman Mammal	Japan	H3N2	AF225516;AF225520;AF225524;AF225528;AF225532;AF225536;AF225540;AF225544	T......G............	....................
47153	A/swine/Hebei/10/2006		2023-10-06	Nonhuman Mammal	China	H1N2	HQ541664;HQ541665;HQ541666;HQ541667;HQ541668;HQ541669;HQ541670;HQ541671	T.........T.........	....................
47771	A/swine/Hong Kong/NS584/2012	nasal swab	2012-02-16	Nonhuman Mammal	China	H1N2	KM029284;KM029285;KM029286;KM029287;KM029288;KM029289;KM029290;KM029291	T.........T.........	....................
2676	A/Bean Goose(Anser fabalis)/South Korea/KNU2019-19/2019	feces	2019-02-28	Avian	South Korea	H1N1	MW365361;MW365362;MW365363;MW365364;MW365365;MW365366;MW365367;MW365368	T...................	..C.................	.C....................	......................
49719	A/swine/Iowa/A02478545/2019	lung	2019-06-12	Nonhuman Mammal	USA	H1N1	MN184573;MN184574;MN630379;MN630380;MN630381;MN630382;MN630383;MN630384	T...................	....................	.C....................	......................
54229	A/swine/South Dakota/A02478533/2019	lung	2019-05-31	Nonhuman Mammal	USA	H1N1	MN150150;MN150151;MN531725;MN531726;MN531727;MN531728;MN531729;MN531730	T...................	....................	.C....................	......................
29316	A/mallard/South Korea/JB17-85/2019	feces	2019-09-21	Avian	South Korea	H4N6	MW494137;MW494138;MW494139;MW494140;MW494141;MW494142;MW494143;MW494144	T...................	..C.................	.......C..............	......................
50540	A/swine/Italy/51411/2014		2014	Nonhuman Mammal	Italy	H1N1	KU322796;KU322797;KU322798;KU322799;KU322800;KU322801;KU322802;KU322803	T...................	..T...........T.....	.......C..............	......................
60	A/Alabama/03/2019	pigs have been H1N1 viruses	2019-01-02	Human	USA	H1N1	MK630767;MK630768;MK630769;MK630770;MK630771;MK630772;MK630773;MK630774	T...................	....................	..........A...........	......................
14145	A/Colorado/33/2018	pigs have been H1N1 viruses	2018-11-17	Human	USA	H1N1	MK475238;MK475240;MK475339;MK475340;MK475341;MK475342;MK475344;MK475346	T...................	....................	..........A...........	......................
49818	A/swine/Iowa/A02524609/2020	lung	2020-09-08	Nonhuman Mammal	USA	H1N1	MW072903;MW072904;MW830897;MW830898;MW830899;MW830900;MW830901;MW830902	T...................	....................	..........A...........	......................
44909	A/South Australia/35/2018		2018-08-25	Human	Australia	H3N2	MN571023;MN571024;MN571025;MN571026;MN571027;MN571028;MN571029;MN571030	T...................	....................	..............A.......	......................
44913	A/South Australia/36/2018		2018-08-25	Human	Australia	H3N2	MN571031;MN571032;MN571033;MN571034;MN571035;MN571036;MN571037;MN571038	T...................	....................	..............A.......	......................
52276	A/swine/Missouri/A02525123/2021	lung	2021-01-27	Nonhuman Mammal	USA	H3N2	MW646577;MW646578;MZ665219;MZ665220;MZ665221;MZ665222;MZ665223;MZ665224	T...................	....................	................A.....	......................
8090	A/chicken/Aichi/T1/2011		2023-01-11	Avian	Japan	H5N1	AB675740;AB684116;AB684117;AB684118;AB684119;AB684120;AB684121;AB684122	T...................	..C.................	......................	......................
8363	A/chicken/Belgium/460/2019	respiratory tract	2019-05-06	Avian	Belgium	H3N1	MN435593;MN435594;MN435595;MN435596;MN435597;MN435598;MN435599;MN435600	T...................	..C.................	......................	......................
14157	A/Colorado/36/2015		2015-12-22	Human	USA	H1N1	KX005055;KX005056;KX005057;KX005058;KX005059;KX005060;KX005061;KX005062	T...................	....................	......................	......................
29573	A/mallard/Sweden/46/2002	cloaca	2002-11-14	Avian	Sweden	H4N3	CY060285;CY060286;CY060287;CY060288;CY060289;CY060290;KF695218;KF695219	T...................	..C...........T.....	......................	......................
32851	A/Montana/37/2015		2015-12-18	Human	USA	H1N1	KX004199;KX004200;KX004201;KX004202;KX004203;KX004204;KX004205;KX004289	T...................	....................	......................	......................
35671	A/New York/5620/2009	pigs have been H1N1 viruses	2009-11-02	Human	USA	H1N1	CY058268;CY058269;CY058270;CY058271;CY058272;CY058273;CY058274;CY058275	T...................	....................	......................	......................
44518	A/Singapore/ON2250/2009	pigs have been H1N1 viruses	2009-10-26	Human	Singapore	H1N1	CY123814;CY123815;CY123816;CY123817;CY123818;CY123819;CY123820;CY123821	T...................	....................	......................	......................
46008	A/swine/Chile/18/2014		2014-06-29	Nonhuman Mammal	Chile	H1N1	MF098933;MF099036;MF099126;MF099250;MF099267;MF099292;MF099333;MF099398	T...................	....................	......................	.............G........
46009	A/swine/Chile/20/2014		2014-06-29	Nonhuman Mammal	Chile	H1N1	MF098832;MF098883;MF098931;MF098943;MF099041;MF099064;MF099076;MF099170	T...................	....................	......................	.............G........
46507	A/swine/France/29-170306/2017	nasal swab	2017-11-21	Nonhuman Mammal	France	H1N1	MT378883;MT378884;MT378885;MT378886;MT378887;MT378888;MT378889;MT378890	T...................	..T.................	......................	......................
47386	A/swine/Hong Kong/3001/2009	tracheal swab	2009-12-17	Nonhuman Mammal	Hong Kong	H1N1	CY061874;CY061875;CY061876;CY061877;CY061878;CY061879;CY061880;CY061881	T...................	..T.................	......................	......................
47539	A/swine/Hong Kong/61/2008	tracheal swab	2008-01-10	Nonhuman Mammal	Hong Kong	H1N1	CY085843;CY085844;CY085845;CY085846;CY085847;CY085848;CY085849;CY085850	T...................	..T.................	......................	......................
47626	A/swine/Hong Kong/NS1179/2007		2007-12-18	Nonhuman Mammal	Hong Kong	H1N1	GQ229323;GQ229324;GQ229325;GQ229326;GQ229327;GQ229328;GQ229329;GQ229330	T...................	..T.................	......................	......................
47803	A/swine/Hubei/01/2009	Nasal Swab	2009-01-30	Nonhuman Mammal	China	H1N1	CY091734;CY091735;CY091736;CY091737;CY091738;CY091739;CY091740;CY091741	T...................	..T.................	......................	......................
47805	A/swine/Hubei/03/2009	Nasal Swab	2009-01-30	Nonhuman Mammal	China	H1N1	CY091742;CY091743;CY091744;CY091745;CY091746;CY091747;CY091748;CY091749	T...................	..T.................	......................	......................
47809	A/swine/Hubei/101/2009	Nasal Swab	2009-08-18	Nonhuman Mammal	China	H1N1	CY083005;CY083006;CY083007;CY083008;CY083009;CY083010;CY083011;CY083012	T...................	..T.................	......................	......................
47811	A/swine/Hubei/104/2009	Nasal Swab	2009-08-18	Nonhuman Mammal	China	H1N1	CY091766;CY091767;CY091768;CY091769;CY091770;CY091771;CY091772;CY091773	T...................	..T.................	......................	......................
49779	A/swine/Iowa/A02479262/2020	lung	2020-04-17	Nonhuman Mammal	USA	H1N2	MT476211;MT476212;MW308932;MW308933;MW308934;MW308935;MW308936;MW308937	T...................	....................	......................	......................
51076	A/swine/Liaoning/PJ89/2014	nasal swab	2014-11-20	Nonhuman Mammal	China	H1N1	MN393805;MN393806;MN393807;MN393808;MN393809;MN393810;MN393811;MN393812	T...................	....................	......................	......................
51077	A/swine/Liaoning/SY130/2015	nasal swab	2015-01-16	Nonhuman Mammal	China	H1N1	MN393813;MN393814;MN393815;MN393816;MN393817;MN393818;MN393819;MN393820	T...................	....................	......................	......................
54094	A/swine/Sellingen/19342/2013		2013-12-10	Nonhuman Mammal	Netherlands	H1N2	MK340058;MK340059;MK340060;MK340061;MK340062;MK340063;MK340064;MK340065	T...................	....................	......................	......................
4757	A/Boston/YGA_01190/2013		2013-01-23	Human	USA	H3N2	CY169887;CY169888;CY169889;CY169890;CY169891;CY169892;CY169893;CY169894	T...................	....................
24500	A/Iowa/45/2019	pigs have been H1N1 viruses	2019-09-25	Human	USA	H3N2	MN755310;MN755311;MN755312;MN755313;MN755314;MN755315;MN755316;MN755317	T...................	....................
51017	A/swine/Kuehlenthal/22307/2015		2015-10-19	Nonhuman Mammal	Germany	H1N2	MK340458;MK340459;MK340460;MK340461;MK340462;MK340463;MK340464;MK340465	T...................	..T.................
54420	A/swine/Spain/BM16/2019	nasal swab	2019-02-04	Nonhuman Mammal	Spain	H1N1	MN932198;MN932225;MN933474;MN933814;MN933971;MN934024;MN934384;MN939519	T...................	....................
54542	A/swine/Texas/00816/2005		2005-10-12	Nonhuman Mammal	USA	H3N2	CY159289;CY159290;CY159291;CY159292;CY159293;CY159294;CY159295;CY159296	T...................	....................
54726	A/swine/Tochigi/14/2013	nasal swab from a sow	2023-02-13	Nonhuman Mammal	Japan	H3N2	AB914505;AB914506;AB914507;AB914508;AB914509;AB914510;AB914511;AB914512	T...................	....................
55625	A/Taiwan/450/2007	throat swab	2007-04-22	Human	Taiwan	H3N2	CY092067;KC738083;KC738353;KC738623;KC738778;KC739234;KC739500;KC739769	T...................	....................
58924	A/Victoria/121/2017		2017-08-16	Human	Australia	H3N2	MN573023;MN573024;MN573025;MN573026;MN573027;MN573028;MN573029;MN573030	T...................	....................
59125	A/Victoria/63/2016		2016-08-08	Human	Australia	H3N2	CY254849;CY254850;CY254851;CY254852;CY254853;CY254854;CY254855;CY254856	T...................	....................
44324	A/Singapore/GP413/2010		2010-01-25	Human	Singapore	H1N1	JX309030;JX309031;JX309032;JX309033;JX309034;JX309035;JX309036;JX309037	G..T................	....................	......................	......................
1546	A/Anser cygnoides/Hubei/FW44/2016	rectum	2016-12-13	Avian	China	H5N8	MF040669;MF040670;MF040671;MF040672;MF040673;MF040674;MF040675;MF040676	G...................	..C.................	......................	......................
18429	A/duck/Xinjiang/4.21_WLMQXL005-O/2017	Oropharyngeal swab	2017-04-21	Avian	China	Mixed	MW109053;MW109054;MW109055;MW109056;MW109057;MW109058;MW109059;MW109060	G...................	..C.................	......................	.............G........
13487	A/chicken/Zhejiang/110144/2015	fecal samples	2015-01-10	Avian	China	H6N6	KU050741;KU050753;KU050765;KU050777;KU050791;KU050801;KU050813;KU050825	.T..................	..C.................	.......C........A.....	........T.............
13502	A/chicken/Zhejiang/234/2016	fecal samples	2016-01-31	Avian	China	H6N6	KY056268;KY056275;KY056282;KY056289;KY056296;KY056303;KY056310;KY056317	.T..................	..C.................	.......C........A.....	......................
13519	A/chicken/Zhejiang/49/2021	Oropharyngeal swab	2021-08-26	Avian	China	H6N6	ON692794;ON692795;ON692796;ON692797;ON692798;ON692799;ON692800;ON692801	.T..................	..C.................	.......C........A.....	......................
13575	A/chicken/Zhejiang/74154/2015	fecal samples	2015-07-04	Avian	China	H6N6	KU050744;KU050756;KU050768;KU050780;KU050792;KU050804;KU050816;KU050828	.T..................	..C.................	.......C........A.....	......................
15549	A/duck/China/F336-2/2016	nasal swab	2023-11-16	Avian	China	H6N6	MT826267;MT827865;MT827990;MT828297;MT828328;MT828572;MT828863;MT829196	.T..................	..C.................	.......C........A.....	......................
15846	A/duck/Fujian/10.26_FZHX0001-O/2017	Oropharyngeal swab	2017-10-26	Avian	China	H6N6	MW094923;MW095868;MW096792;MW097690;MW099132;MW100057;MW101267;MW102211	.T..................	..C.................	.......C........A.....	......................
15866	A/duck/Fujian/1.17_FZHX0111-C/2017	cloacal swab	2017-01-17	Avian	China	H6N6	MW094685;MW095626;MW096552;MW097450;MW098890;MW099812;MW101015;MW101969	.T..................	..C.................	.......C........A.....	......................
15867	A/duck/Fujian/1.17_FZHX0111-O/2017	Oropharyngeal swab	2017-01-17	Avian	China	H6N6	MW094918;MW095862;MW096786;MW097684;MW099126;MW100051;MW101261;MW102205	.T..................	..C.................	.......C........A.....	......................
15869	A/duck/Fujian/1.17_FZHX0125-O/2017	Oropharyngeal swab	2017-01-17	Avian	China	H6N6	MW107125;MW107126;MW107127;MW107128;MW107129;MW107130;MW107131;MW107132	.T..................	..C.................	.......C........A.....	......................
15871	A/duck/Fujian/1.17_FZHX0176-C/2017	cloacal swab	2017-01-17	Avian	China	H6N6	MW094684;MW095625;MW096551;MW097449;MW098889;MW099811;MW101014;MW101968	.T..................	..C.................	.......C........A.....	......................
15905	A/duck/Fujian/12.7_FZHX1201-C/2016	cloacal swab	2016-12-07	Avian	China	H6N6	MW107453;MW107454;MW107455;MW107456;MW107457;MW107458;MW107459;MW107460	.T..................	..C.................	.......C........A.....	......................
15906	A/duck/Fujian/12.7_FZHX1201-O/2016	Oropharyngeal swab	2016-12-07	Avian	China	H6N6	MW107461;MW107462;MW107463;MW107464;MW107465;MW107466;MW107467;MW107468	.T..................	..C.................	.......C........A.....	......................
15911	A/duck/Fujian/12.7_FZHX1272-C/2016	cloacal swab	2016-12-07	Avian	China	H6N6	MW107501;MW107502;MW107503;MW107504;MW107505;MW107506;MW107507;MW107508	.T..................	..C.................	.......C........A.....	......................
15912	A/duck/Fujian/12.7_FZHX1273-C/2016	cloacal swab	2016-12-07	Avian	China	H6N6	MW107509;MW107510;MW107511;MW107512;MW107513;MW107514;MW107515;MW107516	.T..................	..C.................	.......C........A.....	......................
16053	A/duck/Fujian/SD013/2017		2023-03-17	Avian	China	H6N6	MG198925;MG198929;MG198933;MG198937;MG198941;MG198945;MG198949;MG198953	.T..................	..C.................	.......C........A.....	......................
16081	A/duck/Guangdong/7.20_DGCP028-C/2017	cloacal swab	2017-07-02	Avian	China	H6N6	MW107741;MW107742;MW107743;MW107744;MW107745;MW107746;MW107747;MW107748	.T..................	..C.................	.......C........A.....	......................
16382	A/duck/Hunan/1.17_YYGKK97-OC/2017	Oropharyngeal swab and cloacal swab	2017-01-17	Avian	China	H6N6	MW108077;MW108078;MW108079;MW108080;MW108081;MW108082;MW108083;MW108084	.T..................	..C.................	.......C........A.....	......................
16383	A/duck/Hunan/1.17_YYGKK98-OC/2017	Oropharyngeal swab and cloacal swab	2017-01-17	Avian	China	H6N6	MW108085;MW108086;MW108087;MW108088;MW108089;MW108090;MW108091;MW108092	.T..................	..C.................	.......C........A.....	......................
16384	A/duck/Hunan/1.17_YYGKK99-OC/2017	Oropharyngeal swab and cloacal swab	2017-01-17	Avian	China	H6N6	MW108093;MW108094;MW108095;MW108096;MW108097;MW108098;MW108099;MW108100	.T..................	..C.................	.......C........A.....	......................
16392	A/duck/Hunan/12.27_YYGK80J2-C/2016	cloacal swab	2016-12-27	Avian	China	H6N6	MW108237;MW108238;MW108239;MW108240;MW108241;MW108242;MW108243;MW108244	.T..................	..C.................	.......C........A.....	......................
16474	A/duck/Hunan/6.27_YYGK79S2-OC/2017	Oropharyngeal swab and cloacal swab	2017-06-27	Avian	China	H6N6	MW108461;MW108462;MW108463;MW108464;MW108465;MW108466;MW108467;MW108468	.T..................	..C...........T.....	.......C........A.....	......................
16475	A/duck/Hunan/6.27_YYGK93S2-OC/2017	Oropharyngeal swab and cloacal swab	2017-06-27	Avian	China	H6N6	MW094401;MW095286;MW096225;MW097112;MW098549;MW099474;MW100669;MW101636	.T..................	..C...........T.....	.......C........A.....	......................
16684	A/duck/Jiangxi/2.16_SRXZCY001-C/2017	cloacal swab	2017-02-16	Avian	China	Mixed	MW108661;MW108662;MW108663;MW108664;MW108665;MW108666;MW108667;MW108668	.T..................	..C.................	.......C........A.....	......................
16688	A/duck/Jiangxi/2.16_SRXZSX002-O/2017	Oropharyngeal swab	2017-02-16	Avian	China	H6N6	MW094678;MW095619;MW096545;MW097443;MW098883;MW099805;MW101008;MW101962	.T..................	..C.................	.......C........A.....	......................
16689	A/duck/Jiangxi/2.16_SRXZSX003-O/2017	Oropharyngeal swab	2017-02-16	Avian	China	H6N6	MW094679;MW095620;MW096546;MW097444;MW098884;MW099806;MW101009;MW101963	.T..................	..C.................	.......C........A.....	......................
16690	A/duck/Jiangxi/2.16_SRXZSX004-O/2017	Oropharyngeal swab	2017-02-16	Avian	China	H6N6	MW108677;MW108678;MW108679;MW108680;MW108681;MW108682;MW108683;MW108684	.T..................	..C.................	.......C........A.....	......................
16691	A/duck/Jiangxi/2.16_SRXZSX005-O/2017	Oropharyngeal swab	2017-02-16	Avian	China	H6N6	MW108685;MW108686;MW108687;MW108688;MW108689;MW108690;MW108691;MW108692	.T..................	..C.................	.......C........A.....	......................
16692	A/duck/Jiangxi/2.16_SRXZSX006-O/2017	Oropharyngeal swab	2017-02-16	Avian	China	H6N6	MW108693;MW108694;MW108695;MW108696;MW108697;MW108698;MW108699;MW108700	.T..................	..C.................	.......C........A.....	......................
16693	A/duck/Jiangxi/2.16_SRXZSX029-C/2017	cloacal swab	2017-02-16	Avian	China	H6N6	MW108701;MW108702;MW108703;MW108704;MW108705;MW108706;MW108707;MW108708	.T..................	..C.................	.......C........A.....	......................
16694	A/duck/Jiangxi/2.16_SRXZSX030-O/2017	Oropharyngeal swab	2017-02-16	Avian	China	H6N6	MW108709;MW108710;MW108711;MW108712;MW108713;MW108714;MW108715;MW108716	.T..................	..C.................	.......C........A.....	......................
16695	A/duck/Jiangxi/2.16_SRXZSX05-C/2017	cloacal swab	2017-02-16	Avian	China	H6N6	MW094749;MW095690;MW096613;MW097509;MW098950;MW099872;MW101080;MW102033	.T..................	..C.................	.......C........A.....	......................
19471	A/environment/Jiangxi/2.05_SRXZBJT035-E/2017	swab	2017-02-05	Environment	China	Mixed	MW094672;MW095613;MW096539;MW097437;MW098877;MW099799;MW101002;MW101956	.T..................	..C.................	.......C........A.....	......................
19473	A/environment/Jiangxi/2.05_SRXZWS029-E/2017	swab	2017-02-05	Environment	China	H6N6	MW094671;MW095612;MW096538;MW097436;MW098876;MW099798;MW101001;MW101955	.T..................	..C.................	.......C........A.....	......................
19474	A/environment/Jiangxi/2.06_SRGFYF004-E/2017	swab	2017-02-06	Environment	China	H6N6	MW109493;MW109494;MW109495;MW109496;MW109497;MW109498;MW109499;MW109500	.T..................	..C.................	.......C........A.....	......................
19481	A/environment/Jiangxi/2.06_SRXZJG016-E/2017	swab	2017-02-06	Environment	China	H6N6	MW109517;MW109518;MW109519;MW109520;MW109521;MW109522;MW109523;MW109524	.T..................	..C.................	.......C........A.....	......................
19490	A/environment/Jiangxi/2.16_SRGFYK100-E/2017	swab	2017-02-16	Environment	China	H6N6	MW109565;MW109566;MW109567;MW109568;MW109569;MW109570;MW109571;MW109572	.T..................	..C.................	.......C........A.....	......................
19491	A/environment/Jiangxi/2.16_SRGFYK102-E/2017	swab	2017-02-16	Environment	China	Mixed	MW109573;MW109574;MW109575;MW109576;MW109577;MW109578;MW109579;MW109580	.T..................	..C.................	.......C........A.....	......................
19492	A/environment/Jiangxi/2.16_SRGFYK103-E/2017	swab	2017-02-16	Environment	China	H6N6	MW109581;MW109582;MW109583;MW109584;MW109585;MW109586;MW109587;MW109588	.T..................	..C.................	.......C........A.....	......................
19494	A/environment/Jiangxi/2.16_SRXZSX020-E/2017	swab	2017-02-16	Environment	China	H6N6	MW109597;MW109598;MW109599;MW109600;MW109601;MW109602;MW109603;MW109604	.T..................	..C.................	.......C........A.....	......................
19495	A/environment/Jiangxi/2.16_SRXZSX028-E/2017	swab	2017-02-16	Environment	China	H6N6	MW109605;MW109606;MW109607;MW109608;MW109609;MW109610;MW109611;MW109612	.T..................	..C.................	.......C........A.....	......................
40517	A/pigeon/Fujian/1.17_FZHX0114-O/2017	Oropharyngeal swab	2017-01-17	Avian	China	H6N6	MW110277;MW110278;MW110279;MW110280;MW110281;MW110282;MW110283;MW110284	.T..................	..C.................	.......C........A.....	......................
46191	A/swine/Denmark/2017_2178_3_3p1/2017	nasal swab/lung/salvia	2023-01-17	Nonhuman Mammal	Denmark	H1N2	MT666288;MT666289;MT666290;MT666291;MT666292;MT666293;MT666294;MT666295	.T..................	..T........A........	..........A...........	................T.....
46242	A/swine/Ellerbrock/18558/2013		2013-09-09	Nonhuman Mammal	Germany	H1N2	MK339930;MK339931;MK339932;MK339933;MK339934;MK339935;MK339936;MK339937	.T..................	..T.................	..........A...........	......................
8002	A/Chicago/YGA_04037/2012		2012-12-13	Human	USA	H3N2	CY171191;CY171192;CY171193;CY171194;CY171195;CY171196;CY171197;CY171198	.T..................	....................	..............A.......	......................
13486	A/chicken/Zhejiang/110102/2015	fecal samples	2015-01-10	Avian	China	H6N6	KU050740;KU050752;KU050764;KU050776;KU050790;KU050800;KU050812;KU050824	.T..................	..C.................	................A.....	........T.............
9227	A/chicken/Fujian/1.17_FZHX0102-C/2017	cloacal swab	2017-01-17	Avian	China	H9N2	MW102781;MW102782;MW102783;MW102784;MW102785;MW102786;MW102787;MW102788	.T..................	..C.................	......................	......................
9858	A/chicken/Henan/02.16_LYGL015-O/2017	Oropharyngeal swab	2017-02-16	Avian	China	H9N2	MW104645;MW104646;MW104647;MW104648;MW104649;MW104650;MW104651;MW104652	.T..................	..C...........T.....	......................	......................
10154	A/chicken/Hunan/1.12_YYGK22H3-OC/2018	Oropharyngeal swab and cloacal swab	2018-01-12	Avian	China	H6N6	MW094424;MW095324;MW096262;MW097148;MW098587;MW099512;MW100707;MW101673	.T..................	..C.................	......................	......................
13489	A/chicken/Zhejiang/1130150/2016	cloacal swab	2023-11-16	Avian	China	H9N2	MW965737;MW965738;MW965739;MW965740;MW965741;MW965742;MW965743;MW965744	.T..................	..C.................	......................	......................
15552	A/duck/China/G91-1/2017	nasal swab	2023-11-17	Avian	China	H6N6	MT826269;MT827867;MT827992;MT828299;MT828330;MT828574;MT828865;MT829198	.T..................	..C.................	......................	......................
15865	A/duck/Fujian/1.17_FZHX0109-O/2017	Oropharyngeal swab	2017-01-17	Avian	China	H6N6	MW107109;MW107110;MW107111;MW107112;MW107113;MW107114;MW107115;MW107116	.T..................	..C.................	......................	......................
15992	A/duck/Fujian/6.22_FZHX06123-O/2017	Oropharyngeal swab	2017-06-22	Avian	China	H9N2	MW107605;MW107606;MW107607;MW107608;MW107609;MW107610;MW107611;MW107612	.T..................	..C.................	......................	......................
16685	A/duck/Jiangxi/2.16_SRXZCY047-O/2017	Oropharyngeal swab	2017-02-16	Avian	China	Mixed	MW094750;MW095691;MW096614;MW097510;MW098951;MW099873;MW101081;MW102034	.T..................	..C.................	......................	......................
16687	A/duck/Jiangxi/2.16_SRXZSX001-O/2017	Oropharyngeal swab	2017-02-16	Avian	China	Mixed	MW108669;MW108670;MW108671;MW108672;MW108673;MW108674;MW108675;MW108676	.T..................	..C.................	......................	......................
17034	A/duck/Mongolia/144/2005		2005-09-17	Avian	Mongolia	H3N8	LC339870;LC339871;LC339872;LC339873;LC339874;LC339875;LC339876;LC339877	.T..................	..C.................	......................	......................
17386	A/duck/Shanghai/74-1/2009		2009	Avian	China	H3N2	KU158894;KU158901;KU158908;KU158915;KU158922;KU158929;KU158936;KU158943	.T..................	..T...........T.....	......................	.............G........
19493	A/environment/Jiangxi/2.16_SRXZSX013-E/2017	swab	2017-02-16	Environment	China	Mixed	MW109589;MW109590;MW109591;MW109592;MW109593;MW109594;MW109595;MW109596	.T..................	..C.................	......................	......................
22078	A/green-winged teal/Ohio/175/1986	gender:M	1986-11-06	Avian	USA	H2N1	CY018877;CY018878;CY018879;CY018880;CY018881;CY018882;CY018883;CY018884	.T..................	....................	......................	......................
30282	A/mallard/Wisconsin/A00465618/2008		2008-09-05	Avian	USA	H7N3	KU290148;KU290149;KU290150;KU290151;KU290152;KU290153;KU290154;KU290155	.T..................	....................	......................	......................
31545	A/Mexico/InDRE13555/2009	pigs have been H1N1 viruses	2009-04-29	Human	Mexico	H1N1	GQ402173;GQ402193;GQ402213;GQ402233;GQ402253;GQ402273;GQ402293;GQ402313	.T..................	....................	......................	......................
40732	A/Porto Alegre/LACENRS-1365/2014		2014-07-08	Human	Brazil	H1N1	KY925070;KY925251;KY925347;KY925370;KY925626;KY925713;KY925908;KY925961	.T..................	....................	......................	......................
42879	A/San Diego/INS02/2009	pigs have been H1N1 viruses	2009-10-12	Human	USA	H1N1	CY055956;CY055957;CY055958;CY055959;CY055960;CY055961;CY055962;CY055963	.T..................	....................	......................	......................
42881	A/San Diego/INS04/2009	pigs have been H1N1 viruses	2009-10-12	Human	USA	H1N1	CY055972;CY055973;CY055974;CY055975;CY055976;CY055977;CY055978;CY055979	.T..................	....................	......................	......................
42882	A/San Diego/INS05/2009	pigs have been H1N1 viruses	2009-10-12	Human	USA	H1N1	CY055980;CY055981;CY055982;CY055983;CY055984;CY055985;CY055986;CY055987	.T..................	....................	......................	......................
42883	A/San Diego/INS06/2009	pigs have been H1N1 viruses	2009-10-12	Human	USA	H1N1	CY055988;CY055989;CY055990;CY055991;CY055992;CY055993;CY055994;CY055995	.T..................	....................	......................	......................
42884	A/San Diego/INS07/2009	pigs have been H1N1 viruses	2009-10-13	Human	USA	H1N1	CY083830;CY083831;CY083832;CY083833;CY083834;CY083835;CY083836;CY083837	.T..................	....................	......................	......................
42885	A/San Diego/INS08/2009	pigs have been H1N1 viruses	2009-10-13	Human	USA	H1N1	CY057334;CY057335;CY057336;CY057337;CY057338;CY057339;CY057340;CY057341	.T..................	....................	......................	......................
42886	A/San Diego/INS09/2009	pigs have been H1N1 viruses	2009-10-13	Human	USA	H1N1	CY055996;CY055997;CY055998;CY055999;CY056000;CY056001;CY056002;CY056003	.T..................	....................	......................	......................
42890	A/San Diego/INS103/2009	pigs have been H1N1 viruses	2009-10-19	Human	USA	H1N1	CY061243;CY061244;CY061245;CY061246;CY061247;CY061248;CY061249;CY061250	.T..................	....................	......................	......................
42901	A/San Diego/INS195/2009	pigs have been H1N1 viruses	2009-10-15	Human	USA	H1N1	CY066535;CY066536;CY066537;CY066538;CY066539;CY066540;CY066541;CY066542	.T..................	....................	......................	......................
42921	A/San Diego/INS51/2009	pigs have been H1N1 viruses	2009-10-12	Human	USA	H1N1	CY056875;CY056876;CY056877;CY056878;CY056879;CY056880;CY056881;CY056882	.T..................	....................	......................	......................
42923	A/San Diego/INS53/2009	pigs have been H1N1 viruses	2009-10-12	Human	USA	H1N1	CY056212;CY056213;CY056214;CY056215;CY056216;CY056217;CY056218;CY056219	.T..................	....................	......................	......................
42925	A/San Diego/INS55/2009	pigs have been H1N1 viruses	2009-10-14	Human	USA	H1N1	CY056891;CY056892;CY056893;CY056894;CY056895;CY056896;CY056897;CY056898	.T..................	....................	......................	......................
42926	A/San Diego/INS57/2009	pigs have been H1N1 viruses	2009-10-15	Human	USA	H1N1	CY056899;CY056900;CY056901;CY056902;CY056903;CY056904;CY056905;CY056906	.T..................	....................	......................	......................
42927	A/San Diego/INS60/2009	pigs have been H1N1 viruses	2009-10-19	Human	USA	H1N1	CY056907;CY056908;CY056909;CY056910;CY056911;CY056912;CY056913;CY056914	.T..................	....................	......................	......................
46119	A/swine/Damme/21342/2015		2015-02-20	Nonhuman Mammal	Germany	H1N2	MK340354;MK340355;MK340356;MK340357;MK340358;MK340359;MK340360;MK340361	.T..................	....................	......................	......................
46692	A/swine/France/IIIeetVilaine-0354/2011		2011-06-30	Nonhuman Mammal	France	H1N1	KR700198;KR700199;KR700200;KR700201;KR700202;KR700203;KR700204;KR700205	.T..................	..T.................	......................	......................
47409	A/swine/Hong Kong/3280/2012	tracheal swab	2012-09-06	Nonhuman Mammal	China	H3N2	KM029948;KM029949;KM029950;KM029951;KM029952;KM029953;KM029954;KM029955	.T..................	....................	......................	......................
47497	A/swine/Hong Kong/4836/2016	tracheal swab	2016-11-17	Nonhuman Mammal	Hong Kong	H3N2	ON850316;ON850317;ON850318;ON850319;ON850320;ON850321;ON850322;ON850323	.T..................	....................	......................	......................
47498	A/swine/Hong Kong/4840/2016	tracheal swab	2016-11-17	Nonhuman Mammal	Hong Kong	H3N2	ON850324;ON850325;ON850326;ON850327;ON850328;ON850329;ON850330;ON850331	.T..................	....................	......................	......................
47499	A/swine/Hong Kong/4845/2016	tracheal swab	2016-11-17	Nonhuman Mammal	Hong Kong	H3N2	ON850332;ON850333;ON850334;ON850335;ON850336;ON850337;ON850338;ON850339	.T..................	....................	......................	......................
54883	A/swine/Wolfhagen/21852/2015		2015-06-22	Nonhuman Mammal	Germany	H1N2	MK340410;MK340411;MK340412;MK340413;MK340414;MK340415;MK340416;MK340417	.T..................	....................	......................	......................
121	A/Alabama/18/2018	pigs have been H1N1 viruses	2018-02-10	Human	USA	H3N2	MH585849;MH585850;MH585851;MH585852;MH585853;MH585854;MH585855;MH585856	.T..................	....................
3201	A/black-headed gull/Sweden/74342/2008		2008-07-21	Avian	Sweden	H13N8	CY184488;CY184489;CY184490;CY184491;CY184492;CY184493;CY184494;CY184495	.T..................	.........C..........
16220	A/duck/Henan/2.16_LYGL004-O/2017	Oropharyngeal swab	2017-02-16	Avian	China	H9N2	MW107869;MW107870;MW107871;MW107872;MW107873;MW107874;MW107875;MW107876	.T..................	..C...........T.....
39297	A/Oregon/20/2022		2022-04-23	Human	USA	H3N2	OP212117;OP212118;OP212119;OP212120;OP212121;OP212122;OP212123;OP212124	.T..................	....................
50712	A/swine/Kansas/12-165022/2012	lung	2012-12-31	Nonhuman Mammal	USA	H3N2	KC751551;KC751552;KC751553;KP031602;KP031603;KP031604;KP031605;KP031606	.T..................	....................
52495	A/swine/Netherlands/Meijel-75/2011		2011-02-02	Nonhuman Mammal	Netherlands	H1N1	KR699977;KR699978;KR699979;KR699980;KR699981;KR699982;KR699983;KR699984	.T..................	..T.................
53822	A/swine/Portugal/065/2017	nasal swab	2017-10-26	Nonhuman Mammal	Portugal	H1N1	MN932189;MN932218;MN933447;MN933836;MN933989;MN934033;MN934367;MN939492	.T..................	....................
53823	A/swine/Portugal/066/2017	nasal swab	2017-10-26	Nonhuman Mammal	Portugal	H1N1	MN932190;MN932217;MN933449;MN933837;MN933995;MN934034;MN934372;MN939491	.T..................	....................
54282	A/swine/Spain/064/2017	nasal swab	2017-10-26	Nonhuman Mammal	Spain	H1N1	MN932197;MN932221;MN933448;MN933843;MN933947;MN934028;MN934360;MN939499	.T..................	....................
2197	A/Athens/INS389/2010	pigs have been H1N1 viruses	2010-01-13	Human	Greece	H1N1	CY071135;CY071136;CY071137;CY071138;CY071139;CY071140;CY071141;CY071142	.C..................	....................	......................	......................
47563	A/swine/Hong Kong/728/2014	tracheal swab	2014-02-06	Nonhuman Mammal	Hong Kong	H3N2	ON850494;ON850495;ON850496;ON850497;ON850498;ON850499;ON850500;ON850501	.C..................	....................	......................	......................
14378	A/common murre/Newfoundland/HM524/2011	oral and fecal swabs	2011-07-21	Avian	Canada	H1N2	KC895721;KC895722;KC895723;KC895724;KC895725;KC895726;KC895727;KC895728	.C..................	....................
51601	A/swine/Mexico/AVX60/2013		2013-09-30	Nonhuman Mammal	Mexico	H3N2	KU976574;KU976583;KU976588;KU976595;KU976682;KU976733;KU976863;KU976897	.A.....G............	....................
8673	A/chicken/Dominican Republic/07-002397-7/2007	tissue pool; EP1	2007	Avian	Dominican Republic	H5N2	MN882390;MN882391;MN882392;MN882393;MN882394;MN882395;MN882396;MN882397	.A........T.........	....................	........C.............	................T.....
8678	A/chicken/Dominican Republic/17-041237-001/2017	oropharyngeal swab pool	2017-11-27	Avian	Dominican Republic	H5N2	MN882430;MN882431;MN882432;MN882433;MN882434;MN882435;MN882436;MN882437	.A........T.........	..T.................	......................	................T.....
8679	A/chicken/Dominican Republic/17-041237-004/2017	oropharyngeal swab pool	2017-11-27	Avian	Dominican Republic	H5N2	MN882438;MN882439;MN882440;MN882441;MN882442;MN882443;MN882444;MN882445	.A........T.........	..T.................	......................	................T.....
8680	A/chicken/Dominican Republic/18-044726-013/2018	tracheal swab pool; EP2	2018-12-12	Avian	Dominican Republic	H5N2	MN882446;MN882447;MN882448;MN882449;MN882450;MN882451;MN882452;MN882453	.A........T.........	....................	......................	......................
8681	A/chicken/Dominican Republic/19-020695-001_529-19 #9/2018	amnio-allantoic fluid; unknown EP	2018-12-27	Avian	Dominican Republic	H5N2	MN882454;MN882455;MN882456;MN882457;MN882458;MN882459;MN882460;MN882461	.A........T.........	....................	......................	......................
8682	A/chicken/Dominican Republic/19-020695-002_671-19 #13/2019	amnio-allantoic fluid; unknown EP	2019-01-09	Avian	Dominican Republic	H5N2	MN882462;MN882463;MN882464;MN882465;MN882466;MN882467;MN882468;MN882469	.A........T.........	....................	......................	......................
8683	A/chicken/Dominican Republic/19-020695-003_671-19 #14/2019	amnio-allantoic fluid; unknown EP	2019-01-09	Avian	Dominican Republic	H5N2	MN882470;MN882471;MN882472;MN882473;MN882474;MN882475;MN882476;MN882477	.A........T.........	....................	......................	......................
8684	A/chicken/Dominican Republic/19-020695-004_671-19 #15/2019	amnio-allantoic fluid; unknown EP	2019-01-09	Avian	Dominican Republic	H5N2	MN882478;MN882479;MN882480;MN882481;MN882482;MN882483;MN882484;MN882485	.A........T.........	....................	......................	......................
8685	A/chicken/Dominican Republic/19-020695-005_705-19 #10/2019	amnio-allantoic fluid; unknown EP	2019-01-11	Avian	Dominican Republic	H5N2	MN882486;MN882487;MN882488;MN882489;MN882490;MN882491;MN882492;MN882493	.A........T.........	....................	......................	......................
8686	A/chicken/Dominican Republic/19-020695-010_729-19 #2/2019	amnio-allantoic fluid; unknown EP	2019-01-15	Avian	Dominican Republic	H5N2	MN882494;MN882495;MN882496;MN882497;MN882498;MN882499;MN882500;MN882501	.A........T.........	....................	......................	......................
8687	A/chicken/Dominican Republic/19-020695-011_794-19 #17/2019	amnio-allantoic fluid; unknown EP	2019-01-18	Avian	Dominican Republic	H5N2	MN882502;MN882503;MN882504;MN882505;MN882506;MN882507;MN882508;MN882509	.A........T.........	....................	......................	................T.....
8688	A/chicken/Dominican Republic/19-020695-012_1107-19 #16/2019	amnio-allantoic fluid; unknown EP	2019-02-18	Avian	Dominican Republic	H5N2	MN882510;MN882511;MN882512;MN882513;MN882514;MN882515;MN882516;MN882517	.A........T.........	....................	......................	......................
8689	A/chicken/Dominican Republic/19-020695-013_1136-19 #11/2019	amnio-allantoic fluid; unknown EP	2019-02-18	Avian	Dominican Republic	H5N2	MN882518;MN882519;MN882520;MN882521;MN882522;MN882523;MN882524;MN882525	.A........T.........	....................	......................	......................
8690	A/chicken/Dominican Republic/19-020695-014_1590-19 #7/2019	amnio-allantoic fluid; unknown EP	2019-03-25	Avian	Dominican Republic	H5N2	MN882526;MN882527;MN882528;MN882529;MN882530;MN882531;MN882532;MN882533	.A........T.........	....................	......................	......................
8691	A/chicken/Dominican Republic/19-020695-015_1590-19 #8/2019	amnio-allantoic fluid; unknown EP	2019-03-25	Avian	Dominican Republic	H5N2	MN882534;MN882535;MN882536;MN882537;MN882538;MN882539;MN882540;MN882541	.A........T.........	....................	......................	......................
46884	A/swine/Guangdong/2670/2010		2010-08-26	Nonhuman Mammal	China	H1N2	JN375283;JN375288;JN375293;JN375298;JN375303;JN375308;JN375313;JN375318	.A........T.........	..............G.....	......................	......................
46885	A/swine/Guangdong/2676/2010		2010-08-26	Nonhuman Mammal	China	H1N2	JN375284;JN375289;JN375294;JN375299;JN375304;JN375309;JN375314;JN375319	.A........T.........	..............G.....	......................	......................
46886	A/swine/Guangdong/2693/2010		2010-08-26	Nonhuman Mammal	China	H1N2	JN375285;JN375290;JN375295;JN375300;JN375305;JN375310;JN375315;JN375320	.A........T.........	..............G.....	......................	......................
46887	A/swine/Guangdong/2712/2010		2010-08-26	Nonhuman Mammal	China	H1N2	JN375286;JN375291;JN375296;JN375301;JN375306;JN375311;JN375316;JN375321	.A........T.........	..............G.....	......................	......................
47109	A/swine/Guangxi/NS3511/2011	nasal swab	2011-11-27	Nonhuman Mammal	China	H1N2	KM028316;KM028317;KM028318;KM028319;KM028320;KM028321;KM028322;KM028323	.A........T.........	..............G.....	......................	......................
47233	A/swine/Homberg/7039/2008		2008-04-22	Nonhuman Mammal	Germany	H1N1	MK365516;MK365517;MK365518;MK365519;MK365520;MK365521;MK365522;MK365523	.A........T.........	..T.................	......................	......................
47256	A/Swine/Hong Kong/1197/02		2002	Nonhuman Mammal	Hong Kong	H3N2	AY363472;AY363490;AY363508;AY363526;AY363544;AY363562;AY363580;AY363598	.A........T.........	....................	......................	......................
47614	A/Swine/Hong Kong/9745/01		2001	Nonhuman Mammal	Hong Kong	H3N2	AY363470;AY363488;AY363506;AY363524;AY363542;AY363560;AY363578;AY363596	.A........T.........	....................	......................	......................
47641	A/swine/Hong Kong/NS1630/2010	nasal swab	2010-05-27	Nonhuman Mammal	China	H1N2	KM029532;KM029533;KM029534;KM029535;KM029536;KM029537;KM029538;KM029539	.A........T.........	....................	......................	.............G........
50077	A/swine/Italy/10041/2018	host	2018-12-31	Nonhuman Mammal	Italy	H1N2	MW170492;MW170594;MW170696;MW170801;MW170904;MW171006;MW171111;MW171114	.A........T.........	....................	......................	......................
45960	A/swine/British Columbia/SD0132/2016		2016-01-13	Nonhuman Mammal	Canada	H3N2	CY246065;CY246066;CY246067;CY246068;CY246069;CY246070;CY246071;CY246072	.A........T.........	....................
46839	A/swine/Guangdong/1222/2006		2006	Nonhuman Mammal	China	H1N2	GU086078;GU086079;GU086080;GU086081;GU086082;GU086083;GU086084;GU086085	.A........T.........	....................
47246	A/swine/Hong Kong/1110/2006		2006-08-01	Nonhuman Mammal	Hong Kong	H1N2	GQ229371;GQ229372;GQ229373;GQ229374;GQ229375;GQ229376;GQ229377;GQ229378	.A........T.........	....................
47324	A/swine/Hong Kong/2314/2009	tracheal swab	2009-10-22	Nonhuman Mammal	Hong Kong	H1N2	CY061738;CY061739;CY061740;CY061741;CY061742;CY061743;CY061744;CY061745	.A........T.........	....................
47352	A/swine/Hong Kong/2569/2010	tracheal swab	2010-08-26	Nonhuman Mammal	China	H1N2	KM029540;KM029541;KM029542;KM029543;KM029544;KM029545;KM029546;KM029547	.A........T.........	....................
25074	A/Kentucky/14/2015		2015-08-13	Human	USA	H1N1	KU509555;KU509556;KU509557;KU509558;KU509559;KU509560;KU509561;KU509562	.A..................	....................	....C.................	......................
51531	A/swine/Metropolitana/VN1401-4875/2020	nasal swab	2020-01-20	Nonhuman Mammal	Chile	H1N1	MZ005220;MZ005221;MZ005222;MZ005223;MZ005224;MZ005225;MZ005226;MZ013896	.A..................	....................	.......C..............	......................
14090	A/Colorado/20/2019	pigs have been H1N1 viruses	2019-03-04	Human	USA	H1N1	MK999527;MK999528;MK999529;MK999530;MK999531;MK999532;MK999533;MK999534	.A..................	....................	..........A...........	......................
23612	A/Human/New York City/PV08759/2020	nasal swab	2020-03-15	Human	USA	H1N1	MW855502;MW855503;MW855504;MW855505;MW855506;MW855507;MW855508;MW855977	.A..................	....................	..........A...........	......................
23620	A/Human/New York City/PV08771/2020	nasal swab	2020-03-15	Human	USA	H1N1	MW855479;MW855480;MW855481;MW855482;MW855483;MW855484;MW855485;MW855976	.A..................	....................	..........A...........	......................
61206	A/Wisconsin/55/2020	pigs have been H1N1 viruses	2020-03-30	Human	USA	H1N1	MT581830;MT581831;MT581832;MT581833;MT581834;MT581835;MT581836;MT581837	.A..................	....................	..........A...........	......................
31840	A/Michigan/63/2015		2015-10-05	Human	USA	H1N1	KU509654;KU509655;KU509656;KU509657;KU509658;KU509659;KU509660;KU509661	.A..................	....................	................A.....	......................
44086	A/Singapore/DMS158/2010	nasopharyngeal swab	2010-11-28	Human	Singapore	H1N1	KT180446;KT180660;KT180874;KT181088;KT181302;KT181516;KT181730;KT181944	.A..................	....................	................A.....	......................
305	A/Alaska/18/2017	pigs have been H1N1 viruses	2017-06-24	Human	USA	H1N1	CY239574;CY239575;CY239576;CY239577;CY239578;CY239579;CY239580;CY239581	.A..................	....................	......................	......................
3428	A/blue-winged teal/Guatemala/CIP049-H121-01/2014	cloacal swab	2014	Avian	Guatemala	H12N7	MK326694;MK326695;MK326696;MK326697;MK326698;MK326699;MK326700;MK326701	.A..................	....................	......................	......................
3429	A/blue-winged teal/Guatemala/CIP049-H121-09/2014	cloacal swab isolate	2014	Avian	Guatemala	H7N7	MK327747;MK327748;MK327749;MK327750;MK327751;MK327752;MK327753;MK327754	.A..................	....................	......................	......................
3430	A/blue-winged teal/Guatemala/CIP049-H121-14/2014	cloacal swab isolate	2014	Avian	Guatemala	H7N7	MK327779;MK327780;MK327781;MK327782;MK327783;MK327784;MK327785;MK327786	.A..................	....................	......................	......................
3538	A/blue-winged teal/Louisiana/UGAI14-191/2014		2014-05-30	Avian	USA	H7N7	KT887312;KT887313;KT887314;KT887315;KT887316;KT887317;KT887318;KT887319	.A..................	....................	......................	......................
3539	A/blue-winged teal/Louisiana/UGAI14-209/2014		2014-05-30	Avian	USA	H7N7	KT887320;KT887321;KT887322;KT887323;KT887324;KT887325;KT887326;KT887327	.A..................	....................	......................	......................
3545	A/blue-winged teal/Louisiana/UGAI14-261/2014		2014-03-30	Avian	USA	H7N7	KT887336;KT887337;KT887338;KT887339;KT887340;KT887341;KT887342;KT887343	.A..................	....................	......................	......................
3556	A/blue-winged teal/Louisiana/UGAI14-845/2014		2014-04-12	Avian	USA	H7N7	KT887415;KT887416;KT887417;KT887418;KT887419;KT887420;KT887421;KT887422	.A..................	....................	......................	......................
3568	A/blue-winged teal/Lousiana/UGAI14-0192/2014	oropharyngeal/cloacal swab pool from individual bird	2014-03-30	Avian	USA	H7N7	KY063745;KY063746;KY063747;KY063748;KY063749;KY063750;KY063751;KY063752	.A..................	....................	......................	......................
3569	A/blue-winged teal/Lousiana/UGAI14-0203/2014	oropharyngeal/cloacal swab pool from individual bird	2014-03-30	Avian	USA	H7N7	KY063753;KY063754;KY063755;KY063756;KY063757;KY063758;KY063759;KY063760	.A..................	....................	......................	......................
3570	A/blue-winged teal/Lousiana/UGAI14-0204/2014	oropharyngeal/cloacal swab pool from individual bird	2014-03-30	Avian	USA	H7N7	KY063761;KY063762;KY063763;KY063764;KY063765;KY063766;KY063767;KY063768	.A..................	....................	......................	......................
3571	A/blue-winged teal/Lousiana/UGAI14-0205/2014	oropharyngeal/cloacal swab pool from individual bird	2014-03-30	Avian	USA	H7N7	KY063769;KY063770;KY063771;KY063772;KY063773;KY063774;KY063775;KY063776	.A..................	....................	......................	......................
3572	A/blue-winged teal/Lousiana/UGAI14-0206/2014	oropharyngeal/cloacal swab pool from individual bird	2014-03-30	Avian	USA	H7N7	KY063777;KY063778;KY063779;KY063780;KY063781;KY063782;KY063783;KY063784	.A..................	....................	......................	......................
3573	A/blue-winged teal/Lousiana/UGAI14-0207/2014	oropharyngeal/cloacal swab pool from individual bird	2014-03-30	Avian	USA	H7N7	KY063785;KY063786;KY063787;KY063788;KY063789;KY063790;KY063791;KY063792	.A..................	....................	......................	......................
3574	A/blue-winged teal/Lousiana/UGAI14-0208/2014	oropharyngeal/cloacal swab pool from individual bird	2014-03-30	Avian	USA	H7N7	KY063793;KY063794;KY063795;KY063796;KY063797;KY063798;KY063799;KY063800	.A..................	....................	......................	......................
3575	A/blue-winged teal/Lousiana/UGAI14-0210/2014	oropharyngeal/cloacal swab pool from individual bird	2014-03-30	Avian	USA	H7N7	KY063801;KY063802;KY063803;KY063804;KY063805;KY063806;KY063807;KY063808	.A..................	....................	......................	......................
3576	A/blue-winged teal/Lousiana/UGAI14-0211/2014	oropharyngeal/cloacal swab pool from individual bird	2014-03-30	Avian	USA	H7N7	KY063809;KY063810;KY063811;KY063812;KY063813;KY063814;KY063815;KY063816	.A..................	....................	......................	......................
3577	A/blue-winged teal/Lousiana/UGAI14-0217/2014	oropharyngeal/cloacal swab pool from individual bird	2014-03-30	Avian	USA	H7N7	KY063817;KY063818;KY063819;KY063820;KY063821;KY063822;KY063823;KY063824	.A..................	....................	......................	......................
3578	A/blue-winged teal/Lousiana/UGAI14-0218/2014	oropharyngeal/cloacal swab pool from individual bird	2014-03-30	Avian	USA	H7N7	KY063825;KY063826;KY063827;KY063828;KY063829;KY063830;KY063831;KY063832	.A..................	....................	......................	......................
3579	A/blue-winged teal/Lousiana/UGAI14-0224/2014	oropharyngeal/cloacal swab pool from individual bird	2014-03-30	Avian	USA	H7N7	KY063833;KY063834;KY063835;KY063836;KY063837;KY063838;KY063839;KY063840	.A..................	....................	......................	......................
3580	A/blue-winged teal/Lousiana/UGAI14-0236/2014	oropharyngeal/cloacal swab pool from individual bird	2014-03-30	Avian	USA	H7N7	KY063841;KY063842;KY063843;KY063844;KY063845;KY063846;KY063847;KY063848	.A..................	....................	......................	......................
3581	A/blue-winged teal/Lousiana/UGAI14-0322/2014	oropharyngeal/cloacal swab pool from individual bird	2014-03-30	Avian	USA	H7N7	KY063849;KY063850;KY063851;KY063852;KY063853;KY063854;KY063855;KY063856	.A..................	....................	......................	......................
3583	A/blue-winged teal/Lousiana/UGAI14-0345/2014	oropharyngeal/cloacal swab pool from individual bird	2014-03-30	Avian	USA	H7N7	KY063865;KY063866;KY063867;KY063868;KY063869;KY063870;KY063871;KY063872	.A..................	....................	......................	......................
3584	A/blue-winged teal/Lousiana/UGAI14-0373/2014	oropharyngeal/cloacal swab pool from individual bird	2014-03-30	Avian	USA	H7N7	KY063873;KY063874;KY063875;KY063876;KY063877;KY063878;KY063879;KY063880	.A..................	....................	......................	......................
3594	A/blue-winged teal/Lousiana/UGAI14-0747/2014	oropharyngeal/cloacal swab pool from individual bird	2014-04-12	Avian	USA	H7N7	KY063957;KY063958;KY063959;KY063960;KY063961;KY063962;KY063963;KY063964	.A..................	....................	......................	......................
3595	A/blue-winged teal/Lousiana/UGAI14-0751/2014	oropharyngeal/cloacal swab pool from individual bird	2014-04-12	Avian	USA	H7N7	KY063965;KY063966;KY063967;KY063968;KY063969;KY063970;KY063971;KY063972	.A..................	....................	......................	......................
3858	A/blue-winged teal/Texas/AI11-3691/2011		2011-09-12	Avian	USA	H4N6	CY206023;CY206024;CY206025;CY206026;CY206027;CY206028;CY206029;CY206030	.A..................	....................	......................	......................
4220	A/Boston/650/2009	pigs have been H1N1 viruses	2009-11-12	Human	USA	H1N1	CY089259;CY089260;CY089261;CY089262;CY089263;CY089264;CY089265;CY089266	.A..................	....................	......................	......................
4224	A/Boston/657/2009	pigs have been H1N1 viruses	2009-11-14	Human	USA	H1N1	CY089267;CY089268;CY089269;CY089270;CY089271;CY089272;CY089273;CY089274	.A..................	....................	......................	......................
4233	A/Boston/671/2009	pigs have been H1N1 viruses	2009-11-15	Human	USA	H1N1	CY089299;CY089300;CY089301;CY089302;CY089303;CY089304;CY089305;CY089306	.A..................	....................	......................	......................
4250	A/Boston/701/2009	pigs have been H1N1 viruses	2009-11-27	Human	USA	H1N1	CY075628;CY075629;CY075630;CY075631;CY075632;CY075633;CY075634;CY075635	.A..................	....................	......................	......................
5107	A/Brownsville/36H/2009	age:6Y	2009-05-27	Human	USA	H1N1	CY053254;CY053255;CY053256;CY053257;CY053258;CY053259;CY053260;CY053367	.A..................	....................	......................	......................
5413	A/California/04-223-MA/2009		2009	Human	USA	H1N1	KX135071;KX135208;KX135410;KX136128;KX136412;KX136716;KX136745;KX136833	.A..................	....................	......................	......................
5891	A/California/23/2015		2015-02-23	Human	USA	H1N1	KT836753;KT836754;KT836763;KT836776;KT836787;KT836792;KT836799;KT836813	.A..................	....................	......................	......................
5950	A/California/33/2015		2015-01-15	Human	USA	H1N1	KT836487;KT836838;KT836845;KT836849;KT836853;KT836872;KT836875;KT836901	.A..................	....................	......................	......................
5960	A/California/35/2015		2015-01-09	Human	USA	H1N1	KT836439;KT836705;KT836736;KT836739;KT836821;KT836846;KT836873;KT836904	.A..................	....................	......................	......................
6048	A/California/49/2015		2015-01-26	Human	USA	H1N1	KT836839;KT836850;KT836889;KT836890;KT836895;KT836898;KT836916;KT836927	.A..................	....................	......................	......................
6270	A/California/80/2015		2015-03-18	Human	USA	H1N1	KT836595;KT836664;KT836680;KT836688;KT836692;KT836693;KT836704;KT836706	.A..................	....................	......................	......................
6305	A/California/88/2015		2015-09-27	Human	USA	H1N1	KU509884;KU509885;KU509886;KU509887;KU509888;KU509889;KU509890;KU509891	.A..................	....................	......................	......................
9421	A/chicken/Guangdong/01.18_SZBJ005-C/2017	cloacal swab	2017-01-18	Avian	China	Mixed	MW103357;MW103358;MW103359;MW103360;MW103361;MW103362;MW103363;MW103364	.A..................	..C.................	......................	......................
9423	A/chicken/Guangdong/01.18_SZBJ011-C/2017	cloacal swab	2017-01-18	Avian	China	Mixed	MW103373;MW103374;MW103375;MW103376;MW103377;MW103378;MW103379;MW103380	.A..................	..C.................	......................	......................
9424	A/chicken/Guangdong/01.18_SZBJ011-O/2017	Oropharyngeal swab	2017-01-18	Avian	China	Mixed	MW103381;MW103382;MW103383;MW103384;MW103385;MW103386;MW103387;MW103388	.A..................	..C.................	......................	......................
10809	A/chicken/Jiangxi/10959/2014	oropharyngeal	2014-02-18	Avian	China	H7N9	KP415112;KP415113;KP415114;KP415115;KP415116;KP415117;KP415118;KP415119	.A..................	..............T.....	......................	......................
14917	A/Delaware/40/2015		2015-04-13	Human	USA	H1N1	KT836820;KT836823;KT836826;KT836832;KT836836;KT836858;KT836878;KT836897	.A..................	....................	......................	......................
16699	A/duck/Jiangxi/22041/2008		2008	Avian	China	H4N9	KF258950;KF259254;KF259696;KF259773;KF260017;KF260261;KF260505;KF260749	.A..................	..C.................	......................	......................
20593	A/Florida/56/2015		2015-07-08	Human	USA	H1N1	KT836713;KT836714;KT836715;KT836716;KT836717;KT836718;KT836719;KT836720	.A..................	....................	......................	......................
21194	A/Germany/18909686/2015		2015-01-21	Human	Germany	H1N1	MK159105;MK159106;MK159107;MK159108;MK159109;MK159110;MK159111;MK159112	.A..................	....................	......................	......................
22260	A/Guangdong/5301/2009	Throat Swab	2009	Human	China	H1N1	CY103903;CY103904;CY103905;CY103906;CY103907;CY103908;CY103909;CY103910	.A..................	....................	......................	......................
22591	A/Hawaii/09/2015		2015-02-07	Human	USA	H1N1	KT836751;KT836760;KT836765;KT836773;KT836795;KT836801;KT836802;KT836804	.A..................	....................	......................	......................
22641	A/Hawaii/18/2015		2015-04-02	Human	USA	H1N1	KT836519;KT836827;KT836830;KT836840;KT836863;KT836867;KT836868;KT836884	.A..................	....................	......................	......................
22669	A/Hawaii/25/2015		2015-02-25	Human	USA	H1N1	KT836859;KT836880;KT836886;KT836902;KT836903;KT836914;KT836921;KT836933	.A..................	....................	......................	......................
22672	A/Hawaii/26/2015		2015-03-16	Human	USA	H1N1	KT836444;KT836445;KT836824;KT836851;KT836856;KT836879;KT836896;KT836923	.A..................	....................	......................	......................
22731	A/Hawaii/41/2015		2015-05-03	Human	USA	H1N1	KT836582;KT836583;KT836588;KT836609;KT836670;KT836672;KT836673;KT836696	.A..................	....................	......................	......................
22793	A/Hawaii/64/2014		2014-12-05	Human	USA	H1N1	KT836586;KT836590;KT836613;KT836622;KT836644;KT836667;KT836829;KT836833	.A..................	....................	......................	......................
22873	A/Helsinki/1017/2013	nasopharyngeal swab	2013-03-04	Human	Finland	H1N1	KF560262;KF560263;KF560264;KF560265;KF560266;KF560267;KF560268;KF560269	.A..................	....................	......................	......................
22874	A/Helsinki/1018/2013	nasopharyngeal swab	2013-03-03	Human	Finland	H1N1	KF560270;KF560271;KF560272;KF560273;KF560274;KF560275;KF560276;KF560277	.A..................	....................	......................	......................
22876	A/Helsinki/1053/2013	nasopharyngeal aspirate	2013-03-11	Human	Finland	H1N1	KM366359;KM366360;KM366361;KM366362;KM366363;KM366364;KM366365;KM366366	.A..................	....................	......................	......................
22877	A/Helsinki/1076/2013	nasopharyngeal aspirate	2013-03-11	Human	Finland	H1N1	KM366367;KM366368;KM366369;KM366370;KM366371;KM366372;KM366373;KM366374	.A..................	....................	......................	......................
22891	A/Helsinki/1351/2013	nasopharyngeal aspirate	2013-03-19	Human	Finland	H1N1	KM366463;KM366464;KM366465;KM366466;KM366467;KM366468;KM366469;KM366470	.A..................	....................	......................	......................
22897	A/Helsinki/1472/2013	nasopharyngeal aspirate	2013-03-23	Human	Finland	H1N1	KM366479;KM366480;KM366481;KM366482;KM366483;KM366484;KM366485;KM366486	.A..................	....................	......................	......................
22901	A/Helsinki/1499/2013	nasopharyngeal aspirate	2013-03-26	Human	Finland	H1N1	KM366511;KM366512;KM366513;KM366514;KM366515;KM366516;KM366517;KM366518	.A..................	....................	......................	......................
22907	A/Helsinki/1677/2013	nasopharyngeal aspirate	2013-04-08	Human	Finland	H1N1	KM366543;KM366544;KM366545;KM366546;KM366547;KM366548;KM366549;KM366550	.A..................	....................	......................	......................
22984	A/Helsinki/551/2013	nasopharyngeal swab	2013-02-11	Human	Finland	H1N1	KF559782;KF559783;KF559784;KF559785;KF559786;KF559787;KF559788;KF559789	.A..................	....................	......................	......................
22986	A/Helsinki/568/2013	nasopharyngeal swab	2013-02-10	Human	Finland	H1N1	KF559798;KF559799;KF559800;KF559801;KF559802;KF559803;KF559804;KF559805	.A..................	....................	......................	......................
22994	A/Helsinki/613/2013	nasopharyngeal swab	2013-02-11	Human	Finland	H1N1	KF559862;KF559863;KF559864;KF559865;KF559866;KF559867;KF559868;KF559869	.A..................	....................	......................	......................
22995	A/Helsinki/627/2013	nasopharyngeal swab	2013-02-12	Human	Finland	H1N1	KF559870;KF559871;KF559872;KF559873;KF559874;KF559875;KF559876;KF559877	.A..................	....................	......................	......................
22999	A/Helsinki/655/2013	nasopharyngeal swab	2013-02-13	Human	Finland	H1N1	KF559902;KF559903;KF559904;KF559905;KF559906;KF559907;KF559908;KF559909	.A..................	....................	......................	......................
23022	A/Helsinki/759/2013	nasopharyngeal swab	2013-02-18	Human	Finland	H1N1	KF560030;KF560031;KF560032;KF560033;KF560034;KF560035;KF560036;KF560037	.A..................	....................	......................	......................
23043	A/Helsinki/828/2013	nasopharyngeal swab	2013-02-21	Human	Finland	H1N1	KF560094;KF560095;KF560096;KF560097;KF560098;KF560099;KF560100;KF560101	.A..................	....................	......................	......................
23052	A/Helsinki/893/2013	nasopharyngeal swab	2013-02-26	Human	Finland	H1N1	KF560142;KF560143;KF560144;KF560145;KF560146;KF560147;KF560148;KF560149	.A..................	....................	......................	......................
23056	A/Helsinki/912/2013	nasopharyngeal swab	2013-02-26	Human	Finland	H1N1	KF560166;KF560167;KF560168;KF560169;KF560170;KF560171;KF560172;KF560173	.A..................	....................	......................	......................
24728	A/Japan/9853/2019	Nasal Wash	2019-09-23	Human	Japan	H1N1	MN656028;MN656029;MN656030;MN656031;MN656032;MN656033;MN656034;MN656035	.A..................	....................	......................	................A.....
25596	A/Linkou/R0182/2019	nasal swab	2019	Human	Taiwan	H1N1	MW840657;MW840658;MW840659;MW840660;MW840661;MW840662;MW840663;MW843862	.A..................	....................	......................	......................
26771	A/mallard/California/1496/2013		2013-07-30	Avian	USA	H5N5	CY177401;CY177402;CY177403;CY177404;CY177405;CY177406;CY177407;CY177408	.A..................	..............G.....	......................	......................
27311	A/mallard duck/Netherlands/4/2010		2010-07-08	Avian	Netherlands	H7N3	MF145737;MF146371;MF146538;MF146898;MF147191;MF147269;MF147886;MF148139	.A..................	..C...........T.....	......................	......................
27324	A/mallard duck/Netherlands/5/2010		2010-07-20	Avian	Netherlands	H7N3	MF682672;MF682729;MF682743;MF682831;MF682833;MF682853;MF682863;MF682867	.A..................	..C...........T.....	......................	......................
28761	A/mallard/New Jersey/AH0005885/2014	oropharyngeal/cloacal swab pool	2014	Avian	USA	H3N8	KY551520;KY551521;KY551522;KY551523;KY551524;KY551525;KY551526;KY551527	.A..................	....................	......................	......................
31176	A/Massachusetts/12/2019	pigs have been H1N1 viruses	2019-02-15	Human	USA	H1N1	MN004023;MN004024;MN004025;MN004026;MN004027;MN004028;MN004029;MN004030	.A..................	....................	......................	......................
31488	A/Mexico City/013/2009	age:2Y	2009-05-09	Human	Mexico	H1N1	CY050863;CY050864;CY050865;CY050866;CY050867;CY050868;CY050869;CY050870	.A..................	....................	......................	......................
32144	A/Milano/157/2015		2015	Human	Italy	H1N1	KU321909;KU321940;KU321972;KU322004;KU322034;KU322066;KU322098;KU322130	.A..................	....................	......................	......................
32150	A/Milano/230/2015		2015	Human	Italy	H1N1	KU321896;KU321927;KU321959;KU321991;KU322021;KU322053;KU322085;KU322117	.A..................	....................	......................	......................
32155	A/Milano/276/2015		2015	Human	Italy	H1N1	KU321895;KU321926;KU321958;KU321990;KU322020;KU322052;KU322084;KU322116	.A..................	....................	......................	......................
32156	A/Milano/277/2015		2015	Human	Italy	H1N1	KU321894;KU321925;KU321957;KU321989;KU322019;KU322051;KU322083;KU322115	.A..................	....................	......................	......................
32161	A/Milano/61/2015		2015	Human	Italy	H1N1	KU321897;KU321928;KU321960;KU321992;KU322022;KU322054;KU322086;KU322118	.A..................	....................	......................	......................
32221	A/Minnesota/04/2015		2015-02-12	Human	USA	H1N1	KT836745;KT836747;KT836748;KT836772;KT836778;KT836788;KT836800;KT836814	.A..................	....................	......................	......................
32722	A/Montana/08/2015		2015-02-26	Human	USA	H1N1	KT836749;KT836755;KT836761;KT836770;KT836771;KT836780;KT836782;KT836796	.A..................	....................	......................	......................
34179	A/New Jersey/47/2015		2015-04-16	Human	USA	H1N1	KT836537;KT836539;KT836545;KT836547;KT836549;KT836550;KT836551;KT836552	.A..................	....................	......................	......................
34186	A/New Jersey/54/2015		2015-12-30	Human	USA	H1N1	KX408232;KX408233;KX408234;KX408235;KX408236;KX408237;KX408238;KX408239	.A..................	....................	......................	......................
35906	A/New York/70/2015		2015-10-26	Human	USA	H1N1	KU509836;KU509837;KU509838;KU509839;KU509840;KU509841;KU509842;KU509875	.A..................	....................	......................	......................
37419	A/North Carolina/07/2016		2016-01-19	Human	USA	H1N1	KX406192;KX406193;KX406194;KX406195;KX406196;KX406197;KX406198;KX406199	.A..................	....................	......................	......................
38758	A/Ohio/08/2015		2015-02-25	Human	USA	H1N1	KT836743;KT836756;KT836764;KT836775;KT836777;KT836785;KT836786;KT836812	.A..................	....................	......................	......................
39504	A/Parma/641/2010		2010	Human	Italy	H1N1	KU322179;KU322221;KU322264;KU322307;KU322350;KU322393;KU322436;KU322479	.A..................	....................	......................	......................
40530	A/pigeon/Guizhou/11.30_ZYLJJ015-O/2016	Oropharyngeal swab	2016-11-03	Avian	China	H9N2	MW110317;MW110318;MW110319;MW110320;MW110321;MW110322;MW110323;MW110324	.A..................	..C.................	......................	......................
40531	A/pigeon/Guizhou/11.30_ZYLJJ021-C/2016	cloacal swab	2016-11-03	Avian	China	H9N2	MW110325;MW110326;MW110327;MW110328;MW110329;MW110330;MW110331;MW110332	.A..................	..C.................	......................	......................
40532	A/pigeon/Guizhou/11.30_ZYLJJ022-O/2016	Oropharyngeal swab	2016-11-03	Avian	China	H9N2	MW110333;MW110334;MW110335;MW110336;MW110337;MW110338;MW110339;MW110340	.A..................	..C.................	......................	......................
40702	A/pintail/Taiwan/WB2478/2017	oropharyngeal swab	2017-11-18	Avian	Taiwan	H1N3	MN988818;MN988819;MN988820;MN988821;MN988822;MN988823;MN988824;MN988825	.A..................	..C.................	......................	......................
40717	A/plumed whistling duck/Western Australia/AS09-2965-220/2009	cloacal swab	2009-09-01		Australia	H6N1	OL370668;OL370669;OL370670;OL370671;OL370672;OL370673;OL370674;OL370675	.A..................	..C....T............	......................	......................
41203	A/red knot/Delaware/AI00-1886/2000	feces;SPF ECE	2000-05-25	Avian	USA	H10N4	MH597051;MH597052;MH597053;MH597054;MH597055;MH597056;MH597057;MH597058	.A..................	....................	......................	......................
41205	A/red knot/Delaware Bay/124/2009	feces	2009-05-20	Avian	USA	H10N7	MK627851;MK627852;MK627853;MK627854;MK627855;MK627856;MK627857;MK724044	.A..................	.............T......	......................	......................
41210	A/red knot/Delaware Bay/200/2009	feces	2009-05-20	Avian	USA	H10N7	MK627835;MK627836;MK627837;MK627838;MK627839;MK627840;MK627841;MK627842	.A..................	.............T......	......................	......................
41270	A/red shoveler/Chile/C14653/2016		2016-08-16	Avian	Chile	H11N1	MH134642;MH134752;MH134762;MH134776;MH134837;MH134845;MH134861;MH134892	.A..................	....................	......................	......................
41364	A/Rhode Island/18/2009		2009-10-27	Human	USA	H1N1	KC780715;KC780716;KC780717;KC780718;KC780719;KC780720;KC780721;KC780722	.A..................	....................	......................	......................
43248	A/Saudi Arabia/13/2015		2015-09-22	Human	Saudi Arabia	H1N1	KY681488;KY681513;KY681538;KY681563;KY681588;KY681613;KY681638;KY681663	.A..................	....................	......................	......................
43489	A/shorebird/Delaware Bay/111/2009		2009-05-20	Avian	USA	H10N7	CY137778;CY137779;CY137780;CY137781;CY137782;CY137783;CY137784;CY137785	.A..................	.............T......	......................	......................
43501	A/shorebird/Delaware Bay/132/2009		2009-05-20	Avian	USA	H10N7	CY137786;CY137787;CY137788;CY137789;CY137790;CY137791;CY137792;CY137793	.A..................	.............T......	......................	......................
45211	A/South Dakota/16/2015		2015-03-14	Human	USA	H1N1	KT836735;KT836842;KT836862;KT836888;KT836893;KT836905;KT836917;KT836920	.A..................	....................	......................	......................
45347	A/South Korea/7638/2018	NP Swab	2018-11-26	Human	South Korea		MK380774;MK380838;MK380902;MK380965;MK381029;MK381087;MK381117;MK381166	.A..................	....................	......................	......................
45357	A/South Korea/7882/2018	Nasal Wash	2018-12-30	Human	South Korea	H1N1	MK577018;MK577019;MK577020;MK577021;MK577022;MK577023;MK577024;MK577025	.A..................	....................	......................	......................
45358	A/South Korea/8065/2019	Nasal Wash	2019-01-03	Human	South Korea	H1N1	MK743802;MK743803;MK743804;MK743805;MK743806;MK743807;MK743808;MK743809	.A..................	....................	......................	......................
46394	A/swine/Finland/si632/2013		2013-02-21	Nonhuman Mammal	Finland	H1N1	KR701022;KR701023;KR701024;KR701025;KR701026;KR701027;KR701028;KR701029	.A..................	....................	......................	......................
46801	A/swine/Graben/21362-2/2015		2015-03-02	Nonhuman Mammal	Germany	H1N1	MK367316;MK367317;MK367318;MK367319;MK367320;MK367321;MK367322;MK367323	.A..................	....................	......................	......................
47439	A/swine/Hong Kong/3739/2016	tracheal swab	2016-09-07	Nonhuman Mammal	Hong Kong	H3N2	ON850228;ON850229;ON850230;ON850231;ON850232;ON850233;ON850234;ON850235	.A..................	....................	......................	......................
47729	A/swine/Hong Kong/NS3552/2016	nasal swab	2016-09-07	Nonhuman Mammal	Hong Kong	H3N2	ON850822;ON850823;ON850824;ON850825;ON850826;ON850827;ON850828;ON850829	.A..................	....................	......................	......................
47730	A/swine/Hong Kong/NS3553/2016	nasal swab	2016-09-07	Nonhuman Mammal	Hong Kong	H3N2	ON850830;ON850831;ON850832;ON850833;ON850834;ON850835;ON850836;ON850837	.A..................	....................	......................	......................
47732	A/swine/Hong Kong/NS3562/2016	nasal swab	2016-09-07	Nonhuman Mammal	Hong Kong	H3N2	ON850838;ON850839;ON850840;ON850841;ON850842;ON850843;ON850844;ON850845	.A..................	....................	......................	......................
47733	A/swine/Hong Kong/NS3563/2016	nasal swab	2016-09-07	Nonhuman Mammal	Hong Kong	H3N2	ON850846;ON850847;ON850848;ON850849;ON850850;ON850851;ON850852;ON850853	.A..................	....................	......................	......................
48132	A/swine/Illinois/A01398316/2013	oral fluid	2013-07-23	Nonhuman Mammal	USA	H1N1	KF537364;KF537365;KF537366;KM975587;KM975588;KM975589;KM975590;KM975591	.A..................	....................	......................	......................
49494	A/swine/Iowa/A01729216/2016	oral saliva sample (specimen)	2016-01-06	Nonhuman Mammal	USA	H1N2	KU598281;KU598282;KU598283;KY041918;KY041919;KY041920;KY041921;KY041922	.A..................	....................	......................	......................
49870	A/swine/Iowa/A02525173/2021	lung	2021-02-10	Nonhuman Mammal	USA	H3N2	MW728989;MW728990;MZ665351;MZ665352;MZ665353;MZ665354;MZ665355;MZ665356	.A..................	....................	......................	......................
50154	A/swine/Italy/161692/2015		2015	Nonhuman Mammal	Italy	H1N1	KU323234;KU323235;KU323236;KU323237;KU323238;KU323239;KU323240;KU323241	.A..................	....................	......................	......................
50267	A/swine/Italy/23721/2015		2015	Nonhuman Mammal	Italy	H1N1	KU323162;KU323163;KU323164;KU323165;KU323166;KU323167;KU323168;KU323169	.A..................	....................	......................	......................
52618	A/swine/North Carolina/A01672751/2017	lung	2017-02-08	Nonhuman Mammal	USA	H1N1	KY802128;KY802129;MF522068;MF522069;MF522070;MF522071;MF522072;MF522073	.A..................	....................	......................	......................
53752	A/swine/Pelarco/VN1401-1308/2015		2015-09-02	Nonhuman Mammal	Chile	H1N1	MF098818;MF098912;MF098997;MF099050;MF099096;MF099175;MF099257;MF099400	.A..................	....................	......................	......................
53753	A/swine/Pelarco/VN1401-1309/2015		2015-09-02	Nonhuman Mammal	Chile	H1N1	MF098850;MF098892;MF098946;MF099035;MF099044;MF099077;MF099225;MF099295	.A..................	....................	......................	......................
53754	A/swine/Pelarco/VN1401-1314/2015		2015-09-02	Nonhuman Mammal	Chile	H1N1	MF098829;MF098833;MF098886;MF099028;MF099152;MF099247;MF099380;MF099390	.A..................	....................	......................	......................
55348	A/Taiwan/00872/2015	throat swab	2015-03-30	Human	Taiwan	H1N1	MH328307;MH328422;MH328537;MH328652;MH328767;MH328882;MH328997;MH329112	.A..................	....................	......................	......................
55358	A/Taiwan/01130/2015	throat swab	2015-04-23	Human	Taiwan	H1N1	MH328317;MH328432;MH328547;MH328662;MH328777;MH328892;MH329007;MH329122	.A..................	....................	......................	......................
55369	A/Taiwan/01716/2015	nasopharygeal swab	2015-06-02	Human	Taiwan	H1N1	MH328329;MH328444;MH328559;MH328674;MH328789;MH328904;MH329019;MH329134	.A..................	....................	......................	......................
55392	A/Taiwan/03503/2015	throat swab	2015-10-27	Human	Taiwan	H1N1	MH328351;MH328466;MH328581;MH328696;MH328811;MH328926;MH329041;MH329156	.A..................	....................	......................	......................
57075	A/Texas/7904/2019	Nasal Wash	2019-01-03	Human	USA	H1N1	MK577058;MK577059;MK577060;MK577061;MK577062;MK577063;MK577064;MK577065	.A..................	....................	......................	......................
57084	A/Texas/7916/2019	Nasal Wash	2019-01-01	Human	USA	H1N1	MK577130;MK577131;MK577132;MK577133;MK577134;MK577135;MK577136;MK577137	.A..................	....................	......................	......................
57348	A/Texas/JMS372/2009	pigs have been H1N1 viruses	2009-11-15	Human	USA	H1N1	CY060931;CY060932;CY060933;CY060934;CY060935;CY060936;CY060937;CY060938	.A..................	....................	......................	......................
59806	A/Washington/20/2015		2015-03-23	Human	USA	H1N1	KT836762;KT836768;KT836779;KT836789;KT836794;KT836803;KT836807;KT836809	.A..................	....................	......................	......................
920	A/American green winged teal/Colorado/A00660616/2008		2008-11-09	Avian	USA	H7N3	KU289770;KU289771;KU289772;KU289773;KU289774;KU289775;KU289776;KU289777	.A..................	..............G.....
1983	A/Arizona/8721/2019	Nasal Wash	2019-03-12	Human	USA	H3N2	MK912430;MK912431;MK912432;MK912433;MK912434;MK912435;MK912436;MK912437	.A..................	....................
3074	A/black-headed gull/Netherlands/55/2008		2008-07-14	Avian	Netherlands	H13N8	KX977973;KX978105;KX978296;KX978474;KX978662;KX978906;KX979227;KX979668	.A..................	.........C..........
4361	A/Boston/DOA2-146/2013		2013-01-20	Human	USA	H3N2	CY148676;CY148677;CY148678;CY148679;CY148680;CY148681;CY148682;CY148683	.A..................	....................
4779	A/Boston/YGA_01213/2013		2013-02-21	Human	USA	H3N2	CY170055;CY170056;CY170057;CY170058;CY170059;CY170060;CY170061;CY170062	.A..................	....................
6533	A/California/NHRC-OID_FDX100256/2019	nasal	2019-01-24	Human	USA	H3N2	MK899066;MK899067;MK899068;MK899069;MK899070;MK899071;MK899072;MK899073	.A..................	....................
8005	A/Chicago/YGA_04046/2012		2012-12-17	Human	USA	H3N2	CY171215;CY171216;CY171217;CY171218;CY171219;CY171220;CY171221;CY171222	.A..................	....................
8014	A/Chicago/YGA_04066/2012		2012-12-19	Human	USA	H3N2	CY171287;CY171288;CY171289;CY171290;CY171291;CY171292;CY171293;CY171294	.A..................	....................
14232	A/Colorado/9817/2019	Nasal Wash	2019-05-31	Human	USA	H3N2	MN245911;MN245912;MN245913;MN245914;MN245915;MN245916;MN245917;MN245918	.A..................	....................
14900	A/Delaware/33/2019	pigs have been H1N1 viruses	2019-04-12	Human	USA	H3N2	MN084317;MN084318;MN084319;MN084320;MN084321;MN084322;MN084323;MN084324	.A..................	....................
14966	A/Delaware/9335/2019	NP Swab	2019-03-20	Human	USA	H3N2	MK960412;MK960413;MK960414;MK960415;MK960416;MK960417;MK960418;MK960419	.A..................	....................
20715	A/Florida/8584/2019	Nasal washing	2019-02-01	Human	USA	H3N2	MK869115;MK869116;MK869117;MK869118;MK869119;MK869120;MK869121;MK869122	.A..................	....................
20716	A/Florida/8585/2019	Nasal washing	2019-02-01	Human	USA	H3N2	MK869123;MK869124;MK869125;MK869126;MK869127;MK869128;MK869129;MK869130	.A..................	....................
20723	A/Florida/8746/2019	NP Swab	2019-03-07	Human	USA	H3N2	MK912622;MK912623;MK912624;MK912625;MK912626;MK912627;MK912628;MK912629	.A..................	....................
22836	A/Hawaii/7989/2019	NP Swab	2019-01-02	Human	USA	H3N2	MK743378;MK743379;MK743380;MK743381;MK743382;MK743383;MK743384;MK743385	.A..................	....................
22840	A/Hawaii/7994/2019	NP Swab	2019-01-02	Human	USA	H3N2	MK743410;MK743411;MK743412;MK743413;MK743414;MK743415;MK743416;MK743417	.A..................	....................
23004	A/Helsinki/679/2013	nasopharyngeal swab	2013-02-14	Human	Finland	H1N1	KF559942;KF559943;KF559944;KF559945;KF559946;KF559947;KF559948;KF559949	.A..................	....................
23005	A/Helsinki/686/2013	nasopharyngeal swab	2013-02-16	Human	Finland	H1N1	KF559950;KF559951;KF559952;KF559953;KF559954;KF559955;KF559956;KF559957	.A..................	....................
23063	A/Helsinki/956/2013	nasopharyngeal swab	2013-02-28	Human	Finland	H1N1	KF560190;KF560191;KF560192;KF560193;KF560194;KF560195;KF560196;KF560197	.A..................	....................
23070	A/Helsinki/994/2013	nasopharyngeal swab	2013-03-02	Human	Finland	H1N1	KF560222;KF560223;KF560224;KF560225;KF560226;KF560227;KF560228;KF560229	.A..................	....................
23071	A/Helsinki/997/2013	nasopharyngeal swab	2013-03-04	Human	Finland	H1N1	KF560230;KF560231;KF560232;KF560233;KF560234;KF560235;KF560236;KF560237	.A..................	....................
31655	A/Michigan/125/2019	pigs have been H1N1 viruses	2019-02-24	Human	USA	H3N2	MK857102;MK857103;MK857104;MK857105;MK857106;MK857107;MK857108;MK857109	.A..................	....................
34013	A/New Hampshire/14/2017		2017-03-09	Human	USA	H3N2	CY227651;CY227652;CY227653;CY227654;CY227655;CY227656;CY227657;CY227658	.A..................	....................
34217	A/New Jersey/8025/2019	Nasal Wash	2019-01-23	Human	USA	H3N2	MK743562;MK743563;MK743564;MK743565;MK743566;MK743567;MK743568;MK743569	.A..................	....................
34231	A/New Jersey/9383/2019	Nasal Wash	2019-04-02	Human	USA	H3N2	MK960676;MK960677;MK960678;MK960679;MK960680;MK960681;MK960682;MK960683	.A..................	....................
34763	A/New York/136/2002	gender:F; age:5y	2002-03-19	Human	USA	H3N2	CY001237;CY001238;CY001239;CY001240;CY001241;CY001242;CY001243;CY001244	.A..................	....................
35999	A/New York/7570/2018	Nasal Wash	2018-11-27	Human	USA		MK380740;MK380804;MK380868;MK380932;MK380995;MK381058;MK381109;MK381140	.A..................	....................
36077	A/New York/8177/2019	nasopharyngeal swab	2019-01-24	Human	USA	H3N2	MK763752;MK763753;MK763754;MK763755;MK763756;MK763757;MK763758;MK763759	.A..................	....................
36101	A/New York/8478/2019	NP Swab	2019-02-03	Human	USA	H3N2	MK839963;MK839964;MK839965;MK839966;MK839967;MK839968;MK839969;MK839970	.A..................	....................
36115	A/New York/8494/2019	NP Swab	2019-02-05	Human	USA	H3N2	MK840075;MK840076;MK840077;MK840078;MK840079;MK840080;MK840081;MK840082	.A..................	....................
36134	A/New York/8974/2019	NP Swab	2019-02-09	Human	USA	H3N2	MK927922;MK927923;MK927924;MK927925;MK927926;MK927927;MK927928;MK927929	.A..................	....................
36136	A/New York/8976/2019	NP Swab	2019-02-10	Human	USA	H3N2	MK927938;MK927939;MK927940;MK927941;MK927942;MK927943;MK927944;MK927945	.A..................	....................
36137	A/New York/8977/2019	Nasal Wash	2019-02-11	Human	USA	H3N2	MK927946;MK927947;MK927948;MK927949;MK927950;MK927951;MK927952;MK927953	.A..................	....................
36164	A/New York/9518/2019	NP Swab	2019-04-04	Human	USA	H3N2	MN074514;MN074515;MN074516;MN074517;MN074518;MN074519;MN074520;MN074521	.A..................	....................
36512	A/New York/UR06-0529/2007	gender:M; age:34 Y	2007-03-06	Human	USA	H3N2	CY025731;CY025732;CY025733;CY025734;CY025735;CY025736;CY025737;CY025738	.A..................	....................
37555	A/North Carolina/7747/2018	Nasal Wash	2018-12-31	Human	USA	H3N2	MK636259;MK636260;MK636261;MK636262;MK636263;MK636264;MK636265;MK636266	.A..................	....................
37557	A/North Carolina/7864/2019	Nasal Wash	2019-01-08	Human	USA	H3N2	MK576978;MK576979;MK576980;MK576981;MK576982;MK576983;MK576984;MK576985	.A..................	....................
37559	A/North Carolina/8183/2019	NASAL WASHING	2019-01-28	Human	USA	H3N2	MK763792;MK763793;MK763794;MK763795;MK763796;MK763797;MK763798;MK763799	.A..................	....................
37726	A/North Dakota/9397/2019	Nasal Wash	2019-04-01	Human	USA	H3N2	MK960780;MK960781;MK960782;MK960783;MK960784;MK960785;MK960786;MK960787	.A..................	....................
38897	A/Ohio/8315/2019	Nasal Wash	2019-01-29	Human	USA	H3N2	MK786127;MK786128;MK786129;MK786130;MK786131;MK786132;MK786133;MK786134	.A..................	....................
38907	A/Ohio/8330/2019	Nasal Wash	2019-01-31	Human	USA	H3N2	MK786207;MK786208;MK786209;MK786210;MK786211;MK786212;MK786213;MK786214	.A..................	....................
38919	A/Ohio/8637/2019	Nasal washing	2019-02-10	Human	USA	H3N2	MK869371;MK869372;MK869373;MK869374;MK869375;MK869376;MK869377;MK869378	.A..................	....................
38935	A/Ohio/8987/2019	Nasal Wash	2019-02-13	Human	USA	H3N2	MK928002;MK928003;MK928004;MK928005;MK928006;MK928007;MK928008;MK928009	.A..................	....................
38949	A/Ohio/9269/2019	Nasal Wash	2019-03-25	Human	USA	H3N2	MT638924;MT638925;MT638926;MT638927;MT638928;MT638929;MT638930;MT638931	.A..................	....................
38952	A/Ohio/9273/2019	Nasal Wash	2019-03-26	Human	USA	H3N2	MT638948;MT638949;MT638950;MT638951;MT638952;MT638953;MT638954;MT638955	.A..................	....................
38954	A/Ohio/9404/2019	Nasal Wash	2019-03-30	Human	USA	H3N2	MK960828;MK960829;MK960830;MK960831;MK960832;MK960833;MK960834;MK960835	.A..................	....................
38955	A/Ohio/9406/2019	NP Swab	2019-03-31	Human	USA	H3N2	MK960836;MK960837;MK960838;MK960839;MK960840;MK960841;MK960842;MK960843	.A..................	....................
39302	A/Oregon/21/2019	pigs have been H1N1 viruses	2019-04-06	Human	USA	H3N2	MN085053;MN085054;MN085055;MN085056;MN085057;MN085058;MN085059;MN085060	.A..................	....................
39478	A/Parma/152/2012		2012	Human	Italy	H3N2	KU322186;KU322228;KU322271;KU322314;KU322357;KU322400;KU322443;KU322486	.A..................	....................
39479	A/Parma/153/2012		2012	Human	Italy	H3N2	KU322187;KU322229;KU322272;KU322315;KU322358;KU322401;KU322444;KU322487	.A..................	....................
42961	A/Santa Clara/YGA_03010/2013		2013-01-13	Human	USA	H3N2	CY170519;CY170520;CY170521;CY170522;CY170523;CY170524;CY170525;CY170526	.A..................	....................
42963	A/Santa Clara/YGA_03012/2013		2013-01-21	Human	USA	H3N2	CY170535;CY170536;CY170537;CY170538;CY170539;CY170540;CY170541;CY170542	.A..................	....................
43010	A/Santa Clara/YGA_03061/2013		2013-02-04	Human	USA	H3N2	CY170895;CY170896;CY170897;CY170898;CY170899;CY170900;CY170901;CY170902	.A..................	....................
43016	A/Santa Clara/YGA_03067/2012		2012-12-28	Human	USA	H3N2	CY170943;CY170944;CY170945;CY170946;CY170947;CY170948;CY170949;CY170950	.A..................	....................
45092	A/South Carolina/8341/2019	NP Swab	2019-01-30	Human	USA	H3N2	MK786271;MK786272;MK786273;MK786274;MK786275;MK786276;MK786277;MK786278	.A..................	....................
45101	A/South Carolina/8660/2019	NP Swab	2019-02-05	Human	USA	H3N2	MK869499;MK869500;MK869501;MK869502;MK869503;MK869504;MK869505;MK869506	.A..................	....................
45696	A/swine/Aomori/1/2005		2005	Nonhuman Mammal	Japan	H1N2	AB600246;AB600564;AB600848;AB600853;AB600858;AB600863;AB600868;AB600947	.A..................	..C.................
49346	A/swine/Iowa/A01049317/2010	lung	2010-12-22	Nonhuman Mammal	USA	H3N2	JN162015;JN162034;JN162053;JX155372;JX155373;JX155374;JX155375;JX155376	.A..................	....................
51504	A/swine/Melle/18077/2013		2013-06-21	Nonhuman Mammal	Germany	H1N1	MK366956;MK366957;MK366958;MK366959;MK366960;MK366961;MK366962;MK366963	.A..................	..T.................
51521	A/swine/Meppen/15514/2012		2012-06-25	Nonhuman Mammal	Germany	H1N1	MK366884;MK366885;MK366886;MK366887;MK366888;MK366889;MK366890;MK366891	.A..................	..T.................
54297	A/swine/Spain/11/2010		2010-01-01	Nonhuman Mammal	Spain	H3N2	JX908030;JX908031;JX908032;JX908033;JX908034;JX908035;JX908036;JX908037	.A..................	..T.................
55323	A/Taiwan/00305/2013	throat swab	2013-01-31	Human	Taiwan	H1N1	MH328275;MH328390;MH328505;MH328620;MH328735;MH328850;MH328965;MH329080	.A..................	....................
55798	A/Tasmania/25/2015		2015-06-26	Human	Australia	H3N2	CY252887;CY252888;CY252889;CY252890;CY252891;CY252892;CY252893;CY252894	.A..................	....................
57113	A/Texas/8069/2019	Nasal Wash	2019-01-18	Human	USA	H3N2	MK743834;MK743835;MK743836;MK743837;MK743838;MK743839;MK743840;MK743841	.A..................	....................
57199	A/Texas/8839/2019	NP Swab	2019-02-11	Human	USA	H3N2	MK913238;MK913239;MK913240;MK913241;MK913242;MK913243;MK913244;MK913245	.A..................	....................
57214	A/Texas/9127/2019	NP Swab	2019-03-04	Human	USA	H3N2	MN170024;MN170025;MN170026;MN170027;MN170028;MN170029;MN170030;MN170031	.A..................	....................
59532	A/Virginia/8849/2019	NP Swab	2019-03-12	Human	USA	H3N2	MK913310;MK913311;MK913312;MK913313;MK913314;MK913315;MK913316;MK913317	.A..................	....................
59561	A/Virginia/NHRC_OID_FDX150097/2019	nasal	2019-03-12	Human	USA	H3N2	MN873972;MN873973;MN873974;MN873975;MN873976;MN873977;MN873978;MN873979	.A..................	....................
10283	A/chicken/India/01CA03/2012		2012-01-04	Avian	India	H5N1	KJ643885;KJ643886;KJ643887;KJ643888;KJ643889;KJ643890;KJ643891;KJ643892	..G.................	..C.................	................A.....	......................
10284	A/chicken/India/01CA06/2012		2012-01-04	Avian	India	H5N1	KJ643893;KJ643894;KJ643895;KJ643896;KJ643897;KJ643898;KJ643899;KJ643900	..G.................	..C.................	................A.....	......................
10500	A/chicken/Jalisco/716/2017	cloacal swab	2017-07-04	Avian	Mexico	H7N3	MK559297;MK559298;MK559299;MK559300;MK559301;MK559302;MK559303;MK559304	..G.................	..............G.....	......................	......................
11191	A/chicken/Jilin/3/2009		2009-12-02	Avian	China	H9N2	KP865759;KP865827;KP865865;KP865912;KP865948;KP865992;KP866036;KP866078	..G.................	..C.................	......................	......................
13494	A/chicken/Zhejiang/1664/2017	fecal sample	2023-01-17	Avian	China	H6N1	MG063430;MG063432;MG063434;MG063436;MG063438;MG063440;MG063442;MG063444	..G.................	..T.................	......................	......................
13495	A/chicken/Zhejiang/1667/2017	fecal sample	2023-01-17	Avian	China	H6N1	MG063431;MG063433;MG063435;MG063437;MG063439;MG063441;MG063443;MG063445	..G.................	..T.................	......................	......................
46207	A/swine/Denmark/WVL9/1993		1993	Nonhuman Mammal	Denmark	H1N1	CY038020;CY038021;CY038022;CY038023;CY038024;CY038025;CY038026;CY038027	..G.................	..T.................	......................	......................
1186	A/American wigeon/California/8547/2008		2008-10-25	Avian	USA	H6N1	CY093830;CY093831;CY093832;CY093833;CY093834;CY093835;CY093836;CY093837	..G.................	....................
1190	A/American wigeon/California/8910/2008		2008-11-08	Avian	USA	H6N1	CY094405;CY094406;CY094407;CY094408;CY094409;CY094410;CY094411;CY094412	..G.................	....................
26954	A/mallard/California/8399/2008		2008-10-22	Avian	USA	H6N1	CY093623;CY093624;CY093625;CY093626;CY093627;CY093628;CY093629;CY093630	..G.................	....................
38022	A/northern pintail/California/6763/2008		2008-11-15	Avian	USA	H6N1	CY093989;CY093990;CY093991;CY093992;CY093993;CY093994;CY093995;CY093996	..G.................	....................
38441	A/northern shoveler/California/8355/2008		2008-10-19	Avian	USA	H6N1	CY093726;CY093727;CY093728;CY093729;CY093730;CY093731;CY093732;CY093733	..G.................	....................
54277	A/swine/Spain/05/2011		2011-08-01	Nonhuman Mammal	Spain	H1N1	JX908126;JX908127;JX908128;JX908129;JX908130;JX908131;JX908132;JX908133	..G.................	..T.................
40454	A/pheasant/Shantou/4709/2003		2003	Avian	China	H9N2	CY024213;CY024214;CY024215;CY024216;CY024217;CY024218;CY024219;CY024220	..CT................	..C.................	................G.....	......................
8345	A/chicken/Beijing/243/2005	swab	2005-04-23	Avian	China	H9N2	KF746743;KF746753;KF746754;KF746755;KF746756;KF746757;KF746789;KF746790	..CT................	..C.................	................A.....	......................
8346	A/chicken/Beijing/243/2010	swab	2010-05-21	Avian	China	H9N2	KF746856;KF746870;KF746873;KF746874;KF746875;KF746876;KF746877;KF746878	..CT................	..C.................	................A.....	......................
8351	A/Chicken/Beijing/8/98		1998	Avian	China	H9N2	AF508562;AF508583;AF508605;AF508627;AF508649;AF508671;AF508693;AF508714	..CT................	..C.................	................A.....	......................
8360	A/chicken/Beijing/L1/2005		2005	Avian	China	H9N2	EU346935;EU532030;EU532039;EU532049;EU532058;EU573940;EU914197;EU939160	..CT................	..C.................	................A.....	......................
8609	A/chicken/China/Guangxi1/2000		2000-03-20	Avian	China	H9N2	DQ485205;DQ485206;DQ485207;DQ485208;DQ485209;DQ485210;DQ485211;DQ485212	..CT................	..C.................	................A.....	......................
9448	A/Chicken/Guangdong/10/00		2000	Avian	China	H9N2	AF508563;AF508584;AF508606;AF508628;AF508650;AF508672;AF508694;AF508715	..CT................	..C.................	................A.....	......................
9671	A/chicken/Guangdong/V/2008		2008-01-02	Avian	China	H9N2	JQ639783;JQ639784;JQ639785;JQ639786;JQ639787;JQ639788;JQ639789;JQ639790	..CT................	..C.................	................A.....	......................
9808	A/chicken/Hebei/274/2004	swab	2004-07-04	Avian	China	H9N2	KF746831;KF746832;KF746833;KF746834;KF746835;KF746836;KF746837;KF746838	..CT................	..T.................	................A.....	......................
9809	A/chicken/Hebei/274/2009	swab	2009-07-24	Avian	China	H9N2	KF746759;KF746760;KF746761;KF746762;KF746763;KF746764;KF746765;KF746766	..CT................	..T.................	................A.....	......................
9815	A/chicken/Hebei/B1/2001		2001	Avian	China	H9N2	EU346934;EU532029;EU532037;EU532047;EU532063;EU573938;EU914195;EU939158	..CT................	..C.................	................A.....	......................
9824	A/chicken/Hebei/L1/2006		2006	Avian	China	H9N2	EU346941;EU532036;EU532044;EU532055;EU532061;EU573941;EU882861;EU914201	..CT................	..C.................	................A.....	......................
9933	A/chicken/Henan/321/2008	swab	2008-07-18	Avian	China	H9N2	KF746864;KF746865;KF746866;KF746867;KF746868;KF746869;KF746871;KF746872	..CT................	..T.................	................A.....	......................
9936	A/chicken/Henan/323/2009	swab	2009-09-15	Avian	China	H9N2	KF746839;KF746840;KF746841;KF746842;KF746843;KF746844;KF746845;KF746846	..CT................	..C.................	................A.....	................T.....
9938	A/Chicken/Henan/62/00		2000	Avian	China	H9N2	AF508567;AF508588;AF508610;AF508632;AF508654;AF508676;AF508697;AF508719	..CT................	..T.................	................A.....	......................
9994	A/Chicken/Hong Kong/FY20/99		1999	Avian	Hong Kong	H9N2	AF222611;AF222619;AF222627;AF222637;AF222647;AF222657;AF222667;AF222677	..CT................	..T.................	................A.....	......................
10007	A/Chicken/Hong Kong/KC12/99		1999	Avian	Hong Kong	H9N2	AF222612;AF222620;AF222628;AF222638;AF222648;AF222658;AF222668;AF222678	..CT................	..C.................	................A.....	......................
10075	A/chicken/Hubei/01/1999		1999-02-21	Avian	China	H9N2	CY077081;CY077082;CY077083;CY077084;CY077085;CY077086;CY077087;CY077088	..CT................	..C.................	................A.....	......................
11920	A/Chicken/Ningxia/5/99		1999	Avian	China	H9N2	AF508568;AF508589;AF508611;AF508633;AF508655;AF508677;AF508698;AF508720	..CT................	..C........A........	................A.....	......................
12228	A/chicken/Shandong/237/2007	swab	2007-11-10	Avian	China	H9N2	KF746855;KF746857;KF746858;KF746859;KF746860;KF746861;KF746862;KF746863	..CT................	..T.................	................A.....	................T.....
12229	A/chicken/Shandong/241/2001	swab	2001-07-18	Avian	China	H9N2	KF746823;KF746824;KF746825;KF746826;KF746827;KF746828;KF746829;KF746830	..CT................	..C.................	................A.....	................T.....
12231	A/chicken/Shandong/251/2007	swab	2007-07-05	Avian	China	H9N2	KF746791;KF746792;KF746793;KF746794;KF746795;KF746796;KF746797;KF746798	..CT................	..C.................	................A.....	......................
12235	A/chicken/Shandong/317/2007	swab	2007-09-18	Avian	China	H9N2	KF715233;KF715234;KF715235;KF715236;KF715237;KF715238;KF715239;KF715240	..CT................	..C.................	................A.....	................T.....
12245	A/chicken/Shandong/363/2009	swab	2009-11-20	Avian	China	H9N2	KF715225;KF715226;KF715227;KF715228;KF715229;KF715230;KF715231;KF715232	..CT................	..C.................	................A.....	......................
12249	A/chicken/Shandong/397/2010	swab	2010-09-07	Avian	China	H9N2	KF746847;KF746848;KF746849;KF746850;KF746851;KF746852;KF746853;KF746854	..CT................	......C.......T.....	................A.....	......................
12427	A/chicken/Shantou/1126/2001		2001	Avian	China	H9N2	CY024629;CY024630;CY024631;CY024632;CY024633;CY024634;CY024635;CY024636	..CT................	..C.................	................A.....	......................
12429	A/chicken/Shantou/1205/2001		2001	Avian	China	H9N2	CY024637;CY024638;CY024639;CY024640;CY024641;CY024642;CY024643;CY024644	..CT................	..C.................	................A.....	......................
12469	A/chicken/Shantou/3173/2001		2001	Avian	China	H9N2	CY024693;CY024694;CY024695;CY024696;CY024697;CY024698;CY024699;CY024700	..CT................	..C.................	................A.....	......................
12708	A/Chicken/Shijiazhuang/2/99		1999	Avian	China	H9N2	AF508571;AF508592;AF508614;AF508636;AF508658;AF508680;AF508701;AF508723	..CT................	..C........A........	................A.....	......................
12943	A/chicken/Tianjin/B1/2004		2004	Avian	China	H9N2	EU346939;EU532034;EU532043;EU532053;EU532060;EU882862;EU914200;EU939151	..CT................	..T.................	................A.....	......................
13462	A/chicken/Yunnan/3511/2004		2004	Avian	China	H9N2	CY023893;CY023894;CY023895;CY023896;CY023897;CY023898;CY023899;CY023900	..CT................	..C.................	................A.....	......................
13464	A/chicken/Yunnan/3727/2004		2004	Avian	China	H9N2	CY023901;CY023902;CY023903;CY023904;CY023905;CY023906;CY023907;CY023908	..CT................	..C.................	................A.....	......................
16163	A/duck/Guangxi/RX/2009		2009-02-17	Avian	China	H9N2	KF768230;KF768231;KF768232;KF768233;KF768234;KF768235;KF768236;KF768237	..CT................	..C.................	................A.....	......................
40961	A/Quail/Shanghai/8/96		1996	Avian	China	H9N2	AF508574;AF508595;AF508617;AF508639;AF508661;AF508683;AF508704;AF508726	..CT................	..C.................	................A.....	......................
43821	A/Silky Chicken/Hong Kong/SF44/99		1999	Avian	Hong Kong	H9N2	AF222613;AF222621;AF222631;AF222641;AF222651;AF222661;AF222671;AF222681	..CT................	..T.................	................A.....	......................
47000	A/swine/Guangxi/10/2007	Nasal Swab	2007-02-01	Nonhuman Mammal	China	H9N2	CY075051;CY075052;CY075053;CY075054;CY075055;CY075056;CY075057;CY075058	..CT................	..T.................	................A.....	......................
47060	A/swine/Guangxi/7/2007	Nasal Swab	2007-02-01	Nonhuman Mammal	China	H9N2	CY075027;CY075028;CY075029;CY075030;CY075031;CY075032;CY075033;CY075034	..CT................	..T.................	................A.....	......................
47062	A/swine/Guangxi/8/2007	Nasal Swab	2007-02-01	Nonhuman Mammal	China	H9N2	CY075035;CY075036;CY075037;CY075038;CY075039;CY075040;CY075041;CY075042	..CT................	..T.................	................A.....	......................
47064	A/swine/Guangxi/9/2007	Nasal Swab	2007-02-01	Nonhuman Mammal	China	H9N2	CY075043;CY075044;CY075045;CY075046;CY075047;CY075048;CY075049;CY075050	..CT................	..T.................	................A.....	......................
50683	A/swine/Jiangxi/1/2004		2004	Nonhuman Mammal	China	H9N2	EU502893;EU502894;EU502895;EU502896;EU502897;EU502898;EU502899;EU502900	..CT................	..C.................	................A.....	......................
50684	A/swine/Jiangxi/wx2/2004		2004	Nonhuman Mammal	China	H9N2	EU502901;EU502902;EU502903;EU502904;EU502905;EU502906;EU502907;EU502908	..CT................	..C.................	................A.....	......................
8341	A/chicken/Beijing/1/1994		1994	Avian	China	H9N2	KF188291;KF188292;KF188293;KF188294;KF188295;KF188296;KF188297;KF188298	..CT................	..C.................	......................	......................
8347	A/chicken/Beijing/3/1999		1999-02-06	Avian	China	H9N2	KP055058;KP055059;KP055060;KP055061;KP055062;KP055063;KP055064;KP055065	..CT................	..C.................	......................	......................
9367	A/chicken/Gansu/419/2012	swab	2012-03-24	Avian	China	H9N2	KF715241;KF715242;KF715243;KF715244;KF715245;KF715246;KF715247;KF715248	..CT................	..............T.....	......................	......................
9472	A/Chicken/Guangdong/11/97		1997	Avian	China	H9N2	AF508564;AF508585;AF508607;AF508629;AF508651;AF508673;AF508695;AF508716	..CT................	..C.................	......................	......................
9670	A/chicken/Guangdong/TS/2004		2004-03-02	Avian	China	H9N2	JQ639775;JQ639776;JQ639777;JQ639778;JQ639779;JQ639780;JQ639781;JQ639782	..CT................	..C.................	......................	......................
9704	A/chicken/Guangxi/KMIII/1999		1999	Avian	China	H9N2	HQ117883;HQ117884;HQ117885;HQ117886;HQ117887;HQ117888;HQ117889;HQ117890	..CT................	..C.................	......................	......................
9834	A/Chicken/Heilongjiang/10/97		1997	Avian	China	H9N2	AF508566;AF508587;AF508609;AF508631;AF508653;AF508675;AF508696;AF508718	..CT................	..C.................	......................	......................
9935	A/chicken/Henan/323/2008	swab	2008-07-11	Avian	China	H9N2	KF746774;KF746775;KF746776;KF746777;KF746778;KF746779;KF746780;KF746781	..CT................	..T.................	......................	......................
9993	A/Chicken/Hong Kong/FY150/01		2001	Avian	Hong Kong	H5N1	AF509019;AF509043;AF509069;AF509095;AF509120;AF509146;AF509172;AF509198	..CT................	..C.................	......................	......................
9999	A/chicken/Hong Kong/G9/1997		1997	Avian	Hong Kong	H9N2	KF188363;KF188364;KF188365;KF188366;KF188367;KF188368;KF188369;KF188370	..CT................	..C.................	......................	......................
10000	A/chicken/Hong Kong/HH117/2012		2012	Avian	China	H9N2	KF259152;KF259399;KF259554;KF259918;KF260162;KF260406;KF260650;KF260894	..CT................	..............T.....	......................	......................
10583	A/chicken/Jiangsu/245/2004	swab	2004-04-25	Avian	China	H9N2	KF746758;KF746782;KF746783;KF746784;KF746785;KF746786;KF746787;KF746788	..CT................	..C.................	......................	......................
11204	A/chicken/Jilin/hf/2002		2002	Avian	China	H5N1	DQ997377;DQ997378;DQ997379;DQ997380;DQ997381;DQ997382;DQ997383;DQ997384	..CT................	..C.................	......................	......................
12192	A/chicken/Shandong/1/2008		2023-01-08	Avian	China	H9N2	HQ326722;HQ326723;JQ904459;JQ904460;JQ904461;JQ904462;JQ904463;JQ904464	..CT................	..C.................	......................	......................
12209	A/chicken/Shandong/16/2005	nasal swab	2005-01-22	Avian	China	H9N2	MW397163;MW397164;MW397165;MW397166;MW397167;MW397168;MW397169;MW397170	..CT................	..C.................	......................	......................
12210	A/chicken/Shandong/16-MA/2005	nasal swab	2005-01-22	Avian	China	H9N2	MW397155;MW397156;MW397157;MW397158;MW397159;MW397160;MW397161;MW397162	..CT................	..C.................	......................	......................
12230	A/chicken/Shandong/244/2002	swab	2002-04-21	Avian	China	H9N2	KF746807;KF746808;KF746809;KF746810;KF746811;KF746812;KF746813;KF746814	..CT................	..C.................	......................	......................
12246	A/chicken/Shandong/377/2009	swab	2009-08-24	Avian	China	H9N2	KF746815;KF746816;KF746817;KF746818;KF746819;KF746820;KF746821;KF746822	..CT................	..C.................	......................	......................
12247	A/chicken/Shandong/382/2009	swab	2009-10-21	Avian	China	H9N2	KF746744;KF746767;KF746768;KF746769;KF746770;KF746771;KF746772;KF746773	..CT................	..C.................	......................	......................
12248	A/chicken/Shandong/384/2011	swab	2011-08-04	Avian	China	H9N2	KF746745;KF746746;KF746747;KF746748;KF746749;KF746750;KF746751;KF746752	..CT................	..C.................	......................	......................
12269	A/chicken/Shandong/B1/1998		1998	Avian	China	H9N2	EU532038;EU532048;EU532056;EU573939;EU914196;EU935061;EU935065;EU939159	..CT................	..C.................	......................	......................
12331	A/chicken/Shandong/sx01/2008		2008-03-02	Avian	China	H9N2	KM977622;KM977623;KM977624;KM977625;KM977626;KM977627;KM977628;KM977629	..CT................	..C.................	......................	......................
12338	A/chicken/Shandong/WF/1998		1998	Avian	China	H9N2	JF795133;JF795134;JF795135;JF795136;JF795137;JF795138;JF795139;JF795140	..CT................	..C.................	......................	......................
12394	A/chicken/Shanghai/6/2003		2003-12-02	Avian	China	H9N2	KP865782;KP865816;KP865872;KP865919;KP865931;KP865972;KP866016;KP866060	..CT................	..C.................	......................	......................
12453	A/chicken/Shantou/2402/2004		2004	Avian	China	H9N2	CY023317;CY023318;CY023319;CY023320;CY023321;CY023322;CY023323;CY023324	..CT................	..C.................	......................	......................
12501	A/chicken/Shantou/6786/2004		2004	Avian	China	H9N2	CY023381;CY023382;CY023383;CY023384;CY023385;CY023386;CY023387;CY023388	..CT................	..C.................	......................	......................
13926	A/chukkar/Shantou/1039/2003		2003	Avian	China	H9N2	CY024085;CY024086;CY024087;CY024088;CY024089;CY024090;CY024091;CY024092	..CT................	..C.................	......................	......................
13928	A/chukkar/Shantou/107/2004		2004	Avian	China	H9N2	CY024245;CY024246;CY024247;CY024248;CY024249;CY024250;CY024251;CY024252	..CT................	..C.................	......................	......................
13929	A/chukkar/Shantou/1447/2004		2004	Avian	China	H9N2	CY024285;CY024286;CY024287;CY024288;CY024289;CY024290;CY024291;CY024292	..CT................	..C.................	......................	......................
13931	A/chukkar/Shantou/2226/2004		2004	Avian	China	H9N2	CY024309;CY024310;CY024311;CY024312;CY024313;CY024314;CY024315;CY024316	..CT................	..C.................	......................	......................
13932	A/chukkar/Shantou/290/2004		2004	Avian	China	H9N2	CY024253;CY024254;CY024255;CY024256;CY024257;CY024258;CY024259;CY024260	..CT................	..C.................	......................	......................
13934	A/chukkar/Shantou/3980/2003		2003	Avian	China	H9N2	CY024133;CY024134;CY024135;CY024136;CY024137;CY024138;CY024139;CY024140	..CT................	..C.................	......................	......................
13935	A/chukkar/Shantou/4350/2003		2003	Avian	China	H9N2	CY024181;CY024182;CY024183;CY024184;CY024185;CY024186;CY024187;CY024188	..CT................	..C.................	......................	......................
13937	A/chukkar/Shantou/465/2002		2002	Avian	China	H9N2	CY023709;CY023710;CY023711;CY023712;CY023713;CY023714;CY023715;CY023716	..CT................	..C.................	......................	......................
13938	A/chukkar/Shantou/469/2002		2002	Avian	China	H9N2	CY023797;CY023798;CY023799;CY023800;CY023801;CY023802;CY023803;CY023804	..CT................	..C.................	......................	......................
13940	A/chukkar/Shantou/6288/2004		2004	Avian	China	H9N2	CY024373;CY024374;CY024375;CY024376;CY024377;CY024378;CY024379;CY024380	..CT................	..C.................	......................	......................
13941	A/chukkar/Shantou/6571/2004		2004	Avian	China	H9N2	CY024397;CY024398;CY024399;CY024400;CY024401;CY024402;CY024403;CY024404	..CT................	..C.................	......................	......................
16046	A/duck/Fujian/MH/2003		2003-04-01	Avian	China	H9N2	JF916718;JF916719;JF916720;JF916721;JF916722;JF916723;JF916724;JF916725	..CT................	..C.................	......................	......................
16115	A/duck/Guangdong/W12/2011		2011-12-22	Avian	China	H3N2	JX175250;JX175251;JX175252;JX175253;JX175254;JX175255;JX175256;JX175257	..CT................	..T.................	......................	......................
17233	A/Duck/Nanjing/1/97		1997	Avian	China	H9N2	AF508573;AF508594;AF508616;AF508638;AF508660;AF508682;AF508703;AF508725	..CT................	..C.................	......................	......................
17404	A/Duck/Shantou/1043/00		2000	Avian	China	H9N2	AF523382;AF523392;AF523410;AF523429;AF523446;AF523465;AF523482;AF523513	..CT................	..C.................	......................	......................
17420	A/duck/Shantou/1275/2004		2004	Avian	China	H6N1	HM144391;HM144561;HM144731;HM144899;HM145068;HM145237;HM145406;HM145575	..CT................	..C.................	......................	......................
17469	A/Duck/Shantou/2134/00		2000	Avian	China	H9N2	AF523380;AF523393;AF523411;AF523430;AF523452;AF523463;AF523483;AF523515	..CT................	..C.................	......................	......................
17505	A/duck/Shantou/3658/2003		2003	Avian	China	H9N2	CY023997;CY023998;CY023999;CY024000;CY024001;CY024002;CY024003;CY024004	..CT................	..C.................	......................	......................
21830	A/great bustard/InnerMongolia/IM-E2/2012	cloacal swab	2012-04-01	Avian	China	H9N2	KJ907692;KJ907693;KJ907694;KJ907695;KJ907696;KJ907697;KJ907698;KJ907699	..CT................	..C.................	......................	......................
22272	A/Guangdong/W1/2004		2004-06-20	Human	China	H9N2	KX867846;KX867847;KX867848;KX867849;KX867850;KX867851;KX867852;KX867853	..CT................	..C.................	......................	......................
32992	A/Muscovy duck/Fujian/CL/1997		1997-09-13	Avian	China	H9N2	JF916710;JF916711;JF916712;JF916713;JF916714;JF916715;JF916716;JF916717	..CT................	..C.................	......................	......................
39523	A/partridge/Shantou/1405/2004		2004	Avian	China	H9N2	CY024277;CY024278;CY024279;CY024280;CY024281;CY024282;CY024283;CY024284	..CT................	..C.................	......................	......................
39524	A/partridge/Shantou/1651/2004		2004	Avian	China	H9N2	CY024301;CY024302;CY024303;CY024304;CY024305;CY024306;CY024307;CY024308	..CT................	..C.................	......................	......................
39525	A/partridge/Shantou/1800/2000		2000	Avian	China	H9N2	CY024117;CY024118;CY024119;CY024120;CY024121;CY024122;CY024123;CY024124	..CT................	..C.................	......................	......................
39526	A/partridge/Shantou/2063/2000		2000	Avian	China	H9N2	CY024205;CY024206;CY024207;CY024208;CY024209;CY024210;CY024211;CY024212	..CT................	..C.................	......................	......................
39527	A/partridge/Shantou/2158/2000		2000	Avian	China	H9N2	CY024293;CY024294;CY024295;CY024296;CY024297;CY024298;CY024299;CY024300	..CT................	..C.................	......................	......................
39529	A/partridge/Shantou/24/2000		2000	Avian	China	H9N2	CY023090;CY023091;CY023092;CY024733;CY024734;CY024735;CY024736;CY024737	..CT................	..C.................	......................	......................
39530	A/partridge/Shantou/25/2004		2004	Avian	China	H9N2	CY024229;CY024230;CY024231;CY024232;CY024233;CY024234;CY024235;CY024236	..CT................	..C.................	......................	......................
39538	A/partridge/Shantou/3811/2002		2002	Avian	China	H9N2	CY024045;CY024046;CY024047;CY024048;CY024049;CY024050;CY024051;CY024052	..CT................	..C.................	......................	......................
39540	A/partridge/Shantou/4093/2003		2003	Avian	China	H9N2	CY024149;CY024150;CY024151;CY024152;CY024153;CY024154;CY024155;CY024156	..CT................	..C.................	......................	......................
39543	A/partridge/Shantou/4541/2001		2001	Avian	China	H9N2	CY023269;CY023270;CY023271;CY023272;CY023273;CY023274;CY023275;CY023276	..CT................	..C.................	......................	......................
39546	A/partridge/Shantou/4829/2001		2001	Avian	China	H9N2	CY023357;CY023358;CY023359;CY023360;CY023361;CY023362;CY023363;CY023364	..CT................	..C.................	......................	......................
39547	A/partridge/Shantou/4889/2003		2003	Avian	China	H9N2	CY024221;CY024222;CY024223;CY024224;CY024225;CY024226;CY024227;CY024228	..CT................	..C.................	......................	......................
39549	A/partridge/Shantou/545/2002		2002	Avian	China	H9N2	CY023885;CY023886;CY023887;CY023888;CY023889;CY023890;CY023891;CY023892	..CT................	..C.................	......................	......................
39551	A/partridge/Shantou/600/2003		2003	Avian	China	H9N2	CY024077;CY024078;CY024079;CY024080;CY024081;CY024082;CY024083;CY024084	..CT................	..C.................	......................	......................
39556	A/partridge/Shantou/688/2004		2004	Avian	China	H9N2	CY024261;CY024262;CY024263;CY024264;CY024265;CY024266;CY024267;CY024268	..CT................	..C.................	......................	......................
39558	A/partridge/Shantou/7343/2004		2004	Avian	China	H9N2	CY024445;CY024446;CY024447;CY024448;CY024449;CY024450;CY024451;CY024452	..CT................	..C.................	......................	......................
40440	A/pheasant/Shantou/1578/2005		2005	Avian	China	H9N2	CY024501;CY024502;CY024503;CY024504;CY024505;CY024506;CY024507;CY024508	..CT................	..C.................	......................	......................
40443	A/pheasant/Shantou/2290/2004		2004	Avian	China	H9N2	CY024317;CY024318;CY024319;CY024320;CY024321;CY024322;CY024323;CY024324	..CT................	..C.................	......................	......................
40444	A/pheasant/Shantou/3530/2003		2003	Avian	China	H9N2	CY024109;CY024110;CY024111;CY024112;CY024113;CY024114;CY024115;CY024116	..CT................	..C.................	......................	......................
40448	A/pheasant/Shantou/4116/2003		2003	Avian	China	H9N2	CY024157;CY024158;CY024159;CY024160;CY024161;CY024162;CY024163;CY024164	..CT................	..C.................	......................	......................
40450	A/pheasant/Shantou/443/2003		2003	Avian	China	H9N2	CY024061;CY024062;CY024063;CY024064;CY024065;CY024066;CY024067;CY024068	..CT................	..C.................	......................	......................
40451	A/pheasant/Shantou/4469/2003		2003	Avian	China	H9N2	CY024189;CY024190;CY024191;CY024192;CY024193;CY024194;CY024195;CY024196	..CT................	..C.................	......................	......................
40458	A/pheasant/Shantou/6893/2004		2004	Avian	China	H9N2	CY024421;CY024422;CY024423;CY024424;CY024425;CY024426;CY024427;CY024428	..CT................	..C.................	......................	......................
40461	A/pheasant/Shantou/7814/2004		2004	Avian	China	H9N2	CY024461;CY024462;CY024463;CY024464;CY024465;CY024466;CY024467;CY024468	..CT................	..C.................	......................	......................
40462	A/pheasant/Shantou/841/2004		2004	Avian	China	H9N2	CY024269;CY024270;CY024271;CY024272;CY024273;CY024274;CY024275;CY024276	..CT................	..C.................	......................	......................
43829	A/silky chicken/Shantou/459/2005		2005	Avian	China	H9N2	CY023421;CY023422;CY023423;CY023424;CY023425;CY023426;CY023427;CY023428	..CT................	..C.................	......................	......................
43831	A/silky chicken/Shantou/473/2004		2004	Avian	China	H9N2	CY023277;CY023278;CY023279;CY023280;CY023281;CY023282;CY023283;CY023284	..CT................	..C.................	......................	......................
43837	A/silky chicken/Shantou/999/2004		2004	Avian	China	H9N2	CY023285;CY023286;CY023287;CY023288;CY023289;CY023290;CY023291;CY023292	..CT................	....................	......................	......................
46998	A/swine/Guangdong/wxl/2004		2004	Nonhuman Mammal	China	H9N2	EU516312;EU516313;EU516314;EU516315;EU516316;EU516317;EU516318;EU516319	..CT................	..C.................	......................	......................
47238	A/swine/Hong Kong/10/1998		1998	Nonhuman Mammal	Hong Kong	H9N2	LC431161;LC431162;LC431163;LC431164;LC431165;LC431166;LC431167;LC431168	..CT................	..C.................	......................	......................
47617	A/swine/Hong Kong/9/98	allantoic fluid	1998	Nonhuman Mammal	Hong Kong	H9N2	KX879586;KX879587;KX879588;KX879589;KX879590;KX879591;KX879592;KX879593	..CT................	..C.................	......................	......................
60766	A/Wild Duck/Shantou/4808/01		2001	Avian	China	H9N2	AF523381;AF523394;AF523412;AF523431;AF523454;AF523464;AF523484;AF523514	..CT................	..C.................	......................	......................
60775	A/wild duck/Shantou/867/2002		2002	Avian	China	H6N2	HM144441;HM144611;HM144780;HM144949;HM145118;HM145287;HM145456;HM145625	..CT................	..C.................	......................	......................
47613	A/swine/Hong Kong/973/2010	tracheal swab	2010-03-24	Nonhuman Mammal	China	H1N1	KM029508;KM029509;KM029510;KM029511;KM029512;KM029513;KM029514;KM029515	..C.................	..T.................	.......C..............	......................
50274	A/swine/Italy/242975/2019	host	2019-07-12	Nonhuman Mammal	Italy	H3N2	MW169563;MW169674;MW169783;MW169895;MW170005;MW170073;MW170225;MW170302	..C.................	..T.................	..........A...........	.C....................
53499	A/swine/Ohio/A02524552/2020	lung	2020-08-19	Nonhuman Mammal	USA	H1N1	MT994406;MT994407;MW830843;MW830844;MW830845;MW830846;MW830847;MW830848	..C.................	....................	..........A...........	......................
1369	A/Anhui/1-YK_RG129/2013		2013	Human	China	H7N9	CY192675;CY192676;CY192677;CY192678;CY192679;CY192680;CY192681;CY192682	..C.................	..............T.....	......................	......................
1373	A/Anhui/1-YK_RG132/2013		2013	Human	China	H7N9	CY192699;CY192700;CY192701;CY192702;CY192703;CY192704;CY192705;CY192706	..C.................	..............T.....	......................	......................
1374	A/Anhui/1-YK_RG133/2013		2013	Human	China	H7N9	CY192707;CY192708;CY192709;CY192710;CY192711;CY192712;CY192713;CY192714	..C.................	..............T.....	......................	......................
1375	A/Anhui/1-YK_RG134/2013		2013	Human	China	H7N9	CY192715;CY192716;CY192717;CY192718;CY192719;CY192720;CY192721;CY192722	..C.................	..............T.....	......................	......................
1376	A/Anhui/1-YK_RG135/2013		2013	Human	China	H7N9	CY192723;CY192724;CY192725;CY192726;CY192727;CY192728;CY192729;CY192730	..C.................	..............T.....	......................	......................
1379	A/Anhui/1-YK_RG138/2013		2013	Human	China	H7N9	CY192747;CY192748;CY192749;CY192750;CY192751;CY192752;CY192753;CY192754	..C.................	..............T.....	......................	......................
1489	A/Anhui/1-YK_RG60/2013		2013	Human	China	H7N9	CY192123;CY192124;CY192125;CY192126;CY192127;CY192128;CY192129;CY192130	..C.................	..............T.....	......................	......................
1503	A/Anhui/1-YK_RG74/2013		2013	Human	China	H7N9	CY192235;CY192236;CY192237;CY192238;CY192239;CY192240;CY192241;CY192242	..C.................	..............T.....	......................	......................
8334	A/chicken/BC/FAV9/2014		2014-12-03	Avian	Canada	H5N2	KP795734;KP795735;KP795736;KP795737;KP795738;KP795739;KP795740;KP795741	..C.................	....................	......................	......................
8555	A/chicken/China/2090/2020	liver	2020-06-15	Avian	China	H9N2	ON376782;ON376783;ON376784;ON376785;ON376786;ON376787;ON376788;ON376789	..C.................	..C...........T.....	......................	......................
24397	A/Iowa/14/2009		2009-12-07	Human	USA	H1N1	KC781087;KC781088;KC781089;KC781090;KC781091;KC781092;KC781093;KC781094	..C.................	....................	......................	......................
27082	A/mallard duck/ALB/354/1978		1978-08-10	Avian	Canada	H4N2	CY004784;CY004785;CY004786;CY004787;CY004788;CY004789;CY004790;CY005953	..C.................	....................	......................	......................
29606	A/mallard/Sweden/51771/2006		2006-10-21	Avian	Sweden	H4N6	CY164713;CY164714;CY164715;CY164716;CY164717;CY164718;CY164719;CY164720	..C.................	..C...........T.....	......................	......................
29607	A/mallard/Sweden/51820/2006		2006-10-22	Avian	Sweden	H4N6	CY164721;CY164722;CY164723;CY164724;CY164725;CY164726;CY164727;CY164728	..C.................	..C...........T.....	......................	......................
29618	A/mallard/Sweden/52039/2006		2006-10-25	Avian	Sweden	H4N6	CY164822;CY164823;CY164824;CY164825;CY164826;CY164827;CY164828;CY164829	..C.................	..C...........T.....	......................	......................
29625	A/mallard/Sweden/52278/2006		2006-10-27	Avian	Sweden	H4N6	CY164891;CY164892;CY164893;CY164894;CY164895;CY164896;CY164897;CY164898	..C.................	..C...........T.....	......................	......................
38501	A/northern shoveler/California/JN586/2006		2006-12-06	Avian	USA	H2N9	CY076800;CY076801;CY076802;CY076803;CY076804;CY076805;CY076806;CY076807	..C.................	....................	......................	......................
45702	A/swine/Argentina/CIP051-A207/2012	nasal swab	2023-02-12	Nonhuman Mammal	Argentina	H1N1	KC876520;KC876521;KC876522;KC876523;KC876524;KC876525;KC876526;KC876527	..C.................	....................	......................	......................
48127	A/swine/Illinois/A01328594/2012	nasal swab	2012-05-22	Nonhuman Mammal	USA	H1N2	JX422459;JX422460;JX422461;KF026676;KF026677;KF026678;KF026679;KF026680	..C.................	....................	......................	......................
48213	A/swine/Illinois/A02158521/2018	lung	2018-05-10	Nonhuman Mammal	USA	H1N2	MH444849;MH444850;MK072872;MK072873;MK072874;MK072875;MK072876;MK072877	..C.................	....................	......................	......................
48609	A/swine/Indiana/18TOSU2186/2018		2018-08-01	Nonhuman Mammal	USA	H3N2	MN198870;MN198871;MN198872;MN198873;MN198874;MN198875;MN198876;MN198877	..C.................	..............G.....	......................	......................
48610	A/swine/Indiana/18TOSU2225/2018		2018-08-01	Nonhuman Mammal	USA	H3N2	MN198878;MN198879;MN198880;MN198881;MN198882;MN198883;MN198884;MN198885	..C.................	..............G.....	......................	......................
55382	A/Taiwan/02727/2009	throat swab	2009-09-15	Human	Taiwan	H1N1	MH328341;MH328456;MH328571;MH328686;MH328801;MH328916;MH329031;MH329146	..C.................	....................	......................	......................
55479	A/Taiwan/143/2009	gender:F; age:4; Throat swab	2009-09-15	Human	Taiwan	H1N1	CY053471;CY053472;CY053473;CY053474;CY053475;CY053476;CY053477;CY053478	..C.................	....................	......................	......................
55485	A/Taiwan/156/2009	gender:F; age:4; Lung tissue	2009-09-18	Human	Taiwan	H1N1	CY053479;CY053480;CY053481;CY053482;CY053483;CY053484;CY053485;CY053486	..C.................	....................	......................	......................
55493	A/Taiwan/167/2009	gender:F; age:4; bronchus swab	2009-09-18	Human	Taiwan	H1N1	CY053487;CY053488;CY053489;CY053490;CY053491;CY053492;CY053493;CY053494	..C.................	....................	......................	......................
55497	A/Taiwan/177/2009	gender:F; age:4; trachea swab	2009-09-18	Human	Taiwan	H1N1	CY053495;CY053496;CY053497;CY053498;CY053499;CY053500;CY053501;CY053502	..C.................	....................	......................	......................
55512	A/Taiwan/206/2009	gender:F; age:4; bronchiole swab	2009-09-18	Human	Taiwan	H1N1	CY053503;CY053504;CY053505;CY053506;CY053507;CY053508;CY053509;CY053510	..C.................	....................	......................	......................
9963	A/chicken/Hidalgo/CPA-48304-16/2016	organ	2016-12-05	Avian	Mexico	H5N2	MZ564905;MZ564906;MZ564907;MZ564908;MZ564909;MZ564910;MZ564911;MZ564912	..C.................	....................
46146	A/swine/Denmark/2013_10_201_2p1/2013	nasal swab/lung/salvia	2023-01-13	Nonhuman Mammal	Denmark	H1N2	MT666821;MT666822;MT666823;MT666824;MT666825;MT666826;MT666827;MT666828	..C.................	..T.................
51665	A/swine/Michigan/A01202708/2011	lung	2011-10-18	Nonhuman Mammal	USA	H1N1	JX092421;JX092461;JX092501;KC508550;KC508551;KC508552;KC508553;KC508554	..C.................	....................
59909	A/Washington/40/2022		2022-07-02	Human	USA	H3N2	OP623723;OP623724;OP623725;OP623726;OP623727;OP623728;OP623729;OP623730	..C.................	....................
24083	A/India/H1N1p2/2020	Madin Darby Canine Kidney Cell Line	2020-04-30	Human	India	H1N1	OL831132;OL831133;OL831134;OL831135;OL831136;OL831137;OL831138;OL831139	..A..A..............	....................
24084	A/India/H1N1-P2/2020	Madin Darby Canine Kidney Cell Line	2020-04-30	Human	India	H1N1	OL831179;OL831180;OL831181;OL831182;OL831183;OL831184;OL831185;OL831186	..A..A..............	....................
24085	A/India/H1N1-P3/2020	Madin Darby Canine Kidney Cell Line	2020-04-30	Human	India	H1N1	OL831157;OL831158;OL831159;OL831160;OL831161;OL831162;OL831163;OL831164	..A..A..............	....................
32964	A/Moscow/rWSN/2016	allantoic fluid	2016-04-15	Human	Russia	H1N1	MN220691;MN220692;MN220693;MN220694;MN220695;MN220696;MN220697;MN220698	..A..A..............	....................
32969	A/mouse/United Kingdom/WSN/1933	allantoic fluid	1933	Nonhuman Mammal	United Kingdom	H1N1	MN220707;MN220708;MN220709;MN220710;MN220711;MN220712;MN220713;MN220714	..A..A..............	....................
38710	A/NWS/1934		1934	Human		H1N1	CY120984;CY120985;CY120986;CY120987;CY120988;CY120989;CY120990;CY120991	..A..A..............	....................
41160	A/reassortant/X-7			Lab		H1N2	CY121141;CY121142;CY121143;CY121144;CY121145;CY121146;CY121147;CY121148	..A..A..............	....................
58424	A/United Kingdom/1/1933		1933-04-16	Human	United Kingdom	H1N1	CY045756;CY045757;CY045758;CY045759;CY045760;CY045761;CY045762;CY045763	..A..A..............	....................
58442	A/United Kingdom/1-MA/1933		1933-06-01	Human	United Kingdom	H1N1	CY090845;CY090846;CY090847;CY090848;CY090849;CY090850;CY090851;CY090852	..A..A..............	....................
58481	A/USA/rWSN/2000	allantoic fluid	2000	Human	USA	H1N1	MN220699;MN220700;MN220701;MN220702;MN220703;MN220704;MN220705;MN220706	..A..A..............	....................
61641	A/WSN/1933 TS61		1933	Human	United Kingdom	H1N1	CY010788;CY010789;CY010790;CY010791;CY010792;CY010793;CY010794;CY010795	..A..A..............	....................
54256	A/swine/South Dakota/SG1453/2003		2003-04-10	Nonhuman Mammal	USA	H3N2	CY159113;CY159114;CY159115;CY159116;CY159117;CY159118;CY159119;CY159120	..A.......A.........	....................
17290	A/duck/Nha Trang/84/2014		2014-08-16	Avian	Viet Nam	H6N6	LC050628;LC050629;LC050630;LC050631;LC050632;LC050633;LC050634;LC050635	..A.................	....................	....C.....A...........	......................
2584	A/Bangkok/INS483/2010	pigs have been H1N1 viruses	2010-08-15	Human	Thailand	H1N1	CY096338;CY096339;CY096340;CY096341;CY096342;CY096343;CY096344;CY096345	..A.................	....................	......................	......................
8264	A/chicken/Bangladesh/34321/2017		2017-12-25	Avian	Bangladesh	H9N2	MH791537;MH791569;MH791724;MH791763;MH791829;MH791887;MH791897;MH791931	..A.................	..............T.....	......................	......................
10120	A/chicken/Hubei/S401/2017	throat-cloaca swab	2017-11-07	Avian	China	H9N2	MN647403;MN647404;MN647405;MN647406;MN647407;MN647408;MN647409;MN647410	..A.................	....................	......................	......................
13102	A/chicken/Vietnam/HU1-524/2014		2023-09-14	Avian	Viet Nam	H6N6	LC069828;LC069861;LC069892;LC069923;LC069947;LC069978;LC070003;LC070034	..A.................	....................	......................	......................
16515	A/duck/Hunan/S11682/2015	swab	2015-03-17	Avian	China	H7N9	MF630450;MF630451;MF630452;MF630453;MF630454;MF630455;MF630456;MF630457	..A.................	....................	......................	......................
17926	A/duck/Vietnam/HU1-148/2014		2023-09-14	Avian	Viet Nam	H11N7	LC069819;LC069852;LC069883;LC069914;LC069938;LC069969;LC069994;LC070025	..A.................	....................	......................	......................
17932	A/duck/Vietnam/HU1-16/2014		2023-09-14	Avian	Viet Nam	H11N7	LC069818;LC069851;LC069882;LC069913;LC069937;LC069968;LC069993;LC070024	..A.................	....................	......................	......................
17968	A/duck/Vietnam/HU1-675/2014		2023-09-14	Avian	Viet Nam	H9N2	LC069820;LC069853;LC069884;LC069915;LC069939;LC069970;LC069995;LC070026	..A.................	....................	......................	......................
17971	A/duck/Vietnam/HU3-1268/2015		2015-08-12	Avian	Viet Nam	H4N6	LC427346;LC427347;LC427348;LC427349;LC427350;LC427351;LC427352;LC427353	..A.................	....................	......................	......................
18547	A/duck/Zhejiang/477/2013		2013-04-07	Avian	China	H1N4	KF357748;KF357753;KF357757;KF357761;KF357762;KF357766;KF357773;KF357777	..A.................	..T.................	......................	......................
19209	A/environment/Bangladesh/34343/2017		2017-12-25	Avian	Bangladesh	H9N2	MH791539;MH791575;MH791654;MH791685;MH791779;MH791836;MH791891;MH791914	..A.................	..............T.....	......................	......................
33188	A/muscovy duck/Vietnam/HU1-399/2014		2023-09-14	Avian	Viet Nam	H11N7	LC069816;LC069849;LC069880;LC069911;LC069935;LC069966;LC069991;LC070022	..A.................	....................	......................	......................
40896	A/quail/Bangladesh/34294/2017		2017-12-25	Avian	Bangladesh	H9N2	MH791639;MH791666;MH791689;MH791692;MH791706;MH791804;MH791823;MH791837	..A.................	..............T.....	......................	......................
46378	A/swine/Erwitte/5477/2006		2006-08-15	Nonhuman Mammal	Germany	H3N2	MK362052;MK362053;MK362054;MK362055;MK362056;MK362057;MK362058;MK362059	..A.................	..T.................	......................	......................
49415	A/swine/Iowa/A01202677/2011	lung	2011-10-11	Nonhuman Mammal	USA	H1N2	JX092419;JX092459;JX092499;KR048034;KR048035;KR048036;KR048037;KR048038	..A.................	....................	......................	......................
54259	A/swine/South Korea/GBKW-3/2016	nasal swab	2016	Nonhuman Mammal	South Korea	H1N2	OP431132;OP431133;OP431134;OP431135;OP431136;OP431137;OP431138;OP431139	..A.................	....................	......................	......................
54260	A/swine/South Korea/KS60/2016	nasal swab	2016-03-26	Nonhuman Mammal	South Korea	H1N2	MH844911;MH844912;MH844913;MH844914;MH844915;MH844916;MH844917;MH844918	..A.................	....................	......................	......................
54624	A/swine/Thailand/CS210/2010	nasal swab	2010-09-04	Nonhuman Mammal	Thailand	H1N1	KC859171;KC859172;KC859173;KC859174;KC859175;KC859176;KC859177;KC859178	..A.................	....................	......................	......................
60916	A/wild waterbird/Western Australia/AS15-0827-44/2015	pooled fecal swabs	2015-03-10		Australia	H2N1	OL371828;OL371829;OL371830;OL371831;OL371832;OL371833;OL371834;OL371835	..A.................	..T.................	......................	......................
1189	A/American wigeon/California/8763/2008		2008-11-01	Avian	USA	H6N1	CY093846;CY093847;CY093848;CY093849;CY093850;CY093851;CY093852;CY093853	..A.................	....................
2765	A/BH/1935		1935	Human		H1N1	CY096811;CY096812;CY096813;CY096814;CY096815;CY096816;CY096817;CY096818	..A.................	....................
2766	A/BH/JY2/1935		1935	Human		H1N1	CY147326;CY147327;CY147328;CY147329;CY147330;CY147331;CY147332;CY147333	..A.................	....................
43021	A/Santa Clara/YGA_03072/2013		2013-02-01	Human	USA	H3N2	CY170975;CY170976;CY170977;CY170978;CY170979;CY170980;CY170981;CY170982	..A.................	....................
46082	A/swine/Colorado/02875/2009		2009-07-21	Nonhuman Mammal	USA	H1N2	CY159449;CY159450;CY159451;CY159452;CY159453;CY159454;CY159455;CY159456	..A.................	....................
47837	A/swine/IL/07003243/2007		2007	Nonhuman Mammal	USA	H1N2	FJ638311;FJ638312;FJ638313;FJ638314;FJ638315;FJ638316;FJ638317;FJ638318	..A.................	....................
49978	A/swine/Iowa/H02AS8/2002		2023-11-02	Nonhuman Mammal	USA	H3N2	EU422987;GU135896;GU135897;GU135898;GU135899;GU135900;GU135901;GU135902	..A.................	....................
49984	A/swine/Iowa/H03HB4/2003		2023-02-03	Nonhuman Mammal	USA	H3N2	GU135915;GU135916;GU135917;GU135918;GU135919;GU135920;GU135921;GU135922	..A.................	....................
50938	A/swine/Korea/CAS05/2004	nasal swab; lung tissue	2004	Nonhuman Mammal	South Korea	H3N2	EU798789;EU798809;EU798829;EU798849;EU798869;EU798889;EU798909;EU798929	..A.................	....................
50962	A/swine/Korea/CY07/2007	nasal swab; lung tissue	2007	Nonhuman Mammal	South Korea	H3N2	EU798795;EU798815;EU798835;EU798855;EU798875;EU798895;EU798915;EU798935	..A.................	....................
50965	A/swine/Korea/CY10/2007	nasal swab; lung tissue	2007	Nonhuman Mammal	South Korea	H3N2	EU798797;EU798817;EU798837;EU798857;EU798877;EU798897;EU798917;EU798937	..A.................	....................
50976	A/swine/Korea/JNS06/2004	nasal swab	2004	Nonhuman Mammal	South Korea	H3N2	EU301177;EU301209;EU301241;EU301273;EU301304;EU301336;EU301368;EU301400	..A.................	....................
51588	A/swine/Mexico/AVX47/2013		2013-01-08	Nonhuman Mammal	Mexico	H1N1	KU976529;KU976578;KU976592;KU976626;KU976699;KU976737;KU976811;KU976865	..A.................	....................
51606	A/swine/Mexico/AVX64/2014		2014-06-05	Nonhuman Mammal	Mexico	H3N2	KU976495;KU976507;KU976549;KU976627;KU976671;KU976694;KU976757;KU976875	..A.................	....................
51612	A/swine/Mexico/Mex19/2010		2010	Nonhuman Mammal	Mexico	H1N1	CY122330;CY122331;CY122332;CY122333;CY122334;CY122335;CY122336;CY122337	..A.................	....................
51613	A/swine/Mexico/Mex50/2010	Foetus	2010	Nonhuman Mammal	Mexico	H3N2	CY122338;CY122339;CY122340;CY122341;CY122342;CY122343;CY122344;CY122345	..A.................	....................
51614	A/swine/Mexico/Mex51/2010	semen of boar	2010	Nonhuman Mammal	Mexico	H3N2	CY122346;CY122347;CY122348;CY122349;CY122350;CY122351;CY122352;CY122353	..A.................	....................
51615	A/swine/Mexico/Mex52/2010		2010	Nonhuman Mammal	Mexico	H1N1	CY122354;CY122355;CY122356;CY122357;CY122358;CY122359;CY122360;CY122361	..A.................	....................
51616	A/swine/Mexico/Mich40/2010	Lung	2010	Nonhuman Mammal	Mexico	H3N2	CY122362;CY122363;CY122364;CY122365;CY122366;CY122367;CY122368;CY122369	..A.................	....................
51617	A/swine/Mexico/Qro32/2010	Lung	2010	Nonhuman Mammal	Mexico	H1N1	CY122370;CY122371;CY122372;CY122373;CY122374;CY122375;CY122376;CY122377	..A.................	....................
51624	A/swine/Mexico/Ver29/2010	Lung	2010	Nonhuman Mammal	Mexico	H1N1	CY122386;CY122387;CY122388;CY122389;CY122390;CY122391;CY122392;CY122393	..A.................	....................
51625	A/swine/Mexico/Ver37/2010	Lung	2010	Nonhuman Mammal	Mexico	H1N1	CY122401;CY122402;CY122403;CY122404;CY122405;CY122406;CY122407;CY122408	..A.................	....................
51717	A/swine/Minnesota/01604/2007		2007-05-01	Nonhuman Mammal	USA	H1N2	CY158105;CY158106;CY158107;CY158108;CY158109;CY158110;CY158111;CY158112	..A.................	....................
51742	A/swine/Minnesota/5763/2003		2003	Nonhuman Mammal	USA	H1N2	CY098489;CY098490;CY098491;CY098492;CY098493;CY098494;CY098495;CY098496	..A.................	....................
52157	A/swine/Minnesota/SG1180/2003		2003-02-12	Nonhuman Mammal	USA	H1N2	CY159578;CY159579;CY159580;CY159581;CY159582;CY159583;CY159584;CY159585	..A.................	....................
52315	A/swine/Nebraska/00188/2003		2003-10-03	Nonhuman Mammal	USA	H3N2	CY159129;CY159130;CY159131;CY159132;CY159133;CY159134;CY159135;CY159136	..A.................	....................
53548	A/swine/Oklahoma/011506/2007		2007	Nonhuman Mammal	USA	H3N2	CY045572;CY045573;CY045574;CY045575;CY045576;CY045577;CY045578;CY045579	..A.................	....................
53553	A/swine/Oklahoma/01741/2007		2007-08-23	Nonhuman Mammal	USA	H1N2	CY158039;CY158040;CY158041;CY158042;CY158043;CY158044;CY158045;CY158046	..A.................	....................
53676	A/swine/Oklahoma/SG1188/2004		2004-10-22	Nonhuman Mammal	USA	H1N1	CY157711;CY157712;CY157713;CY157714;CY157715;CY157716;CY157717;CY157718	..A.................	....................
53677	A/swine/Oklahoma/SG1190/2004		2004-10-15	Nonhuman Mammal	USA	H1N1	CY157719;CY157720;CY157721;CY157722;CY157723;CY157724;CY157725;CY157726	..A.................	....................
53678	A/swine/Oklahoma/SG1191/2004		2004-12-28	Nonhuman Mammal	USA	H1N1	CY157727;CY157728;CY157729;CY157730;CY157731;CY157732;CY157733;CY157734	..A.................	....................
53679	A/swine/Oklahoma/SG1194/2004		2004-11-09	Nonhuman Mammal	USA	H1N1	CY159647;CY159648;CY159649;CY159650;CY159651;CY159652;CY159653;CY159654	..A.................	...........A........
53680	A/swine/Oklahoma/SG1216/2005		2005-03-03	Nonhuman Mammal	USA	H3N2	CY157799;CY157800;CY157801;CY157802;CY157803;CY157804;CY157805;CY157806	..A.................	....................
53681	A/swine/Oklahoma/SG1217/2005		2005-12-06	Nonhuman Mammal	USA	H1N1	CY157807;CY157808;CY157809;CY157810;CY157811;CY157812;CY157813;CY157814	..A.................	....................
53683	A/swine/Oklahoma/SG1244/2006		2006-06-07	Nonhuman Mammal	USA	H1N1	CY157903;CY157904;CY157905;CY157906;CY157907;CY157908;CY157909;CY157910	..A.................	....................
53684	A/swine/Oklahoma/SG1249/2006		2006-06-07	Nonhuman Mammal	USA	H1N1	CY159799;CY159800;CY159801;CY159802;CY159803;CY159804;CY159805;CY159806	..A.................	....................
53687	A/swine/Oklahoma/SG1457/2004		2004-09-23	Nonhuman Mammal	USA	H1N1	CY159145;CY159146;CY159147;CY159148;CY159149;CY159150;CY159151;CY159152	..A.................	...........A........
53689	A/swine/Oklahoma/SG1460/2004		2004-08-26	Nonhuman Mammal	USA	H1N1	CY159169;CY159170;CY159171;CY159172;CY159173;CY159174;CY159175;CY159176	..A.................	....................
54543	A/swine/Texas/008648/2008		2008	Nonhuman Mammal	USA	H1N2	CY045580;CY045581;CY045582;CY045583;CY045584;CY045585;CY045586;CY045587	..A.................	....................
54880	A/swine/Wisconsin/H02AS8/2002		2002	Nonhuman Mammal	USA	H3N2	CY116563;CY116564;CY116565;CY116566;CY116567;CY116568;CY116569;CY116570	..A.................	....................
50916	A/swine/Klein Wanzleben/17303/2013		2013-02-26	Nonhuman Mammal	Germany	H1N1	MK366932;MK366933;MK366934;MK366935;MK366936;MK366937;MK366938;MK366939	...TA...............	..T.................	......................	......................
60618	A/wild bird/Korea/A9/11		2023-02-11	Avian	South Korea	H7N9	JN244118;JN244136;JN244161;JN244181;JN244193;JN244225;JN244234;JN244267	...T.....C..........	..C.................	......................	......................
25399	A/laughing gull/Delaware/2971/1988		1988-08-22	Avian	USA	H9N9	CY101539;CY101540;CY101541;CY101542;CY101543;CY101544;CY101545;CY101546	...T................	....................	........C.............	......................
42800	A/ruddy turnstone/Virginia/2297/1988		1988-05-28	Avian	USA	H9N9	CY101507;CY101508;CY101509;CY101510;CY101511;CY101512;CY101513;CY101514	...T................	....................	........C.............	......................
57079	A/Texas/7910/2019	Nasal Wash	2019-01-06	Human	USA	H1N1	MK577090;MK577091;MK577092;MK577093;MK577094;MK577095;MK577096;MK577097	...T................	....................	..........A...........	......................
1639	A/aquatic bird/Korea/w191/2007	fecal sample	2023-10-07	Avian	South Korea	H5N2	GU361167;GU361207;GU361246;GU361279;GU361319;GU361361;GU361401;GU361441	...T................	..T.................	......................	......................
6119	A/California/62/2017	pigs have been H1N1 viruses	2017-07-23	Human	USA	H1N1	CY242514;CY242515;CY242516;CY242517;CY242518;CY242519;CY242520;CY242521	...T................	....................	......................	......................
7218	A/Canada-MB/RV2063/2009	NP_WASH_ASP	2009-06-03	Human	Canada	H1N1	HQ239496;HQ239703;HQ239910;HQ240117;HQ240324;HQ240531;HQ240738;HQ240945	...T................	....................	......................	......................
8703	A/chicken/Dongguan/1177/2014	oropharyngeal	2014-02-21	Avian	China	H7N9	KP415647;KP415648;KP415649;KP415650;KP415651;KP415652;KP415653;KP415654	...T................	..............T.....	......................	......................
9992	A/chicken/Hong Kong/FY105W/2012		2012	Avian	China	H9N2	KF259155;KF259402;KF259557;KF259921;KF260165;KF260409;KF260653;KF260897	...T................	..............T.....	......................	......................
10005	A/chicken/Hong Kong/JV231W/2012		2012	Avian	China	H9N2	KF259158;KF259405;KF259560;KF259924;KF260168;KF260412;KF260656;KF260900	...T................	..............T.....	......................	......................
10045	A/chicken/Hong Kong/YO117W/2012		2012	Avian	China	H9N2	KF259156;KF259403;KF259558;KF259922;KF260166;KF260410;KF260654;KF260898	...T................	..............T.....	......................	......................
10055	A/chicken/Hong Kong/YU148/2012		2012	Avian	China	H9N2	KF259150;KF259397;KF259552;KF259916;KF260160;KF260404;KF260648;KF260892	...T................	..............T.....	......................	......................
10056	A/chicken/Hong Kong/YU150W/2012		2012	Avian	China	H9N2	KF259151;KF259398;KF259553;KF259917;KF260161;KF260405;KF260649;KF260893	...T................	..............T.....	......................	......................
10062	A/chicken/Hong Kong/YU262W/2012		2012	Avian	China	H9N2	KF259153;KF259400;KF259555;KF259919;KF260163;KF260407;KF260651;KF260895	...T................	..............T.....	......................	......................
10063	A/chicken/Hong Kong/YU344/2012		2012	Avian	China	H9N2	KF259154;KF259401;KF259556;KF259920;KF260164;KF260408;KF260652;KF260896	...T................	..............T.....	......................	......................
12372	A/chicken/Shanghai/1107/2013		2023-11-13	Avian	China	H9N2	KJ726693;KJ726699;KJ726705;KJ726711;KJ726717;KJ726723;KJ726729;KJ726735	...T................	..............T.....	......................	......................
12398	A/chicken/Shanghai/B/2010		2023-08-10	Avian	China	H9N2	KJ726690;KJ726696;KJ726702;KJ726708;KJ726714;KJ726720;KJ726726;KJ726732	...T................	..............T.....	......................	......................
12403	A/chicken/Shanghai/D/2011		2023-07-11	Avian	China	H9N2	KJ726692;KJ726698;KJ726704;KJ726710;KJ726716;KJ726722;KJ726728;KJ726734	...T................	..............T.....	......................	......................
12405	A/chicken/Shanghai/PD-CN-02/2014	tracheal swab	2014-01-21	Avian	China	H7N9	KJ549783;KJ549784;KJ549785;KJ549786;KJ549787;KJ549788;KJ549789;KJ549790	...T................	..............T.....	......................	......................
21915	A/green-winged teal/Alaska/239/2013	cloacal swab	2013-09-09	Avian	USA	H3N8	KY130974;KY130975;KY130976;KY130977;KY130978;KY130979;KY130980;KY130981	...T................	..T...........G.....	......................	......................
26680	A/mallard/Arkansas/AI09-5649/2009		2009-12-11	Avian	USA	H9N2	CY146513;CY146514;CY146515;CY146516;CY146517;CY146518;CY146519;CY146520	...T................	....................	......................	......................
29004	A/mallard/Ohio/178/1990	gender:M	1990	Avian	USA	H4N6	CY021213;CY021214;CY021215;CY021216;CY021217;CY021218;CY021219;CY021220	...T................	....................	......................	......................
29371	A/mallard/Sweden/100993/2008		2008	Avian	Sweden	H7N7	FJ803191;FJ803192;FJ803193;FJ803194;FJ803195;FJ803196;FJ803197;FJ803198	...T................	..C.................	......................	G....G................
29927	A/mallard/Washington/44338-018/2007		2007-08-29	Avian	USA	H4N6	CY076541;CY076542;CY076543;CY076544;CY076545;CY076546;CY076547;CY076548	...T................	....................	......................	......................
31150	A/Massachusetts/03/2016		2016-01-23	Human	USA	H1N1	KX406304;KX406305;KX406306;KX406307;KX406308;KX406309;KX406310;KX406311	...T................	....................	......................	......................
31828	A/Michigan/55/2016		2016-02-28	Human	USA	H1N1	KX918889;KX918890;KX918891;KX918892;KX918893;KX918894;KX918895;KX918896	...T................	....................	......................	......................
36251	A/New York/A-WC-LVD-16-053/2016		2016-02-23	Human	USA	H1N1	CY259751;CY259752;CY259753;CY259754;CY259755;CY259756;CY259757;CY259758	...T................	....................	......................	......................
45516	A/Sri Lanka/33/2011	nasopharyngeal swab	2011-01-02	Human	Sri Lanka	H1N1	KJ856242;KJ856243;KJ856244;KJ856245;KJ856246;KJ856247;KJ856248;KJ856249	...T................	....................	......................	......................
45517	A/Sri Lanka/34/2011	nasopharyngeal swab	2011-01-02	Human	Sri Lanka	H1N1	KJ856250;KJ856251;KJ856252;KJ856253;KJ856254;KJ856255;KJ856256;KJ856257	...T................	....................	......................	......................
60667	A/wild chicken/Shanghai/C1/2014		2023-03-14	Avian	China	H9N2	KJ726694;KJ726700;KJ726706;KJ726712;KJ726718;KJ726724;KJ726730;KJ726736	...T................	..............T.....	......................	......................
474	A/Alaska/54/2018	pigs have been H1N1 viruses	2018-10-10	Human	USA	H3N2	MK363408;MK363409;MK363410;MK363411;MK363412;MK363413;MK363414;MK363415	...T................	....................
563	A/Albany/1/1959		1959-02-03	Human	USA	H2N2	CY020541;CY020542;CY020543;CY020544;CY020545;CY020546;CY020547;CY020548	...T................	....................
564	A/Albany/1/1960		1960	Human	USA	H2N2	CY021933;CY021934;CY021935;CY021936;CY021937;CY021938;CY021939;CY021940	...T................	....................
3097	A/black-headed gull/Netherlands/64/2008		2008-07-14	Avian	Netherlands	H13N8	MF146020;MF146356;MF146695;MF147453;MF147479;MF147491;MF147697;MF147723	...T................	.........C..........
8665	A/chicken/CT/260413-2/2003		2003	Avian	USA	H7N2	EU742995;EU742996;EU742997;EU742998;EU742999;EU743000;EU743001;EU743002	...T................	....................
36910	A/Nicaragua/4855_04/2013		2013-07-05	Human	Nicaragua	H3N2	CY188641;CY188642;CY188643;CY188644;CY188645;CY188646;CY188647;CY188648	...T................	....................
37069	A/Nicaragua/6898_05/2013		2013-06-30	Human	Nicaragua	H3N2	CY188489;CY188490;CY188491;CY188492;CY188493;CY188494;CY188495;CY188496	...T................	....................
59191	A/Victoria/72/2016		2016-08-29	Human	Australia	H3N2	CY255009;CY255010;CY255011;CY255012;CY255013;CY255014;CY255015;CY255016	...T................	....................
16853	A/duck/Jiangxi/S3574/2013		2013-12-19	Avian	China	H10N8	KP862043;KP862044;KP862045;KP862046;KP862047;KP862048;KP862049;KP862050	...G................	..C.................	......................	......................
17589	A/duck/Sichuan/NCXN10/2014		2014-04-27	Avian	China	H5N1	KM251469;KM251479;KM251482;KM251499;KM251509;KM251519;KM251529;KM251539	...G................	....................
50690	A/swine/Jilin/5/2007		2007-09-21	Nonhuman Mammal	China	H3N2	GU215015;GU215016;GU215017;GU215018;GU215019;GU215020;GU215021;GU215022	...G................	....................
10249	A/chicken/Hunan/C4136/2010		2010-12-28	Avian	China	H9N2	KM113098;KM113099;KM113100;KM113101;KM113102;KM113103;KM113104;KM113105	...A....T...........	..............T.....	......................	......................
71	A/Alabama/06/2019	pigs have been H1N1 viruses	2019-01-19	Human	USA	H1N1	MK630775;MK630776;MK630777;MK630778;MK630779;MK630780;MK630781;MK630782	...A................	....................	......................	......................
9141	A/chicken/Egypt/S19708B/2021	Oral-pharyngeal	2021-02-12	Avian	Egypt	H9N2	ON374243;ON374244;ON374245;ON374246;ON374247;ON374248;ON374249;ON374250	...A................	..T.................	......................	......................
9142	A/chicken/Egypt/S19712/2021	Oral-pharyngeal	2021-02-12	Avian	Egypt	H9N2	ON374035;ON374036;ON374037;ON374038;ON374039;ON374040;ON374041;ON374042	...A................	..T.................	......................	......................
9143	A/chicken/Egypt/S19714/2021	Oral-pharyngeal	2021-02-12	Avian	Egypt	H9N2	ON374155;ON374156;ON374157;ON374158;ON374159;ON374160;ON374161;ON374162	...A................	..T.................	......................	......................
9256	A/chicken/Fujian/3.16_FZHX0301-O/2017	Oropharyngeal swab	2017-03-16	Avian	China	H7N9	MW102941;MW102942;MW102943;MW102944;MW102945;MW102946;MW102947;MW102948	...A................	..............T.....	......................	......................
9258	A/chicken/Fujian/3.16_FZHX0308-O/2017	Oropharyngeal swab	2017-03-16	Avian	China	H7N9	MW102957;MW102958;MW102959;MW102960;MW102961;MW102962;MW102963;MW102964	...A................	..............T.....	......................	......................
26782	A/mallard/California/198/2012		2012-01-07	Avian	USA	H11N9	CY134375;CY134376;CY134377;CY134378;CY134379;CY134380;CY134381;CY134382	...A................	....................	......................	......................
41654	A/ruddy turnstone/Delaware/650575/2002	feces;SPF ECE	2002-05-26	Avian	USA	H1N9	MH597324;MH597325;MH597326;MH597327;MH597328;MH597329;MH597330;MH597331	...A................	....................	......................	......................
42830	A/Sanderling/Delaware/23/2021	feces	2021-06-01	Avian	USA	H10N3	OM965773;OM965774;OM965775;OM965776;OM965777;OM965778;OM965779;OM965780	...A................	....................	......................	......................
51351	A/swine/Manitoba/D0461/2016		2016-10-21	Nonhuman Mammal	Canada	H1N1	CY246572;CY246573;CY246574;CY246575;CY246576;CY246577;CY246578;CY246579	...A................	....................	......................	......................
58080	A/turkey/Italy/604/2000		2000-01-13	Avian	Italy	H7N1	KF493202;KF493214;KF493229;KF493238;KF493249;KF493262;KF493275;KF493287	...A................	..C.................	......................	......................
60712	A/wild duck/Korea/UP122/2007		2023-03-07	Avian	South Korea	H1N1	HQ014821;HQ014822;HQ014823;HQ014824;HQ014825;HQ014826;HQ014827;HQ014828	...A................	..C...........T.....	......................	................T.....
37620	A/North Dakota/10/2017	pigs have been H1N1 viruses	2017-02-27	Human	USA	H1N1	CY223498;CY223499;CY223500;CY223501;CY223502;CY223503;CY223504;CY223505	...A................	....................
37628	A/North Dakota/12/2017	pigs have been H1N1 viruses	2017-03-02	Human	USA	H1N1	CY223506;CY223507;CY223508;CY223509;CY223510;CY223511;CY223512;CY223513	...A................	....................
10561	A/chicken/Japan/AQ-HE30-35C2/2018		2018-07-24	Avian	Japan	H9N2	LC536725;LC536726;LC536727;LC536728;LC536729;LC536730;LC536731;LC536732	....G...............	..C.................	......................	......................
10751	A/chicken/Jiangxi/10.31_NCDGL016-O/2018	Oropharyngeal swab	2018-10-31	Avian	China	H9N2	MW105653;MW105654;MW105655;MW105656;MW105657;MW105658;MW105659;MW105660	....G...............	....................	......................	......................
10762	A/chicken/Jiangxi/10.31_NCDZT004-C/2018	cloacal swab	2018-10-31	Avian	China	H9N2	MW094562;MW095501;MW096430;MW097323;MW098763;MW099687;MW100888;MW101845	....G...............	....................	......................	......................
13142	A/chicken/Vietnam/HU9-843/2018		2018-08-20	Avian	Viet Nam	H9N2	LC497182;LC497183;LC497184;LC497185;LC497186;LC497187;LC497188;LC497189	....G...............	..C.................	......................	......................
14885	A/Delaware/28/2017	pigs have been H1N1 viruses	2017-08-11	Human	USA	H1N1	CY243779;CY243780;CY243781;CY243782;CY243783;CY243784;CY243785;CY243786	....G...............	....................	......................	......................
17579	A/duck/Shiga/8/2004		2004	Avian	Japan	H4N6	AB304144;AB304145;AB304146;AB304147;AB304148;AB304149;AB304150;AB304151	....G...............	..C.................	......................	......................
17796	A/duck/Vietnam/HN4730/2018	Combined cloacal and oral-pharyngeal	2018-06-09	Avian	Viet Nam	H9N2	MW936209;MW936210;MW936211;MW936212;MW936213;MW936214;MW936215;MW936216	....G...............	..C.................	......................	......................
17808	A/duck/Vietnam/HN4863/2018	Combined cloacal and oral-pharyngeal	2018-08-10	Avian	Viet Nam	H9N2	MW936054;MW936055;MW936056;MW936057;MW936058;MW936059;MW936060;MW936061	....G...............	..C.................	......................	......................
17809	A/duck/Vietnam/HN4869/2018	Combined cloacal and oral-pharyngeal	2018-08-10	Avian	Viet Nam	H9N2	MW936025;MW936026;MW936027;MW936028;MW936029;MW936030;MW936031;MW936032	....G...............	..C.................	......................	......................
17814	A/duck/Vietnam/HN4933/2018	Combined cloacal and oral-pharyngeal	2018-09-05	Avian	Viet Nam	H9N2	MW935955;MW935956;MW935957;MW935958;MW935959;MW935960;MW935961;MW935962	....G...............	..C.................	......................	......................
17815	A/duck/Vietnam/HN4935/2018	Combined cloacal and oral-pharyngeal	2018-09-05	Avian	Viet Nam	H9N2	MW935985;MW935986;MW935987;MW935988;MW935989;MW935990;MW935991;MW935992	....G...............	..C.................	......................	......................
17816	A/duck/Vietnam/HN4940/2018	Combined cloacal and oral-pharyngeal	2018-09-05	Avian	Viet Nam	H9N2	MW936107;MW936108;MW936109;MW936110;MW936111;MW936112;MW936113;MW936114	....G...............	..C.................	......................	......................
33110	A/Muscovy duck/Vietnam/HN4921/2018	Combined cloacal and oral-pharyngeal	2018-09-05	Avian	Viet Nam	H9N2	MW935274;MW935275;MW935276;MW935277;MW935278;MW935279;MW935280;MW935281	....G...............	..C.................	......................	......................
33113	A/Muscovy duck/Vietnam/HN4930/2018	Combined cloacal and oral-pharyngeal	2018-09-05	Avian	Viet Nam	H9N2	MW935947;MW935948;MW935949;MW935950;MW935951;MW935952;MW935953;MW935954	....G...............	..C.................	......................	......................
33119	A/Muscovy duck/Vietnam/HN5134/2018	Combined cloacal and oral-pharyngeal	2018-12-05	Avian	Viet Nam	H9N2	MW936194;MW936195;MW936196;MW936197;MW936198;MW936199;MW936200;MW936201	....G...............	..T.................	......................	......................
33121	A/Muscovy duck/Vietnam/HN5136/2018	Combined cloacal and oral-pharyngeal	2018-12-05	Avian	Viet Nam	H9N2	MW935882;MW935883;MW935884;MW935885;MW935886;MW935887;MW935888;MW935889	....G...............	..T.................	......................	......................
33125	A/Muscovy duck/Vietnam/HN5140/2018	Combined cloacal and oral-pharyngeal	2018-12-05	Avian	Viet Nam	H9N2	MW935843;MW935844;MW935845;MW935846;MW935847;MW935848;MW935849;MW935850	....G...............	..T.................	......................	......................
33155	A/Muscovy duck/Vietnam/HN5608/2019	Combined cloacal and oral-pharyngeal	2019-06-28	Avian	Viet Nam	H9N2	MW935551;MW935552;MW935553;MW935554;MW935555;MW935556;MW935557;MW935558	....G...............	..C.................	......................	.A..C.................
33156	A/Muscovy duck/Vietnam/HN5609/2019	Combined cloacal and oral-pharyngeal	2019-06-28	Avian	Viet Nam	H9N2	MW934933;MW934934;MW934935;MW934936;MW934937;MW934938;MW934939;MW934940	....G...............	..C.................	......................	.A..C.................
41194	A/Red Knot/Delaware/125/2019	feces	2019-05-20	Avian	USA	H10N7	MN814771;MN814772;MN814773;MN814774;MN814775;MN814776;MN814777;MN814778	....G...............	....................	......................	......................
23105	A/herring gull/Iceland/2173/2012	cloacal swab	2023-10-12	Avian	Iceland	H16N3	MZ565538;MZ565539;MZ565540;MZ565541;MZ565542;MZ565543;MZ565544;MZ565545	....G...............	.........C..........
23107	A/herring gull/Iceland/2207/2012	cloacal swab	2023-10-12	Avian	Iceland	H16N3	MZ565554;MZ565555;MZ565556;MZ565557;MZ565558;MZ565559;MZ565560;MZ565561	....G...............	.........C..........
23108	A/herring gull/Iceland/2226/2012	cloacal swab	2023-10-12	Avian	Iceland	H16N3	MZ565562;MZ565563;MZ565564;MZ565565;MZ565566;MZ565567;MZ565568;MZ565569	....G...............	.........C..........
28319	A/mallard/Maryland/170/2002	mallard	2002	Avian	USA	H1N1	EU026037;EU026038;EU026039;EU026040;EU026041;EU026042;EU026043;EU026044	....G...............	....................
49483	A/swine/Iowa/A01672342/2017	lung	2017-01-12	Nonhuman Mammal	USA	H1N1	KY802108;KY802109;MF373292;MF373293;MF373294;MF373295;MF373296;MF373297	....G...............	....................
59303	A/Viet nam/1319/2014	nasopharyngeal swab	2014-06-12	Human	Viet Nam	H3N2	MH828618;MH828624;MH828631;MH828644;MH828649;MH828659;MH828667;MH828682	....G...............	....................
52486	A/swine/Netherlands/Groelnlo-186/2011		2011-04-01	Nonhuman Mammal	Netherlands	H1N1	KR699873;KR699874;KR699875;KR699876;KR699877;KR699878;KR699879;KR699880	....A...............	..T.................	..........A...........	......................
2293	A/Australia/42/2009	pigs have been H1N1 viruses	2009-07-25	Human	Australia	H1N1	CY055732;CY055733;CY055734;CY055735;CY055736;CY055737;CY055738;CY055739	....A...............	....................	......................	......................
20260	A/falcon/Saudi Arabia/D1936/2007		2007	Avian	Saudi Arabia	H5N1	CY035238;CY035239;CY035240;CY035241;CY035242;CY035243;CY035244;CY035245	....A...............	..C.................	......................	......................
44664	A/snow goose/Mongolia/1-29/2008		2023-05-08	Avian	Mongolia	H3N8	JN029659;JN029660;JN029661;JN029662;JN029663;JN029664;JN029665;JN029666	....A...............	..C...........T.....	......................	......................
44665	A/snow goose/Mongolia/1-44/2008		2023-05-08	Avian	Mongolia	H3N8	JN029667;JN029668;JN029669;JN029670;JN029671;JN029672;JN029673;JN029674	....A...............	..C...........T.....	......................	......................
45953	A/swine/Brazil/G3P1/2013	lung	2013-08-07	Nonhuman Mammal	Brazil	H1N1	KP027598;KP027599;KP027600;KP027601;KP027602;KP027603;KP027604;KP027605	....A...............	....................	......................	......................
47746	A/swine/Hong Kong/NS4046/2014	nasal swab	2014-10-09	Nonhuman Mammal	Hong Kong	H3N2	ON850862;ON850863;ON850864;ON850865;ON850866;ON850867;ON850868;ON850869	....A...............	....................	......................	......................
48733	A/swine/Indiana/A01260890/2015	oral fluid	2015-05-05	Nonhuman Mammal	USA	H1N2	KT694119;KT694120;KT694121;KT694122;KT694123;KT694124;KT694125;KT694126	....A...............	....................	......................	......................
48734	A/swine/Indiana/A01260893/2015	lung	2015-05-06	Nonhuman Mammal	USA	H1N2	KT580873;KT580874;KT580875;KT580876;KT580877;KT580878;KT580879;KT580880	....A...............	....................	......................	......................
54294	A/swine/Spain/102/2018	nasal swab	2018-02-22	Nonhuman Mammal	Spain	H1N2	MN932182;MN933419;MN933488;MN933821;MN933958;MN934041;MN934394;MN939523	....A...............	.............A......	......................	......................
2101	A/Arkansas/8872/2019	Nasal Wash	2019-02-07	Human	USA	H3N2	MK927658;MK927659;MK927660;MK927661;MK927662;MK927663;MK927664;MK927665	....A...............	....................
2102	A/Arkansas/8873/2019	Nasal Wash	2019-02-07	Human	USA	H3N2	MK927666;MK927667;MK927668;MK927669;MK927670;MK927671;MK927672;MK927673	....A...............	....................
2106	A/Arkansas/9172/2019	Nasal Wash	2019-03-21	Human	USA	H3N2	MT638444;MT638445;MT638446;MT638447;MT638448;MT638449;MT638450;MT638451	....A...............	....................
14264	A/Columbia/P0064/2014		2014-12-27	Human	USA	H3N2	KY487109;KY487182;KY487431;KY487519;KY487547;KY487618;KY615367;KY615368	....A...............	....................
45631	A/swine/Alberta/SD0014/2013		2013-11-28	Nonhuman Mammal	Canada	H1N1	CY195078;CY195079;CY195080;CY195081;CY195082;CY195083;CY195084;CY195085	....A...............	....................
51188	A/swine/Manitoba/D0193/2013		2013-01-30	Nonhuman Mammal	Canada	H3N2	CY194493;CY194494;CY194495;CY194496;CY194497;CY194498;CY194499;CY194500	....A...............	....................
54152	A/swine/Shandong/S93/2014		2014-11-08	Nonhuman Mammal	China	H1N1	KP735700;KP735704;KP735708;KP735712;KP735716;KP735720;KP735724;KP735728	.....TC.............	....................	......................	......................
16321	A/duck/Hubei/S4135/2010		2010-12-10	Avian	China	H6N2	KJ200853;KJ200854;KJ200855;KJ200856;KJ200857;KJ200858;KJ200859;KJ200860	.....G..............	..C.................	......................	......................
50433	A/swine/Italy/349779/2017	host	2017-04-25	Nonhuman Mammal	Italy	H1N1	MW220216;MW220270;MW220323;MW220377;MW220431;MW220478;MW220540;MW220605	.....A..............	..C.................	..........A...........	......................
23214	A/Hong Kong/1-5-MA21-2/1968		1968	Human		H3N2	CY033129;CY033130;CY033131;CY033132;CY033133;CY033134;CY033135;CY033136	.....A..............	....................
53958	A/swine/Rhede/20749/2014		2014-10-13	Nonhuman Mammal	Germany	H3N2	MK363142;MK363143;MK363144;MK363145;MK363146;MK363147;MK363148;MK363149	.....A..............	..T.................
7961	A/Changsha/34/2017	throat swab	2017-02-13	Human	China	H7N9	MG572470;MG572471;MG572472;MG572473;MG572474;MG572475;MG572476;MG572477	......T.............	..C........A........	......................	......................
15933	A/duck/Fujian/2749/2007		2023-07-07	Avian	China	H6N6	CY110719;CY110720;CY110721;CY110722;CY110723;CY110724;CY110725;CY110726	......G.............	..C...........T.....	......................	......................
47365	A/swine/Hong Kong/2796/2013	tracheal swab	2013-07-04	Nonhuman Mammal	Hong Kong	H3N2	ON850020;ON850021;ON850022;ON850023;ON850024;ON850025;ON850026;ON850027	......G.............	....................	......................	......................
54705	A/swine/Thailand/UD401/2009	nasal swab	2009-09-04	Nonhuman Mammal	Thailand	H1N1	KC859187;KC859188;KC859189;KC859190;KC859191;KC859192;KC859193;KC859194	......G.............	....................	......................	......................
58233	A/turkey/MO/21939/1987		1987	Avian	USA	H1N1	EU743143;EU743144;EU743145;EU743146;EU743147;EU743148;EU743149;EU743150	......G.............	....................	......................	......................
24834	A/Johannesburg/159/1997		1997	Human	South Africa	H1N1	CY125068;CY125069;CY125070;CY125071;CY125072;CY125073;CY125074;CY125075	......G.............	....................
12294	A/chicken/Shandong/PD/2009		2009-01-10	Avian	China	H9N2	HM751151;HM751152;HM751153;HM751154;HM751155;HM751156;HM751157;HM751158	......C.............	..T.................	......................	......................
60975	A/wild waterfowl/Northern Territory/15-1183-149/2015	pooled fecal swabs	2015-12-14	Avian	Australia	H11N2	OL371948;OL371949;OL371950;OL371951;OL371952;OL371953;OL371954;OL371955	......C.............	....................	......................	......................
60976	A/wild waterfowl/Northern Territory/15-1183-47/2015	pooled fecal swabs	2015-12-14	Avian	Australia	H11N2	OL371956;OL371957;OL371958;OL371959;OL371960;OL371961;OL371962;OL371963	......C.............	....................	......................	......................
12322	A/chicken/Shandong/SG1/2009		2009-08-23	Avian	China	H9N2	HM751183;HM751184;HM751185;HM751186;HM751187;HM751188;HM751189;HM751190	......C.............	..C.................
39943	A/peregrine falcon/Nagasaki/4212A005/2016		2016-12-22	Avian	Japan	H5N6	LC274978;LC274979;LC274980;LC274981;LC274982;LC274983;LC274984;LC274985	......C.............	....................
54926	A/sw/Shizuoka/120/97		1997	Nonhuman Mammal	Japan	H3N2	AF225517;AF225521;AF225525;AF225529;AF225533;AF225537;AF225541;AF225545	......C.............	....................
9146	A/chicken/Egypt/S3280B/2011		2011-05-12	Avian	Egypt	H5N1	CY099587;KC436132;KF881522;KF881523;KF881524;KF881525;KF881526;KF881527	.......T............	..C.................	................A.....	......................
8905	A/chicken/Egypt/A18716/2020	Oral-pharyngeal	2020-05-31	Avian	Egypt	H9N2	ON374494;ON374495;ON374496;ON374497;ON374498;ON374499;ON374500;ON374501	.......T............	..T.................	......................	......................
8906	A/chicken/Egypt/A18717/2020	Oral-pharyngeal	2020-05-31	Avian	Egypt	H9N2	ON374630;ON374631;ON374632;ON374633;ON374634;ON374635;ON374636;ON374637	.......T............	..T.................	......................	......................
8907	A/chicken/Egypt/A18720/2020	Cloacal	2020-05-31	Avian	Egypt	H9N2	ON374654;ON374655;ON374656;ON374657;ON374658;ON374659;ON374660;ON374661	.......T............	..T.................	......................	......................
11336	A/chicken/Korea/SH0913/2009		2023-12-09	Avian	South Korea	H9N2	HQ221600;HQ221618;HQ221636;HQ221654;HQ221672;HQ221690;HQ221708;HQ221726	.......T............	..T.................	......................	......................
15667	A/duck/Egypt/Q4596D/2012		2012-01-19	Avian	Egypt	H5N1	JX912993;JX912994;KF881587;KF881588;KF881589;KF881590;KF881591;KF881592	.......T............	..C.................	......................	......................
16941	A/duck/Korea/SH0915/2009		2023-11-09	Avian	South Korea	H9N2	HQ221602;HQ221620;HQ221638;HQ221656;HQ221674;HQ221692;HQ221710;HQ221728	.......T............	..T.................	......................	......................
26299	A/Mallard/Alberta/166/2022	Cloacal	2022-08-21	Avian	Canada	H3N8	OP806486;OP806487;OP806488;OP806489;OP806490;OP806491;OP806492;OP806493	.......T............	....................	......................	......................
39399	A/ostrich/Hebei/28/2013		2013-05-14	Avian	China	H9N2	KP178493;KP178494;KP178495;KP178496;KP178497;KP178498;KP178499;KP178500	.......T............	..C...........T.....	......................	......................
47229	A/swine/Holguin/121/2010	pigs have been H1N1 viruses	2010-11-01	Nonhuman Mammal		H1N1	HE584745;HE584746;HE584747;HE584748;HE584749;HE584750;HE584751;HE584752	.......T............	....................	......................	......................
50649	A/swine/Jangsu/48/2010	pigs have been H1N1 viruses	2023-02-10	Nonhuman Mammal	China	H1N1	HQ695947;HQ695948;HQ695949;HQ695950;HQ695951;HQ695952;HQ695953;HQ695954	.......T............	....................	......................	......................
6165	A/California/72/2017		2017-08-23	Human	USA	H3N2	CY245163;CY245164;CY245165;CY245166;CY245167;CY245168;CY245169;CY245170	.......T............	....................
20418	A/Florida/112/2017	pigs have been H1N1 viruses	2017-09-29	Human	USA	H3N2	MH601340;MH601341;MH601342;MH601343;MH601344;MH601345;MH601346;MH601347	.......T............	....................
20420	A/Florida/113/2017	pigs have been H1N1 viruses	2017-10-03	Human	USA	H3N2	MH669465;MH669466;MH669467;MH669468;MH669469;MH669470;MH669471;MH669472	.......T............	....................
20423	A/Florida/115/2017	pigs have been H1N1 viruses	2017-10-08	Human	USA	H3N2	MH669473;MH669474;MH669475;MH669476;MH669477;MH669478;MH669479;MH669480	.......T............	....................
20427	A/Florida/118/2017	pigs have been H1N1 viruses	2017-10-30	Human	USA	H3N2	MH601364;MH601365;MH601366;MH601367;MH601368;MH601369;MH601370;MH601371	.......T............	....................
20630	A/Florida/64/2017		2017-09-06	Human	USA	H3N2	CY245275;CY245276;CY245277;CY245278;CY245279;CY245280;CY245281;CY245282	.......T............	....................
20639	A/Florida/68/2017		2017-09-24	Human	USA	H3N2	CY249856;CY249857;CY249858;CY249859;CY249860;CY249861;CY249862;CY249863	.......T............	....................
20680	A/Florida/77/2017		2017-10-25	Human	USA	H3N2	CY258073;CY258074;CY258075;CY258076;CY258077;CY258078;CY258079;CY258080	.......T............	....................
20740	A/Florida/91/2017		2017-11-12	Human	USA	H3N2	CY261038;CY261039;CY261040;CY261041;CY261042;CY261043;CY261044;CY261045	.......T............	....................
20747	A/Florida/92/2017		2017-11-12	Human	USA	H3N2	CY261046;CY261047;CY261048;CY261049;CY261050;CY261051;CY261052;CY261053	.......T............	....................
20776	A/Florida/97/2017		2017-11-29	Human	USA	H3N2	CY264358;CY264359;CY264360;CY264361;CY264362;CY264363;CY264364;CY264365	.......T............	....................
24536	A/Iowa/61/2017	pigs have been H1N1 viruses	2017-11-06	Human	USA	H3N2	MH131424;MH131425;MH131426;MH131427;MH131428;MH131429;MH131430;MH131431	.......T............	....................
31116	A/Maryland/91/2017		2017-11-17	Human	USA	H3N2	CY260958;CY260959;CY260960;CY260961;CY260962;CY260963;CY260964;CY260965	.......T............	....................
32599	A/Missouri/15/2018	pigs have been H1N1 viruses	2018	Human	USA	H3N2	MH233428;MH233429;MH233430;MH233431;MH233432;MH233433;MH233434;MH233435	.......T............	....................
33572	A/Netherlands/001R1/1953		1953	Human	Netherlands	H1N1	CY077745;CY077746;CY077747;CY077748;CY077749;CY077750;CY077751;CY077752	.......T............	....................
33918	A/Newcastle/187/2017		2017-08-14	Human	Australia	H3N2	MN569655;MN569656;MN569657;MN569658;MN569659;MN569660;MN569661;MN569662	.......T............	....................
44884	A/South Australia/257/2017		2017-09-30	Human	Australia	H3N2	MN570927;MN570928;MN570929;MN570930;MN570931;MN570932;MN570933;MN570934	.......T............	....................
45174	A/South Dakota/06/2018	pigs have been H1N1 viruses	2018-01-27	Human	USA	H3N2	MH127165;MH127166;MH127167;MH127168;MH127169;MH127170;MH127171;MH127172	.......T............	....................
45268	A/South Dakota/33/2018	pigs have been H1N1 viruses	2018-03-18	Human	USA	H3N2	MH602060;MH602061;MH602062;MH602063;MH602064;MH602065;MH602066;MH602067	.......T............	....................
45428	A/Spain/7044/2018	NP Swab	2018-01-02	Human	Spain	H3N2	MK382032;MK382079;MK382126;MK382173;MK382220;MK382267;MK382314;MK382361	.......T............	....................
45429	A/Spain/7190/2018	NP Swab	2018-01-04	Human	Spain	H3N2	MK400786;MK400869;MK400952;MK401035;MK401118;MK401200;MK401279;MK401356	.......T............	....................
55188	A/Sydney/729/2017		2017-09-18	Human	Australia	H3N2	MN572679;MN572680;MN572681;MN572682;MN572683;MN572684;MN572685;MN572686	.......T............	....................
55192	A/Sydney/734/2017		2017-09-19	Human	Australia	H3N2	MN572711;MN572712;MN572713;MN572714;MN572715;MN572716;MN572717;MN572718	.......T............	....................
55789	A/Tasmania/1/2017		2017-07-02	Human	Australia	H3N2	MN572823;MN572824;MN572825;MN572826;MN572827;MN572828;MN572829;MN572830	.......T............	....................
58991	A/Victoria/2127/2017		2017-08-24	Human	Australia	H3N2	MN573359;MN573360;MN573361;MN573362;MN573363;MN573364;MN573365;MN573366	.......T............	....................
59867	A/Washington/32/2018	pigs have been H1N1 viruses	2018-01-12	Human	USA	H3N2	MH080255;MH080256;MH080257;MH080258;MH080259;MH080260;MH080261;MH080262	.......T............	....................
7398	A/canine/Beijing/20150124-300/2015	nasal swab	2015-01-24	Nonhuman Mammal	China	H3N2	MK212782;MK212783;MK212784;MK212785;MK212786;MK212787;MK212788;MK212789	.......G...C........	..C...........T.....	.......C..............	......................
1648	A/aquatic bird/Korea/w209/2007	fecal sample	2023-11-07	Avian	South Korea	H5N3	GU361188;GU361228;GU361300;GU361340;GU361345;GU361382;GU361422;GU361462	.......G............	..C...........T.....	.C....................	......................
7446	A/canine/China/A4/2021	nasal swab	2021-05-02	Nonhuman Mammal	China	H3N2	OK639105;OK639106;OK639107;OK639108;OK639109;OK639110;OK639111;OK639112	.......G............	..C...........T.....	.......C..............	......................
7495	A/canine/Guangdong/3/2018	nasal swab	2018-05-17	Nonhuman Mammal	China	H3N2	MK119983;MK119986;MK119989;MK119992;MK119995;MK119998;MK120001;MK120004	.......G............	..C...........T.....	.......C..............	......................
7496	A/canine/Guangdong/DY1/2019	nasal swab	2019-06-23	Nonhuman Mammal	China	H3N2	MW126982;MW126983;MW126984;MW126985;MW126986;MW126987;MW126988;MW126989	.......G............	..C...........T.....	.......C..............	......................
7533	A/canine/Illinois/21-015197-001/2021	swab	2021-05-17	Nonhuman Mammal	USA	H3N2	MZ441098;MZ441099;MZ441100;MZ441101;MZ441102;MZ441103;MZ441104;MZ441105	.......G............	..C...........T.....	.......C..............	......................
7534	A/canine/Illinois/21-015197-005/2021	swab	2021-05-17	Nonhuman Mammal	USA	H3N2	MZ441106;MZ441107;MZ441108;MZ441109;MZ441110;MZ441111;MZ441112;MZ441113	.......G............	..C...........T.....	.......C..............	......................
7679	A/canine/Texas/21-011409-001/2021	swab	2021-04-01	Nonhuman Mammal	USA	H3N2	MZ441114;MZ441115;MZ441116;MZ441117;MZ441118;MZ441119;MZ441120;MZ441121	.......G............	..C...........T.....	.......C..............	......................
9801	A/chicken/Hebei/0329/2007		2007	Avian	China	H9N2	GQ373030;GQ373047;GQ373064;GQ373081;GQ373098;GQ373114;GQ373132;GQ373148	.......G............	..C.................	.......C..............	......................
12293	A/chicken/Shandong/LY/2006		2006	Avian	China	H9N2	GQ373018;GQ373037;GQ373054;GQ373071;GQ373088;GQ373106;GQ373122;GQ373138	.......G............	..C.................	.......C..............	................T.....
6671	A/California/VRDL115/2009	pigs have been H1N1 viruses	2009-12-04	Human	USA	H1N1	CY066295;CY066296;CY066297;CY066298;CY066299;CY066300;CY066301;CY066302	.......G............	....................	..........A.....A.....	......................
45831	A/swine/Belgium/Gent-150/2016	nasal swab or lung tissue	2016	Nonhuman Mammal	Belgium	H1N1	MW362646;MW362647;MW362648;MW362649;MW362650;MW362651;MW362652;MW362653	.......G............	..T.................	..........A...........	.C....................
47833	A/swine/Hungary/S137/2013		2013-04-24	Nonhuman Mammal	Hungary	H1N1	KR701030;KR701031;KR701032;KR701033;KR701034;KR701035;KR701036;KR701037	.......G............	....................	..........A...........	......................
49452	A/swine/Iowa/A01432141/2012	lung	2012-11-01	Nonhuman Mammal	USA	H1N1	KC261863;KC261864;KC261865;KX907982;KX907983;KX907984;KX907985;KX907986	.......G............	....................	..........A...........	......................
50083	A/swine/Italy/1034/2020	host	2020-01-03	Nonhuman Mammal	Italy	H3N2	MW244100;MW244134;MW244168;MW244202;MW244252;MW244270;MW244304;MW244338	.......G............	..T.................	..........A...........	....A........G........
51826	A/swine/Minnesota/A01277996/2012	lung	2012-10-25	Nonhuman Mammal	USA	H1N1	KC333120;KC333121;KC333122;KX907933;KX907934;KX907935;KX907936;KX907937	.......G............	....................	..........A...........	......................
51827	A/swine/Minnesota/A01279213/2012	lung	2012-11-07	Nonhuman Mammal	USA	H1N1	KC189016;KC189017;KC189018;KF026661;KF026662;KF026663;KF026664;KF026665	.......G............	....................	..........A...........	......................
53603	A/swine/Oklahoma/A01785279/2017	lung	2017-07-18	Nonhuman Mammal	USA	H1N2	MF664424;MF664425;MG662619;MG662620;MG662621;MG662622;MG662623;MG662624	.......G............	....................	..........A...........	......................
53869	A/swine/Quebec/DM_06/2016		2016-12-13	Nonhuman Mammal	Canada	H3N2	MK328572;MK328573;MK328574;MK328575;MK328576;MK328577;MK328578;MK328579	.......G............	....................	..........A...........	......................
53880	A/swine/Quebec/DM_31/2017		2017-08-10	Nonhuman Mammal	Canada	H3N2	MK328645;MK328646;MK328647;MK328648;MK328649;MK328650;MK328651;MK328652	.......G............	....................	..........A...........	......................
10008	A/chicken/Hong Kong/NKR133/2006		2006	Avian	China	H9N2	KF259069;KF259316;KF259471;KF259835;KF260079;KF260323;KF260567;KF260811	.......G............	..C.................	................A.....	......................
10054	A/chicken/Hong Kong/YU14/2006		2006	Avian	China	H9N2	KF259074;KF259321;KF259476;KF259840;KF260084;KF260328;KF260572;KF260816	.......G............	..C.................	................A.....	......................
37463	A/North Carolina/21/2018	pigs have been H1N1 viruses	2018-03-08	Human	USA	H1N1	MH305937;MH305938;MH305939;MH305940;MH305941;MH305942;MH305943;MH305944	.......G............	....................	................A.....	......................
1567	A/Anser fabalis/China/D369/2020	fecal swab	2023-10-20	Avian	China	H10N1	OP341309;OP341310;OP341311;OP341312;OP341313;OP341314;OP341315;OP341316	.......G............	..C.................	......................	......................
2216	A/Athens/INS552/2011	pigs have been H1N1 viruses	2011-01-27	Human	Greece	H1N1	CY129670;CY129671;CY129672;CY129673;CY129674;CY129675;CY129676;CY129677	.......G............	....................	......................	......................
4471	A/Boston/DOA53/2011	pigs have been H1N1 viruses	2011-02-21	Human	USA	H1N1	CY134585;CY134586;CY134587;CY134588;CY134589;CY134590;CY134591;CY134592	.......G............	....................	......................	......................
9928	A/chicken/Henan/1362/2006		2006-12-30	Avian	China	H5N1	FJ784763;FJ784779;FJ784795;FJ784811;FJ784827;FJ784843;FJ784859;FJ784875	.......G............	..C.................	......................	......................
10079	A/chicken/Hubei/2856/2007		2007-01-29	Avian	China	H5N1	FJ784771;FJ784787;FJ784803;FJ784819;FJ784835;FJ784851;FJ784867;FJ784883	.......G............	..C.................	......................	......................
11430	A/chicken/Miyazaki/11/2011		2023-02-11	Avian	Japan	H5N1	AB684162;AB684163;AB684164;AB684165;AB684166;AB684167;AB684168;AB684253	.......G............	..C.................	......................	......................
13032	A/chicken/Vietnam/890/2004		2004	Avian	Viet Nam	H5N1	CY034206;CY034207;CY034208;CY034209;CY034210;CY034211;CY034212;CY034213	.......G............	..C.................	......................	......................
13635	A/chicken/Zhejiang/HZ26/2014		2014-09-20	Avian	China	H9N2	MF164416;MF164422;MF164428;MF164434;MF164440;MF164446;MF164452;MF164457	.......G............	..............T.....	......................	......................
13658	A/chicken/Zhejiang/TL27/2014		2014-09-20	Avian	China	H9N2	MF164417;MF164423;MF164429;MF164435;MF164441;MF164447;MF164453;MF164458	.......G............	..............T.....	......................	......................
13986	A/Cologne/INS3_686/2011		2011-02-15	Human	Germany	H1N1	CY176754;CY176755;CY176756;CY176757;CY176758;CY176759;CY176760;CY176761	.......G............	....................	......................	......................
13988	A/Cologne/INS538/2011	pigs have been H1N1 viruses	2011-02-23	Human	Germany	H1N1	CY129614;CY129615;CY129616;CY129617;CY129618;CY129619;CY129620;CY129621	.......G............	....................	......................	......................
13990	A/Cologne/INS607/2011	pigs have been H1N1 viruses	2011-02-15	Human	Germany	H1N1	CY129902;CY129903;CY129904;CY129905;CY129906;CY129907;CY129908;CY129909	.......G............	....................	......................	......................
15239	A/duck/Bangladesh/26980/2015		2015-12-10	Avian	Bangladesh	H7N9	KY635442;KY635459;KY635659;KY635666;KY635689;KY635690;KY635734;KY635811	.......G............	..T.................	......................	......................
15240	A/duck/Bangladesh/26992/2015		2015-12-10	Avian	Bangladesh	H7N9	KY635525;KY635541;KY635550;KY635621;KY635633;KY635753;KY635780;KY635802	.......G............	..T.................	......................	......................
15241	A/duck/Bangladesh/27042/2015		2015-12-10	Avian	Bangladesh	H7N9	KY635509;KY635516;KY635561;KY635641;KY635733;KY635739;KY635772;KY635827	.......G............	..T.................	......................	......................
16218	A/duck/Henan/1650/2006		2006-12-30	Avian	China	H5N1	FJ784765;FJ784781;FJ784797;FJ784813;FJ784829;FJ784845;FJ784861;FJ784877	.......G............	..C.................	......................	......................
16814	A/duck/Jiangxi/6496/2013	cloacal	2013-02-03	Avian	China	H10N8	KP285618;KP285619;KP285620;KP285621;KP285622;KP285623;KP285624;KP285625	.......G............	..C.................	......................	......................
18482	A/duck/Yunnan/YN-1/2011	cloacal swab	2011-12-01	Avian	China	H4N6	KJ907556;KJ907557;KJ907558;KJ907559;KJ907560;KJ907561;KJ907562;KJ907563	.......G............	..C.................	......................	......................
18483	A/duck/Yunnan/YN-E2/2011	cloacal swab	2011-12-01	Avian	China	H4N6	KJ907564;KJ907565;KJ907566;KJ907567;KJ907568;KJ907569;KJ907570;KJ907571	.......G............	..C.................	......................	......................
18598	A/duck/Zhejiang/925170/2014	fecal samples	2014-09-25	Avian	China	H4N2	KT589151;KT589174;KT589197;KT589220;KT589243;KT589266;KT589289;KT589312	.......G............	..T.................	......................	......................
18621	A/duck/Zhejiang/D7/2013	fecal sample	2013-10-16	Avian	China	H1N2	KY971034;KY971062;KY971090;KY971118;KY971146;KY971174;KY971202;KY971230	.......G............	..C.................	......................	......................
21726	A/goose/Tripura/103596/2008	dead bird	2008-04-01	Avian	India	H5N1	GU252827;GU252828;GU252829;GU252830;GU252831;GU252832;GU252833;GU252834	.......G............	..C.................	......................	......................
28868	A/mallard/Ohio/11OS1998/2011		2011-08-13	Avian	USA	H1N1	CY132221;CY132222;CY132223;CY132224;CY132225;CY132226;CY132227;CY132228	.......G............	....................	......................	......................
31843	A/Michigan/65/2015		2015-10-24	Human	USA	H1N1	KX949325;KX949353;KX949354;KX949355;KX949356;KX949358;KX949359;KX949360	.......G............	....................	......................	......................
32163	A/Milano/70/2011		2011	Human	Italy	H1N1	KU321905;KU321936;KU321968;KU322000;KU322030;KU322062;KU322094;KU322126	.......G............	....................	......................	......................
32165	A/Milano/86/2011		2011	Human	Italy	H1N1	KU321903;KU321934;KU321966;KU321998;KU322028;KU322060;KU322092;KU322124	.......G............	....................	......................	......................
39602	A/Pelotas/LACENRS-604/2011		2011-06-30	Human	Brazil	H1N1	KY925176;KY925379;KY925491;KY925495;KY925634;KY925664;KY925928;KY925975	.......G............	....................	......................	......................
42812	A/Russia/191/2009	age:Adult	2009-11-01	Human	Russia	H1N1	CY053686;CY053687;CY053688;CY053689;CY053690;CY053691;CY053692;CY053693	.......G............	....................	......................	......................
46101	A/swine/Colorado/A02635977/2021	lung	2021-07-14	Nonhuman Mammal	USA	H1N2	MZ747718;MZ747719;OM319983;OM319984;OM319985;OM319986;OM319987;OM319988	.......G............	....................	......................	......................
46536	A/swine/France/35-140382/2014	nasal swab	2014-06-24	Nonhuman Mammal	France	H1N1	MH785035;MH785036;MH785037;MH785038;MH785039;MH785040;MH785041;MH785042	.......G............	....................	......................	......................
47492	A/swine/Hong Kong/471/2014	tracheal swab	2014-01-09	Nonhuman Mammal	Hong Kong	H3N2	ON850300;ON850301;ON850302;ON850303;ON850304;ON850305;ON850306;ON850307	.......G............	....................	......................	......................
47827	A/swine/Hungary/19774/2006		2023-09-06	Nonhuman Mammal	Hungary	H1N1	FJ798777;FJ798778;FJ798779;FJ798780;FJ798781;FJ798782;FJ798783;FJ798784	.......G............	..T.................	......................	......................
48819	A/swine/Indiana/A01932256/2017	lung	2017-02-15	Nonhuman Mammal	USA	H1N2	KY802112;KY802113;MF522020;MF522021;MF522022;MF522023;MF522024;MF522025	.......G............	....................	......................	......................
49443	A/swine/Iowa/A01300445/2012		2012-06-13	Nonhuman Mammal	USA	H3N2	KJ161878;KJ161879;KJ161880;KJ161881;KJ161882;KJ161883;KJ161884;KJ161885	.......G............	....................	......................	......................
49444	A/swine/Iowa/A01300451/2012		2012-06-13	Nonhuman Mammal	USA	H3N2	JX656998;JX656999;JX657000;KJ161873;KJ161874;KJ161875;KJ161876;KJ161877	.......G............	....................	......................	......................
49863	A/swine/Iowa/A02525089/2021	lung	2021-01-18	Nonhuman Mammal	USA	H1N1	MW603021;MW603022;MZ665357;MZ665358;MZ665359;MZ665360;MZ665361;MZ665362	.......G............	....................	......................	......................
50948	A/swine/Korea/CY02-10/2012	lung	2012-02-20	Nonhuman Mammal	South Korea	H3N2	KC471414;KC471415;KC471416;KC471417;KC471418;KC471419;KC471420;KC471421	.......G............	....................	......................	......................
50952	A/swine/Korea/CY03-14/2012	lung	2012-03-06	Nonhuman Mammal	South Korea	H3N2	KC471446;KC471447;KC471448;KC471449;KC471450;KC471451;KC471452;KC471453	.......G............	....................	......................	......................
50954	A/swine/Korea/CY03-16/2012	lung	2012-03-27	Nonhuman Mammal	South Korea	H3N2	KC471462;KC471463;KC471464;KC471465;KC471466;KC471467;KC471468;KC471469	.......G............	....................	......................	......................
50956	A/swine/Korea/CY03-18/2012	lung	2012-03-27	Nonhuman Mammal	South Korea	H3N2	KC471478;KC471479;KC471480;KC471481;KC471482;KC471483;KC471484;KC471485	.......G............	....................	......................	......................
51023	A/swine/Langen/20991/2014		2014-11-24	Nonhuman Mammal	Germany	H1N1	MK367196;MK367197;MK367198;MK367199;MK367200;MK367201;MK367202;MK367203	.......G............	..T.................	......................	......................
51412	A/swine/Manitoba/G2/2014	nasal swab	2014-10-15	Nonhuman Mammal	Canada	H1N2	KX264665;KX264682;KX264696;KX264712;KX264728;KX264745;KX264761;KX264778	.......G............	....................	......................	......................
51823	A/swine/Minnesota/A01270355/2012	lung	2012-09-26	Nonhuman Mammal	USA	H1N1	KC013587;KC013588;KC013589;KF026729;KF026730;KF026731;KF026732;KF026733	.......G............	....................	......................	......................
52194	A/swine/Missouri/A01411322/2014	oral fluid	2023-01-14	Nonhuman Mammal	USA	H1N2	KJ437545;KJ437546;KJ437547;KT313575;KT313576;KT313577;KT313578;KT313579	.......G............	....................	......................	......................
52219	A/swine/Missouri/A01782148/2016	nasal swab	2016-10-05	Nonhuman Mammal	USA	H1N2	KY115548;KY115549;MF045225;MF045226;MF045227;MF045228;MF045229;MF045230	.......G............	....................	......................	.............T........
52248	A/swine/Missouri/A02216048/2017	lung	2017-05-16	Nonhuman Mammal	USA	H1N1	MF348031;MF348032;MG193787;MG193788;MG193789;MG193790;MG193791;MG193792	.......G............	....................	......................	.............T........
53592	A/swine/Oklahoma/A01728097/2015	nasal swab	2015-12-14	Nonhuman Mammal	USA	H1N2	KU558788;KU558789;KU558790;KY239036;KY239037;KY239038;KY239039;KY239040	.......G............	....................	......................	......................
53615	A/swine/Oklahoma/A01785956/2019	lung	2019-02-14	Nonhuman Mammal	USA	H1N2	MK599381;MK599382;MN104434;MN104435;MN104436;MN104437;MN104438;MN104439	.......G............	....................	......................	......................
53630	A/swine/Oklahoma/A02156988/2018	lung	2018-03-20	Nonhuman Mammal	USA	H1N2	MH201014;MH201015;MH816802;MH816803;MH816804;MH816805;MH816806;MH816807	.......G............	..............G.....	......................	................A.....
53654	A/swine/Oklahoma/A02245723/2020	lung	2020-09-30	Nonhuman Mammal	USA	H1N1	MW181618;MW181619;MW830783;MW830784;MW830785;MW830786;MW830787;MW830788	.......G............	....................	......................	......................
53719	A/swine/Ontario/G10/2014	nasal swab	2014-09-04	Nonhuman Mammal	Canada	H3N2	KX264675;KX264693;KX264708;KX264723;KX264741;KX264753;KX264769;KX264786	.......G............	..............T.....	......................	......................
54355	A/swine/Spain/33601/2001		2001	Nonhuman Mammal	Spain	H3N2	CY009372;CY009373;CY009374;CY009375;CY009376;CY009377;CY009378;CY009379	.......G............	..T.................	......................	......................
54584	A/swine/Texas/A02170594/2018	nasal swab	2018-06-28	Nonhuman Mammal	USA	H1N2	MH647816;MH647817;MK185267;MK185268;MK185269;MK185270;MK185271;MK185272	.......G............	..............G.....	......................	................A.....
54783	A/swine/Virginia/A01290329/2013	lung	2013-08-06	Nonhuman Mammal	USA	H3N2	KF574774;KF574775;KF574776;KX907962;KX907963;KX907964;KX907965;KX907966	.......G............	....................	......................	......................
59337	A/Vietnam/UT30850/2005		2005-10-28	Human	Viet Nam	H5N1	HM114534;HM114535;HM114536;HM114537;HM114538;HM114539;HM114540;HM114541	.......G............	..C.................	......................	......................
61114	A/Wisconsin/32/2020	pigs have been H1N1 viruses	2020-01-15	Human	USA	H1N1	MT245284;MT245285;MT245286;MT245287;MT245288;MT245289;MT245290;MT245291	.......G............	....................	......................	......................
61468	A/Wisconsin/629-D01980/2009	age:13Y	2009-05-02	Human	USA	H1N1	CY046379;CY046380;CY046381;CY046382;CY046383;CY046384;CY046385;CY046386	.......G............	....................	......................	......................
12953	A/chicken/TongHai/302/2014	cloacal swab taken during an outbreak at a chicken farm	2014-01-10	Avian	China	H5N1	KP732544;KP732545;KP732546;KP732547;KP732548;KP732549;KP732550;KP732551	.......G............	....................
13176	A/chicken/Vietnam/NCVD-15A17/2015		2015-03-13	Avian	Viet Nam	H5N6	KY171683;KY171684;KY171685;KY171686;KY171687;KY171688;KY171689;KY171690	.......G............	....................
13328	A/chicken/Wuxi/WX-32/2013	cloacal swab	2013-04-01	Avian	China	H5N1	KJ907604;KJ907605;KJ907606;KJ907607;KJ907608;KJ907609;KJ907610;KJ907611	.......G............	....................
14073	A/Colorado/16/2022		2022-04-13	Human	USA	H3N2	ON903634;ON903635;ON903636;ON903637;ON903638;ON903639;ON903640;ON903641	.......G............	....................
14905	A/Delaware/35/2015		2015-03-02	Human	USA	H3N2	KT842927;KT842962;KT842968;KT842973;KT842992;KT843000;KT843018;KT843263	.......G............	....................
21176	A/Georgia/JY2/unknown			Human	Georgia	H3N2	CY147390;CY147391;CY147392;CY147393;CY147394;CY147395;CY147396;CY147397	.......G............	....................
31830	A/Michigan/56/2017		2017-04-11	Human	USA	H3N2	CY238598;CY238599;CY238600;CY238601;CY238602;CY238603;CY238604;CY238605	.......G............	....................
37801	A/northern pintail/Alaska/44188-175/2006		2006-08-12	Avian	USA	H4N6	EU557400;EU557426;EU557463;EU557512;EU557536;EU557572;EU557620;EU557646	.......G............	....................
44890	A/South Australia/266/2017		2017-11-16	Human	Australia	H3N2	MN570967;MN570968;MN570969;MN570970;MN570971;MN570972;MN570973;MN570974	.......G............	....................
44891	A/South Australia/268/2017		2017-11-20	Human	Australia	H3N2	MN570975;MN570976;MN570977;MN570978;MN570979;MN570980;MN570981;MN570982	.......G............	....................
46178	A/swine/Denmark/2016_390_2p1/2016	nasal swab/lung/salvia	2023-01-16	Nonhuman Mammal	Denmark	H1N1	MT666264;MT666265;MT666266;MT666267;MT666268;MT666269;MT666270;MT666271	.......G............	..T.................
46202	A/swine/Denmark/2018_3368_2_1p1/2018	nasal swab/lung/salvia	2023-01-18	Nonhuman Mammal	Denmark	H1N1	MT666410;MT666411;MT666412;MT666413;MT666414;MT666415;MT666416;MT666417	.......G............	..T........A........
50935	A/swine/Korea/C13/2008	nasal swab/lung tissue	2023-02-08	Nonhuman Mammal	South Korea	H5N2	FJ461593;FJ461595;FJ461597;FJ461599;FJ461601;FJ461603;FJ461605;FJ461607	.......G............	....................
50949	A/swine/Korea/CY03-11/2012	lung	2012-03-06	Nonhuman Mammal	South Korea	H1N2	KC471422;KC471423;KC471424;KC471425;KC471426;KC471427;KC471428;KC471429	.......G............	....................
50968	A/swine/Korea/CY12-03/2011	lung	2011-12-05	Nonhuman Mammal	South Korea	H1N2	KC471358;KC471359;KC471360;KC471361;KC471362;KC471363;KC471364;KC471365	.......G............	....................
51010	A/swine/Korea/VDS3/2009		2023-09-09	Nonhuman Mammal	South Korea	H1N1	JN043430;JN043435;JN043439;JN043444;JN043449;JN043454;JN043459;JN043464	.......G............	....................
52549	A/swine/North Carolina/01018/2006	respiratory sample	2006-03-01	Nonhuman Mammal	USA	H1N1	CY082086;KR701865;KR701866;KR701867;KR701868;KR701869;KR701870;KR701871	.......G............	....................
59101	A/Victoria/580/2016		2016-08-09	Human	Australia	H3N2	CY254745;CY254746;CY254747;CY254748;CY254749;CY254750;CY254751;CY254752	.......G............	....................
59593	A/Vladimir/87/2019	nasal swab	2019-02-21	Human	Russia	H3N2	MN061208;MN061209;MN061210;MN061211;MN061212;MN061213;MN061214;MN061215	.......G............	....................
10685	A/chicken/Jiangsu/XZ179/2014	swab	2014-03-01	Avian	China	H7N9	MW265015;MW265042;MW265069;MW265096;MW265123;MW265150;MW265177;MW265204	.......C............	..............T.....	......................	......................
18551	A/duck/Zhejiang/6D18/2013	fecal samples	2013-12-14	Avian	China	H5N8	KJ476664;KJ476666;KJ476668;KJ476670;KJ476672;KJ476674;KJ476676;KJ476678	.......C............	..T.................	......................	......................
21547	A/goose/Eastern China/S0408/2014		2014-04-08	Avian	China	H5N8	KP732585;KP732605;KP732625;KP732645;KP732665;KP732685;KP732705;KP732725	.......C............	..T.................	......................	......................
23811	A/Idaho/44/2017	pigs have been H1N1 viruses	2017-12-24	Human	USA	H1N1	MH083482;MH083483;MH083484;MH083485;MH083486;MH083487;MH083488;MH083489	.......C............	....................	......................	......................
34479	A/New York/05/2018	pigs have been H1N1 viruses	2018-01-16	Human	USA	H1N1	MH126086;MH126087;MH126088;MH126089;MH126090;MH126091;MH126092;MH126093	.......C............	....................	......................	......................
15091	A/District of Columbia/WRAIR0300/2010		2010-11-17	Human	USA	H3N2	CY093221;CY093222;CY093223;CY093224;CY093225;CY093226;CY093227;CY093228	.......C............	....................
19282	A/environment/Chang Sha/399/2014	sewage water in poultry market	2014-09-18	Environment	China	H5N6	MH156461;MH156471;MH156481;MH156491;MH156501;MH156511;MH156521;MH156531	.......C............	....................
32137	A/Milano/112/2011		2011	Human	Italy	H3N2	KU321910;KU321942;KU321974;KU322006;KU322036;KU322068;KU322100;KU322132	.......C............	....................
55402	A/Taiwan/07/2017	nasopharyngeal swab	2023-03-17	Human	Taiwan	H3N2	MW940802;MW940803;MW940804;MW940805;MW940806;MW940807;MW940808;MW940809	.......C............	....................
56308	A/Texas/12851/2022	nasopharyngeal swab	2022-03-09	Human	USA	H3N2	OP097508;OP097509;OP097510;OP097511;OP097512;OP097513;OP097514;OP097515	.......C............	....................
56320	A/Texas/12863/2022	nasopharyngeal swab	2022-01-24	Human	USA	H3N2	OP096501;OP096579;OP096653;OP096721;OP096795;OP096855;OP096909;OP096963	.......C............	....................
1051	A/American green-winged teal/Ohio/13OS1861/2013		2013-09-08	Avian	USA	H3N8	KJ568158;KJ568159;KJ568160;KJ568161;KJ568162;KJ568163;KJ568164;KJ568165	........A...........	....................	......................	......................
9964	A/chicken/Hmawbi/517/2007		2007	Avian	Myanmar	H5N1	AB474082;AB478014;AB478018;AB478022;AB478028;AB478032;AB478036;AB478040	........A...........	..T.................	......................	......................
15576	A/duck/Eastern China/057/2007		2023-08-07	Avian	China	H5N1	KC261448;KC261453;KC261458;KC261463;KC261468;KC261473;KC261478;KC261483	........A...........	..C.................	......................	......................
17566	A/duck/Shantou/8/2006		2023-01-06	Avian	China	H6N2	CY109351;CY109352;CY109353;CY109354;CY109355;CY109356;CY109357;CY109358	........A...........	..C.................	......................	......................
27147	A/mallard duck/California/UCD441/2018	Combined cloacal and oral-pharyngeal	2018-07-01	Avian	USA	H12N5	MK913442;MK913443;MK913444;MK913445;MK913446;MK913447;MK913448;MK913449	........A...........	....................	......................	......................
28745	A/mallard/New Brunswick/03397/2009		2009-08-09	Avian	Canada	H3N8	CY128998;CY128999;CY129000;CY129001;CY129002;CY129003;CY129004;CY129005	........A...........	....................	......................	......................
40970	A/quail/Thanatpin/2283/2007		2007	Avian	Myanmar	H5N1	AB478015;AB478019;AB478023;AB478025;AB478029;AB478033;AB478037;AB478041	........A...........	..T.................	......................	......................
8750	A/chicken/Dongguan/2912/2013	oropharyngeal	2013-12-18	Avian	China	H7N9	KP413286;KP413287;KP413288;KP413289;KP413290;KP413291;KP413292;KP413293	.........A..........	..............T.....	......................	......................
8776	A/chicken/Dongguan/3582/2013	oropharyngeal	2013-12-19	Avian	China	H7N9	KP413496;KP413497;KP413498;KP413499;KP413500;KP413501;KP413502;KP413503	.........A..........	..............T.....	......................	......................
46094	A/swine/Colorado/A02245414/2020	lung	2020-02-06	Nonhuman Mammal	USA	H1N2	MT154193;MT154194;MT860758;MT860759;MT860760;MT860761;MT860762;MT860763	..........T.........	..............G.....	..........A...........	......................
47250	A/swine/Hong Kong/1124/2012	tracheal swab	2012-03-15	Nonhuman Mammal	China	H1N2	KM029412;KM029413;KM029414;KM029415;KM029416;KM029417;KM029418;KM029419	..........T.........	....................	..........A...........	......................
56887	A/Texas/47/2019	pigs have been H1N1 viruses	2019-02-09	Human	USA	H1N1	MK773418;MK773419;MK773420;MK773421;MK773422;MK773423;MK773424;MK773425	..........T.........	....................	..........A...........	......................
4776	A/Boston/YGA_01209/2013		2013-02-11	Human	USA	H3N2	CY170031;CY170032;CY170033;CY170034;CY170035;CY170036;CY170037;CY170038	..........T.........	....................	..............A.......	......................
1775	A/Arizona/08/2018	pigs have been H1N1 viruses	2018-02-04	Human	USA	H1N1	MH183490;MH183491;MH183492;MH183493;MH183494;MH183495;MH183496;MH183497	..........T.........	....................	......................	......................
2467	A/Baltimore/0076/2016		2016-02-23	Human	USA	H1N1	KY487315;KY487333;KY487361;KY487375;KY487419;KY487608;KY487616;KY487689	..........T.........	....................	......................	......................
2548	A/Baltimore/R0713/2020	nasal swab	2020	Human	USA	H1N1	MW841395;MW841396;MW841397;MW841398;MW841399;MW841400;MW841401;MW843864	..........T.........	....................	......................	................A.....
5696	A/California/136/2019	pigs have been H1N1 viruses	2019-04-19	Human	USA	H1N1	MN160821;MN160822;MN160823;MN160824;MN160825;MN160826;MN160827;MN160828	..........T.........	....................	......................	......................
8758	A/chicken/Dongguan/3186/2013	oropharyngeal	2013-12-18	Avian	China	H9N2	KP414578;KP414579;KP414580;KP414581;KP414582;KP414583;KP414584;KP414585	..........T.........	..............T.....	......................	......................
14076	A/Colorado/18/2015		2015-11-12	Human	USA	H1N1	KU509724;KU509725;KU509726;KU509727;KU509728;KU509729;KU509730;KU509731	..........T.........	....................	......................	......................
14097	A/Colorado/22/2015		2015-11-21	Human	USA	H1N1	KU509604;KU509605;KU509670;KU509671;KU509672;KU509673;KU509674;KU509675	..........T.........	....................	......................	......................
14863	A/Delaware/20/2016		2016-04-12	Human	USA	H1N1	KX411336;KX411337;KX411338;KX411339;KX411340;KX411341;KX411342;KX411343	..........T.........	....................	......................	......................
20500	A/Florida/24/2016		2016-02-16	Human	USA	H1N1	KX407048;KX407049;KX407050;KX407051;KX407052;KX407053;KX407054;KX407055	..........T.........	....................	......................	......................
21746	A/goose/Xinjiang/8.23_WLMQXL003-C/2017	cloacal swab	2017-08-23	Avian	China	Mixed	MW110245;MW110246;MW110247;MW110248;MW110249;MW110250;MW110251;MW110252	..........T.........	..C.................	......................	.............G........
30633	A/Maryland/10/2016		2016-02-16	Human	USA	H1N1	KX410616;KX410617;KX410618;KX410619;KX410620;KX410621;KX410622;KX410623	..........T.........	....................	......................	......................
33735	A/Nevada/16/2019	pigs have been H1N1 viruses	2019-02-24	Human	USA	H1N1	MK856066;MK856067;MK856068;MK856069;MK856070;MK856071;MK856072;MK856073	..........T.........	....................	......................	......................
39679	A/Pennsylvania/27/2016		2016-02-23	Human	USA	H1N1	KX918649;KX918650;KX918651;KX918652;KX918653;KX918654;KX918655;KX918656	..........T.........	....................	......................	......................
44137	A/Singapore/DMS618/2009	nasopharyngeal swab	2009-08-25	Human	Singapore	H1N1	KT180496;KT180710;KT180924;KT181138;KT181352;KT181566;KT181780;KT181994	..........T.........	....................	......................	......................
44159	A/Singapore/DMS752/2009	nasopharyngeal swab	2009-09-02	Human	Singapore	H1N1	KT180517;KT180731;KT180945;KT181159;KT181373;KT181587;KT181801;KT182015	..........T.........	....................	......................	......................
46368	A/swine/Ennigerloh/19386/2013		2013-12-12	Nonhuman Mammal	Germany	H1N2	MK340066;MK340067;MK340068;MK340069;MK340070;MK340071;MK340072;MK340073	..........T.........	....................	......................	......................
46928	A/swine/Guangdong/662/2012	tracheal swab	2012-03-01	Nonhuman Mammal	China	H1N2	KM027820;KM027821;KM027822;KM027823;KM027824;KM027825;KM027826;KM027827	..........T.........	....................	......................	......................
46929	A/swine/Guangdong/663/2012	tracheal swab	2012-03-01	Nonhuman Mammal	China	H1N2	KM027828;KM027829;KM027830;KM027831;KM027832;KM027833;KM027834;KM027835	..........T.........	....................	......................	......................
46930	A/swine/Guangdong/666/2012	tracheal swab	2012-03-01	Nonhuman Mammal	China	H1N2	KM027836;KM027837;KM027838;KM027839;KM027840;KM027841;KM027842;KM027843	..........T.........	....................	......................	......................
46931	A/swine/Guangdong/673/2012	tracheal swab	2012-03-01	Nonhuman Mammal	China	H1N2	KM027844;KM027845;KM027846;KM027847;KM027848;KM027849;KM027850;KM027851	..........T.........	....................	......................	......................
46932	A/swine/Guangdong/676/2012	tracheal swab	2012-03-01	Nonhuman Mammal	China	H1N2	KM027852;KM027853;KM027854;KM027855;KM027856;KM027857;KM027858;KM027859	..........T.........	....................	......................	......................
46933	A/swine/Guangdong/702/2012	tracheal swab	2012-03-01	Nonhuman Mammal	China	H1N2	KM027860;KM027861;KM027862;KM027863;KM027864;KM027865;KM027866;KM027867	..........T.........	....................	......................	......................
46934	A/swine/Guangdong/704/2012	tracheal swab	2012-03-01	Nonhuman Mammal	China	H1N2	KM027868;KM027869;KM027870;KM027871;KM027872;KM027873;KM027874;KM027875	..........T.........	....................	......................	......................
46935	A/swine/Guangdong/717/2012	tracheal swab	2012-03-01	Nonhuman Mammal	China	H1N2	KM027876;KM027877;KM027878;KM027879;KM027880;KM027881;KM027882;KM027883	..........T.........	....................	......................	......................
47241	A/swine/Hong Kong/1069/2012	tracheal swab	2012-03-15	Nonhuman Mammal	China	H1N2	KM029380;KM029381;KM029382;KM029383;KM029384;KM029385;KM029386;KM029387	..........T.........	....................	......................	......................
47248	A/swine/Hong Kong/1122/2012	tracheal swab	2012-03-15	Nonhuman Mammal	China	H1N2	KM029396;KM029397;KM029398;KM029399;KM029400;KM029401;KM029402;KM029403	..........T.........	....................	......................	......................
47249	A/swine/Hong Kong/1123/2012	tracheal swab	2012-03-15	Nonhuman Mammal	China	H1N2	KM029404;KM029405;KM029406;KM029407;KM029408;KM029409;KM029410;KM029411	..........T.........	....................	......................	......................
47320	A/swine/Hong Kong/2237/2010		2010-08-02	Nonhuman Mammal	China	H1N2	JN375282;JN375287;JN375292;JN375297;JN375302;JN375307;JN375312;JN375317	..........T.........	....................	......................	......................
47356	A/swine/Hong Kong/263/2012	tracheal swab	2012-01-12	Nonhuman Mammal	China	H1N2	KM029236;KM029237;KM029238;KM029239;KM029240;KM029241;KM029242;KM029243	..........T.........	....................	......................	......................
47392	A/swine/Hong Kong/3048/2010	tracheal swab	2010-10-14	Nonhuman Mammal	China	H1N2	KM029612;KM029613;KM029614;KM029615;KM029616;KM029617;KM029618;KM029619	..........T.........	....................	......................	......................
47778	A/swine/Hong Kong/NS74/2005	nasal swab	2005-01-28	Nonhuman Mammal	Hong Kong	H1N1	CY085707;CY085708;CY085709;CY085710;CY085711;CY085712;CY085713;CY085714	..........T.........	..T.................	......................	......................
47785	A/swine/Hong Kong/NS928/2012	nasal swab	2012-03-15	Nonhuman Mammal	China	H1N2	KM029300;KM029301;KM029302;KM029303;KM029304;KM029305;KM029306;KM029307	..........T.........	....................	......................	......................
51676	A/swine/Michigan/A01259077/2017	lung	2017-05-30	Nonhuman Mammal	USA	H1N2	MF425620;MF425621;MF425622;MF425623;MF425624;MF425625;MF425626;MF425627	..........T.........	....................	......................	......................
59355	A/Virginia/01/2019	pigs have been H1N1 viruses	2019-01-07	Human	USA	H1N1	MK631671;MK631672;MK631673;MK631674;MK631675;MK631676;MK631677;MK631678	..........T.........	....................	......................	......................
59478	A/Virginia/46/2016		2016-01-28	Human	USA	H1N1	KX408152;KX408153;KX408154;KX408155;KX408156;KX408157;KX408158;KX408159	..........T.........	....................	......................	......................
61659	A/Wurzburg/INS381/2009	pigs have been H1N1 viruses	2009-12-22	Human	Germany	H1N1	CY071111;CY071112;CY071113;CY071114;CY071115;CY071116;CY071117;CY071118	..........T.........	....................	......................	......................
61688	A/Wyoming/03/2019	pigs have been H1N1 viruses	2019-01-21	Human	USA	H1N1	MK676745;MK676746;MK676747;MK676748;MK676749;MK676750;MK676751;MK676752	..........T.........	....................	......................	......................
4980	A/Brisbane/197/2015		2015-11-09	Human	Australia	H3N2	CY254202;CY254203;CY254204;CY254205;CY254206;CY254207;CY254208;CY254209	..........T.........	....................
34915	A/New York/236/2004	gender:F; age:61y	2004-12-27	Human	USA	H3N2	CY003408;CY003409;CY003410;CY003411;CY003412;CY003413;CY003414;CY003415	..........T.........	....................
46726	A/swine/Fujian/12/2010	nasal swab	2010-12-28	Nonhuman Mammal	China	H1N2	KM186305;KM186306;KM186307;KM186308;KM186309;KM186310;KM186311;KM186312	..........T.........	....................
46836	A/swine/Guangdong/1/2012		2012-03-01	Nonhuman Mammal	China	H1N2	KX269879;KX269880;KX269881;KX269882;KX269883;KX269884;KX269885;KX269886	..........T.........	....................
47247	A/swine/Hong Kong/1111/2004	tracheal swab	2004-08-12	Nonhuman Mammal	Hong Kong	H1N2	CY085659;CY085660;CY085661;CY085662;CY085663;CY085664;CY085665;CY085666	..........T.........	....................
47281	A/swine/Hong Kong/1435/2009	tracheal swab	2009-07-23	Nonhuman Mammal	Hong Kong	H1N2	CY061650;CY061651;CY061652;CY061653;CY061654;CY061655;CY061656;CY061657	..........T.........	....................
47283	A/swine/Hong Kong/1470/2011	tracheal swab	2011-04-07	Nonhuman Mammal	China	H1N2	KM028532;KM028533;KM028534;KM028535;KM028536;KM028537;KM028538;KM028539	..........T.........	....................
47291	A/swine/Hong Kong/1562/2005		2005-11-11	Nonhuman Mammal	Hong Kong	H1N2	GQ229331;GQ229332;GQ229333;GQ229334;GQ229335;GQ229336;GQ229337;GQ229338	..........T.........	....................
47292	A/swine/Hong Kong/1578/2003	tracheal swab	2003-11-10	Nonhuman Mammal	Hong Kong	H1N2	CY085603;CY085604;CY085605;CY085606;CY085607;CY085608;CY085609;CY085610	..........T.........	....................
47380	A/swine/Hong Kong/294/2009		2009-02-23	Nonhuman Mammal	Hong Kong	H1N2	GQ229339;GQ229340;GQ229341;GQ229342;GQ229343;GQ229344;GQ229345;GQ229346	..........T.........	....................
47444	A/swine/Hong Kong/3939/2011	tracheal swab	2011-10-06	Nonhuman Mammal	China	H1N2	KM028828;KM028829;KM028830;KM028831;KM028832;KM028833;KM028834;KM028835	..........T.........	....................
47565	A/swine/Hong Kong/729/2005	tracheal swab	2005-05-26	Nonhuman Mammal	Hong Kong	H1N2	CY085731;CY085732;CY085733;CY085734;CY085735;CY085736;CY085737;CY085738	..........T.........	....................
47601	A/swine/Hong Kong/915/2004		2004-10-14	Nonhuman Mammal	Hong Kong	H1N2	GQ229267;GQ229268;GQ229269;GQ229270;GQ229271;GQ229272;GQ229273;GQ229274	..........T.........	....................
47651	A/swine/Hong Kong/NS1889/2009	nasal swab	2009-12-03	Nonhuman Mammal	Hong Kong	H1N2	CY061834;CY061835;CY061836;CY061837;CY061838;CY061839;CY061840;CY061841	..........T.........	....................
47652	A/swine/Hong Kong/NS1890/2009	nasal swab	2009-12-03	Nonhuman Mammal	Hong Kong	H1N2	CY061842;CY061843;CY061844;CY061845;CY061846;CY061847;CY061848;CY061849	..........T.........	....................
47654	A/swine/Hong Kong/NS1892/2009	nasal swab	2009-12-03	Nonhuman Mammal	Hong Kong	H1N2	CY061850;CY061851;CY061852;CY061853;CY061854;CY061855;CY061856;CY061857	..........T.........	....................
47692	A/swine/Hong Kong/NS2761/2010	nasal swab	2010-09-30	Nonhuman Mammal	China	H1N1	KM029548;KM029549;KM029550;KM029551;KM029552;KM029553;KM029554;KM029555	..........T.........	....................
47711	A/swine/Hong Kong/NS30/2004	nasal swab	2004-01-06	Nonhuman Mammal	Hong Kong	H1N2	CY085619;CY085620;CY085621;CY085622;CY085623;CY085624;CY085625;CY085626	..........T.........	....................
47806	A/swine/Hubei/04/2009	Nasal Swab	2009-03-10	Nonhuman Mammal	China	H1N2	CY091750;CY091751;CY091752;CY091753;CY091754;CY091755;CY091756;CY091757	..........T.........	....................
47807	A/swine/Hubei/05/2009	Nasal Swab	2009-03-10	Nonhuman Mammal	China	H1N2	CY091758;CY091759;CY091760;CY091761;CY091762;CY091763;CY091764;CY091765	..........T.........	....................
52825	A/swine/North Carolina/SG1199/2004		2004-12-02	Nonhuman Mammal	USA	H3N2	CY159683;CY159684;CY159685;CY159686;CY159687;CY159688;CY159689;CY159690	..........T.........	....................
54158	A/swine/Shanghai/1/2007		2007-03-24	Nonhuman Mammal	China	H1N2	FJ374511;FJ374512;FJ374513;FJ374514;FJ374515;FJ374516;FJ374517;FJ374518	..........T.........	....................
24079	A/India/DRDE_GWL672/2015	nasopharyngeal swab	2015-03-05	Human	India	H1N1	KX078498;KX078499;KX078500;KX078501;KX078502;KX078503;KX078504;KX078505	..........A.........	....................	......................	......................
39411	A/ostrich/South Africa/325863/2015		2015-07-01	Avian	South Africa	H5N2	KY765295;KY765296;KY765297;KY765298;KY765299;KY765300;KY765301;KY765302	..........A.........	..C.................	......................	......................
40965	A/quail/Shantou/5164/2001		2001	Avian	China	H5N1	CY028934;CY029067;CY029068;CY029069;CY029070;CY029071;CY029072;CY029073	..........A.........	..C.................	......................	......................
12949	A/chicken/Tibet/S4/2009	lung	2009-09-10	Avian	China	H9N2	CY087176;CY087177;CY087178;CY087179;CY087180;CY087181;CY087182;CY087183	...........G........	..C.................	......................	......................
40931	A/quail/Hainan/250/2012		2012	Avian	China	H9N2	KP185431;KP185513;KP185595;KP185679;KP185761;KP185843;KP185925;KP186004	...........G........	..............T.....	......................	......................
60852	A/wild pigeon/Jilin/CC01/2014	throat swab	2014-06-19	Avian	China	H5N6	KT952269;KT952270;KT952271;KT952272;KT952273;KT952274;KT952275;KT952276	...........C........	....................
9890	A/chicken/Henan/117/2013		2013	Avian	China	H7N9	KP185364;KP185446;KP185528;KP185612;KP185694;KP185776;KP185858;KP185940	............T.......	..............T.....	......................	......................
17930	A/duck/Vietnam/HU1-151/2014		2023-09-14	Avian	Viet Nam	H11N7	LC069829;LC069862;LC069893;LC069924;LC069948;LC069979;LC070004;LC070035	............A.C.....	..C.................	......................	......................
30518	A/Managua/5248.03/2009	pigs have been H1N1 viruses	2009-08-31	Human	Nicaragua	H1N1	CY073673;CY073674;CY073675;CY073676;CY073677;CY073678;CY073679;CY073680	.............T......	....................	......................	......................
8578	A/chicken/China/C/2013	tissue	2013-04-20	Avian	China	H9N2	MN880178;MN880179;MN880180;MN880181;MN880182;MN880183;MN880184;MN880185	..............G.....	....................	......................	......................
24805	A/Jeddah/KFAFH3389/2015		2015-11-08	Human	Saudi Arabia	H1N1	MF768848;MF768849;MF768850;MF768851;MF768852;MF768853;MF768854;MF768855	..............G.....	....................	......................	......................
60605	A/wild bird/Korea/A01/2011		2023-02-11	Avian	South Korea	H10N4	JN817519;JN817531;JN817551;JN817559;JN817570;JN817590;JN817607;JN817615	....................	..C.................	.C..C.................	..............A.......
60606	A/wild bird/Korea/A02/2011		2023-02-11	Avian	South Korea	H10N4	JN817520;JN817532;JN817552;JN817558;JN817571;JN817591;JN817608;JN817616	....................	..C.................	.C..C.................	..............A.......
15359	A/duck/Bangladesh/42981/2020	Cloacal	2020-01-27	Avian	Bangladesh	H8N4	MW466281;MW466282;MW466283;MW466284;MW466285;MW466286;MW466287;MW466288	....................	..C.................	.C.....C..............	................T.....
15375	A/duck/Bangladesh/44337/2020	Cloacal	2020-02-22	Avian	Bangladesh	H6N1	MW749124;MW749125;MW749126;MW749127;MW749128;MW749129;MW749130;MW749131	....................	..C.................	.C.....C..............	................T.....
15376	A/duck/Bangladesh/44407/2020	Cloacal	2020-02-22	Avian	Bangladesh	H6N1	MW749047;MW749048;MW749049;MW749050;MW749051;MW749052;MW749053;MW749054	....................	..C.................	.C.....C..............	................T.....
50139	A/swine/Italy/145488/2020	host	2020-05-26	Nonhuman Mammal	Italy	H1N2	MW244107;MW244141;MW244175;MW244209;MW244255;MW244277;MW244315;MW244345	....................	..T.................	.C.....C..............	......................
50156	A/swine/Italy/161875/2019	host	2019-05-08	Nonhuman Mammal	Italy	H1N2	MW169576;MW169687;MW169796;MW169907;MW170018;MW170080;MW170238;MW170351	....................	..T.................	.C.....C..............	......................
50378	A/swine/Italy/319759/2020	host	2020-10-12	Nonhuman Mammal	Italy	H1N2	MW621613;MW621614;MW621615;MW621616;MW621617;MW621618;MW621619;MW621620	....................	..T.................	.C.....C..............	......................
20047	A/equine/Argentina/1/1977		1977	Nonhuman Mammal	Argentina	H7N7	CY036895;CY036896;CY036897;CY036898;CY036899;CY036900;CY036901;CY036902	....................	....................	.C........A...........	................T.....
20100	A/equine/Kentucky/1a/1975		1975	Nonhuman Mammal	USA	H7N7	CY036871;CY036872;CY036873;CY036874;CY036875;CY036876;CY036877;CY036878	....................	....................	.C........A...........	................T.....
20160	A/equine/Sao Paulo/4/1976		1976	Nonhuman Mammal	Brazil	H7N7	CY036879;CY036880;CY036881;CY036882;CY036883;CY036884;CY036885;CY036886	....................	....................	.C........A...........	................T.....
20174	A/equine/Uruguay/1063/1976		1976	Nonhuman Mammal	Uruguay	H7N7	CY036887;CY036888;CY036889;CY036890;CY036891;CY036892;CY036893;CY036894	....................	....................	.C........A...........	................T.....
46752	A/swine/Georgia/A02478899/2019	lung	2019-11-19	Nonhuman Mammal	USA	H1N1	MN931991;MN931992;MT269374;MT269375;MT269376;MT269377;MT269378;MT269379	....................	....................	.C........A...........	......................
47370	A/swine/Hong Kong/2848/2010	tracheal swab	2010-09-30	Nonhuman Mammal	China	H1N1	KM029596;KM029597;KM029598;KM029599;KM029600;KM029601;KM029602;KM029603	....................	..T.................	.C........A...........	......................
47371	A/swine/Hong Kong/2855/2010	tracheal swab	2010-09-30	Nonhuman Mammal	China	H1N1	KM029604;KM029605;KM029606;KM029607;KM029608;KM029609;KM029610;KM029611	....................	..T.................	.C........A...........	......................
47403	A/swine/Hong Kong/3237/2011	tracheal swab	2011-08-18	Nonhuman Mammal	China	H1N1	KM028740;KM028741;KM028742;KM028743;KM028744;KM028745;KM028746;KM028747	....................	..T.................	.C........A...........	......................
47693	A/swine/Hong Kong/NS2798/2010	nasal swab	2010-09-30	Nonhuman Mammal	China	H1N1	KM029556;KM029557;KM029558;KM029559;KM029560;KM029561;KM029562;KM029563	....................	..T.................	.C........A...........	......................
47694	A/swine/Hong Kong/NS2803/2010	nasal swab	2010-09-30	Nonhuman Mammal	China	H1N1	KM029564;KM029565;KM029566;KM029567;KM029568;KM029569;KM029570;KM029571	....................	..T.................	.C........A...........	......................
47695	A/swine/Hong Kong/NS2805/2010	nasal swab	2010-09-30	Nonhuman Mammal	China	H1N1	KM029572;KM029573;KM029574;KM029575;KM029576;KM029577;KM029578;KM029579	....................	..T.................	.C........A...........	......................
47697	A/swine/Hong Kong/NS2811/2010	nasal swab	2010-09-30	Nonhuman Mammal	China	H1N1	KM029580;KM029581;KM029582;KM029583;KM029584;KM029585;KM029586;KM029587	....................	..T.................	.C........A...........	......................
47707	A/swine/Hong Kong/NS2822/2010	nasal swab	2010-09-30	Nonhuman Mammal	China	H1N1	KM029588;KM029589;KM029590;KM029591;KM029592;KM029593;KM029594;KM029595	....................	..T.................	.C........A...........	......................
48861	A/swine/Indiana/A02479167/2020	lung	2020-03-17	Nonhuman Mammal	USA	H1N1	MT367669;MT367670;MW000607;MW000608;MW000609;MW000610;MW000611;MW000612	....................	....................	.C........A...........	......................
48864	A/swine/Indiana/A02479315/2020	lung	2020-05-01	Nonhuman Mammal	USA	H1N1	MT554121;MT554122;MW430582;MW430583;MW430584;MW430585;MW430586;MW430587	....................	....................	.C........A...........	......................
16161	A/duck/Guangxi/NN/2005		2005-03-10	Avian	China	H9N2	KF768238;KF768239;KF768240;KF768241;KF768242;KF768243;KF768244;KF768245	....................	..............T.....	.C..............A.....	......................
306	A/Alaska/18/2019	pigs have been H1N1 viruses	2019-02-18	Human	USA	H1N1	MN003519;MN003520;MN003521;MN003522;MN003523;MN003524;MN003525;MN003526	....................	....................	.C....................	......................
1661	A/aquatic bird/Korea/w344/2008	fecal sample	2023-11-08	Avian	South Korea	H5N2	GU361189;GU361229;GU361267;GU361301;GU361341;GU361383;GU361423;GU361463	....................	..C...........T.....	.C....................	......................
3691	A/blue-winged teal/North Dakota/AI09-3760/2009		2009-09-06	Avian	USA	H7N3	CY185937;CY185938;CY185939;CY185940;CY185941;CY185942;CY185943;CY185944	....................	....................	.C....................	......................
3692	A/blue-winged Teal/North Dakota/AI09-3760/2009		2009-09-04	Avian	USA	H7N3	CY140868;CY140869;CY140870;CY140871;CY140872;CY140873;CY140874;CY140875	....................	....................	.C....................	......................
3724	A/blue-winged teal/Ohio/12OS2152/2012		2012-09-15	Avian	USA	H11N9	CY186903;CY186904;CY186905;CY186906;CY186907;CY186908;CY186909;CY186910	....................	....................	.C....................	......................
3766	A/blue-winged teal/Ohio/1714/2005		2005	Avian	USA	H3N6	CY081316;CY081317;CY081318;CY081319;CY081320;CY081321;CY081322;CY081323	....................	....................	.C....................	................T.....
5675	A/California/129/2019	pigs have been H1N1 viruses	2019-04-05	Human	USA	H1N1	MN083391;MN083392;MN083393;MN083394;MN083395;MN083396;MN083397;MN083398	....................	....................	.C....................	......................
5947	A/California/32/2019	pigs have been H1N1 viruses	2019-01-22	Human	USA	H1N1	MK715839;MK715840;MK715841;MK715842;MK715843;MK715844;MK715845;MK715846	....................	....................	.C....................	......................
6141	A/California/66/2019	pigs have been H1N1 viruses	2019-02-15	Human	USA	H1N1	MK855722;MK855723;MK855724;MK855725;MK855726;MK855727;MK855728;MK855729	....................	....................	.C....................	......................
6476	A/California/NHRC-OID_BOX-ILI-0009/2019	Combination Nasal/Throat	2019-01-22	Human	USA	H1N1	MK633049;MK633050;MK633051;MK633052;MK633053;MK633054;MK633055;MK633056	....................	....................	.C....................	......................
6477	A/California/NHRC-OID_BOX-ILI-0012/2019	Combination Nasal/Throat	2019-01-25	Human	USA	H1N1	MK633057;MK633058;MK633059;MK633060;MK633061;MK633062;MK633063;MK633064	....................	....................	.C....................	......................
6535	A/California/NHRC-OID_FDX100286/2019	nasal	2019-02-14	Human	USA	H1N1	MK899082;MK899083;MK899084;MK899085;MK899086;MK899087;MK899088;MK899089	....................	....................	.C....................	......................
6539	A/California/NHRC-OID_FDX120122/2019	nasopharyngeal swab	2019-01-23	Human	USA	H1N1	MK899090;MK899091;MK899092;MK899093;MK899094;MK899095;MK899096;MK899097	....................	....................	.C....................	......................
12042	A/chicken/Puebla/CPA-28973/2015		2015-08-14	Avian	Mexico	H7N3	MK027376;MK027377;MK027378;MK027379;MK027380;MK027381;MK027382;MK027383	....................	..............G.....	.C....................	......................
12760	A/chicken/South Africa/449300/2017	swabs	2017-09-16	Avian	South Africa	H5N8	MH165753;MH165754;MH165755;MH165756;MH165757;MH165758;MH165759;MH165760	....................	..C.................	.C....................	......................
12878	A/chicken/Taiwan/A37/02		2002	Avian	Taiwan	H6N1	DQ376639;DQ376678;DQ376711;DQ376747;DQ376783;DQ376819;DQ376855;DQ376891	....................	..T.................	.C....................	....C.................
13480	A/chicken/Zhejiang/1026138/2016	cloacal swab	2023-10-16	Avian	China	H9N2	MW965729;MW965730;MW965731;MW965732;MW965733;MW965734;MW965735;MW965736	....................	..............T.....	.C....................	...T..................
14286	A/common eider/Maine/505/2011		2011-12-16	Avian	USA	H12N5	CY149612;CY149613;CY149614;CY149615;CY149616;CY149617;CY149618;CY149619	....................	....................	.C....................	......................
15249	A/duck/Bangladesh/30828/2016		2016-09-27	Avian	Bangladesh	H3N8	MG042118;MG042187;MG042211;MG042226;MG042291;MG042297;MG042352;MG042426	....................	..C.................	.C....................	......................
16253	A/duck/Hokkaido/Vac-3/2007		2007	Avian		H5N1	AB355926;AB355927;AB355928;AB355929;AB355930;AB355931;AB355932;AB355933	....................	..C.................	.C....................	......................
16264	A/duck/Hokkaido/W215/2006		2006-10-25	Avian	Japan	H4N9	LC339640;LC339641;LC339642;LC339643;LC339644;LC339645;LC339646;LC339647	....................	..C.................	.C....................	......................
16882	A/duck/Korea/A349/09		2023-09-09	Avian	South Korea	H7N2	JN244108;JN244127;JN244154;JN244166;JN244194;JN244206;JN244244;JN244259	....................	..T...........T.....	.C....................	......................
16888	A/duck/Korea/A76/10		2023-05-10	Avian	South Korea	H7N7	JN244110;JN244130;JN244152;JN244174;JN244196;JN244213;JN244245;JN244262	....................	..T...........T.....	.C....................	......................
16889	A/duck/Korea/A79/10		2023-05-10	Avian	South Korea	H7N7	JN244109;JN244128;JN244153;JN244175;JN244195;JN244214;JN244243;JN244260	....................	..T...........T.....	.C....................	......................
17343	A/duck/Primorie/2621/2001		2001-08-24	Avian	Russia	H5N2	GQ162786;GQ162787;GQ162788;GQ162789;GQ162790;GQ162791;GQ162792;GQ162793	....................	..C...........T.....	.C....................	......................
20338	A/Florida/01/2014		2014-01-03	Human	USA	H1N1	KT274588;KT274589;KT274592;KT274596;KT274599;KT274600;KT274601;KT274604	....................	....................	.C....................	......................
21041	A/Georgia/13/2019	pigs have been H1N1 viruses	2019-02-25	Human	USA	H1N1	MN003767;MN003768;MN003769;MN003770;MN003771;MN003772;MN003773;MN003774	....................	....................	.C....................	......................
21078	A/Georgia/23/2019	pigs have been H1N1 viruses	2019-03-24	Human	USA	H1N1	MN083535;MN083536;MN083537;MN083538;MN083539;MN083540;MN083541;MN083542	....................	....................	.C....................	......................
21660	A/goose/Shantou/1321/2002		2002	Avian	China	H6N2	HM144449;HM144619;HM144788;HM144957;HM145126;HM145295;HM145464;HM145633	....................	..C...........T.....	.C....................	......................
22634	A/Hawaii/16/2019	pigs have been H1N1 viruses	2019-03-02	Human	USA	H1N1	MK999535;MK999536;MK999537;MK999538;MK999539;MK999540;MK999541;MK999542	....................	....................	.C....................	......................
24659	A/Italy/9069/2019	NP Swab	2019-02-22	Human	Italy	H1N1	MN169640;MN169641;MN169642;MN169643;MN169644;MN169645;MN169646;MN169647	....................	....................	.C....................	......................
25003	A/Keelung/R0024/2019	nasal swab	2019	Human	Taiwan	H1N1	MW841650;MW841651;MW841652;MW841653;MW841654;MW841655;MW841656;MW843854	....................	....................	.C....................	......................
25005	A/Keelung/R0027/2019	nasal swab	2019	Human	Taiwan	H1N1	MW841671;MW841672;MW841673;MW841674;MW841675;MW841676;MW841677;MW843875	....................	....................	.C....................	......................
26662	A/Mallard(Anas platyrhynchos)/South Korea/KNU2021-46/2021	Wild bird feces	2021-03-15	Avian	South Korea	H4N6	ON513977;ON513978;ON513979;ON513980;ON513981;ON513982;ON513983;ON513984	....................	..C.................	.C....................	......................
26666	A/Mallard(Anas platyrhynchos)/South Korea/KNU2021-52/2021	Wild bird feces	2021-09-06	Avian	South Korea	H8N4	ON505924;ON505925;ON505926;ON505927;ON505928;ON505929;ON505930;ON505931	....................	..C.................	.C....................	................T.....
26682	A/mallard/Arkansas/AI09-5761/2009		2009-12-11	Avian	USA	H2N3	CY141017;CY141018;CY141019;CY141020;CY141021;CY141022;CY141023;CY141024	....................	....................	.C....................	......................
27356	A/mallard duck/Netherlands/78/2006		2006-10-21	Avian	Netherlands	H6N8	KX977724;KX977937;KX978159;KX978592;KX979421;KX979495;KX979498;KX979783	....................	..C.................	.C....................	......................
27905	A/mallard/Korea/1203/2010		2023-12-10	Avian	South Korea	H10N8	JN817524;JN817533;JN817556;JN817560;JN817572;JN817587;JN817606;JN817614	....................	..C.................	.C....................	......................
29002	A/mallard/Ohio/1717/2005	gender:F; age:Immature	2005	Avian	USA	H3N6	CY022717;CY022718;CY022719;CY022720;CY022721;CY022722;CY022723;CY022724	....................	....................	.C....................	................T.....
32183	A/mink/Eastern China/006/2018	lung	2018-01-03	Nonhuman Mammal	China	H5N6	MK812851;MK812852;MK812853;MK812854;MK812855;MK812856;MK812857;MK812858	....................	....................	.C....................	.C....................
32188	A/mink/Eastern China/528/2018	lung	2018-06-06	Nonhuman Mammal	China	H5N6	MK849823;MK849824;MK849825;MK849826;MK849827;MK849828;MK849829;MK849830	....................	....................	.C....................	.C....................
38143	A/northern pintail/Interior Alaska/2/2007	gender:F; age:Hatch year; Cloacal swab	2007-09-07	Avian	USA	H4N8	CY038367;CY038368;CY038369;CY038370;CY038371;CY038372;CY038373;CY038374	....................	....................	.C....................	......................
38352	A/northern pintail/Iowa/463992/2006		2006	Avian	USA	H5N2	GU050015;GU050016;GU050017;GU050018;GU050019;GU050020;GU050021;GU050022	....................	....................	.C....................	......................
38622	A/northern shoveler/Missouri/10MO0294/2010		2010-11-16	Avian	USA	H11N9	CY133817;CY133818;CY133819;CY133820;CY133821;CY133822;CY133823;CY133824	....................	....................	.C....................	......................
38672	A/northern shoveler/Washington/44249-664/2006		2006-11-07	Avian	USA	H7N3	CY076261;CY076262;CY076263;CY076264;CY076265;CY076266;CY076267;CY076268	....................	....................	.C....................	......................
40957	A/quail/NJ/25254-22/1995		1995	Avian	USA	H10N7	GU186493;GU186494;GU186495;GU186496;GU186497;GU186498;GU186499;GU186500	....................	....................	.C....................	......................
43262	A/scoter/Maryland/16OS2525/2016		2016-11-18	Avian	USA	H10N7	MG280095;MG280134;MG280137;MG280183;MG280359;MG280406;MG280463;MG280561	....................	....................	.C....................	......................
44506	A/Singapore/ON1943/2009	pigs have been H1N1 viruses	2009-09-02	Human	Singapore	H1N1	CY123664;CY123665;CY123666;CY123667;CY123668;CY123669;CY123670;CY123671	....................	....................	.C....................	......................
44517	A/Singapore/ON2224/2009	pigs have been H1N1 viruses	2009-10-20	Human	Singapore	H1N1	CY123806;CY123807;CY123808;CY123809;CY123810;CY123811;CY123812;CY123813	....................	....................	.C....................	......................
45239	A/South Dakota/23/2019	pigs have been H1N1 viruses	2019-03-26	Human	USA	H1N1	MN004479;MN004480;MN004481;MN004482;MN004483;MN004484;MN004485;MN004486	....................	....................	.C....................	......................
45374	A/South Korea/8364/2019	Nasal Wash	2019-01-10	Human	South Korea	H1N1	MK786383;MK786384;MK786385;MK786386;MK786387;MK786388;MK786389;MK786390	....................	....................	.C....................	......................
45387	A/South Korea/8670/2019	NP Swab	2019-01-10	Human	South Korea	H1N1	MK869547;MK869548;MK869549;MK869550;MK869551;MK869552;MK869553;MK869554	....................	....................	.C....................	......................
45477	A/spot-billed duck/Shanghai/SH12/2014	cloacal swab	2014-04-18	Avian	China	H4N6	KR010392;KR010393;KR010394;KR010395;KR010396;KR010397;KR010398;KR010399	....................	..C...........T.....	.C....................	......................
45766	A/swine/Ascheberg/18499/2013		2013-08-29	Nonhuman Mammal	Germany	H1N1	MK366996;MK366997;MK366998;MK366999;MK367000;MK367001;MK367002;MK367003	....................	..T.................	.C....................	......................
45825	A/swine/Belgium/Deinze-393/2012		2012-12-04	Nonhuman Mammal	Belgium	H1N1	KR700812;KR700813;KR700814;KR700815;KR700816;KR700817;KR700818;KR700819	....................	..T.................	.C....................	......................
46092	A/swine/Colorado/A02157972/2018	lung	2018-04-16	Nonhuman Mammal	USA	H1N1	MH350900;MH350901;MH992340;MH992341;MH992342;MH992343;MH992344;MH992345	....................	....................	.C....................	......................
47220	A/swine/Hiroshima/52/2011	lung from a fattening pig	2023-11-11	Nonhuman Mammal	Japan	H1N1	AB911598;AB911599;AB911600;AB911601;AB911602;AB911603;AB911604;AB911605	....................	....................	.C....................	......................
48130	A/swine/Illinois/A01378013/2016	nasal swab	2016-07-01	Nonhuman Mammal	USA	H1N2	KX675267;KX675268;KX675269;KY401841;KY401842;KY401843;KY401844;KY401845	....................	....................	.C....................	......................
48131	A/swine/Illinois/A01378014/2016	nasal swab	2016-07-01	Nonhuman Mammal	USA	H1N2	KX675264;KX675265;KX675266;KY401813;KY401814;KY401815;KY401816;KY401817	....................	....................	.C....................	......................
48184	A/swine/Illinois/A01778882/2016	lung	2016-08-26	Nonhuman Mammal	USA	H1N1	KX908023;KX908024;KY509977;KY509978;KY509979;KY509980;KY509981;KY509982	....................	....................	.C....................	......................
48217	A/swine/Illinois/A02214842/2017	lung	2017-04-10	Nonhuman Mammal	USA	H1N2	MF150384;MF150385;MF973386;MF973387;MF973388;MF973389;MF973390;MF973391	....................	....................	.C....................	......................
48905	A/swine/Indiana/A02636135/2021	lung	2021-09-10	Nonhuman Mammal	USA	H1N1	OK625389;OK625390;OM921547;OM921548;OM921549;OM921550;OM921551;OM921552	....................	....................	.C....................	................A.....
48934	A/swine/Iowa/13C094/2013		2013-03-26	Nonhuman Mammal	USA	H1N2	KF704117;KF704118;KF704119;KF704120;KF704121;KF704122;KF704123;KF704124	....................	....................	.C....................	......................
48935	A/swine/Iowa/13C095/2013		2013-03-26	Nonhuman Mammal	USA	H1N2	KF885591;KF885592;KF885593;KF885594;KF885595;KF885596;KF885597;KF885598	....................	....................	.C....................	......................
48936	A/swine/Iowa/13C096/2013		2013-03-26	Nonhuman Mammal	USA	H1N2	KF885615;KF885616;KF885617;KF885618;KF885619;KF885620;KF885621;KF885622	....................	....................	.C....................	......................
48937	A/swine/Iowa/13C097/2013		2013-03-26	Nonhuman Mammal	USA	H1N2	KF885639;KF885640;KF885641;KF885642;KF885643;KF885644;KF885645;KF885646	....................	....................	.C....................	......................
48938	A/swine/Iowa/13C098/2013		2013-03-26	Nonhuman Mammal	USA	H1N2	KF885623;KF885624;KF885625;KF885626;KF885627;KF885628;KF885629;KF885630	....................	....................	.C....................	......................
48939	A/swine/Iowa/13C099/2013		2013-03-26	Nonhuman Mammal	USA	H1N2	KF885583;KF885584;KF885585;KF885586;KF885587;KF885588;KF885589;KF885590	....................	....................	.C....................	......................
48940	A/swine/Iowa/13C100/2013		2013-03-26	Nonhuman Mammal	USA	H1N2	KF885575;KF885576;KF885577;KF885578;KF885579;KF885580;KF885581;KF885582	....................	....................	.C....................	......................
50029	A/swine/Iowa/MT_12_07_2593/2012		2012-04-30	Nonhuman Mammal	USA	H3N2	MF194071;MF194072;MF194073;MF194074;MF194075;MF194076;MF194077;MF194078	....................	....................	.C....................	......................
50030	A/swine/Iowa/MT_12_07_2594/2012		2012-04-30	Nonhuman Mammal	USA	H3N2	MF194451;MF194452;MF194453;MF194454;MF194455;MF194456;MF194457;MF194458	....................	....................	.C....................	......................
50276	A/swine/Italy/244784/2014		2014	Nonhuman Mammal	Italy	H1N1	KU322963;KU322964;KU322965;KU322966;KU322967;KU322968;KU322969;KU322970	....................	..T...........T.....	.C....................	......................
50392	A/swine/Italy/327666/2013		2013	Nonhuman Mammal	Italy	H1N1	KU322716;KU322717;KU322718;KU322719;KU322720;KU322721;KU322722;KU322723	....................	..T.................	.C....................	......................
50538	A/swine/Italy/50814/2012		2023-01-12	Nonhuman Mammal	Italy	H1N1	KJ847573;KJ847574;KJ847575;KJ847576;KJ847577;KJ847578;KJ847579;KJ847580	....................	..T.................	.C....................	......................
50544	A/swine/Italy/55228/2012		2012-03-02	Nonhuman Mammal	Italy	H1N2	KR700466;KR700467;KR700468;KR700469;KR700470;KR700471;KR700472;KR700473	....................	..T.................	.C....................	......................
50698	A/swine/Kalefeld/17614/2013		2013-03-26	Nonhuman Mammal	Germany	H1N1	MK366940;MK366941;MK366942;MK366943;MK366944;MK366945;MK366946;MK366947	....................	..T.................	.C....................	......................
50790	A/swine/Kansas/A02636473/2022	lung	2022-02-12	Nonhuman Mammal	USA	H1N2	OM978858;OM978859;OP484222;OP484223;OP484224;OP484225;OP484226;OP484227	....................	....................	.C....................	......................
51400	A/swine/Manitoba/D0522/2017	MDCK cells	2017-12-07	Nonhuman Mammal	Canada	H3N2	MK462830;MK462831;MK462832;MK462833;MK462834;MK462835;MK462836;MK462837	....................	....................	.C....................	......................
52496	A/swine/Netherlands/Mill-CVI2617A/2012		2012-06-01	Nonhuman Mammal	Netherlands	H1N1	KR701150;KR701151;KR701152;KR701153;KR701154;KR701155;KR701156;KR701157	....................	..T.................	.C....................	......................
52497	A/swine/Netherlands/Neerkant-174/2011		2011-03-28	Nonhuman Mammal	Netherlands	H1N1	KR700001;KR700002;KR700003;KR700004;KR700005;KR700006;KR700007;KR700008	....................	..T.................	.C....................	......................
52498	A/swine/Netherlands/Nistelrode-530/2011		2011-11-23	Nonhuman Mammal	Netherlands	H1N1	KR699921;KR699922;KR699923;KR699924;KR699925;KR699926;KR699927;KR699928	....................	..T.................	.C....................	................T.....
52503	A/swine/Netherlands/Vlierden-220/2012		2012-06-04	Nonhuman Mammal	Netherlands	H1N1	KR700828;KR700829;KR700830;KR700831;KR700832;KR700833;KR700834;KR700835	....................	..T.................	.C....................	......................
52505	A/swine/Netherlands/Wanroij-CVI2115A/2012		2012-05-15	Nonhuman Mammal	Netherlands	H1N1	KR701134;KR701135;KR701136;KR701137;KR701138;KR701139;KR701140;KR701141	....................	..T.................	.C....................	......................
54074	A/swine/Saskatchewan/SD0291/2018	MDCK cells	2018-04-24	Nonhuman Mammal	Canada	H1N2	MK462918;MK462919;MK462920;MK462921;MK462922;MK462923;MK462924;MK462925	....................	....................	.C....................	......................
55871	A/teal/Italy/3931-38/2005		2005	Avian	Italy	H5N2	CY022637;CY022638;CY022639;CY022640;CY022641;CY022642;CY022643;CY022644	....................	..C.................	.C....................	......................
58843	A/Vermont/16/2019	pigs have been H1N1 viruses	2019-03-16	Human	USA	H1N1	MN004615;MN004616;MN004617;MN004618;MN004619;MN004620;MN004621;MN004622	....................	....................	.C....................	......................
59330	A/Vietnam/UT3030/2003		2003-12-29	Human	Viet Nam	H5N1	HM114462;HM114463;HM114464;HM114465;HM114466;HM114467;HM114468;HM114469	....................	..C.................	.C....................	......................
60021	A/Washington/8242/2019	NASAL WASHING	2019-01-27	Human	USA	H1N1	MK763976;MK763977;MK763978;MK763979;MK763980;MK763981;MK763982;MK763983	....................	....................	.C....................	......................
60035	A/Washington/8559/2019	NP Swab	2019-01-30	Human	USA	H1N1	MK840387;MK840388;MK840389;MK840390;MK840391;MK840392;MK840393;MK840394	....................	....................	.C....................	......................
60071	A/Washington/9312/2019	NP Swab	2019-02-12	Human	USA	H1N1	MT639204;MT639205;MT639206;MT639207;MT639208;MT639209;MT639210;MT639211	....................	....................	.C....................	......................
60739	A/wild duck/SH38-26/2010	wild bird feces	2023-03-10	Avian	South Korea	H2N8	KC899710;KC899718;KC899726;KC899734;KC899742;KC899750;KC899758;KC899766	....................	..C.................	.C....................	......................
60740	A/wild duck/SH38-28/2010	wild bird feces	2023-03-10	Avian	South Korea	H2N8	KC899711;KC899719;KC899727;KC899735;KC899743;KC899751;KC899759;KC899767	....................	..C.................	.C....................	......................
60741	A/wild duck/SH38-51/2010	wild bird feces	2023-03-10	Avian	South Korea	H2N8	KC899712;KC899720;KC899728;KC899736;KC899744;KC899752;KC899760;KC899768	....................	..C.................	.C....................	......................
60742	A/wild duck/SH38-56/2010	wild bird feces	2023-03-10	Avian	South Korea	H2N8	KC899713;KC899721;KC899729;KC899737;KC899745;KC899753;KC899761;KC899769	....................	..C.................	.C....................	......................
60743	A/wild duck/SH38-60/2010	wild bird feces	2023-03-10	Avian	South Korea	H2N8	KC899714;KC899722;KC899730;KC899738;KC899746;KC899754;KC899762;KC899770	....................	..C.................	.C....................	......................
60744	A/wild duck/SH38-64/2010	wild bird feces	2023-03-10	Avian	South Korea	H2N8	KC899715;KC899723;KC899731;KC899739;KC899747;KC899755;KC899763;KC899771	....................	..C.................	.C....................	......................
60816	A/wild duck/Taiwan/WB306/2002		2002	Avian	Taiwan	H4N6	GU396833;GU396859;GU396880;GU396901;GU396922;GU396943;GU396964;GU396985	....................	..C.................	.C....................	......................
12661	A/chicken/Shenzhen/1591/2013	oropharyngeal	2013-12-12	Avian	China	H9N2	KP414394;KP414395;KP414396;KP414397;KP414398;KP414399;KP414400;KP414401	....................	..............T.....	..A....C..............	......................
50069	A/swine/Iserlohn/8153/2008		2008-11-26	Nonhuman Mammal	Germany	H3N2	MK362550;MK362551;MK362552;MK362553;MK362554;MK362555;MK362556;MK362557	....................	..T.................	..A.......A...........	.............G........
43969	A/Singapore/C2012.197/2012		2012-03-12	Human	Singapore	H3N2	KM069560;KM069689;KM069839;KM069981;KM070101;KM070223;KM070338;KM070462	....................	....................	..A...........A.......	......................
16636	A/duck/Jiangxi/11278/2009		2009	Avian	China	H11N9	KF259200;KF259255;KF259697;KF259774;KF260018;KF260262;KF260506;KF260750	....................	..C.................	..A.............A.....	......................
5499	A/California/07-00015/2009			Human		H1N1	CY266311;CY266312;CY266313;CY266314;CY266315;CY266316;CY266317;CY266318	....................	....................	..A...................	......................
5500	A/California/07-00016/2009			Human		H1N1	CY266319;CY266320;CY266321;CY266322;CY266323;CY266324;CY266325;CY266326	....................	....................	..A...................	......................
5501	A/California/07-00017/2009			Human		H1N1	CY266327;CY266328;CY266329;CY266330;CY266331;CY266332;CY266333;CY266334	....................	....................	..A...................	......................
5502	A/California/07-00018/2009			Human		H1N1	CY266335;CY266336;CY266337;CY266338;CY266339;CY266340;CY266341;CY266342	....................	....................	..A...................	......................
9202	A/chicken/Fujian/03.15_FZHX0001-C/2018	cloacal swab	2018-03-15	Avian	China	H7N3	MW102685;MW102686;MW102687;MW102688;MW102689;MW102690;MW102691;MW102692	....................	..T.................	..A...................	......................
10567	A/chicken/Jiangsu/0116/2017	cloacal swab	2017-01-16	Avian	China	H7N9	KY751062;KY751095;KY751128;KY751161;KY751194;KY751227;KY751260;KY751292	....................	..............T.....	..A...................	......................
10825	A/chicken/Jiangxi/1.11_NCJD1G2-OC/2017	Oropharyngeal swab and cloacal swab	2017-01-11	Avian	China	H7N9	MW105397;MW105398;MW105399;MW105400;MW105401;MW105402;MW105403;MW105404	....................	..............T.....	..A...................	......................
10827	A/chicken/Jiangxi/1.11_NCJD5G2-OC/2017	Oropharyngeal swab and cloacal swab	2017-01-11	Avian	China	H7N9	MW105405;MW105406;MW105407;MW105408;MW105409;MW105410;MW105411;MW105412	....................	..............T.....	..A...................	......................
11068	A/chicken/Jiangxi/4.30_NCDZT17N2-OC/2017	Oropharyngeal swab and cloacal swab	2017-04-03	Avian	China	H9N2	MW106029;MW106030;MW106031;MW106032;MW106033;MW106034;MW106035;MW106036	....................	..C.................	..A...................	......................
11070	A/chicken/Jiangxi/4.30_NCDZT27N2-OC/2017	Oropharyngeal swab and cloacal swab	2017-04-03	Avian	China	H9N9	MW106045;MW106046;MW106047;MW106048;MW106049;MW106050;MW106051;MW106052	....................	..C.................	..A...................	......................
11071	A/chicken/Jiangxi/4.30_NCDZT36N2-OC/2017	Oropharyngeal swab and cloacal swab	2017-04-03	Avian	China	H9N9	MW106053;MW106054;MW106055;MW106056;MW106057;MW106058;MW106059;MW106060	....................	..C.................	..A...................	......................
11072	A/chicken/Jiangxi/4.30_NCDZT43N2-OC/2017	Oropharyngeal swab and cloacal swab	2017-04-03	Avian	China	H9N9	MW106061;MW106062;MW106063;MW106064;MW106065;MW106066;MW106067;MW106068	....................	..C.................	..A...................	......................
11073	A/chicken/Jiangxi/4.30_NCDZT44N2-OC/2017	Oropharyngeal swab and cloacal swab	2017-04-03	Avian	China	H9N9	MW106069;MW106070;MW106071;MW106072;MW106073;MW106074;MW106075;MW106076	....................	..C.................	..A...................	......................
11075	A/chicken/Jiangxi/4.30_NCDZT46N2-OC/2017	Oropharyngeal swab and cloacal swab	2017-04-03	Avian	China	H9N9	MW106085;MW106086;MW106087;MW106088;MW106089;MW106090;MW106091;MW106092	....................	..C.................	..A...................	......................
11083	A/chicken/Jiangxi/4.30_NCDZT59N2-OC/2017	Oropharyngeal swab and cloacal swab	2017-04-03	Avian	China	H9N9	MW106141;MW106142;MW106143;MW106144;MW106145;MW106146;MW106147;MW106148	....................	..C.................	..A...................	......................
11085	A/chicken/Jiangxi/4.30_NCNP10N2-OC/2017	Oropharyngeal swab and cloacal swab	2017-04-03	Avian	China	H9N9	MW106157;MW106158;MW106159;MW106160;MW106161;MW106162;MW106163;MW106164	....................	..C.................	..A...................	......................
11086	A/chicken/Jiangxi/4.30_NCNP12N2-OC/2017	Oropharyngeal swab and cloacal swab	2017-04-03	Avian	China	H9N9	MW106165;MW106166;MW106167;MW106168;MW106169;MW106170;MW106171;MW106172	....................	..C.................	..A...................	......................
11087	A/chicken/Jiangxi/4.30_NCNP13N2-OC/2017	Oropharyngeal swab and cloacal swab	2017-04-03	Avian	China	H9N9	MW106173;MW106174;MW106175;MW106176;MW106177;MW106178;MW106179;MW106180	....................	..C.................	..A...................	......................
11088	A/chicken/Jiangxi/4.30_NCNP15N2-OC/2017	Oropharyngeal swab and cloacal swab	2017-04-03	Avian	China	H9N2	MW106181;MW106182;MW106183;MW106184;MW106185;MW106186;MW106187;MW106188	....................	....................	..A...................	......................
11089	A/chicken/Jiangxi/4.30_NCNP3N2-OC/2017	Oropharyngeal swab and cloacal swab	2017-04-03	Avian	China	H9N9	MW094375;MW095260;MW096200;MW097086;MW098523;MW099448;MW100643;MW101610	....................	..C.................	..A...................	......................
11090	A/chicken/Jiangxi/4.30_NCNP7N2-OC/2017	Oropharyngeal swab and cloacal swab	2017-04-03	Avian	China	H9N9	MW106189;MW106190;MW106191;MW106192;MW106193;MW106194;MW106195;MW106196	....................	..C.................	..A...................	......................
11091	A/chicken/Jiangxi/4.30_NCNP8N2-OC/2017	Oropharyngeal swab and cloacal swab	2017-04-03	Avian	China	H9N9	MW106197;MW106198;MW106199;MW106200;MW106201;MW106202;MW106203;MW106204	....................	..C.................	..A...................	......................
11098	A/chicken/Jiangxi/5.26_NCDZT21Q2-OC/2017	Oropharyngeal swab and cloacal swab	2017-05-26	Avian	China	H9N9	MW106237;MW106238;MW106239;MW106240;MW106241;MW106242;MW106243;MW106244	....................	..C.................	..A...................	......................
11099	A/chicken/Jiangxi/5.26_NCDZT24Q2-OC/2017	Oropharyngeal swab and cloacal swab	2017-05-26	Avian	China	H9N2	MW106245;MW106246;MW106247;MW106248;MW106249;MW106250;MW106251;MW106252	....................	....................	..A...................	......................
11102	A/chicken/Jiangxi/5.26_NCDZT29Q2-OC/2017	Oropharyngeal swab and cloacal swab	2017-05-26	Avian	China	H9N2	MW106261;MW106262;MW106263;MW106264;MW106265;MW106266;MW106267;MW106268	....................	..C.................	..A...................	......................
11104	A/chicken/Jiangxi/5.26_NCDZT33Q2-OC/2017	Oropharyngeal swab and cloacal swab	2017-05-26	Avian	China	H9N2	MW106277;MW106278;MW106279;MW106280;MW106281;MW106282;MW106283;MW106284	....................	..C.................	..A...................	......................
11106	A/chicken/Jiangxi/5.26_NCDZT36Q2-OC/2017	Oropharyngeal swab and cloacal swab	2017-05-26	Avian	China	H9N2	MW106293;MW106294;MW106295;MW106296;MW106297;MW106298;MW106299;MW106300	....................	..C.................	..A...................	......................
11110	A/chicken/Jiangxi/5.26_NCDZT43Q2-OC/2017	Oropharyngeal swab and cloacal swab	2017-05-26	Avian	China	H9N2	MW106325;MW106326;MW106327;MW106328;MW106329;MW106330;MW106331;MW106332	....................	..C.................	..A...................	......................
11115	A/chicken/Jiangxi/5.26_NCDZT50Q2-OC/2017	Oropharyngeal swab and cloacal swab	2017-05-26	Avian	China	H9N2	MW106349;MW106350;MW106351;MW106352;MW106353;MW106354;MW106355;MW106356	....................	..C.................	..A...................	......................
11131	A/chicken/Jiangxi/6.26_NCDZT51R2-OC/2017	Oropharyngeal swab and cloacal swab	2017-06-26	Avian	China	H9N9	MW106493;MW106494;MW106495;MW106496;MW106497;MW106498;MW106499;MW106500	....................	..C.................	..A...................	......................
11132	A/chicken/Jiangxi/6.26_NCDZT53R2-OC/2017	Oropharyngeal swab and cloacal swab	2017-06-26	Avian	China	H9N2	MW094383;MW095268;MW096208;MW097094;MW098531;MW099456;MW100651;MW101618	....................	....................	..A...................	......................
11135	A/chicken/Jiangxi/6.26_NCDZT60R2-OC/2017	Oropharyngeal swab and cloacal swab	2017-06-26	Avian	China	H9N2	MW106509;MW106510;MW106511;MW106512;MW106513;MW106514;MW106515;MW106516	....................	....................	..A...................	......................
11136	A/chicken/Jiangxi/6.26_NCDZT65R2-OC/2017	Oropharyngeal swab and cloacal swab	2017-06-26	Avian	China	H9N2	MW106517;MW106518;MW106519;MW106520;MW106521;MW106522;MW106523;MW106524	....................	....................	..A...................	......................
11137	A/chicken/Jiangxi/6.26_NCDZT66R2-OC/2017	Oropharyngeal swab and cloacal swab	2017-06-26	Avian	China	H9N2	MW094392;MW095277;MW096217;MW097103;MW098540;MW099465;MW100660;MW101627	....................	....................	..A...................	......................
12628	A/chicken/Shanxi/SX4748/2018	swab	2018-08-18	Avian	China	H7N9	MW265396;MW265397;MW265398;MW265399;MW265400;MW265401;MW265402;MW265403	....................	..............T.....	..A...................	......................
15874	A/duck/Fujian/1.25_FZHX0001-O/2018	Oropharyngeal swab	2018-01-25	Avian	China	H7N3	MW107141;MW107142;MW107143;MW107144;MW107145;MW107146;MW107147;MW107148	....................	..T.................	..A...................	......................
15875	A/duck/Fujian/1.25_FZHX0003-O/2018	Oropharyngeal swab	2018-01-25	Avian	China	H7N3	MW094734;MW095675;MW096599;MW097493;MW098934;MW099856;MW101064;MW102017	....................	..T.................	..A...................	......................
15876	A/duck/Fujian/1.25_FZHX0005-C/2018	cloacal swab	2018-01-25	Avian	China	H7N3	MW107149;MW107150;MW107151;MW107152;MW107153;MW107154;MW107155;MW107156	....................	..T.................	..A...................	......................
15877	A/duck/Fujian/1.25_FZHX0005-O/2018	Oropharyngeal swab	2018-01-25	Avian	China	H7N3	MW107157;MW107158;MW107159;MW107160;MW107161;MW107162;MW107163;MW107164	....................	..T.................	..A...................	......................
15878	A/duck/Fujian/1.25_FZHX0006-O/2018	Oropharyngeal swab	2018-01-25	Avian	China	H7N3	MW107165;MW107166;MW107167;MW107168;MW107169;MW107170;MW107171;MW107172	....................	..T.................	..A...................	......................
15879	A/duck/Fujian/1.25_FZHX0007-O/2018	Oropharyngeal swab	2018-01-25	Avian	China	H7N3	MW094735;MW095676;MW096600;MW097494;MW098935;MW099857;MW101065;MW102018	....................	..T.................	..A...................	......................
15880	A/duck/Fujian/1.25_FZHX0008-O/2018	Oropharyngeal swab	2018-01-25	Avian	China	H7N3	MW107173;MW107174;MW107175;MW107176;MW107177;MW107178;MW107179;MW107180	....................	..T.................	..A...................	......................
15882	A/duck/Fujian/1.25_FZHX0009-O/2018	Oropharyngeal swab	2018-01-25	Avian	China	H7N3	MW107189;MW107190;MW107191;MW107192;MW107193;MW107194;MW107195;MW107196	....................	..T.................	..A...................	......................
15883	A/duck/Fujian/1.25_FZHX0010-C/2018	cloacal swab	2018-01-25	Avian	China	H7N3	MW107197;MW107198;MW107199;MW107200;MW107201;MW107202;MW107203;MW107204	....................	..T.................	..A...................	......................
15884	A/duck/Fujian/1.25_FZHX0011-O/2018	Oropharyngeal swab	2018-01-25	Avian	China	H7N3	MW107205;MW107206;MW107207;MW107208;MW107209;MW107210;MW107211;MW107212	....................	..T.................	..A...................	......................
15885	A/duck/Fujian/1.25_FZHX0012-C/2018	cloacal swab	2018-01-25	Avian	China	H7N3	MW107213;MW107214;MW107215;MW107216;MW107217;MW107218;MW107219;MW107220	....................	..T.................	..A...................	......................
15886	A/duck/Fujian/1.25_FZHX0012-O/2018	Oropharyngeal swab	2018-01-25	Avian	China	H7N3	MW094712;MW095653;MW096577;MW097475;MW098915;MW099837;MW101042;MW101996	....................	..T.................	..A...................	......................
15887	A/duck/Fujian/1.25_FZHX0013-C/2018	cloacal swab	2018-01-25	Avian	China	H7N3	MW107221;MW107222;MW107223;MW107224;MW107225;MW107226;MW107227;MW107228	....................	..T.................	..A...................	......................
15888	A/duck/Fujian/1.25_FZHX0013-O/2018	Oropharyngeal swab	2018-01-25	Avian	China	H7N3	MW107229;MW107230;MW107231;MW107232;MW107233;MW107234;MW107235;MW107236	....................	..T.................	..A...................	......................
15889	A/duck/Fujian/1.25_FZHX0014-C/2018	cloacal swab	2018-01-25	Avian	China	H7N3	MW107237;MW107238;MW107239;MW107240;MW107241;MW107242;MW107243;MW107244	....................	..T.................	..A...................	......................
15890	A/duck/Fujian/1.25_FZHX0014-O/2018	Oropharyngeal swab	2018-01-25	Avian	China	H7N3	MW107245;MW107246;MW107247;MW107248;MW107249;MW107250;MW107251;MW107252	....................	..T.................	..A...................	......................
15891	A/duck/Fujian/1.25_FZHX0015-O/2018	Oropharyngeal swab	2018-01-25	Avian	China	H7N3	MW107253;MW107254;MW107255;MW107256;MW107257;MW107258;MW107259;MW107260	....................	..T.................	..A...................	......................
15892	A/duck/Fujian/1.25_FZHX0017-O/2018	Oropharyngeal swab	2018-01-25	Avian	China	H7N3	MW107261;MW107262;MW107263;MW107264;MW107265;MW107266;MW107267;MW107268	....................	..T.................	..A...................	......................
15893	A/duck/Fujian/1.25_FZHX0019-O/2018	Oropharyngeal swab	2018-01-25	Avian	China	H7N3	MW107269;MW107270;MW107271;MW107272;MW107273;MW107274;MW107275;MW107276	....................	..T.................	..A...................	......................
15894	A/duck/Fujian/1.25_FZHX0021-O/2018	Oropharyngeal swab	2018-01-25	Avian	China	H7N3	MW107277;MW107278;MW107279;MW107280;MW107281;MW107282;MW107283;MW107284	....................	..T.................	..A...................	......................
15895	A/duck/Fujian/1.25_FZHX0022-O/2018	Oropharyngeal swab	2018-01-25	Avian	China	H7N3	MW107285;MW107286;MW107287;MW107288;MW107289;MW107290;MW107291;MW107292	....................	..T.................	..A...................	......................
15896	A/duck/Fujian/1.25_FZHX0023-O/2018	Oropharyngeal swab	2018-01-25	Avian	China	H7N3	MW107293;MW107294;MW107295;MW107296;MW107297;MW107298;MW107299;MW107300	....................	..T.................	..A...................	......................
15897	A/duck/Fujian/1.25_FZHX0025-O/2018	Oropharyngeal swab	2018-01-25	Avian	China	H7N3	MW094733;MW095674;MW096598;MW097492;MW098933;MW099855;MW101063;MW102016	....................	..T.................	..A...................	......................
15899	A/duck/Fujian/1.25_FZHX0045-C/2018	cloacal swab	2018-01-25	Avian	China	H7N3	MW107301;MW107302;MW107303;MW107304;MW107305;MW107306;MW107307;MW107308	....................	..T.................	..A...................	......................
15900	A/duck/Fujian/1.25_FZHX0046-O/2018	Oropharyngeal swab	2018-01-25	Avian	China	H7N3	MW107309;MW107310;MW107311;MW107312;MW107313;MW107314;MW107315;MW107316	....................	..T.................	..A...................	......................
15901	A/duck/Fujian/1.25_FZHX0047-O/2018	Oropharyngeal swab	2018-01-25	Avian	China	H7N3	MW107317;MW107318;MW107319;MW107320;MW107321;MW107322;MW107323;MW107324	....................	..T.................	..A...................	......................
15902	A/duck/Fujian/1.25_FZHX0048-O/2018	Oropharyngeal swab	2018-01-25	Avian	China	H7N3	MW107325;MW107326;MW107327;MW107328;MW107329;MW107330;MW107331;MW107332	....................	..T.................	..A...................	......................
15903	A/duck/Fujian/1.25_FZHX0049-C/2018	cloacal swab	2018-01-25	Avian	China	H7N3	MW107333;MW107334;MW107335;MW107336;MW107337;MW107338;MW107339;MW107340	....................	..T.................	..A...................	......................
15904	A/duck/Fujian/1.25_FZHX0049-O/2018	Oropharyngeal swab	2018-01-25	Avian	China	H7N3	MW107341;MW107342;MW107343;MW107344;MW107345;MW107346;MW107347;MW107348	....................	..T.................	..A...................	......................
16052	A/duck/Fujian/SD001/2018	oropharyngeal	2018-01-05	Avian	China	H7N9	MH209504;MH209505;MH209506;MH209507;MH209508;MH209509;MH209510;MH209511	....................	..T.................	..A...................	......................
16058	A/duck/Fujian/SD208/2017	oropharyngeal	2017-09-18	Avian	China	H7N9	MH209512;MH209513;MH209514;MH209515;MH209516;MH209517;MH209518;MH209519	....................	..T.................	..A...................	......................
16059	A/duck/Fujian/SE0195/2018	oropharyngeal	2018-01-16	Avian	China	H7N2	MH209520;MH209521;MH209522;MH209523;MH209524;MH209525;MH209526;MH209527	....................	..T.................	..A...................	......................
16590	A/duck/Japan/AQ-HE29-22/2017	The raw duck meat product illegally imported to Japan by flight passenger	2017-06-23	Avian	Japan	H7N9	LC315921;LC315922;LC315923;LC315924;LC315925;LC315926;LC315927;LC315928	....................	..............T.....	..A...................	......................
16591	A/duck/Japan/AQ-HE29-52/2017	Raw poultry meat product illegally brought to Japan by international flight passenger	2017-09-21	Avian	Japan	H7N9	LC374946;LC374947;LC374948;LC374949;LC374950;LC374951;LC374952;LC374953	....................	..T.................	..A...................	......................
16593	A/duck/Japan/AQ-HE30-1/2018	The raw duck meat product illegally imported to Japan by flight passenger	2018-03-01	Avian	Japan	H7N3	LC416563;LC416564;LC416565;LC416566;LC416567;LC416568;LC416569;LC416570	....................	..T.................	..A...................	......................
16635	A/duck/Jiangxi/1.11_NCDZT41F2-OC/2017	Oropharyngeal swab and cloacal swab	2017-01-11	Avian	China	H7N9	MW108565;MW108566;MW108567;MW108568;MW108569;MW108570;MW108571;MW108572	....................	..............T.....	..A...................	......................
16778	A/duck/Jiangxi/4.30_NCDZT100N2-OC/2017	Oropharyngeal swab and cloacal swab	2017-04-03	Avian	China	H9N9	MW108733;MW108734;MW108735;MW108736;MW108737;MW108738;MW108739;MW108740	....................	..C.................	..A...................	......................
16781	A/duck/Jiangxi/4.30_NCNP65N2-OC/2017	Oropharyngeal swab and cloacal swab	2017-04-03	Avian	China	H9N2	MW094390;MW095275;MW096215;MW097101;MW098538;MW099463;MW100658;MW101625	....................	..C.................	..A...................	......................
16792	A/duck/Jiangxi/4.30_NCNP96N2-OC/2017	Oropharyngeal swab and cloacal swab	2017-04-03	Avian	China	H9N9	MW108837;MW108838;MW108839;MW108840;MW108841;MW108842;MW108843;MW108844	....................	..C.................	..A...................	......................
17603	A/duck/Southern China/01/2017		2017-06-01	Avian	China	H7N9	MH266623;MH266624;MH266625;MH266626;MH266627;MH266628;MH266629;MH266630	....................	..T.................	..A...................	......................
17604	A/duck/Southern China/04/2017		2017-07-05	Avian	China	H7N9	MH114015;MH114016;MH114017;MH114018;MH114019;MH114020;MH114021;MH114022	....................	..T.................	..A...................	......................
19342	A/environment/Fujian/S10058/2017	poultry market	2017-04-18	Environment	China	H7N9	MH209528;MH209529;MH209530;MH209531;MH209532;MH209533;MH209534;MH209535	....................	..T.................	..A...................	......................
19348	A/environment/Fujian/SD213/2017	poultry market	2017-11-30	Environment	China	H7N9	MH209568;MH209569;MH209570;MH209571;MH209572;MH209573;MH209574;MH209575	....................	..T.................	..A...................	......................
22185	A/grey teal/Victoria/11187/2018	pooled cloacal and oropharyngeal swab	2018-03-17	Avian	Australia	H1N4	OL370628;OL370629;OL370630;OL370631;OL370632;OL370633;OL370634;OL370635	....................	....................	..A...................	......................
28647	A/mallard/Miyazaki/4501C607-c6/2021		2021-01-24	Avian	Japan	H5N8	LC656649;LC656650;LC656651;LC656652;LC656653;LC656654;LC656655;LC656656	....................	..C.................	..A...................	.C....................
37194	A/Nicaragua/8736_01/2015		2015-12-04	Human	Nicaragua	H1N1	CY256818;CY256819;CY256820;CY256821;CY256822;CY256823;CY256824;CY256825	....................	....................	..A...................	......................
48272	A/swine/Illinois/A02524864/2020	lung	2020-11-05	Nonhuman Mammal	USA	H1N2	MW320409;MW320410;MZ003954;MZ003955;MZ003956;MZ003957;MZ003958;MZ003959	....................	....................	..A...................	......................
50237	A/swine/Italy/212158-2/2020	host	2020-07-16	Nonhuman Mammal	Italy	H1N2	MW621504;MW621505;MW621506;MW621507;MW621508;MW621509;MW621510;MW621511	....................	....................	..A...................	.C....................
55245	A/Sydney/DD3-32/2010	pigs have been H1N1 viruses	2010-10-06	Human	Australia	H1N1	CY092393;CY092394;CY092395;CY092396;CY092397;CY092398;CY092399;CY092400	....................	....................	..A...................	......................
51741	A/swine/Minnesota/4/2012	nasal swab	2012-06-06	Nonhuman Mammal	USA	H3N2	CY122321;CY122322;CY122323;JX565457;JX565458;JX565459;JX565460;JX565461	....................	....................	...T......A...........	......................
20101	A/equine/Kentucky/2/1980		1980	Nonhuman Mammal	USA	H3N8	CY032937;CY032938;CY032939;CY032940;CY032941;CY032942;CY032943;CY032944	....................	....................	...T..................	......................
20163	A/equine/Switzerland/1118/1979		1979	Nonhuman Mammal	Switzerland	H3N8	CY032381;CY032382;CY032383;CY032384;CY032385;CY032386;CY032387;CY032388	....................	....................	...T..................	......................
29951	A/mallard/Wisconsin/08OS2841/2008		2008-10-31	Avian	USA	H2N3	CY079476;CY079477;CY079478;CY079479;CY079480;CY079481;CY079482;CY079483	....................	....................	...T..................	......................
32109	A/migratory bird/India/1722760/2017	Fecal dropping	2017-02-26	Avian	India	H4N6	MK453333;MK453334;MK453335;MK453336;MK453337;MK453338;MK453339;MK453340	....................	..C.................	...T..................	......................
7639	A/canine/Ontario/NCFAD-2018-064-1/2018	nasal swab	2018-10-15	Nonhuman Mammal	Canada	H3N2	MN586079;MN586080;MN586081;MN586082;MN586083;MN586084;MN586085;MN586086	....................	..C...........T.....	...G...C..............	......................
7640	A/canine/Ontario/NCFAD-2018-069-10/2018	nasal swab	2018-10-18	Nonhuman Mammal	Canada	H3N2	MN586095;MN586096;MN586097;MN586098;MN586099;MN586100;MN586101;MN586102	....................	..C...........T.....	...G...C..............	......................
7641	A/canine/Ontario/NCFAD-2018-069-1/2018	nasal swab	2018-10-22	Nonhuman Mammal	Canada	H3N2	MN586087;MN586088;MN586089;MN586090;MN586091;MN586092;MN586093;MN586094	....................	..C...........T.....	...G...C..............	......................
7642	A/canine/Ontario/NCFAD-2018-069-6/2018	nasal swab	2018-10-22	Nonhuman Mammal	Canada	H3N2	MN586103;MN586104;MN586105;MN586106;MN586107;MN586108;MN586109;MN586110	....................	..C...........T.....	...G...C..............	......................
7643	A/canine/Ontario/NCFAD-2018-069-9/2018	nasal swab	2018-10-24	Nonhuman Mammal	Canada	H3N2	MN586111;MN586112;MN586113;MN586114;MN586115;MN586116;MN586117;MN586118	....................	..C...........T.....	...G...C..............	......................
26665	A/Mallard(Anas platyrhynchos)/South Korea/KNU2021-5/2021	Wild bird feces	2021-01-14	Avian	South Korea	H1N1	ON495438;ON495439;ON495440;ON495441;ON495442;ON495443;ON495444;ON495445	....................	..C.................	...G...C..............	......................
48946	A/swine/Iowa/13H065/2013		2013-08-28	Nonhuman Mammal	USA	H3N2	KM076709;KM076710;KM076711;KM076712;KM076713;KM076714;KM076715;KM076716	....................	....................	...G......A...........	......................
48950	A/swine/Iowa/13H073/2013		2013-08-28	Nonhuman Mammal	USA	H3N2	KM076725;KM076726;KM076727;KM076728;KM076729;KM076730;KM076731;KM076732	....................	....................	...G......A...........	......................
48952	A/swine/Iowa/13H076/2013		2013-08-28	Nonhuman Mammal	USA	H3N2	KM076717;KM076718;KM076719;KM076720;KM076721;KM076722;KM076723;KM076724	....................	....................	...G......A...........	......................
48956	A/swine/Iowa/13H090/2013		2013-08-28	Nonhuman Mammal	USA	H3N2	KM514417;KM514418;KM514419;KM514420;KM514421;KM514422;KM514423;KM514424	....................	....................	...G......A...........	......................
48957	A/swine/Iowa/13H092/2013		2013-08-28	Nonhuman Mammal	USA	H3N2	KM076733;KM076734;KM076735;KM076736;KM076737;KM076738;KM076739;KM076740	....................	....................	...G......A...........	......................
48959	A/swine/Iowa/13H098/2013		2013-08-28	Nonhuman Mammal	USA	H3N2	KM514425;KM514426;KM514427;KM514428;KM514429;KM514430;KM514431;KM514432	....................	....................	...G......A...........	......................
709	A/American black duck/New Brunswick/00924/2010		2010-09-15	Avian	Canada	H10N7	CY139421;CY139422;CY139423;CY139424;CY139425;CY139426;CY139427;CY139428	....................	....................	...G..................	......................
713	A/American black duck/New Brunswick/00971/2010		2010-09-16	Avian	Canada	H10N6	CY139489;CY139490;CY139491;CY139492;CY139493;CY139494;CY139495;CY139496	....................	....................	...G..................	......................
8125	A/chicken/Anhui/1.20_YHZGS023-O/2019	Oropharyngeal swab	2019-01-02	Avian	China	H9N2	MW095054;MW095995;MW096913;MW097969;MW099263;MW100321;MW101403;MW102337	....................	..C.................	...G..................	......................
9173	A/chicken/FL/25717/1993		1993	Avian	USA	H5N2	EU743099;EU743100;EU743101;EU743102;EU743103;EU743104;EU743105;GU186483	....................	....................	...G..................	......................
10564	A/chicken/Japan/AQ-HE79/2015	The raw poultry products illegally imported to Japan by international flight passengers	2015-08-03	Avian	Japan	H5N1	LC208484;LC208485;LC208486;LC208487;LC208488;LC208489;LC208490;LC208491	....................	..............T.....	...G..................	......................
11923	A/chicken/NJ/17169/1993		1993	Avian	USA	H5N2	EU743019;EU743021;EU743022;EU743023;EU743024;EU743087;EU743092;EU743093	....................	....................	...G..................	......................
11929	A/chicken/NY/14009/1993		1993	Avian	USA	H5N2	EU743027;EU743028;EU743029;EU743030;EU743031;EU743032;EU743033;EU743034	....................	....................	...G..................	......................
12212	A/chicken/Shandong/1778/2019	tissue-samples	2023-02-19	Avian	China	H9N2	MN765048;MN765049;MN765050;MN765051;MN765052;MN765053;MN765054;MN765055	....................	..C.................	...G..................	......................
12614	A/chicken/ShanXi/1778/2019	tissue-samples	2023-02-19	Avian	China	H9N2	MN780502;MN780503;MN780504;MN780505;MN780506;MN780507;MN780508;MN780509	....................	..C.................	...G..................	......................
13053	A/chicken/Vietnam/H7F-14-CB4-2/2014		2014-11-03	Avian	Viet Nam	H9N2	MH560057;MH560076;MH560104;MH560131;MH560159;MH560209;MH560214;MH560240	....................	..C.................	...G..................	......................
26435	A/mallard/Alberta/27/2007		2007-08-18	Avian	Canada	H3N8	CY103186;CY103187;CY103188;CY103189;CY103190;CY103191;CY103192;CY103193	....................	..T.................	...G..................	......................
28854	A/mallard/Ohio/102/1986	gender:M	1986-10-24	Avian	USA	H11N3	CY018015;CY018016;CY018017;CY018018;CY018019;CY018020;CY018021;CY018022	....................	....................	...G..................	......................
41615	A/Ruddy Turnstone/Delaware/260/2021	feces	2021-06-01	Avian	USA	H3N8	OM966193;OM966194;OM966195;OM966196;OM966197;OM966198;OM966199;OM966200	....................	....................	...G..................	......................
45759	A/swine/Arnsberg/4/1981		1981-02-17	Nonhuman Mammal	Germany	H1N1	KJ889337;KJ889338;KJ889339;KJ889340;KJ889341;KJ889342;KJ889343;KJ889344	....................	..T.................	...G..................	......................
54426	A/swine/Spain/BM40/2019	nasal swab	2019-03-01	Nonhuman Mammal	Spain	H1N2	MN932208;MN933411;MN933441;MN933791;MN933938;MN933998;MN934355;MN939482	....................	..T.................	...G..................	......................
38813	A/Ohio/26/2022		2022-07-02	Human	USA	H1N1	OP499841;OP499842;OP499843;OP499844;OP499845;OP499846;OP499847;OP499848	....................	....................	...C......A...........	......................
58667	A/Utah/27/2022		2022-05-16	Human	USA	H1N1	OP210780;OP210781;OP210782;OP210783;OP210784;OP210785;OP210786;OP210787	....................	....................	...C......A...........	......................
24286	A/Indonesia/CDC1032/2007	gender:F; age:37; Throat Swab	2007-01-06	Human	Indonesia	H5N1	CY019381;CY019382;CY019383;CY019384;CY019385;CY019386;CY019387;CY019388	....................	..C.................	....T.....A...........	......................
24287	A/Indonesia/CDC1032N/2007	gender:F; age:37; Nasal Swab	2007-01-07	Human	Indonesia	H5N1	CY019389;CY019390;CY019391;CY019392;CY019393;CY019394;CY019395;CY019396	....................	..C.................	....T.....A...........	......................
24288	A/Indonesia/CDC1032T/2007	gender:F; age:37; Throat Swab	2007-01-07	Human	Indonesia	H5N1	CY019397;CY019398;CY019399;CY019400;CY019401;CY019402;CY019403;CY019404	....................	..C.................	....T.....A...........	......................
2574	A/Bangkok/INS425/2010	pigs have been H1N1 viruses	2010-02-25	Human	Thailand	H1N1	CY071335;CY071336;CY071337;CY071338;CY071339;CY071340;CY071341;CY071342	....................	....................	....T.................	......................
4047	A/Bogota/WRAIR0435N/2009	pigs have been H1N1 viruses	2009-09-11	Human	Colombia	H1N1	CY083061;CY083062;CY083063;CY083064;CY083065;CY083066;CY083067;CY083068	....................	....................	....T.................	......................
4048	A/Bogota/WRAIR0435T/2009	pigs have been H1N1 viruses	2009-09-11	Human	Colombia	H1N1	CY083069;CY083070;CY083071;CY083072;CY083073;CY083074;CY083075;CY083076	....................	....................	....T.................	......................
4050	A/Bogota/WRAIR0442T/2009	pigs have been H1N1 viruses	2009-06-19	Human	Colombia	H1N1	CY083085;CY083086;CY083087;CY083088;CY083089;CY083090;CY083091;CY083092	....................	....................	....T.................	......................
12366	A/chicken/Shanghai/0710-10/2017	tracheal and cloacal swabs	2017-07-01	Avian	China	H9N2	MG984010;MG984016;MG984022;MG984028;MG984034;MG984040;MG984046;MG984052	....................	..............T.....	....T.................	......................
12367	A/chicken/Shanghai/0710-9/2017	tracheal and cloacal swabs	2017-07-01	Avian	China	H9N2	MG984009;MG984015;MG984021;MG984027;MG984033;MG984039;MG984045;MG984051	....................	..............T.....	....T.................	......................
18492	A/duck/Zhejiang/0607-13/2011		2023-06-11	Avian	China	H1N2	JN605373;JN605377;JN605381;JN605385;JN605389;JN605393;JN605397;JN605401	....................	..T.................	....T.................	......................
20051	A/equine/California/1/1980		1980	Nonhuman Mammal	USA	H3N8	CY028812;CY028813;CY028814;CY028815;CY028816;CY028817;CY028818;CY028819	....................	....................	....T.................	......................
22118	A/green-winged teal/Wisconsin/166/1977		1977	Avian	USA	H11N9	CY179355;CY179356;CY179357;CY179358;CY179359;CY179360;CY179361;CY179362	....................	....................	....T.................	......................
32336	A/Minnesota/41/2018	pigs have been H1N1 viruses	2018-08-06	Human	USA	H1N1	MK025720;MK025721;MK025722;MK025723;MK025724;MK025725;MK025726;MK025727	....................	....................	....T.................	......................
36343	A/New York City/PV01198/2018		2018	Human	USA	H1N1	MK071195;MK071196;MK071197;MK071198;MK071199;MK071200;MK071201;MK071202	....................	....................	....T.................	......................
39799	A/Pennsylvania/80/2018	pigs have been H1N1 viruses	2018-04-27	Human	USA	H1N1	MH600404;MH600405;MH600406;MH600407;MH600408;MH600409;MH600410;MH600411	....................	....................	....T.................	......................
41796	A/ruddy turnstone/Delaware Bay/177/2018	feces	2018-05-21	Avian	USA	H12N8	MK345583;MK345584;MK345585;MK345586;MK345587;MK345588;MK345589;MK345590	....................	....................	....T.................	......................
41932	A/ruddy turnstone/Delaware Bay/286/2018	feces	2018-05-22	Avian	USA	H3N1	MK345781;MK345782;MK345783;MK345784;MK345785;MK345786;MK345787;MK345788	....................	....................	....T.................	......................
41975	A/ruddy turnstone/Delaware Bay/324/2018	feces	2018-05-22	Avian	USA	H12N8	MK345733;MK345734;MK345735;MK345736;MK345737;MK345738;MK345739;MK345740	....................	....................	....T.................	......................
41980	A/ruddy turnstone/Delaware Bay/328/2018	feces	2018-05-22	Avian	USA	H12N5	MK345765;MK345766;MK345767;MK345768;MK345769;MK345770;MK345771;MK345772	....................	....................	....T.................	......................
42006	A/ruddy turnstone/Delaware Bay/347/2018	feces	2018-05-22	Avian	USA	H3N8	MK376965;MK376966;MK376967;MK376968;MK376969;MK376970;MK376971;MK391485	....................	....................	....T.................	......................
42016	A/ruddy turnstone/Delaware Bay/354/2018	feces	2018-05-22	Avian	USA	H3N8	MK345797;MK345798;MK345799;MK345800;MK345801;MK345802;MK345803;MK391490	....................	....................	....T.................	......................
42030	A/ruddy turnstone/Delaware Bay/370/2018	feces	2018-05-22	Avian	USA	H12N8	MK345615;MK345616;MK345617;MK345618;MK345619;MK345620;MK345621;MK345622	....................	....................	....T.................	......................
42033	A/ruddy turnstone/Delaware Bay/372/2018	feces	2018-05-22	Avian	USA	H12N8	MK345868;MK345869;MK345870;MK345871;MK345872;MK345873;MK345874;MK391486	....................	....................	....T.................	......................
42166	A/ruddy turnstone/Delaware Bay/610/2018	feces	2018-05-24	Avian	USA	H12N8	MK345726;MK345727;MK345728;MK345729;MK345730;MK345731;MK345732;MK391488	....................	....................	....T.................	......................
42205	A/ruddy turnstone/Georgia/UGAI18-465/2018	feces	2018-05-03	Avian	USA	H3N8	MN937846;MN937847;MN937848;MN937849;MN937850;MN937851;MN937852;MN937853	....................	....................	....T.................	......................
42206	A/ruddy turnstone/Georgia/UGAI18-468/2018	feces	2018-05-03	Avian	USA	H3N8	MN937854;MN937855;MN937856;MN937857;MN937858;MN937859;MN937860;MN937861	....................	....................	....T.................	......................
42207	A/ruddy turnstone/Georgia/UGAI18-615/2018	feces	2018-05-03	Avian	USA	H3N8	MN937862;MN937863;MN937864;MN937865;MN937866;MN937867;MN937868;MN937869	....................	....................	....T.................	......................
42208	A/ruddy turnstone/Georgia/UGAI18-626/2018	feces	2018-05-03	Avian	USA	H3N8	MN937870;MN937871;MN937872;MN937873;MN937874;MN937875;MN937876;MN937877	....................	....................	....T.................	......................
42209	A/ruddy turnstone/Georgia/UGAI18-632/2018	feces	2018-05-03	Avian	USA	H3N8	MN937878;MN937879;MN937880;MN937881;MN937882;MN937883;MN937884;MN937885	....................	....................	....T.................	......................
42212	A/ruddy turnstone/Georgia/UGAI18-643/2018	feces	2018-05-03	Avian	USA	H3N8	MN937894;MN937895;MN937896;MN937897;MN937898;MN937899;MN937900;MN937901	....................	....................	....T.................	......................
42214	A/ruddy turnstone/Georgia/UGAI18-646/2018	feces	2018-05-03	Avian	USA	H3N8	MN937910;MN937911;MN937912;MN937913;MN937914;MN937915;MN937916;MN937917	....................	....................	....T.................	......................
42215	A/ruddy turnstone/Georgia/UGAI18-713/2018	feces	2018-05-03	Avian	USA	H3N8	MN937918;MN937919;MN937920;MN937921;MN937922;MN937923;MN937924;MN937925	....................	....................	....T.................	......................
42216	A/ruddy turnstone/Georgia/UGAI18-715/2018	feces	2018-05-03	Avian	USA	H3N8	MN937926;MN937927;MN937928;MN937929;MN937930;MN937931;MN937932;MN937933	....................	....................	....T.................	......................
42217	A/ruddy turnstone/Georgia/UGAI18-722/2018	feces	2018-05-03	Avian	USA	H3N8	MN937934;MN937935;MN937936;MN937937;MN937938;MN937939;MN937940;MN937941	....................	....................	....T.................	......................
42219	A/ruddy turnstone/Georgia/UGAI18-739/2018	feces	2018-05-03	Avian	USA	H3N8	MN937950;MN937951;MN937952;MN937953;MN937954;MN937955;MN937956;MN937957	....................	....................	....T.................	......................
42223	A/ruddy turnstone/Georgia/UGAI18-765/2018	feces	2018-05-03	Avian	USA	H3N8	MN937982;MN937983;MN937984;MN937985;MN937986;MN937987;MN937988;MN937989	....................	....................	....T.................	......................
42224	A/ruddy turnstone/Georgia/UGAI18-782/2018	feces	2018-05-03	Avian	USA	H3N8	MN937990;MN937991;MN937992;MN937993;MN937994;MN937995;MN937996;MN937997	....................	....................	....T.................	......................
42225	A/ruddy turnstone/Georgia/UGAI18-788/2018	feces	2018-05-03	Avian	USA	H3N8	MN937998;MN937999;MN938000;MN938001;MN938002;MN938003;MN938004;MN938005	....................	....................	....T.................	......................
42784	A/ruddy turnstone/South Carolina/UGAI18-1316/2018	feces	2018-05-23	Avian	USA	H12N5	MN938078;MN938079;MN938080;MN938081;MN938082;MN938083;MN938084;MN938085	....................	....................	....T.................	......................
42785	A/ruddy turnstone/South Carolina/UGAI18-1447/2018	feces	2018-05-23	Avian	USA	H12N1	MN938086;MN938087;MN938088;MN938089;MN938090;MN938091;MN938092;MN938093	....................	....................	....T.................	......................
42788	A/ruddy turnstone/South Carolina/UGAI18-895/2018		2018-05-23	Avian	USA	H3N8	MN938110;MN938111;MN938112;MN938113;MN938114;MN938115;MN938116;MN938117	....................	....................	....T.................	......................
43852	A/silver teal/Argentina/CIP051-1737/2009	cloacal swab	2023-05-09	Avian	Argentina	H5N3	MK071385;MK071386;MK071387;MK071388;MK071389;MK071390;MK071391;MK071392	....................	..............G.....	....T.................	......................
44331	A/Singapore/GP4307/2010	throat and nasal swab	2010-10-13	Human	Singapore	H1N1	JX309872;JX309873;JX309874;JX309875;JX309876;JX309877;JX309878;JX309879	....................	....................	....T.................	......................
46046	A/swine/China/Heilongjiang GN/2020	lung	2020-10-22	Nonhuman Mammal	China	H1N1	OP647087;OP647088;OP647089;OP647090;OP647091;OP647092;OP647093;OP647094	....................	....................	....T.................	......................
47168	A/swine/Heiden/21511/2015		2015-03-30	Nonhuman Mammal	Germany	H3N2	MK363206;MK363207;MK363208;MK363209;MK363210;MK363211;MK363212;MK363213	....................	....................	....T.................	......................
47188	A/swine/Henan/05/2018	nasal swab	2018-05-09	Nonhuman Mammal	China	H1N1	OL376758;OL412283;OL412705;OL412706;OL412741;OL412742;OL412745;OL414748	....................	....................	....T.................	......................
47204	A/swine/Henan/SN10/2018	nasal swab	2023-02-18	Nonhuman Mammal	China	H1N1	MN416359;MN416446;MN416546;MN416619;MN416723;MN418689;MN418763;MN418843	....................	....................	....T.................	......................
47205	A/swine/Henan/SN11/2018	nasal swab	2023-02-18	Nonhuman Mammal	China	H1N1	MN416360;MN416447;MN416547;MN416620;MN416724;MN418690;MN418764;MN418844	....................	....................	....T.................	......................
47206	A/swine/Henan/SN12/2018	nasal swab	2023-02-18	Nonhuman Mammal	China	H1N1	MN416361;MN416448;MN416548;MN416621;MN416725;MN418691;MN418765;MN418845	....................	....................	....T.................	......................
47207	A/swine/Henan/SN13/2018	nasal swab	2023-02-18	Nonhuman Mammal	China	H1N1	MN416362;MN416449;MN416549;MN416622;MN416726;MN418692;MN418766;MN418846	....................	....................	....T.................	......................
48694	A/swine/Indiana/A00968366/2012	lung	2012-07-12	Nonhuman Mammal	USA	H1N2	CY125714;CY125715;CY125716;KM229730;KM229731;KM229732;KM229733;KM229734	....................	....................	....T.................	......................
50959	A/swine/Korea/CY0423-12/2013	lung	2013-04-23	Nonhuman Mammal	South Korea	H1N2	KF142492;KF142493;KF142494;KF142495;KF142496;KF142497;KF142498;KF142499	....................	....................	....T.................	......................
50960	A/swine/Korea/CY0423-33/2013	lung	2013-04-23	Nonhuman Mammal	South Korea	H1N2	KF142500;KF142501;KF142502;KF142503;KF142504;KF142505;KF142506;KF142507	....................	....................	....T.................	......................
52748	A/swine/North Carolina/A02430310/2019	lung	2019-02-12	Nonhuman Mammal	USA	H1N1	MK622829;MK622830;MN104308;MN104309;MN104310;MN104311;MN104312;MN104313	....................	....................	....T.................	......................
53464	A/swine/Ohio/A01840052/2014	lung	2014-12-03	Nonhuman Mammal	USA	H1N1	KP341340;KP341341;KP341342;KX670612;KX670613;KX670614;KX670615;KX670616	....................	....................	....T.................	......................
53465	A/swine/Ohio/A01847657/2015	nasal swab	2015-04-20	Nonhuman Mammal	USA	H1N1	KR780630;KR780631;KR780632;KX670632;KX670633;KX670634;KX670635;KX670636	....................	....................	....T.................	......................
59341	A/Vietnam/UT31244III/2007	throat swab	2007-06-19	Human	Viet Nam	H5N1	HM114566;HM114567;HM114568;HM114569;HM114570;HM114571;HM114572;HM114573	....................	..C.................	....T.................	......................
60566	A/wild bird/Anhui Caizi Lake/L306/2014	facal samples	2014-12-24	Avian	China	H11N9	MG280802;MG280803;MG280804;MG280805;MG280806;MG280807;MG280808;MG280809	....................	..T...........T.....	....T.................	......................
61043	A/Wisconsin/104/2018	pigs have been H1N1 viruses	2018-08-31	Human	USA	H1N1	MK077293;MK077294;MK077295;MK077296;MK077297;MK077298;MK077299;MK077300	....................	....................	....T.................	......................
13127	A/chicken/Vietnam/HU4-26/2015		2015-11-07	Avian	Viet Nam	H6N1	LC339712;LC339713;LC339714;LC339715;LC339716;LC339717;LC339718;LC339719	....................	..C.................	....C.....A...........	......................
17964	A/duck/Vietnam/HU1-627/2014		2023-09-14	Avian	Viet Nam	H6N6	LC069827;LC069860;LC069891;LC069922;LC069946;LC069977;LC070002;LC070033	....................	..C.................	....C.....A...........	......................
17965	A/duck/Vietnam/HU1-632/2014		2023-09-14	Avian	Viet Nam	H6N6	LC069824;LC069857;LC069888;LC069919;LC069943;LC069974;LC069999;LC070030	....................	..C.................	....C.....A...........	......................
17967	A/duck/Viet Nam/HU1-642/2014	Tracheal and cloacal swabs	2014-09-06	Avian	Viet Nam	H6N6	MK979261;MK979262;MK979263;MK979264;MK979265;MK979266;MK979267;MK979268	....................	..C.................	....C.....A...........	......................
33278	A/muscovy duck/Vietnam/LBM838/2015		2015-12-08	Avian	Viet Nam	H6N1	LC316728;LC316729;LC316730;LC316731;LC316732;LC316733;LC316734;LC316735	....................	..C.................	....C.....A...........	......................
25696	A/Louisiana/13/2019	pigs have been H1N1 viruses	2019-02-04	Human	USA	H1N1	MK773162;MK773163;MK773164;MK773165;MK773166;MK773167;MK773168;MK773169	....................	....................	....C...........A.....	......................
25732	A/Louisiana/28/2019	pigs have been H1N1 viruses	2019-03-26	Human	USA	H1N1	MN003935;MN003936;MN003937;MN003938;MN003939;MN003940;MN003941;MN003942	....................	....................	....C...........A.....	......................
11382	A/chicken/Liaoning/0704/2012		2012-07-04	Avian	China	H9N2	KM609587;KM609627;KM609667;KM609707;KM609747;KM609787;KM609827;KM609867	....................	..C.................	....C.................	......................
11596	A/chicken/Nanjing/B854-2/2011		2011	Avian	China	H3N8	KU158890;KU158897;KU158904;KU158911;KU158918;KU158925;KU158932;KU158939	....................	..T.................	....C.................	......................
11941	A/chicken/Pakistan/1000/2018	Oropharyngeal Swab	2018-12-17	Avian	Pakistan	H5N8	MZ702232;MZ702233;MZ702234;MZ702235;MZ702236;MZ702237;MZ702238;MZ702239	....................	..C.................	....C.................	......................
12288	A/chicken/Shandong/lc0830/2012		2012-08-30	Avian	China	H9N2	KM609583;KM609623;KM609663;KM609703;KM609743;KM609783;KM609823;KM609863	....................	..C.................	....C.................	......................
12347	A/chicken/Shandong/zc0606/2012		2012-06-06	Avian	China	H9N2	KM609561;KM609601;KM609641;KM609681;KM609721;KM609761;KM609801;KM609841	....................	..C.................	....C.................	......................
12535	A/chicken/Shanxi/0703/2012		2012-07-03	Avian	China	H9N2	KM609560;KM609600;KM609640;KM609680;KM609720;KM609760;KM609800;KM609840	....................	..C.................	....C.................	......................
16008	A/duck/Fujian/6326/2010		2010	Avian	China	H7N3	KF258994;KF259285;KF259611;KF259804;KF260048;KF260292;KF260536;KF260780	....................	..C...........T.....	....C.................	......................
16009	A/duck/Fujian/6380/2010		2010	Avian	China	H7N3	KF258962;KF259230;KF259597;KF259749;KF259993;KF260237;KF260481;KF260725	....................	..C...........T.....	....C.................	......................
16010	A/duck/Fujian/6388/2010		2010	Avian	China	H7N3	KF258963;KF259231;KF259598;KF259750;KF259994;KF260238;KF260482;KF260726	....................	..C...........T.....	....C.................	......................
16011	A/duck/Fujian/6390/2010		2010	Avian	China	H7N3	KF258995;KF259286;KF259612;KF259805;KF260049;KF260293;KF260537;KF260781	....................	..C...........T.....	....C.................	......................
17235	A/duck/Nanjing/A1591-1/2010		2010	Avian	China	H3N8	KU158889;KU158896;KU158903;KU158910;KU158917;KU158924;KU158931;KU158938	....................	..T.................	....C.................	......................
17376	A/duck/Shanghai/120-1/2009		2009	Avian	China	H3N8	KU158888;KU158895;KU158902;KU158909;KU158916;KU158923;KU158930;KU158937	....................	..C.................	....C.................	......................
18519	A/duck/Zhejiang/1208/2009	oropharyngeal swab	2009-04-17	Avian	China	H7N3	KJ522758;KJ522759;KJ522760;KJ522761;KJ522762;KJ522763;KJ522764;KJ522765	....................	..T.................	....C.................	......................
26343	A/mallard/Alberta/199/1999		1999-08-07	Avian	Canada	H3N6	CY102608;CY102609;CY102610;CY102611;CY102612;CY102613;CY102614;CY102615	....................	....................	....C.................	......................
45863	A/swine/Bielefeld/6851/2008		2008-02-11	Nonhuman Mammal	Germany	H3N2	MK362326;MK362327;MK362328;MK362329;MK362330;MK362331;MK362332;MK362333	....................	..T.................	....C.................	..............A.......
45908	A/swine/Brakel/6890/2008		2008-02-21	Nonhuman Mammal	Germany	H3N2	MK362334;MK362335;MK362336;MK362337;MK362338;MK362339;MK362340;MK362341	....................	..T.................	....C.................	..............A.......
51526	A/swine/Meschede/6850/2008		2008-02-12	Nonhuman Mammal	Germany	H3N2	MK362318;MK362319;MK362320;MK362321;MK362322;MK362323;MK362324;MK362325	....................	..T.................	....C.................	..............A.......
53948	A/swine/Reken/6891-4/2008		2008-02-12	Nonhuman Mammal	Germany	H3N2	MK362342;MK362343;MK362344;MK362345;MK362346;MK362347;MK362348;MK362349	....................	..T.................	....C.................	......................
53949	A/swine/Reken/6891-5/2008		2008-02-12	Nonhuman Mammal	Germany	H3N2	MK362350;MK362351;MK362352;MK362353;MK362354;MK362355;MK362356;MK362357	....................	..T.................	....C.................	......................
54233	A/swine/South Dakota/A02478988/2019	lung	2019-12-31	Nonhuman Mammal	USA	H1N1	MT020056;MT020057;MT355245;MT355246;MT355247;MT355248;MT355249;MT355250	....................	....................	....C.................	......................
55349	A/Taiwan/00883/2016	throat swab	2016-02-27	Human	Taiwan	H1N1	MH328308;MH328423;MH328538;MH328653;MH328768;MH328883;MH328998;MH329113	....................	....................	....C.................	......................
16440	A/DUCK/Hunan/251/2010	oropharyngeal swabs and cloacal samples	2010-01-01	Avian	China	H5N1	MW676323;MW676383;MW676442;MW676508;MW676563;MW676623;MW676685;MW676744	....................	....................	.....G................	......................
8484	A/chicken/Canada/314514-1/2005		2005	Avian	Canada	H7N3	GU186602;GU186603;GU186604;GU186605;GU186606;GU186607;GU186608;GU186609	....................	....................	......T.........A.....	......................
57584	A/Thailand/H1255/2010	Nasal swab	2010-01-18	Human	Thailand	H1N1	CY080312;CY080313;CY080314;CY080315;CY080316;CY080317;CY080318;CY080319	....................	....................	......T...............	......................
26364	A/mallard/Alberta/207/1990		1990-08-28	Avian	Canada	H6N3	CY126896;CY126897;CY126898;CY126899;CY126900;CY126901;CY126902;CY126903	....................	....................	......C...............	......................
26417	A/mallard/Alberta/250/1990		1990-08-29	Avian	Canada	H6N3	CY126904;CY126905;CY126906;CY126907;CY126908;CY126909;CY126910;CY126911	....................	....................	......C...............	......................
27064	A/mallard duck/ALB/155/1990		1990-08-04	Avian	Canada	H6N3	CY004226;CY004227;CY004228;CY004229;CY004230;CY004231;CY004232;CY004233	....................	....................	......C...............	......................
27066	A/mallard duck/ALB/191/1990		1990-08-01	Avian	Canada	H6N3	CY004234;CY004235;CY004236;CY004237;CY004238;CY004239;CY004240;CY004241	....................	....................	......C...............	......................
27070	A/mallard duck/ALB/253/1990		1990-08-29	Avian	Canada	H6N3	CY004242;CY004243;CY004244;CY004245;CY004246;CY004247;CY004248;CY004249	....................	....................	......C...............	......................
11347	A/chicken/Kuningan/08160178-003/2016	tissue	2016-03-18	Avian	Indonesia	H5N1	KY614869;KY614870;KY614871;KY614872;KY614873;KY614874;KY614875;KY614876	....................	....................	.......C..A...........	......................
11393	A/chicken/Majalengka/08160070-001/2016	tissue	2016-03-25	Avian	Indonesia	H5N1	KY614861;KY614862;KY614863;KY614864;KY614865;KY614866;KY614867;KY614868	....................	....................	.......C..A...........	......................
12785	A/chicken/Subang/08160018-002/2016	tissue	2016-01-08	Avian	Indonesia	H5N1	KY614877;KY614878;KY614879;KY614880;KY614881;KY614882;KY614883;KY614884	....................	....................	.......C..A...........	......................
15137	A/donkey/Nigeria/VRD19_ZM20_T10_19RS459-5/2019	nasal swab	2023-01-19	Nonhuman Mammal	Nigeria	H3N8	MT272434;MT272435;MT272436;MT272437;MT272438;MT272439;MT272440;MT272441	....................	....................	.......C..A...........	......................
18661	A/eagle/Jakarta Timur/20616-206-III/2016	oropharyngeal swab	2016-03-07	Avian	Indonesia	H5N1	KY614853;KY614854;KY614855;KY614856;KY614857;KY614858;KY614859;KY614860	....................	....................	.......C..A...........	......................
20049	A/equine/Belfond/6-2/2009	nasal swab	2009	Nonhuman Mammal	France	H3N8	KY241314;KY241350;KY241355;KY241361;KY241367;KY241373;KY241379;KY272866	....................	....................	.......C..A...........	......................
20056	A/equine/Chile/EQCL003/2018	nasal swab	2018-01-17	Nonhuman Mammal	Chile	H3N8	OP467548;OP467549;OP467550;OP467551;OP467552;OP467553;OP467554;OP467555	....................	....................	.......C..A...........	......................
20058	A/equine/Colina/2012		2012-01-10	Nonhuman Mammal	Chile	H3N8	MH396553;MH396568;MH396573;MH396586;MH396587;MH396595;MH396597;MH396607	....................	....................	.......C..A...........	......................
20059	A/equine/Concepcion/RO1C/2018		2018-02-25	Nonhuman Mammal	Chile	H3N8	MH346774;MH346864;MH346892;MH346896;MH346951;MH346994;MH347017;MH347131	....................	....................	.......C..A...........	......................
20060	A/equine/Concepcion/RO3C/2018		2018-02-25	Nonhuman Mammal	Chile	H3N8	MH346607;MH346723;MH346783;MH346809;MH346927;MH347152;MH347198;MH347206	....................	....................	.......C..A...........	......................
20061	A/equine/Concepcion/RO4C/2018		2018-02-25	Nonhuman Mammal	Chile	H3N8	MH346537;MH346614;MH346837;MH346960;MH347001;MH347062;MH347090;MH347154	....................	....................	.......C..A...........	......................
20062	A/equine/Concepcion/RO6C/2018		2018-02-25	Nonhuman Mammal	Chile	H3N8	MH346664;MH346675;MH346751;MH346754;MH346803;MH346830;MH347141;MH347176	....................	....................	.......C..A...........	......................
20063	A/equine/Concepcion/RO7C/2018		2018-02-25	Nonhuman Mammal	Chile	H3N8	MH346831;MH346841;MH346859;MH346919;MH346965;MH347073;MH347079;MH347157	....................	....................	.......C..A...........	......................
20065	A/equine/Curico/RO3B/2018		2018-02-21	Nonhuman Mammal	Chile	H3N8	MH346542;MH346560;MH346667;MH346851;MH346881;MH346923;MH347025;MH347132	....................	....................	.......C..A...........	......................
20066	A/equine/Curico/RO4B/2018		2018-02-21	Nonhuman Mammal	Chile	H3N8	MH346582;MH346616;MH346625;MH346678;MH346709;MH346935;MH347049;MH347192	....................	....................	.......C..A...........	......................
20067	A/equine/Curico/RO7B/2018		2018-02-21	Nonhuman Mammal	Chile	H3N8	MH346579;MH346753;MH346775;MH346825;MH346966;MH346984;MH347114;MH347173	....................	....................	.......C..A...........	......................
20069	A/equine/Florida/146609/2011	nasal swabs	2011	Nonhuman Mammal	USA	H3N8	MF173196;MF173219;MF173237;MF173292;MF173304;MF173307;MF173363;MF173407	....................	....................	.......C..A...........	......................
20074	A/equine/Georgia/121362-16/2016	nasal swabs	2016	Nonhuman Mammal	USA	H3N8	MF173124;MF173137;MF173141;MF173198;MF173210;MF173264;MF173380;MF173384	....................	....................	.......C..A...........	......................
20085	A/equine/Ibaraki/1/2007		2023-08-07	Nonhuman Mammal	Japan	H3N8	LC369069;LC369070;LC369071;LC369072;LC369073;LC369074;LC369075;LC369076	....................	....................	.......C..A...........	......................
20117	A/equine/Kyonggi/SA1/2011		2011-07-01	Nonhuman Mammal	South Korea	H3N8	JX844143;JX844144;JX844145;JX844146;JX844147;JX844148;JX844149;JX844150	....................	....................	.......C..A...........	......................
20120	A/equine/Lincolnshire/1/2007		2007-12-15	Nonhuman Mammal	United Kingdom	H3N8	FJ195398;FJ195427;KF559338;KF559339;KF559340;KF559341;KF559342;KF559343	....................	....................	.......C..A...........	......................
20122	A/equine/Malaysia/1/2015	nasopharyngeal secretions	2015-08-28	Nonhuman Mammal	Malaysia	H3N8	MH135220;MH135221;MH135222;MH135223;MH135224;MH135225;MH135226;MH135227	....................	....................	.......C..A...........	......................
20124	A/equine/Montana/9233/2007		2007-11-16	Nonhuman Mammal	USA	H3N8	CY067507;CY067508;CY067509;CY067510;CY067511;CY067512;CY067513;CY067514	....................	....................	.......C..A...........	......................
20125	A/equine/Montana/9564-1/2015	nasal swab	2015-05-08	Nonhuman Mammal	USA	H3N8	MG198996;MG198997;MG198998;MG198999;MG199000;MG199001;MG199002;MG199003	....................	....................	.......C..A...........	......................
20130	A/equine/New York/135857/2016	nasal swabs	2016	Nonhuman Mammal	USA	H3N8	MF173114;MF173119;MF173192;MF173246;MF173262;MF173357;MF173376;MF173390	....................	....................	.......C..A...........	......................
20133	A/equine/Ohio/113461-1/2005		2005	Nonhuman Mammal	USA	H3N8	CY067315;CY067316;CY067317;CY067318;CY067319;CY067320;CY067321;CY067322	....................	....................	.......C..A...........	......................
20134	A/equine/Ohio/113461-3/2005		2005	Nonhuman Mammal	USA	H3N8	CY067323;CY067324;CY067325;CY067326;CY067327;CY067328;CY067329;CY067330	....................	....................	.......C..A...........	......................
20136	A/equine/Ohio/OH21-6023/2021	nasal swab	2023-03-21	Nonhuman Mammal	USA	H3N8	MZ337806;MZ337807;MZ337808;MZ337809;MZ337810;MZ337811;MZ337812;MZ337813	....................	....................	.......C..A...........	......................
20137	A/equine/Oregon/78356/2012	nasal swabs	2012	Nonhuman Mammal	USA	H3N8	MF173110;MF173121;MF173243;MF173249;MF173253;MF173258;MF173348;MF173397	....................	....................	.......C..A...........	......................
20149	A/equine/Santiago/TT10A/2018		2018-02-15	Nonhuman Mammal	Chile	H3N8	MH346595;MH346752;MH346800;MH346821;MH346863;MH347045;MH347088;MH347096	....................	....................	.......C..A...........	......................
20150	A/equine/Santiago/TT11A/2018		2018-02-15	Nonhuman Mammal	Chile	H3N8	MH346583;MH346663;MH346720;MH346879;MH347007;MH347072;MH347078;MH347134	....................	....................	.......C..A...........	......................
20151	A/equine/Santiago/TT13A/2018		2018-02-15	Nonhuman Mammal	Chile	H3N8	MH346694;MH346781;MH346793;MH346813;MH346894;MH346947;MH346990;MH347036	....................	....................	.......C..A...........	......................
20152	A/equine/Santiago/TT16A/2018		2018-02-15	Nonhuman Mammal	Chile	H3N8	MH346741;MH346747;MH346799;MH346835;MH346985;MH347019;MH347194;MH347219	....................	....................	.......C..A...........	......................
20153	A/equine/Santiago/TT1A/2018		2018-02-15	Nonhuman Mammal	Chile	H3N8	MH346547;MH346620;MH346708;MH346818;MH346964;MH347081;MH347105;MH347213	....................	....................	.......C..A...........	......................
20154	A/equine/Santiago/TT3A/2018		2018-02-15	Nonhuman Mammal	Chile	H3N8	MH346540;MH346555;MH346618;MH346913;MH346937;MH346940;MH346983;MH347082	....................	....................	.......C..A...........	......................
20155	A/equine/Santiago/TT5A/2018		2018-02-15	Nonhuman Mammal	Chile	H3N8	MH346569;MH346660;MH346749;MH346780;MH347050;MH347063;MH347092;MH347186	....................	....................	.......C..A...........	......................
20156	A/equine/Santiago/TT9A/2018		2018-02-15	Nonhuman Mammal	Chile	H3N8	MH346529;MH346639;MH346691;MH346888;MH347002;MH347068;MH347163;MH347207	....................	....................	.......C..A...........	......................
20158	A/equine/Sao Paulo/1.19/2012		2023-04-12	Nonhuman Mammal	Brazil	H3N8	KJ955628;KM032366;KM032367;KM032368;KM032369;KM190933;KM190934;KM190935	....................	....................	.......C..A...........	......................
20165	A/equine/Tennessee/27A/2014	NAS	2014-10-21	Nonhuman Mammal	USA	H3N8	KR351230;KR351231;KR351232;KR351233;KR351234;KR351235;KR351236;KR351237	....................	....................	.......C..A...........	......................
20166	A/equine/Tennessee/28A/2014	NAS	2014-10-21	Nonhuman Mammal	USA	H3N8	KR351206;KR351207;KR351208;KR351209;KR351210;KR351211;KR351212;KR351213	....................	....................	.......C..A...........	......................
20167	A/equine/Tennessee/28B/2014	ORP	2014-10-21	Nonhuman Mammal	USA	H3N8	KR351238;KR351239;KR351240;KR351241;KR351242;KR351243;KR351244;KR351245	....................	....................	.......C..A...........	......................
20168	A/equine/Tennessee/29A/2014	NAS	2014-10-21	Nonhuman Mammal	USA	H3N8	KR351246;KR351247;KR351248;KR351249;KR351250;KR351251;KR351252;KR351253	....................	....................	.......C..A...........	......................
20169	A/equine/Tennessee/30A/2014	NAS	2014-10-21	Nonhuman Mammal	USA	H3N8	KR351222;KR351223;KR351224;KR351225;KR351226;KR351227;KR351228;KR351229	....................	....................	.......C..A...........	......................
20170	A/equine/Tennessee/4A/2014	NAS	2014-10-21	Nonhuman Mammal	USA	H3N8	KR351214;KR351215;KR351216;KR351217;KR351218;KR351219;KR351220;KR351221	....................	....................	.......C..A...........	......................
20173	A/equine/Tottori/1/07	nasal swab	2007	Nonhuman Mammal	Japan	H3N8	AB591842;AB591843;AB591844;AB591845;AB591846;AB591847;AB591848;AB591849	....................	....................	.......C..A...........	......................
20175	A/equine/Virginia/131054-3/2005		2005-11-08	Nonhuman Mammal	USA	H3N8	CY067555;CY067556;CY067557;CY067558;CY067559;CY067560;CY067561;CY067562	....................	....................	.......C..A...........	......................
20194	A/Equus caballus/USA/149632/2018	nasal swab	2018-08-23	Nonhuman Mammal	USA	H3N8	MK690095;MK690096;MK690097;MK690098;MK690099;MK690100;MK690101;MK690102	....................	....................	.......C..A...........	......................
20195	A/Equus caballus/USA/154390/2018	Nasal and pharyngeal swab	2018-08-28	Nonhuman Mammal	USA	H3N8	MK690119;MK690120;MK690121;MK690122;MK690123;MK690124;MK690125;MK690126	....................	....................	.......C..A...........	......................
20196	A/Equus ferus caballus/USA/176576/2019	nasal swab	2019-09-25	Nonhuman Mammal	USA	H3N8	MT212098;MT212099;MT212100;MT212101;MT212102;MT212103;MT212104;MT212105	....................	....................	.......C..A...........	......................
20197	A/Equus ferus caballus/USA/218776/2018	nasal swab	2018-12-11	Nonhuman Mammal	USA	H3N8	MT212106;MT212107;MT212108;MT212109;MT212110;MT212111;MT212112;MT212113	....................	....................	.......C..A...........	......................
20198	A/Equus ferus caballus/USA/48519/2019	nasal swab	2019-03-27	Nonhuman Mammal	USA	H3N8	MT212114;MT212115;MT212116;MT212117;MT212118;MT212119;MT212120;MT212121	....................	....................	.......C..A...........	......................
20199	A/Equus ferus caballus/USA/51053/2019	nasal swab	2019-03-30	Nonhuman Mammal	USA	H3N8	MT212122;MT212123;MT212124;MT212125;MT212126;MT212127;MT212128;MT212129	....................	....................	.......C..A...........	......................
20200	A/Equus ferus caballus/USA/53954/2019	nasal swab	2019-04-03	Nonhuman Mammal	USA	H3N8	MT212130;MT212131;MT212132;MT212133;MT212134;MT212135;MT212136;MT212137	....................	....................	.......C..A...........	......................
20201	A/Equus ferus caballus/USA/72778/2019	nasal swab	2019-04-25	Nonhuman Mammal	USA	H3N8	MT212138;MT212139;MT212140;MT212141;MT212142;MT212143;MT212144;MT212145	....................	....................	.......C..A...........	......................
20202	A/Equus ferus caballus/USA/82889/2019	nasal swab	2019-05-08	Nonhuman Mammal	USA	H3N8	MT212146;MT212147;MT212148;MT212149;MT212150;MT212151;MT212152;MT212153	....................	....................	.......C..A...........	......................
21386	A/glaucous-winged gull/Southcentral Alaska/11JR00366/2011		2011-04-29	Avian	USA	H16N3	CY196403;CY196404;CY196405;CY196406;CY196407;CY196408;CY196409;CY196410	....................	..T......C..........	.......C..A...........	......................
21413	A/glaucous-winged gull/Southcentral Alaska/12MB01573/2012		2012-08-10	Avian	USA	H16N3	CY195671;CY195672;CY195673;CY195674;CY195675;CY195676;CY195677;CY195678	....................	..T......C..........	.......C..A...........	......................
21414	A/glaucous-winged gull/Southcentral Alaska/12MB01577/2012		2012-08-10	Avian	USA	H16N3	CY195679;CY195680;CY195681;CY195682;CY195683;CY195684;CY195685;CY195686	....................	..T......C..........	.......C..A...........	......................
21415	A/glaucous-winged gull/Southcentral Alaska/12MB01618/2012		2012-08-17	Avian	USA	H16N3	CY195687;CY195688;CY195689;CY195690;CY195691;CY195692;CY195693;CY195694	....................	..T......C..........	.......C..A...........	......................
21416	A/glaucous-winged gull/Southcentral Alaska/12MB01620/2012		2012-08-17	Avian	USA	H16N3	CY195695;CY195696;CY195697;CY195698;CY195699;CY195700;CY195701;CY195702	....................	..T......C..........	.......C..A...........	......................
21417	A/glaucous-winged gull/Southcentral Alaska/12MB01812/2012		2012-08-30	Avian	USA	H16N3	CY195703;CY195704;CY195705;CY195706;CY195707;CY195708;CY195709;CY195710	....................	..T......C..........	.......C..A...........	......................
21418	A/glaucous-winged gull/Southcentral Alaska/12MB01823/2012		2012-08-30	Avian	USA	H16N3	CY195711;CY195712;CY195713;CY195714;CY195715;CY195716;CY195717;CY195718	....................	..T......C..........	.......C..A...........	......................
21419	A/glaucous-winged gull/Southcentral Alaska/12NH01263/2012		2012-08-07	Avian	USA	H16N3	CY195785;CY195786;CY195787;CY195788;CY195789;CY195790;CY195791;CY195792	....................	..T......C..........	.......C..A...........	......................
21420	A/glaucous-winged gull/Southcentral Alaska/12NH01265/2008		2008-08-06	Avian	USA	H16N3	CY196748;CY196749;CY196750;CY196751;CY196752;CY196753;CY196754;CY196755	....................	..T......C..........	.......C..A...........	......................
21421	A/glaucous-winged gull/Southcentral Alaska/12NH01285/2008		2008-08-08	Avian	USA	H16N3	CY196756;CY196757;CY196758;CY196759;CY196760;CY196761;CY196762;CY196763	....................	..T......C..........	.......C..A...........	......................
21422	A/glaucous-winged gull/Southcentral Alaska/12NH01518/2008		2008-09-05	Avian	USA	H16N3	CY196764;CY196765;CY196766;CY196767;CY196768;CY196769;CY196770;CY196771	....................	..T......C..........	.......C..A...........	......................
21423	A/glaucous-winged gull/Southcentral Alaska/12NH01538/2008		2008-09-05	Avian	USA	H16N3	CY196772;CY196773;CY196774;CY196775;CY196776;CY196777;CY196778;CY196779	....................	..T......C..........	.......C..A...........	......................
21424	A/glaucous-winged gull/Southcentral Alaska/12NH01540/2008		2008-09-05	Avian	USA	H16N3	CY196780;CY196781;CY196782;CY196783;CY196784;CY196785;CY196786;CY196787	....................	..T......C..........	.......C..A...........	......................
21425	A/glaucous-winged gull/Southcentral Alaska/12NH01593/2008		2008-09-05	Avian	USA	H16N3	CY196788;CY196789;CY196790;CY196791;CY196792;CY196793;CY196794;CY196795	....................	..T......C..........	.......C..A...........	......................
21426	A/glaucous-winged gull/Southcentral Alaska/12NH01600/2008		2008-09-05	Avian	USA	H16N3	CY196796;CY196797;CY196798;CY196799;CY196800;CY196801;CY196802;CY196803	....................	..T......C..........	.......C..A...........	......................
21427	A/glaucous-winged gull/Southcentral Alaska/12NH01632/2012		2012-09-08	Avian	USA	H16N3	CY195793;CY195794;CY195795;CY195796;CY195797;CY195798;CY195799;CY195800	....................	..T......C..........	.......C..A...........	......................
21428	A/glaucous-winged gull/Southcentral Alaska/12NH01647/2008		2008-09-07	Avian	USA	H16N3	CY196804;CY196805;CY196806;CY196807;CY196808;CY196809;CY196810;CY196811	....................	.........C..........	.......C..A...........	......................
21429	A/glaucous-winged gull/Southcentral Alaska/12NH01679/2008		2008-09-07	Avian	USA	H16N3	CY196812;CY196813;CY196814;CY196815;CY196816;CY196817;CY196818;CY196819	....................	..T......C..........	.......C..A...........	......................
21508	A/glaucous-winged gull/Southeastern Alaska/10JR01572R0/2010		2010-08-13	Avian	USA	H16N3	CY130493;CY130494;CY130495;CY130496;CY130497;CY130498;CY130499;CY130500	....................	.........C..........	.......C..A...........	......................
21509	A/glaucous-winged gull/Southeastern Alaska/10JR01681R0/2010		2010-09-08	Avian	USA	H16N3	CY130501;CY130502;CY130503;CY130504;CY130505;CY130506;CY130507;CY130508	....................	.........C..........	.......C..A...........	......................
21510	A/glaucous-winged gull/Southeastern Alaska/10JR01700R0/2010		2010-09-08	Avian	USA	H16N3	CY130509;CY130510;CY130511;CY130512;CY130513;CY130514;CY130515;CY130516	....................	.........C..........	.......C..A...........	......................
21511	A/glaucous-winged gull/Southeastern Alaska/10JR01811R0/2010		2010-09-09	Avian	USA	H16N3	CY130517;CY130518;CY130519;CY130520;CY130521;CY130522;CY130523;CY130524	....................	.........C..........	.......C..A...........	......................
22394	A/gull/Southeastern Alaska/10JR01527R0/2010		2010-08-12	Avian	USA	H16N3	CY130485;CY130486;CY130487;CY130488;CY130489;CY130490;CY130491;CY130492	....................	.........C..........	.......C..A...........	......................
23399	A/horse/Saudi Arabia/CVRL-193/2019	nasal swab	2019-01-22	Nonhuman Mammal	Saudi Arabia	H3N8	MW261771;MW261772;MW261773;MW261774;MW261775;MW261776;MW261777;MW261778	....................	....................	.......C..A...........	......................
23400	A/horse/Saudi Arabia/CVRL-197/2019	nasal swab	2019-01-22	Nonhuman Mammal	Saudi Arabia	H3N8	MW261751;MW261752;MW261753;MW261754;MW261755;MW261756;MW261757;MW261758	....................	....................	.......C..A...........	......................
23401	A/Horses/Saudi Arabia/CVRL-Ali/2019	nasal swab	2019-01-22		Saudi Arabia	H3N8	MW255293;MW255294;MW255295;MW255296;MW255297;MW255298;MW255299;MW255300	....................	....................	.......C..A...........	......................
23402	A/Hosre/Saudi Arabia/CVRL-195/2019	nasal swab	2019-01-22		Saudi Arabia	H3N8	MW261759;MW261760;MW261761;MW261762;MW261763;MW261764;MW261765;MW261766	....................	....................	.......C..A...........	......................
33031	A/muscovy duck/Pekalongan/04160460/2016	tissue	2016-04-04	Avian	Indonesia	H5N1	KY614932;KY614933;KY614934;KY614935;KY614936;KY614937;KY614938;KY614939	....................	....................	.......C..A...........	......................
40917	A/quail/Deliserdang/01160025/2016	tissue	2016-01-22	Avian	Indonesia	H5N1	KY614996;KY614997;KY614998;KY614999;KY615000;KY615001;KY615002;KY615003	....................	..C.................	.......C..A...........	......................
43294	A/semipalmated sandpiper/Delaware Bay/142/2007		2007-05-22	Avian	USA	H13N9	MH578852;MH578869;MH578903;MH578996;MH579084;MH579175;MH579242;MH579323	....................	.........C..........	.......C..A...........	......................
45824	A/swine/Belgium/Bree-205/2011		2011-04-12	Nonhuman Mammal	Belgium	H3N2	KR701214;KR701215;KR701216;KR701217;KR701218;KR701219;KR701220;KR701221	....................	..T.................	.......C..A...........	......................
45857	A/swine/Belgium/Valdegem-581/2010		2010-11-26	Nonhuman Mammal	Belgium	H3N2	KR701230;KR701231;KR701232;KR701233;KR701234;KR701235;KR701236;KR701237	....................	..T.................	.......C..A...........	......................
47832	A/swine/Hungary/M3/2010		2010-12-03	Nonhuman Mammal	Hungary	H3N2	KR701333;KR701334;KR701335;KR701336;KR701337;KR701338;KR701339;KR701340	....................	..T.................	.......C..A...........	......................
50261	A/swine/Italy/23398/2015		2015	Nonhuman Mammal	Italy	H3N2	KU323154;KU323155;KU323156;KU323157;KU323158;KU323159;KU323160;KU323161	....................	..T...........T.....	.......C..A...........	......................
52489	A/swine/Netherlands/Hoogeloon-167C/2012		2012-04-25	Nonhuman Mammal	Netherlands	H1N1	KR700844;KR700845;KR700846;KR700847;KR700848;KR700849;KR700850;KR700851	....................	..T.................	.......C..A...........	......................
52502	A/swine/Netherlands/Roosendaal-571/2011		2011-12-09	Nonhuman Mammal	Netherlands	H3N2	KR701206;KR701207;KR701208;KR701209;KR701210;KR701211;KR701212;KR701213	....................	..T.................	.......C..A...........	......................
53746	A/swine/Paderborn/7588/2008		2008-09-24	Nonhuman Mammal	Germany	H3N2	MK362478;MK362479;MK362480;MK362481;MK362482;MK362483;MK362484;MK362485	....................	..T.................	.......C..A...........	......................
54098	A/swine/Senden/14779/2012		2012-02-13	Nonhuman Mammal	Germany	H1N2	MK339546;MK339547;MK339548;MK339549;MK339550;MK339551;MK339552;MK339553	....................	..T.................	.......C..A...........	......................
54275	A/swine/Spain/042/2017	nasal swab	2017-07-24	Nonhuman Mammal	Spain	H1N2	MN932172;MN933428;MN933461;MN933828;MN933976;MN934049;MN934404;MN939532	....................	..T.................	.......C..A...........	......................
54306	A/swine/Spain/124/2018	nasal swab	2018-04-19	Nonhuman Mammal	Spain	H1N2	MN932206;MN933423;MN933465;MN933805;MN933962;MN934013;MN934398;MN939509	....................	..C.................	.......C..A...........	......................
54335	A/swine/Spain/24237/2011		2011-07-01	Nonhuman Mammal	Spain	H1N2	KR700158;KR700159;KR700160;KR700161;KR700162;KR700163;KR700164;KR700165	....................	..T...........T.....	.......C..A...........	......................
54806	A/swine/Vreden/7613-2/2008		2008-09-30	Nonhuman Mammal	Germany	H3N2	MK362494;MK362495;MK362496;MK362497;MK362498;MK362499;MK362500;MK362501	....................	..T.................	.......C..A...........	......................
54823	A/swine/Warstein/9037/2009		2009-02-26	Nonhuman Mammal	Germany	H3N2	MK362606;MK362607;MK362608;MK362609;MK362610;MK362611;MK362612;MK362613	....................	..T.................	.......C..A...........	......................
7399	A/canine/Beijing/20161216-8/2016	nasal swab	2016-12-16	Nonhuman Mammal	China	H3N2	MK212502;MK212503;MK212504;MK212505;MK212506;MK212507;MK212508;MK212509	....................	..C...........T.....	.......C......A.......	......................
7400	A/canine/Beijing/20161228-9/2016	nasal swab	2016-12-28	Nonhuman Mammal	China	H3N2	MK212494;MK212495;MK212496;MK212497;MK212498;MK212499;MK212500;MK212501	....................	..C...........T.....	.......C......A.......	......................
7604	A/canine/Nanjing/20170419-12/2017	nasal swab	2017-04-19	Nonhuman Mammal	China	H3N2	MK212470;MK212471;MK212472;MK212473;MK212474;MK212475;MK212476;MK212477	....................	..C...........T.....	.......C......A.......	......................
7607	A/canine/Nanjing/20170620-47/2017	nasal swab	2017-06-20	Nonhuman Mammal	China	H3N2	MK212446;MK212447;MK212448;MK212449;MK212450;MK212451;MK212452;MK212453	....................	..C...........T.....	.......C......A.......	......................
29214	A/Mallard/Peru/M6/2019	feces	2019-12-27	Avian	Peru	H2N6	OL355023;OL355024;OL355025;OL355026;OL355027;OL355028;OL355029;OL355030	....................	....................	.......C......A.......	................T.....
42603	A/ruddy turnstone/New Jersey/UGAI14-1748/2014	feces	2014-05-22	Avian	USA	H3N6	MH502738;MH502739;MH502740;MH502741;MH502742;MH502743;MH502744;MH502745	....................	....................	.......C......A.......	......................
42604	A/ruddy turnstone/New Jersey/UGAI14-1758/2014	feces	2014-05-22	Avian	USA	H3N6	MH502746;MH502747;MH502748;MH502749;MH502750;MH502751;MH502752;MH502753	....................	....................	.......C......A.......	......................
42609	A/ruddy turnstone/New Jersey/UGAI14-1868/2014	feces	2014-05-24	Avian	USA	H3N4	MH502778;MH502779;MH502780;MH502781;MH502782;MH502783;MH502784;MH502785	....................	....................	.......C......A.......	......................
3405	A/blue-winged teal/Guatemala/CIP049H112-60/2012		2012-12-21	Avian	Guatemala	H3N8	KY644213;KY644235;KY644337;KY644381;KY644446;KY644449;KY644480;KY644505	....................	..C.................	.......C........A.....	......................
15870	A/duck/Fujian/1.17_FZHX0170-C/2017	cloacal swab	2017-01-17	Avian	China	H6N6	MW107133;MW107134;MW107135;MW107136;MW107137;MW107138;MW107139;MW107140	....................	..C.................	.......C........A.....	......................
16103	A/duck/Guangdong/S1419/2011		2011-03-09	Avian	China	H6N6	KJ200741;KJ200742;KJ200743;KJ200744;KJ200745;KJ200746;KJ200747;KJ200748	....................	..C.................	.......C........A.....	......................
16114	A/duck/Guangdong/S4251/2010		2010-12-10	Avian	China	H6N6	KJ200821;KJ200822;KJ200823;KJ200824;KJ200825;KJ200826;KJ200827;KJ200828	....................	..C.................	.......C........A.....	......................
19362	A/environment/Guangdong/HZ057/2013	soil	2013-05-06	Environment	China	H6N6	KT369983;KT369993;KT370001;KT370014;KT370021;KT370034;KT370047;KT370051	....................	..C.................	.......C........A.....	......................
26698	A/mallard/Berlin/452-6/1980		1980	Avian	Germany	H2N3	CY117059;CY117060;CY117061;CY117062;CY117063;CY117064;CY117065;CY117066	....................	..C.................	.......C........A.....	......................
40515	A/pigeon/Fujian/11.3_FZHX1112-C/2016	cloacal swab	2016-11-03	Avian	China	H6N6	MW110285;MW110286;MW110287;MW110288;MW110289;MW110290;MW110291;MW110292	....................	..C.................	.......C........A.....	......................
40701	A/pintail/Taiwan/WB2477/2017	clocal swab	2017-11-05	Avian	Taiwan	H6N2	MN988810;MN988811;MN988812;MN988813;MN988814;MN988815;MN988816;MN988817	....................	..T.................	.......C........A.....	......................
42480	A/ruddy turnstone/New Jersey/AI12-2387/2012	feces	2012-05-24	Avian	USA	H1N8	MH501785;MH501786;MH501787;MH501788;MH501789;MH501790;MH501791;MH501792	....................	....................	.......C........A.....	......................
46944	A/swine/Guangdong/K6/2010		2010-01-17	Nonhuman Mammal	China	H6N6	HM800947;HM804474;HM804475;HM804476;HM804477;HM804478;HM804479;HM804480	....................	..C.................	.......C........A.....	......................
50246	A/swine/Italy/222905/2019	host	2019-06-26	Nonhuman Mammal	Italy	H1N2	MW169514;MW169626;MW169736;MW169847;MW169958;MW170051;MW170177;MW170285	....................	..T.................	.......C........A.....	......................
50344	A/swine/Italy/299471/2018	host	2018-10-17	Nonhuman Mammal	Italy	H1N2	MW170449;MW170552;MW170653;MW170758;MW170861;MW170981;MW171068;MW171158	....................	..T...........T.....	.......C........A.....	......................
638	A/American black duck/Maine/UGAI16-5433/2016	oropharyngeal/cloacal swab pool from individual bird	2016-09-13	Avian	USA	H3N8	MT421080;MT421081;MT421082;MT421083;MT421084;MT421085;MT421086;MT421087	....................	....................	.......C..............	......................
1036	A/American green-winged teal/Ohio/12OS2128/2012		2012-09-04	Avian	USA	H6N5	CY186847;CY186848;CY186849;CY186850;CY186851;CY186852;CY186853;CY186854	....................	....................	.......C..............	......................
1140	A/American green-winged teal/Wisconsin/12OS2994/2012		2012-09-27	Avian	USA	H1N1	CY187152;CY187153;CY187154;CY187155;CY187156;CY187157;CY187158;CY187159	....................	....................	.......C..............	......................
1171	A/American wigeon/California/15-039075-7/2015	oropharyngeal/cloacal swab pool	2015-12-02	Avian	USA	H5N2	MH546216;MH546217;MH546218;MH546219;MH546220;MH546221;MH546222;MH546223	....................	..C.................	.......C..............	......................
1571	A/Anseriformes/Anhui/L167/2014	feces	2014-12-25	Avian	China	H1N1	KU881709;KU881710;KU881711;KU881712;KU881713;KU881714;KU881715;KU881716	....................	..C.................	.......C..............	......................
2392	A/avian/Moscow/3641/2008	feces	2008-11-04	Avian	Russia	H11N9	GU991377;MT773558;MT773559;MT773560;MT773561;MT773562;MT773563;MT773564	....................	..C.................	.......C..............	......................
2401	A/Backyard poultry/Jalisco/CPA_37905/2015	cloacal swab	2015-10-25	Avian	Mexico	H7N3	MK559349;MK559350;MK559351;MK559352;MK559353;MK559354;MK559355;MK559356	....................	..............G.....	.......C..............	......................
2757	A/bewicks swan/Netherlands/2/2007		2007-12-06	Avian	Netherlands	H4N6	KX977611;KX977631;KX977648;KX977959;KX978289;KX978511;KX978850;KX979884	....................	..C...........T.....	.......C..............	......................
2877	A/black-headed gull/Netherlands/1/2006		2006	Avian	Netherlands	H4N5	CY076992;CY076993;CY076994;CY076995;CY076996;CY076997;CY076998;CY076999	....................	..C...........T.....	.......C..............	......................
3232	A/black-tailed gull/Shandong/W1496/2020		2020-03-15	Avian	China	H10N8	OM373211;OM373212;OM373213;OM373214;OM373215;OM373216;OM373217;OM373218	....................	..C.................	.......C..............	......................
3340	A/blue-winged teal/Canada/3300/2011		2011-09-25	Avian	Canada	H4N6	CY149780;CY149781;CY149782;CY149783;CY149784;CY149785;CY149786;CY149787	....................	....................	.......C..............	......................
3341	A/blue-winged teal/Canada/3301/2011		2011-09-25	Avian	Canada	H4N6	CY149756;CY149757;CY149758;CY149759;CY149760;CY149761;CY149762;CY149763	....................	....................	.......C..............	......................
3342	A/blue-winged teal/Canada/3304/2011		2011-09-25	Avian	Canada	H4N6	CY149772;CY149773;CY149774;CY149775;CY149776;CY149777;CY149778;CY149779	....................	....................	.......C..............	......................
3343	A/blue-winged teal/Canada/3305/2011		2011-09-25	Avian	Canada	H4N6	CY149788;CY149789;CY149790;CY149791;CY149792;CY149793;CY149794;CY149795	....................	....................	.......C..............	......................
3363	A/blue-winged teal/Guatemala/CIP049H102-05/2011		2011-11-11	Avian	Guatemala	H4N2	KY644239;KY644241;KY644305;KY644403;KY644418;KY644435;KY644461;KY644473	....................	....................	.......C..............	......................
3985	A/blue winged-teal/Wisconsin/12OS4239/2012		2012-10-13	Avian	USA	H3N2	CY187176;CY187177;CY187178;CY187179;CY187180;CY187181;CY187182;CY187183	....................	....................	.......C..............	......................
7385	A/canine/Beijing/1028/2010		2010-02-02	Nonhuman Mammal	China	H3N2	JX101350;JX101351;JX101352;JX101353;JX101354;JX101355;JX101356;JX101357	....................	..C...........T.....	.......C..............	......................
7386	A/canine/Beijing/20121215-34/2012	nasal swab	2012-12-15	Nonhuman Mammal	China	H3N2	MK212510;MK212511;MK212512;MK212513;MK212514;MK212515;MK212516;MK212517	....................	..C...........T.....	.......C..............	......................
7387	A/canine/Beijing/20121230-62/2012	nasal swab	2012-12-30	Nonhuman Mammal	China	H3N2	MK212486;MK212487;MK212488;MK212489;MK212490;MK212491;MK212492;MK212493	....................	..C...........T.....	.......C..............	......................
7388	A/canine/Beijing/20131112-279/2013	nasal swab	2013-11-12	Nonhuman Mammal	China	H3N2	MK212550;MK212551;MK212552;MK212553;MK212554;MK212555;MK212556;MK212557	....................	..C...........T.....	.......C..............	......................
7389	A/canine/Beijing/20131203-341/2013	nasal swab	2013-12-03	Nonhuman Mammal	China	H3N2	MK212542;MK212543;MK212544;MK212545;MK212546;MK212547;MK212548;MK212549	....................	..C...........T.....	.......C..............	......................
7390	A/canine/Beijing/20131203-342/2013	nasal swab	2013-12-03	Nonhuman Mammal	China	H3N2	MK212534;MK212535;MK212536;MK212537;MK212538;MK212539;MK212540;MK212541	....................	..C...........T.....	.......C..............	......................
7391	A/canine/Beijing/20131204-349/2013	nasal swab	2013-12-04	Nonhuman Mammal	China	H3N2	MK212526;MK212527;MK212528;MK212529;MK212530;MK212531;MK212532;MK212533	....................	..C...........T.....	.......C..............	......................
7392	A/canine/Beijing/20131207-365/2013	nasal swab	2013-12-07	Nonhuman Mammal	China	H3N2	MK212518;MK212519;MK212520;MK212521;MK212522;MK212523;MK212524;MK212525	....................	..C...........T.....	.......C..............	......................
7393	A/canine/Beijing/20140103-90/2014	nasal swab	2014-01-03	Nonhuman Mammal	China	H3N2	MK212822;MK212823;MK212824;MK212825;MK212826;MK212827;MK212828;MK212829	....................	..C...........T.....	.......C..............	......................
7394	A/canine/Beijing/20140110-2/2014	nasal swab	2014-01-10	Nonhuman Mammal	China	H3N2	MK212814;MK212815;MK212816;MK212817;MK212818;MK212819;MK212820;MK212821	....................	..C...........T.....	.......C..............	......................
7395	A/canine/Beijing/20150118-256/2015	nasal swab	2015-01-18	Nonhuman Mammal	China	H3N2	MK212806;MK212807;MK212808;MK212809;MK212810;MK212811;MK212812;MK212813	....................	..C...........T.....	.......C..............	......................
7396	A/canine/Beijing/20150120-265/2015	nasal swab	2015-01-20	Nonhuman Mammal	China	H3N2	MK212798;MK212799;MK212800;MK212801;MK212802;MK212803;MK212804;MK212805	....................	..C...........T.....	.......C..............	......................
7397	A/canine/Beijing/20150122-284/2015	nasal swab	2015-01-22	Nonhuman Mammal	China	H3N2	MK212790;MK212791;MK212792;MK212793;MK212794;MK212795;MK212796;MK212797	....................	..C...........T.....	.......C..............	......................
7401	A/canine/Beijing/20170314-73/2017	nasal swab	2017-03-14	Nonhuman Mammal	China	H3N2	MK212774;MK212775;MK212776;MK212777;MK212778;MK212779;MK212780;MK212781	....................	..C...........T.....	.......C..............	......................
7402	A/canine/Beijing/20170417-81/2017	nasal swab	2017-04-17	Nonhuman Mammal	China	H3N2	MK212766;MK212767;MK212768;MK212769;MK212770;MK212771;MK212772;MK212773	....................	..C...........T.....	.......C..............	......................
7403	A/canine/Beijing/20170417-83/2017	nasal swab	2017-04-17	Nonhuman Mammal	China	H3N2	MK212758;MK212759;MK212760;MK212761;MK212762;MK212763;MK212764;MK212765	....................	..C...........T.....	.......C..............	......................
7404	A/canine/Beijing/20170424-102/2017	nasal swab	2017-04-24	Nonhuman Mammal	China	H3N2	MK212750;MK212751;MK212752;MK212753;MK212754;MK212755;MK212756;MK212757	....................	..C...........T.....	.......C..............	......................
7405	A/canine/Beijing/20170501-108/2017	nasal swab	2017-05-01	Nonhuman Mammal	China	H3N2	MK212742;MK212743;MK212744;MK212745;MK212746;MK212747;MK212748;MK212749	....................	..C...........T.....	.......C..............	......................
7406	A/canine/Beijing/20170510-118/2017	nasal swab	2017-05-10	Nonhuman Mammal	China	H3N2	MK212734;MK212735;MK212736;MK212737;MK212738;MK212739;MK212740;MK212741	....................	..C...........T.....	.......C..............	......................
7407	A/canine/Beijing/20170512-120/2017	nasal swab	2017-05-12	Nonhuman Mammal	China	H3N2	MK212726;MK212727;MK212728;MK212729;MK212730;MK212731;MK212732;MK212733	....................	..C...........T.....	.......C..............	......................
7408	A/canine/Beijing/20170512-121/2017	nasal swab	2017-05-12	Nonhuman Mammal	China	H3N2	MK212718;MK212719;MK212720;MK212721;MK212722;MK212723;MK212724;MK212725	....................	..C...........T.....	.......C..............	......................
7409	A/canine/Beijing/20170512-122/2017	nasal swab	2017-05-12	Nonhuman Mammal	China	H3N2	MK212710;MK212711;MK212712;MK212713;MK212714;MK212715;MK212716;MK212717	....................	..C...........T.....	.......C..............	......................
7410	A/canine/Beijing/20170512-133/2017	nasal swab	2017-05-12	Nonhuman Mammal	China	H3N2	MK212702;MK212703;MK212704;MK212705;MK212706;MK212707;MK212708;MK212709	....................	..C...........T.....	.......C..............	......................
7411	A/canine/Beijing/20170512-137/2017	nasal swab	2017-05-12	Nonhuman Mammal	China	H3N2	MK212694;MK212695;MK212696;MK212697;MK212698;MK212699;MK212700;MK212701	....................	..C...........T.....	.......C..............	......................
7412	A/canine/Beijing/20170527-146/2017	nasal swab	2017-05-27	Nonhuman Mammal	China	H3N2	MK212686;MK212687;MK212688;MK212689;MK212690;MK212691;MK212692;MK212693	....................	..C...........T.....	.......C..............	......................
7413	A/canine/Beijing/20170528-147/2017	nasal swab	2017-05-28	Nonhuman Mammal	China	H3N2	MK212678;MK212679;MK212680;MK212681;MK212682;MK212683;MK212684;MK212685	....................	..C...........T.....	.......C..............	......................
7414	A/canine/Beijing/20170528-148/2017	nasal swab	2017-05-28	Nonhuman Mammal	China	H3N2	MK212670;MK212671;MK212672;MK212673;MK212674;MK212675;MK212676;MK212677	....................	..C...........T.....	.......C..............	......................
7415	A/canine/Beijing/20170604-164/2017	nasal swab	2017-06-04	Nonhuman Mammal	China	H3N2	MK212662;MK212663;MK212664;MK212665;MK212666;MK212667;MK212668;MK212669	....................	..C...........T.....	.......C..............	......................
7416	A/canine/Beijing/20170610-172/2017	nasal swab	2017-06-10	Nonhuman Mammal	China	H3N2	MK212654;MK212655;MK212656;MK212657;MK212658;MK212659;MK212660;MK212661	....................	..C...........T.....	.......C..............	......................
7417	A/canine/Beijing/20170610-173/2017	nasal swab	2017-06-10	Nonhuman Mammal	China	H3N2	MK212646;MK212647;MK212648;MK212649;MK212650;MK212651;MK212652;MK212653	....................	..C...........T.....	.......C..............	......................
7418	A/canine/Beijing/20170610-174/2017	nasal swab	2017-06-10	Nonhuman Mammal	China	H3N2	MK212638;MK212639;MK212640;MK212641;MK212642;MK212643;MK212644;MK212645	....................	..C...........T.....	.......C..............	......................
7419	A/canine/Beijing/20170612-183/2017	nasal swab	2017-06-12	Nonhuman Mammal	China	H3N2	MK212630;MK212631;MK212632;MK212633;MK212634;MK212635;MK212636;MK212637	....................	..C...........T.....	.......C..............	......................
7420	A/canine/Beijing/20170614-185/2017	nasal swab	2017-06-14	Nonhuman Mammal	China	H3N2	MK212622;MK212623;MK212624;MK212625;MK212626;MK212627;MK212628;MK212629	....................	..C...........T.....	.......C..............	......................
7421	A/canine/Beijing/20170615-195/2017	nasal swab	2017-06-15	Nonhuman Mammal	China	H3N2	MK212614;MK212615;MK212616;MK212617;MK212618;MK212619;MK212620;MK212621	....................	..C...........T.....	.......C..............	......................
7422	A/canine/Beijing/20170616-200/2017	nasal swab	2017-06-16	Nonhuman Mammal	China	H3N2	MK212606;MK212607;MK212608;MK212609;MK212610;MK212611;MK212612;MK212613	....................	..C...........T.....	.......C..............	......................
7424	A/canine/Beijing/20170618-206/2017	nasal swab	2017-06-18	Nonhuman Mammal	China	H3N2	MK212590;MK212591;MK212592;MK212593;MK212594;MK212595;MK212596;MK212597	....................	..C...........T.....	.......C..............	......................
7425	A/canine/Beijing/20170709-15/2017	nasal swab	2017-07-09	Nonhuman Mammal	China	H3N2	MK212582;MK212583;MK212584;MK212585;MK212586;MK212587;MK212588;MK212589	....................	..C...........T.....	.......C..............	......................
7426	A/canine/Beijing/20170711-16/2017	nasal swab	2017-07-11	Nonhuman Mammal	China	H3N2	MK212574;MK212575;MK212576;MK212577;MK212578;MK212579;MK212580;MK212581	....................	..C...........T.....	.......C..............	......................
7427	A/canine/Beijing/20170712-18/2017	nasal swab	2017-07-12	Nonhuman Mammal	China	H3N2	MK212566;MK212567;MK212568;MK212569;MK212570;MK212571;MK212572;MK212573	....................	..C...........T.....	.......C..............	......................
7429	A/canine/Beijing/253/2009		2009-12-09	Nonhuman Mammal	China	H3N2	JX101422;JX101423;JX101424;JX101425;JX101426;JX101427;JX101428;JX101429	....................	..C...........T.....	.......C..............	......................
7430	A/canine/Beijing/295/2009		2009-12-14	Nonhuman Mammal	China	H3N2	JX101406;JX101407;JX101408;JX101409;JX101410;JX101411;JX101412;JX101413	....................	..C...........T.....	.......C..............	......................
7431	A/canine/Beijing/305/2009		2009-12-13	Nonhuman Mammal	China	H3N2	JX101398;JX101399;JX101400;JX101401;JX101402;JX101403;JX101404;JX101405	....................	..C...........T.....	.......C..............	......................
7432	A/canine/Beijing/359/2009		2009-12-17	Nonhuman Mammal	China	H3N2	JX101390;JX101391;JX101392;JX101393;JX101394;JX101395;JX101396;JX101397	....................	..C...........T.....	.......C..............	......................
7433	A/canine/Beijing/362/2009		2009-12-17	Nonhuman Mammal	China	H3N2	JX101382;JX101383;JX101384;JX101385;JX101386;JX101387;JX101388;JX101389	....................	..C...........T.....	.......C..............	......................
7434	A/canine/Beijing/364/2009		2009-12-17	Nonhuman Mammal	China	H3N2	JX101374;JX101375;JX101376;JX101377;JX101378;JX101379;JX101380;JX101381	....................	..C...........T.....	.......C..............	......................
7435	A/canine/Beijing/418/2010		2010-01-08	Nonhuman Mammal	China	H3N2	JX101366;JX101367;JX101368;JX101369;JX101370;JX101371;JX101372;JX101373	....................	..C...........T.....	.......C..............	......................
7436	A/canine/Beijing/420/2010		2010-01-08	Nonhuman Mammal	China	H3N2	JX101414;JX101415;JX101416;JX101417;JX101418;JX101419;JX101420;JX101421	....................	..C...........T.....	.......C..............	......................
7437	A/canine/Beijing/511/2010		2010-01-03	Nonhuman Mammal	China	H3N2	JX101358;JX101359;JX101360;JX101361;JX101362;JX101363;JX101364;JX101365	....................	..C...........T.....	.......C..............	......................
7440	A/canine/California/043670/2017	nasal swabs	2017-03-24	Nonhuman Mammal	USA	H3N2	MH363661;MH363663;MH363668;MH363677;MH363680;MH363681;MH363688;MH363698	....................	..C...........T.....	.......C..............	......................
7441	A/canine/California/20170411-20/2017	nasal swabs	2017	Nonhuman Mammal	USA	H3N2	MG982669;MG982676;MG982709;MG982733;MG982743;MG982781;MG982830;MG982838	....................	..C...........T.....	.......C..............	......................
7443	A/canine/California/84315/2017	nasal swabs	2017-05-18	Nonhuman Mammal	USA	H3N2	MH363662;MH363672;MH363673;MH363674;MH363675;MH363682;MH363687;MH363693	....................	..C...........T.....	.......C..............	......................
7444	A/canine/California/BRW002/2018	Egg P1	2018-01-06	Nonhuman Mammal	USA	H3N2	MK690574;MK690575;MK690576;MK690577;MK690578;MK690579;MK690580;MK690581	....................	..C...........T.....	.......C..............	......................
7445	A/canine/California/BRW003/2018	Egg P1	2023-01-18	Nonhuman Mammal	USA	H3N2	MK690582;MK690583;MK690584;MK690585;MK690586;MK690587;MK690588;MK690589	....................	..C...........T.....	.......C..............	......................
7447	A/canine/China/JLM1/2015	canine nasal swab	2015-11-25	Nonhuman Mammal	China	H3N2	MG386676;MG386677;MG386678;MG386679;MG386680;MG386681;MG386682;MG386683	....................	..C...........T.....	.......C..............	......................
7448	A/canine/China/JLM2/2015	canine nasal swab	2015-11-25	Nonhuman Mammal	China	H3N2	MG386684;MG386685;MG386686;MG386687;MG386688;MG386689;MG386690;MG386691	....................	..C...........T.....	.......C..............	......................
7451	A/canine/China/QiaoKe01/2017	respiratory disease swab	2023-05-17	Nonhuman Mammal	China	H3N2	MZ948848;MZ948849;MZ948850;MZ948851;MZ948852;MZ948853;MZ948854;MZ948855	....................	..C...........T.....	.......C..............	......................
7452	A/canine/China/Shanghai-0315-2019/2019	nasal swab	2019-03-08	Nonhuman Mammal	China	H3N2	MK905518;MK905519;MK905520;MK905521;MK905522;MK905523;MK905524;MK905525	....................	..C...........T.....	.......C..............	......................
7454	A/canine/Florida/090919/2017	nasal swab	2017-05-26	Nonhuman Mammal	USA	H3N2	MH266304;MH266305;MH266306;MH266307;MH266308;MH266309;MH266310;MH266311	....................	..C...........T.....	.......C..............	......................
7456	A/canine/Florida/20170606-11/2017	nasal swabs	2017	Nonhuman Mammal	USA	H3N2	MG982706;MG982712;MG982748;MG982752;MG982793;MG982808;MG982827;MG982841	....................	..C...........T.....	.......C..............	......................
7457	A/canine/Florida/20170606-17/2017	nasal swabs	2017	Nonhuman Mammal	USA	H3N2	MG982678;MG982696;MG982737;MG982779;MG982812;MG982848;MG982861;MG982869	....................	..C...........T.....	.......C..............	......................
7458	A/canine/Florida/20170606-18/2017	nasal swabs	2017	Nonhuman Mammal	USA	H3N2	MG982674;MG982677;MG982698;MG982728;MG982775;MG982834;MG982836;MG982849	....................	..C...........T.....	.......C..............	......................
7459	A/canine/Florida/20170606-2/2017	nasal swabs	2017	Nonhuman Mammal	USA	H3N2	MG982711;MG982716;MG982727;MG982749;MG982773;MG982786;MG982870;MG982882	....................	..C...........T.....	.......C..............	......................
7460	A/canine/Florida/20170606-7/2017	nasal swabs	2017	Nonhuman Mammal	USA	H3N2	MG982673;MG982684;MG982689;MG982690;MG982765;MG982794;MG982800;MG982818	....................	..C...........T.....	.......C..............	......................
7461	A/canine/Florida/20170606-8/2017	nasal swabs	2017	Nonhuman Mammal	USA	H3N2	MG982685;MG982746;MG982757;MG982761;MG982766;MG982770;MG982837;MG982871	....................	..C...........T.....	.......C..............	......................
7462	A/canine/Florida/20170606-9/2017	nasal swabs	2017	Nonhuman Mammal	USA	H3N2	MG982675;MG982714;MG982735;MG982780;MG982806;MG982828;MG982829;MG982875	....................	..C...........T.....	.......C..............	......................
7464	A/canine/Florida/269770/2015	nasal swabs	2015	Nonhuman Mammal	USA	H3N2	MF173142;MF173191;MF173194;MF173216;MF173220;MF173281;MF173382;MF173401	....................	..T...........T.....	.......C..............	......................
7469	A/canine/Florida/88807.2/2017	nasal swabs	2017-05-25	Nonhuman Mammal	USA	H3N2	MH363664;MH363667;MH363679;MH363684;MH363692;MH363694;MH363695;MH363697	....................	..C...........T.....	.......C..............	......................
7471	A/canine/Georgia/101875/2015	nasal swabs	2015	Nonhuman Mammal	USA	H3N2	MF173122;MF173148;MF173276;MF173279;MF173283;MF173286;MF173324;MF173355	....................	..T...........T.....	.......C..............	......................
7472	A/canine/Georgia/104940/2015		2015-07-17	Nonhuman Mammal	USA	H3N2	KX570966;KX570977;KX570982;KX570997;KX571013;KX571026;KX571049;KX571051	....................	..T...........T.....	.......C..............	......................
7473	A/canine/Georgia/20170606-19/2017	nasal swabs	2017-05-25	Nonhuman Mammal	USA	H3N2	MH363660;MH363665;MH363670;MH363671;MH363685;MH363689;MH363690;MH363696	....................	..C...........T.....	.......C..............	......................
7474	A/canine/Georgia/42632/2015	nasal swab	2015-06-12	Nonhuman Mammal	USA	H3N2	MN812282;MN812283;MN812284;MN812285;MN812286;MN812287;MN812288;MN812289	....................	..T...........T.....	.......C..............	......................
7475	A/canine/Georgia/89750.1/2017	nasal swabs	2017-05-26	Nonhuman Mammal	USA	H3N2	MH363666;MH363669;MH363676;MH363678;MH363683;MH363686;MH363691;MH363699	....................	..C...........T.....	.......C..............	......................
7476	A/canine/Georgia/95391/2015		2015-07-13	Nonhuman Mammal	USA	H3N2	KX570969;KX570974;KX570980;KX570991;KX570998;KX571004;KX571027;KX571037	....................	..T...........T.....	.......C..............	......................
7477	A/canine/Guangdong/01/2013		2023-04-13	Nonhuman Mammal	China	H3N2	KJ917342;KJ917343;KJ917344;KJ917345;KJ917346;KJ917347;KJ917348;KJ917349	....................	..C...........T.....	.......C..............	......................
7478	A/canine/Guangdong/01/2014		2023-02-14	Nonhuman Mammal	China	H3N2	KJ917368;KJ917369;KJ917370;KJ917371;KJ917372;KJ917373;KJ917374;KJ917375	....................	..C...........T.....	.......C..............	......................
7479	A/canine/Guangdong/02/2013		2023-04-13	Nonhuman Mammal	China	H3N2	KJ917350;KJ917351;KJ917352;KJ917353;KJ917354;KJ917355;KJ917356;KJ917357	....................	..C...........T.....	.......C..............	......................
7480	A/canine/Guangdong/02/2014		2023-02-14	Nonhuman Mammal	China	H3N2	KJ917376;KJ917377;KJ917378;KJ917379;KJ917380;KJ917381;KJ917382;KJ917383	....................	..C...........T.....	.......C..............	......................
7481	A/canine/Guangdong/03/2013		2023-11-13	Nonhuman Mammal	China	H3N2	KJ917358;KJ917359;KJ917362;KJ917363;KJ917364;KJ917365;KJ917366;KJ917367	....................	..C...........T.....	.......C..............	......................
7482	A/canine/Guangdong/04/2013		2023-11-13	Nonhuman Mammal	China	H3N2	KJ917360;KJ917361;KJ917384;KJ917385;KJ917386;KJ917387;KJ917388;KJ917389	....................	..C...........T.....	.......C..............	......................
7483	A/canine/Guangdong/05/2011		2023-02-11	Nonhuman Mammal	China	H3N2	JX414244;JX414245;JX414246;JX414247;JX414248;JX414249;JX414250;JX414251	....................	..C...........T.....	.......C..............	......................
7484	A/canine/Guangdong/1/2006		2023-06-06	Nonhuman Mammal	China	H3N2	GU433345;GU433346;GU433347;GU433348;GU433349;GU433350;GU433351;GU433352	....................	..C...........T.....	.......C..............	......................
7485	A/canine/Guangdong/1/2007		2007-04-18	Nonhuman Mammal	China	H3N2	GU433369;GU433370;GU433371;GU433372;GU433373;GU433374;GU433375;GU433376	....................	..T...........T.....	.......C..............	......................
7486	A/canine/Guangdong/1/2011		2023-02-11	Nonhuman Mammal	China	H3N2	JX195340;JX195341;JX195342;JX195343;JX195344;JX195345;JX195346;JX195347	....................	..C...........T.....	.......C..............	......................
7487	A/canine/Guangdong/1/2018	nasal swab	2018-05-14	Nonhuman Mammal	China	H3N2	MK119981;MK119984;MK119987;MK119990;MK119993;MK119996;MK119999;MK120002	....................	..C...........T.....	.......C..............	......................
7488	A/canine/Guangdong/12/2012		2012-09-15	Nonhuman Mammal	China	H3N2	KF826944;KF826945;KF826946;KF826947;KF826948;KF826949;KF826950;KF826951	....................	..C...........T.....	.......C..............	......................
7489	A/canine/Guangdong/2/2006		2023-08-06	Nonhuman Mammal	China	H3N2	GU433353;GU433354;GU433355;GU433356;GU433357;GU433358;GU433359;GU433360	....................	..T...........T.....	.......C..............	......................
7490	A/canine/Guangdong/2/2007		2007-10-18	Nonhuman Mammal	China	H3N2	GU433361;GU433362;GU433363;GU433364;GU433365;GU433366;GU433367;GU433368	....................	..T...........T.....	.......C..............	......................
7491	A/canine/Guangdong/2/2011		2023-02-11	Nonhuman Mammal	China	H3N2	JX195348;JX195349;JX195350;JX195351;JX195352;JX195353;JX195354;JX195355	....................	..C...........T.....	.......C..............	......................
7492	A/canine/Guangdong/2/2018	nasal swab	2018-05-16	Nonhuman Mammal	China	H3N2	MK119982;MK119985;MK119988;MK119991;MK119994;MK119997;MK120000;MK120003	....................	..C...........T.....	.......C..............	......................
7493	A/canine/Guangdong/23/2012		2012-09-18	Nonhuman Mammal	China	H3N2	KF826952;KF826953;KF826954;KF826955;KF826956;KF826957;KF826958;KF826959	....................	..C...........T.....	.......C..............	......................
7494	A/canine/Guangdong/3/2011		2023-03-11	Nonhuman Mammal	China	H3N2	JX195356;JX195357;JX195358;JX195359;JX195360;JX195361;JX195362;JX195363	....................	..C...........T.....	.......C..............	......................
7497	A/canine/Guangdong/GY01/2018	Oropharyngeal swabs	2023-05-18	Nonhuman Mammal	China	H3N2	OK354186;OK354187;OK354188;OK354189;OK354190;OK354191;OK354192;OK354193	....................	..C...........T.....	.......C..............	......................
7510	A/canine/Guangxi/NN45/2014	nasal swab	2014-12-27	Nonhuman Mammal	China	H1N2	MG254065;MG254080;MG254096;MG254112;MG254128;MG254144;MG254160;MG254176	....................	..C...........T.....	.......C..............	......................
7516	A/canine/Heilongjiang/L1/2013	lung	2013-03-10	Nonhuman Mammal	China	H3N2	KF042273;KF042274;KF042275;KF042276;KF042277;KF042278;KF042279;KF042280	....................	..C...........T.....	.......C..............	......................
7517	A/canine/Henan/L02/2018	Oropharyngeal swabs	2023-03-18	Nonhuman Mammal	China	H3N2	OK354170;OK354171;OK354172;OK354173;OK354174;OK354175;OK354176;OK354177	....................	..C...........T.....	.......C..............	......................
7518	A/canine/Henan/L03/2018	Oropharyngeal swabs	2023-05-18	Nonhuman Mammal	China	H3N2	OK354194;OK354195;OK354196;OK354197;OK354198;OK354199;OK354200;OK354201	....................	..C...........T.....	.......C..............	......................
7519	A/canine/Henan/L06/2018	Oropharyngeal swabs	2023-05-18	Nonhuman Mammal	China	H3N2	OK354178;OK354179;OK354180;OK354181;OK354182;OK354183;OK354184;OK354185	....................	..C...........T.....	.......C..............	......................
7520	A/canine/Illinois/077752/2016	nasal swabs	2016	Nonhuman Mammal	USA	H3N2	MF173146;MF173162;MF173267;MF173312;MF173321;MF173366;MF173381;MF173389	....................	..T...........T.....	.......C..............	......................
7521	A/canine/Illinois/077753/2016	nasal swabs	2016	Nonhuman Mammal	USA	H3N2	MF173151;MF173184;MF173218;MF173226;MF173231;MF173298;MF173345;MF173392	....................	..T...........T.....	.......C..............	......................
7522	A/canine/Illinois/0843093/2015		2015-03-30	Nonhuman Mammal	USA	H3N2	KX570963;KX570985;KX570988;KX571011;KX571014;KX571017;KX571034;KX571050	....................	..T...........T.....	.......C..............	......................
7523	A/canine/Illinois/091375-16-1-1/2016	nasal swabs	2016	Nonhuman Mammal	USA	H3N2	MF173118;MF173136;MF173188;MF173233;MF173269;MF173272;MF173367;MF173393	....................	..T...........T.....	.......C..............	......................
7524	A/canine/Illinois/12191/2015	nasal swab	2015-04-15	Nonhuman Mammal	USA	H3N2	KT002533;KT002534;KT002535;KT002536;KT002537;KT002538;KT002539;KT002540	....................	..T...........T.....	.......C..............	......................
7525	A/canine/Illinois/145135-16-3-1/2016	nasal swabs	2016	Nonhuman Mammal	USA	H3N2	MF173181;MF173203;MF173289;MF173309;MF173328;MF173361;MF173386;MF173388	....................	..T...........T.....	.......C..............	......................
7526	A/canine/Illinois/1619144/2015		2015-04-14	Nonhuman Mammal	USA	H3N2	KX570967;KX570973;KX570978;KX570990;KX571038;KX571041;KX571044;KX571055	....................	..T...........T.....	.......C..............	......................
7527	A/canine/Illinois/187427-16-7/2016	nasal swabs	2016	Nonhuman Mammal	USA	H3N2	MG982682;MG982754;MG982769;MG982784;MG982798;MG982865;MG982878;MG982884	....................	..T...........T.....	.......C..............	......................
7528	A/canine/Illinois/20170110-1A4/2016	nasal swabs	2016	Nonhuman Mammal	USA	H3N2	MF173135;MF173211;MF173236;MF173245;MF173300;MF173347;MF173350;MF173370	....................	..T...........T.....	.......C..............	......................
7529	A/canine/Illinois/20170110-1G12/2016	nasal swabs	2016	Nonhuman Mammal	USA	H3N2	MG982687;MG982694;MG982701;MG982705;MG982772;MG982777;MG982803;MG982854	....................	..T...........T.....	.......C..............	......................
7530	A/canine/Illinois/20170110-1G4/2016	nasal swabs	2016	Nonhuman Mammal	USA	H3N2	MG982724;MG982730;MG982739;MG982835;MG982851;MG982859;MG982860;MG982873	....................	..T...........T.....	.......C..............	......................
7531	A/canine/Illinois/20170110-2F1/2016	nasal swabs	2016	Nonhuman Mammal	USA	H3N2	MG982721;MG982751;MG982758;MG982778;MG982807;MG982850;MG982867;MG982877	....................	..T...........T.....	.......C..............	......................
7532	A/canine/Illinois/20170110-2G1/2016	nasal swabs	2016	Nonhuman Mammal	USA	H3N2	MG982718;MG982725;MG982742;MG982760;MG982802;MG982831;MG982858;MG982879	....................	..T...........T.....	.......C..............	......................
7535	A/canine/Illinois/278597/2016	nasal swabs	2016	Nonhuman Mammal	USA	H3N2	MF173123;MF173159;MF173169;MF173180;MF173199;MF173306;MF173342;MF173408	....................	..T...........T.....	.......C..............	......................
7536	A/canine/Illinois/283066/2015	nasal swabs	2015	Nonhuman Mammal	USA	H3N2	MF173153;MF173274;MF173301;MF173315;MF173329;MF173330;MF173398;MF173404	....................	..T...........T.....	.......C..............	......................
7537	A/canine/Illinois/2883703/2015		2015-05-07	Nonhuman Mammal	USA	H3N2	KX570976;KX571015;KX571016;KX571024;KX571028;KX571030;KX571040;KX571052	....................	..T...........T.....	.......C..............	......................
7538	A/canine/Illinois/328292/2015	nasal swabs	2015	Nonhuman Mammal	USA	H3N2	MF173173;MF173183;MF173225;MF173270;MF173305;MF173310;MF173314;MF173374	....................	..T...........T.....	.......C..............	......................
7539	A/canine/Illinois/41915/2015	nasal swabs	2015	Nonhuman Mammal	USA	H3N2	MF173120;MF173133;MF173170;MF173182;MF173241;MF173296;MF173337;MF173402	....................	..T...........T.....	.......C..............	......................
7540	A/canine/Illinois/A37/2017	nasal swab	2017-11-01	Nonhuman Mammal	USA	H3N2	MH266312;MH266313;MH266314;MH266315;MH266316;MH266317;MH266318;MH266319	....................	..C...........T.....	.......C..............	......................
7541	A/canine/Illinois/I0182389/2015	nasal swabs	2015	Nonhuman Mammal	USA	H3N2	MF173128;MF173145;MF173160;MF173195;MF173213;MF173256;MF173273;MF173290	....................	..T...........T.....	.......C..............	......................
7542	A/canine/Illinois/M16-16391-2-1/2016	nasal swabs	2016	Nonhuman Mammal	USA	H3N2	MG982691;MG982702;MG982740;MG982755;MG982762;MG982797;MG982810;MG982874	....................	..T...........T.....	.......C..............	......................
7543	A/canine/Illinois/M16-25374-14-1/2016	nasal swabs	2016	Nonhuman Mammal	USA	H3N2	MG982670;MG982671;MG982713;MG982717;MG982776;MG982845;MG982862;MG982880	....................	..T...........T.....	.......C..............	......................
7544	A/canine/Illinois/M16-25374-19-1/2016	nasal swabs	2016	Nonhuman Mammal	USA	H3N2	MG982700;MG982736;MG982767;MG982774;MG982787;MG982820;MG982847;MG982883	....................	..T...........T.....	.......C..............	......................
7545	A/canine/Illinois/M16-30480-3-1/2016	nasal swabs	2016	Nonhuman Mammal	USA	H3N2	MG982680;MG982722;MG982734;MG982741;MG982750;MG982816;MG982840;MG982853	....................	..T...........T.....	.......C..............	......................
7546	A/canine/Illinois/M17-05782-11-1/2017	nasal swabs	2017	Nonhuman Mammal	USA	H3N2	MG982688;MG982692;MG982695;MG982708;MG982732;MG982821;MG982824;MG982866	....................	..T...........T.....	.......C..............	......................
7547	A/canine/Illinois/M17-05782-1-1/2017	nasal swabs	2017	Nonhuman Mammal	USA	H3N2	MG982693;MG982704;MG982719;MG982729;MG982764;MG982768;MG982788;MG982804	....................	..T...........T.....	.......C..............	......................
7548	A/canine/Illinois/M17-05782-4-1/2017		2017	Nonhuman Mammal	USA	H3N2	MG982699;MG982731;MG982790;MG982801;MG982814;MG982826;MG982856;MG982857	....................	..T...........T.....	.......C..............	......................
7549	A/canine/Illinois/M17-05782-7-1/2017	nasal swabs	2017	Nonhuman Mammal	USA	H3N2	MG982720;MG982723;MG982726;MG982805;MG982815;MG982844;MG982852;MG982876	....................	..T...........T.....	.......C..............	......................
7550	A/canine/Illinois/M17-05782-8-1/2017	nasal swabs	2017	Nonhuman Mammal	USA	H3N2	MG982683;MG982783;MG982789;MG982809;MG982817;MG982819;MG982839;MG982863	....................	..T...........T.....	.......C..............	......................
7551	A/canine/Indiana/003018/2016	nasal swabs	2016	Nonhuman Mammal	USA	H3N2	MF173113;MF173158;MF173166;MF173221;MF173227;MF173288;MF173340;MF173371	....................	..T...........T.....	.......C..............	......................
7552	A/canine/Indiana/093165-16-1-1/2016	nasal swabs	2016	Nonhuman Mammal	USA	H3N2	MF173134;MF173156;MF173186;MF173229;MF173247;MF173297;MF173325;MF173396	....................	..T...........T.....	.......C..............	......................
7553	A/canine/Indiana/1177-17-1/2017	nasal swabs	2017	Nonhuman Mammal	USA	H3N2	MF173172;MF173208;MF173224;MF173230;MF173238;MF173294;MF173313;MF173322	....................	..T...........T.....	.......C..............	......................
7554	A/canine/Indiana/130636/2017	nasal swab	2017-07-29	Nonhuman Mammal	USA	H3N2	MH266320;MH266321;MH266322;MH266323;MH266324;MH266325;MH266326;MH266327	....................	..C...........T.....	.......C..............	......................
7555	A/canine/Indiana/132276-16-1-2/2016	nasal swabs	2016	Nonhuman Mammal	USA	H3N2	MF173126;MF173168;MF173263;MF173287;MF173353;MF173373;MF173385;MF173403	....................	..T...........T.....	.......C..............	......................
7556	A/canine/Indiana/17031-16-2/2016	nasal swabs	2016	Nonhuman Mammal	USA	H3N2	MF173197;MF173215;MF173223;MF173232;MF173235;MF173351;MF173362;MF173372	....................	..T...........T.....	.......C..............	......................
7557	A/canine/Indiana/2093681/2015	nasal swabs	2015	Nonhuman Mammal	USA	H3N2	MF173112;MF173167;MF173217;MF173261;MF173265;MF173332;MF173387;MF173400	....................	..T...........T.....	.......C..............	......................
7558	A/canine/Indiana/96198/2015		2015-07-02	Nonhuman Mammal	USA	H3N2	KX570968;KX570970;KX570981;KX570989;KX571001;KX571002;KX571006;KX571023	....................	..T...........T.....	.......C..............	......................
7559	A/canine/Jiangsu/01/2009		2023-12-09	Nonhuman Mammal	China	H3N2	JN247576;JN247577;JN247578;JN247579;JN247580;JN247581;JN247582;JN247583	....................	..C...........T.....	.......C..............	......................
7560	A/canine/Jiangsu/02/2010		2023-03-10	Nonhuman Mammal	China	H3N2	JN247584;JN247585;JN247586;JN247587;JN247588;JN247589;JN247590;JN247591	....................	..C...........T.....	.......C..............	......................
7561	A/canine/Jiangsu/03/2010		2023-04-10	Nonhuman Mammal	China	H3N2	JN247592;JN247593;JN247594;JN247595;JN247596;JN247597;JN247598;JN247599	....................	..C...........T.....	.......C..............	......................
7562	A/canine/Jiangsu/04/2010		2023-05-10	Nonhuman Mammal	China	H3N2	JN247600;JN247601;JN247602;JN247603;JN247604;JN247605;JN247606;JN247607	....................	..C...........T.....	.......C..............	......................
7563	A/canine/Jiangsu/05/2010		2023-05-10	Nonhuman Mammal	China	H3N2	JN247608;JN247609;JN247610;JN247611;JN247612;JN247613;JN247614;JN247615	....................	..C...........T.....	.......C..............	......................
7564	A/canine/Jiangsu/06/2010		2023-06-10	Nonhuman Mammal	China	H3N2	JN247616;JN247617;JN247618;JN247619;JN247620;JN247621;JN247622;JN247623	....................	..C...........T.....	.......C..............	......................
7566	A/canine/Kentucky/128656/2017	nasal swab	2017-07-26	Nonhuman Mammal	USA	H3N2	MH266328;MH266329;MH266330;MH266331;MH266332;MH266333;MH266334;MH266335	....................	..C...........T.....	.......C..............	......................
7567	A/canine/Kentucky/174490/2017	nasal swab	2017-10-09	Nonhuman Mammal	USA	H3N2	MH266336;MH266337;MH266338;MH266339;MH266340;MH266341;MH266342;MH266343	....................	..C...........T.....	.......C..............	......................
7568	A/canine/Kentucky/20170606-23/2017	nasal swabs	2017	Nonhuman Mammal	USA	H3N2	MG982679;MG982715;MG982747;MG982759;MG982763;MG982785;MG982855;MG982872	....................	..C...........T.....	.......C..............	......................
7569	A/canine/Kentucky/20170606-6/2017	nasal swabs	2017	Nonhuman Mammal	USA	H3N2	MG982707;MG982738;MG982744;MG982745;MG982791;MG982792;MG982843;MG982868	....................	..C...........T.....	.......C..............	......................
7570	A/canine/Korea/01/2007		2023-05-07	Nonhuman Mammal	South Korea	H3N2	JX163253;JX163254;JX163255;JX163256;JX163257;JX163258;JX163259;JX163260	....................	..C...........T.....	.......C..............	......................
7571	A/canine/Korea/0589318/2015		2015-03-05	Nonhuman Mammal	USA	H3N2	KX570993;KX570994;KX571005;KX571012;KX571019;KX571025;KX571045;KX571053	....................	..T...........T.....	.......C..............	......................
7573	A/canine/Korea/AS-01/2009	nasal swab	2009-09-18	Nonhuman Mammal	South Korea	H3N2	MH105825;MH105835;MH105845;MH105855;MH105865;MH105875;MH105885;MH105895	....................	..C...........T.....	.......C..............	......................
7574	A/canine/Korea/AS-03/2012	nasal swab	2012-05-10	Nonhuman Mammal	South Korea	H3N2	MH105826;MH105836;MH105846;MH105856;MH105866;MH105876;MH105886;MH105896	....................	..C...........T.....	.......C..............	................T.....
7575	A/canine/Korea/AS-04/2012	nasal swab	2012-06-11	Nonhuman Mammal	South Korea	H3N2	MH105827;MH105837;MH105847;MH105857;MH105867;MH105877;MH105887;MH105897	....................	..C...........T.....	.......C..............	................T.....
7576	A/canine/Korea/AS-05/2012	lung	2012-07-14	Nonhuman Mammal	South Korea	H3N2	MH105828;MH105838;MH105848;MH105858;MH105868;MH105878;MH105888;MH105898	....................	..C...........T.....	.......C..............	......................
7577	A/canine/Korea/AS-06/2012	nasal swab	2012-08-24	Nonhuman Mammal	South Korea	H3N2	MH105829;MH105839;MH105849;MH105859;MH105869;MH105879;MH105889;MH105899	....................	..C...........T.....	.......C..............	................T.....
7578	A/canine/Korea/AS-08/2012	lung	2012-09-17	Nonhuman Mammal	South Korea	H3N2	MH105830;MH105840;MH105850;MH105860;MH105870;MH105880;MH105890;MH105900	....................	..C...........T.....	.......C..............	......................
7579	A/canine/Korea/AS-09/2012	lung	2012-10-15	Nonhuman Mammal	South Korea	H3N2	MH105831;MH105841;MH105851;MH105861;MH105871;MH105881;MH105891;MH105901	....................	..C...........T.....	.......C..............	......................
7580	A/canine/Korea/AS-11/2013	nasal swab	2013-06-08	Nonhuman Mammal	South Korea	H3N2	MH105832;MH105842;MH105852;MH105862;MH105872;MH105882;MH105892;MH105902	....................	..C...........T.....	.......C..............	................T.....
7581	A/canine/Korea/AS-14/2013	nasal swab	2013-08-09	Nonhuman Mammal	South Korea	H3N2	MH105833;MH105843;MH105853;MH105863;MH105873;MH105883;MH105893;MH105903	....................	..C...........T.....	.......C..............	................T.....
7582	A/canine/Korea/AS-15/2013	nasal swab	2013-09-11	Nonhuman Mammal	South Korea	H3N2	MH105834;MH105844;MH105854;MH105864;MH105874;MH105884;MH105894;MH105904	....................	..C...........T.....	.......C..............	................T.....
7583	A/canine/Korea/BD-1/2013	nasal swab	2013-05-30	Nonhuman Mammal	South Korea	H3N2	KR154318;KR154319;KR154320;KR154321;KR154322;KR154323;KR154324;KR154325	....................	..C...........T.....	.......C..............	......................
7584	A/canine/Korea/CY009/2010		2023-10-10	Nonhuman Mammal	South Korea	H3N2	KC755899;KC755901;KC755903;KC755907;KC755911;KC755915;KC755921;KC755925	....................	..C...........T.....	.......C..............	......................
7585	A/canine/Korea/CY053/2014		2014-03-02	Nonhuman Mammal	South Korea	H3N2	KX509796;KX509798;KX509800;KX509802;KX509804;KX509806;KX509808;KX509810	....................	..C...........T.....	.......C..............	......................
7586	A/canine/Korea/DG1/2014	lung	2014-02-13	Nonhuman Mammal	South Korea	H3N2	KR154326;KR154327;KR154328;KR154329;KR154330;KR154331;KR154332;KR154333	....................	..C...........T.....	.......C..............	......................
7587	A/canine/Korea/GCVP01/2007		2023-05-07	Nonhuman Mammal	South Korea	H3N2	EU127500;EU127501;FJ560885;FJ560886;FJ560887;FJ560888;FJ560889;FJ560890	....................	..C...........T.....	.......C..............	......................
7588	A/canine/Korea/KRIBB01/2011		2011-11-01	Nonhuman Mammal	South Korea	H3N2	JX679522;JX679523;JX679524;JX679525;JX679526;JX679527;JX679528;JX679529	....................	..C...........T.....	.......C..............	......................
7589	A/canine/Korea/LBM412/2008		2023-10-08	Nonhuman Mammal	South Korea	H3N2	GU122024;GU122045;GU122065;GU122072;GU122091;GU122105;GU122126;GU122138	....................	..C...........T.....	.......C..............	................T.....
7591	A/canine/Korea/S1/2012		2012-11-05	Nonhuman Mammal	South Korea	H3N2	KP137807;KP137808;KP137809;KP137810;KP137811;KP137812;KP137813;KP137814	....................	..C...........T.....	.......C..............	......................
7592	A/canine/Korea/S3001/2015		2015-04-27	Nonhuman Mammal	South Korea	H3N2	KT446472;KT446473;KT446474;KT446475;KT446476;KT446477;KT446478;KT446479	....................	..C...........T.....	.......C..............	................T.....
7596	A/canine/Liaoning/1578/2010		2010-04-06	Nonhuman Mammal	China	H3N2	JX101430;JX101431;JX101432;JX101433;JX101434;JX101435;JX101436;JX101437	....................	..C...........T.....	.......C..............	......................
7597	A/canine/Liaoning/1585/2010		2010-04-06	Nonhuman Mammal	China	H3N2	JX101342;JX101343;JX101344;JX101345;JX101346;JX101347;JX101348;JX101349	....................	..C...........T.....	.......C..............	......................
7602	A/canine/Minnesota/139684/2017	nasal swab	2017-08-10	Nonhuman Mammal	USA	H3N2	MH266344;MH266345;MH266346;MH266347;MH266348;MH266349;MH266350;MH266351	....................	..C...........T.....	.......C..............	......................
7603	A/canine/Nanjing/20170328-7/2017	nasal swab	2017-03-28	Nonhuman Mammal	China	H3N2	MK212478;MK212479;MK212480;MK212481;MK212482;MK212483;MK212484;MK212485	....................	..C...........T.....	.......C..............	......................
7605	A/canine/Nanjing/20170515-25/2017	nasal swab	2017-05-15	Nonhuman Mammal	China	H3N2	MK212462;MK212463;MK212464;MK212465;MK212466;MK212467;MK212468;MK212469	....................	..C...........T.....	.......C..............	......................
7606	A/canine/Nanjing/20170607-40/2017	nasal swab	2017-06-07	Nonhuman Mammal	China	H3N2	MK212454;MK212455;MK212456;MK212457;MK212458;MK212459;MK212460;MK212461	....................	..C...........T.....	.......C..............	......................
7608	A/canine/Nanjing/20170704-53/2017	nasal swab	2017-07-04	Nonhuman Mammal	China	H3N2	MK212438;MK212439;MK212440;MK212441;MK212442;MK212443;MK212444;MK212445	....................	..C...........T.....	.......C..............	......................
7609	A/canine/Nevada/BRW015/2018	Egg P1	2018-02-07	Nonhuman Mammal	USA	H3N2	MK690590;MK690591;MK690592;MK690593;MK690594;MK690595;MK690596;MK690597	....................	..C...........T.....	.......C..............	......................
7610	A/canine/Nevada/BRW018/2018	nasal swab	2023-03-18	Nonhuman Mammal	USA	H3N2	MK690598;MK690599;MK690600;MK690601;MK690602;MK690603;MK690604;MK690605	....................	..C...........T.....	.......C..............	......................
7611	A/canine/New Jersey/CRP036/2018	nasal swab	2018-05-13	Nonhuman Mammal	USA	H3N2	MK690606;MK690607;MK690608;MK690609;MK690610;MK690611;MK690612;MK690613	....................	..C...........T.....	.......C..............	......................
7626	A/canine/New York/CRP034/2018	nasal swab	2018-05-07	Nonhuman Mammal	USA	H3N2	MK690614;MK690615;MK690616;MK690617;MK690618;MK690619;MK690620;MK690621	....................	..C...........T.....	.......C..............	......................
7627	A/canine/North Carolina/090487/2017	nasal swab	2017-05-26	Nonhuman Mammal	USA	H3N2	MH266352;MH266353;MH266354;MH266355;MH266356;MH266357;MH266358;MH266359	....................	..C...........T.....	.......C..............	......................
7628	A/canine/North Carolina/103297/2015	nasal swabs	2015	Nonhuman Mammal	USA	H3N2	MF173143;MF173155;MF173161;MF173185;MF173259;MF173323;MF173354;MF173391	....................	..T...........T.....	.......C..............	......................
7629	A/canine/North Carolina/109904/2015		2015-07-29	Nonhuman Mammal	USA	H3N2	KX570964;KX570965;KX570971;KX570975;KX571003;KX571007;KX571008;KX571020	....................	..T...........T.....	.......C..............	......................
7630	A/canine/NorthCarolina/20170606-28/2017	nasal swabs	2017	Nonhuman Mammal	USA	H3N2	MG982681;MG982697;MG982703;MG982753;MG982756;MG982813;MG982823;MG982832	....................	..C...........T.....	.......C..............	......................
7633	A/canine/Ohio/174509/2017	nasal swab	2017-10-08	Nonhuman Mammal	USA	H3N2	MH266360;MH266361;MH266362;MH266363;MH266364;MH266365;MH266366;MH266367	....................	..C...........T.....	.......C..............	......................
7634	A/canine/Ohio/188191/2017	nasal swab	2017-10-31	Nonhuman Mammal	USA	H3N2	MK690127;MK690128;MK690129;MK690130;MK690131;MK690132;MK690133;MK690134	....................	..C...........T.....	.......C..............	......................
7635	A/canine/Ohio/A82/2017	nasal swab	2017-10-28	Nonhuman Mammal	USA	H3N2	MH266368;MH266369;MH266370;MH266371;MH266372;MH266373;MH266374;MH266375	....................	..C...........T.....	.......C..............	......................
7636	A/canine/Ohio/A91/2017	nasal swab	2017-10-28	Nonhuman Mammal	USA	H3N2	MH266376;MH266377;MH266378;MH266379;MH266380;MH266381;MH266382;MH266383	....................	..C...........T.....	.......C..............	......................
7637	A/canine/Ohio/A97/2017	nasal swab	2017-10-28	Nonhuman Mammal	USA	H3N2	MH266384;MH266385;MH266386;MH266387;MH266388;MH266389;MH266390;MH266391	....................	..C...........T.....	.......C..............	......................
7638	A/canine/Ontario/NCFAD-2018-001-4/2018	nasal swab	2018-01-05	Nonhuman Mammal	Canada	H3N2	MN586071;MN586072;MN586073;MN586074;MN586075;MN586076;MN586077;MN586078	....................	..C...........T.....	.......C..............	......................
7644	A/canine/Ontario/NCFAD-2018-070-10/2018	nasal swab	2018-03-09	Nonhuman Mammal	Canada	H3N2	MN586127;MN586128;MN586129;MN586130;MN586131;MN586132;MN586133;MN586134	....................	..C...........T.....	.......C..............	......................
7645	A/canine/Ontario/NCFAD-2018-070-11/2018	nasal swab	2018-03-09	Nonhuman Mammal	Canada	H3N2	MN586135;MN586136;MN586137;MN586138;MN586139;MN586140;MN586141;MN586142	....................	..C...........T.....	.......C..............	......................
7646	A/canine/Ontario/NCFAD-2018-070-1/2018	nasal swab	2018-01-09	Nonhuman Mammal	Canada	H3N2	MN586119;MN586120;MN586121;MN586122;MN586123;MN586124;MN586125;MN586126	....................	..C...........T.....	.......C..............	......................
7647	A/canine/Ontario/NCFAD-2018-070-12/2018	nasal swab	2018-03-13	Nonhuman Mammal	Canada	H3N2	MN586143;MN586144;MN586145;MN586146;MN586147;MN586148;MN586149;MN586150	....................	..C...........T.....	.......C..............	......................
7648	A/canine/Ontario/NCFAD-2018-070-13/2018	nasal swab	2018-03-13	Nonhuman Mammal	Canada	H3N2	MN586151;MN586152;MN586153;MN586154;MN586155;MN586156;MN586157;MN586158	....................	..C...........T.....	.......C..............	......................
7649	A/canine/Ontario/NCFAD-2018-070-14/2018	nasal swab	2018-03-14	Nonhuman Mammal	Canada	H3N2	MN586159;MN586160;MN586161;MN586162;MN586163;MN586164;MN586165;MN586166	....................	..C...........T.....	.......C..............	......................
7650	A/canine/Ontario/NCFAD-2018-070-15/2018	nasal swab	2018-03-14	Nonhuman Mammal	Canada	H3N2	MN586167;MN586168;MN586169;MN586170;MN586171;MN586172;MN586173;MN586174	....................	..C...........T.....	.......C..............	......................
7651	A/canine/Ontario/NCFAD-2018-070-16/2018	nasal swab	2018-03-26	Nonhuman Mammal	Canada	H3N2	MN586175;MN586176;MN586177;MN586178;MN586179;MN586180;MN586181;MN586182	....................	..C...........T.....	.......C..............	......................
7652	A/canine/Ontario/NCFAD-2018-070-2/2018	nasal swab	2018-01-09	Nonhuman Mammal	Canada	H3N2	MN586183;MN586184;MN586185;MN586186;MN586187;MN586188;MN586189;MN586190	....................	..C...........T.....	.......C..............	......................
7653	A/canine/Ontario/NCFAD-2018-070-3/2018	nasal swab	2018-01-13	Nonhuman Mammal	Canada	H3N2	MN586191;MN586192;MN586193;MN586194;MN586195;MN586196;MN586197;MN586198	....................	..C...........T.....	.......C..............	......................
7654	A/canine/Ontario/NCFAD-2018-070-4/2018	nasal swab	2018-01-26	Nonhuman Mammal	Canada	H3N2	MN586199;MN586200;MN586201;MN586202;MN586203;MN586204;MN586205;MN586206	....................	..C...........T.....	.......C..............	......................
7655	A/canine/Ontario/NCFAD-2018-070-5/2018	nasal swab	2018-02-01	Nonhuman Mammal	Canada	H3N2	MN586207;MN586208;MN586209;MN586210;MN586211;MN586212;MN586213;MN586214	....................	..C...........T.....	.......C..............	......................
7656	A/canine/Ontario/NCFAD-2018-070-7/2018	nasal swab	2018-03-02	Nonhuman Mammal	Canada	H3N2	MN586215;MN586216;MN586217;MN586218;MN586219;MN586220;MN586221;MN586222	....................	..C...........T.....	.......C..............	......................
7657	A/canine/Ontario/NCFAD-2018-070-8/2018	nasal swab	2018-03-02	Nonhuman Mammal	Canada	H3N2	MN586223;MN586224;MN586225;MN586226;MN586227;MN586228;MN586229;MN586230	....................	..C...........T.....	.......C..............	......................
7658	A/canine/Ontario/NCFAD-2018-070-9/2018	nasal swab	2018-03-02	Nonhuman Mammal	Canada	H3N2	MN586231;MN586232;MN586233;MN586234;MN586235;MN586236;MN586237;MN586238	....................	..C...........T.....	.......C..............	......................
7661	A/canine/Pennsylvania/0261885/2015	nasal swabs	2015	Nonhuman Mammal	USA	H3N2	MF173115;MF173157;MF173271;MF173282;MF173284;MF173303;MF173333;MF173394	....................	..T...........T.....	.......C..............	......................
7665	A/canine/Pennsylvania/20170411-5/2017	nasal swabs	2017	Nonhuman Mammal	USA	H3N2	MG982686;MG982771;MG982811;MG982822;MG982825;MG982842;MG982846;MG982881	....................	..T...........T.....	.......C..............	......................
7668	A/canine/Shanghai/20170622-7/2017	nasal swab	2017-06-22	Nonhuman Mammal	China	H3N2	MK212430;MK212431;MK212432;MK212433;MK212434;MK212435;MK212436;MK212437	....................	..C...........T.....	.......C..............	......................
7669	A/canine/Shanghai/20170713-18/2017	nasal swab	2017-07-13	Nonhuman Mammal	China	H3N2	MK212422;MK212423;MK212424;MK212425;MK212426;MK212427;MK212428;MK212429	....................	..C...........T.....	.......C..............	......................
7670	A/canine/Shanghai/20170721-36/2017	nasal swab	2017-07-21	Nonhuman Mammal	China	H3N2	MK212414;MK212415;MK212416;MK212417;MK212418;MK212419;MK212420;MK212421	....................	..C...........T.....	.......C..............	......................
7672	A/canine/Singapore/SG_NParks_CIV_M3405/2018	nasal swab	2023-06-18	Nonhuman Mammal	Singapore	H3N2	ON965258;ON965259;ON965260;ON965261;ON965262;ON965263;ON965264;ON965265	....................	..C...........T.....	.......C..............	......................
7673	A/canine/Singapore/SG_NParks_CIV_M4705/2018	nasal swab	2023-06-18	Nonhuman Mammal	Singapore	H3N2	ON965266;ON965267;ON965268;ON965269;ON965270;ON965271;ON965272;ON965273	....................	..C...........T.....	.......C..............	......................
7674	A/canine/South Carolina/132956/2017	nasal swab	2017-08-01	Nonhuman Mammal	USA	H3N2	MH266392;MH266393;MH266394;MH266395;MH266396;MH266397;MH266398;MH266399	....................	..C...........T.....	.......C..............	......................
7675	A/canine/South Korea/0173915/2015	nasal swabs	2015	Nonhuman Mammal	South Korea	H3N2	MF173109;MF173138;MF173171;MF173248;MF173277;MF173293;MF173346;MF173349	....................	..T...........T.....	.......C..............	......................
7676	A/canine/South Korea/20170110-1F1/2016	nasal swabs	2016	Nonhuman Mammal	South Korea	H3N2	MG982672;MG982710;MG982782;MG982795;MG982796;MG982799;MG982833;MG982864	....................	..C...........T.....	.......C..............	......................
7678	A/canine/Texas/2100186/2015	nasal swabs	2015	Nonhuman Mammal	USA	H3N2	MF173129;MF173139;MF173234;MF173266;MF173280;MF173334;MF173343;MF173360	....................	..T...........T.....	.......C..............	......................
7680	A/canine/Texas/343907/2015		2015-12-22	Nonhuman Mammal	USA	H3N2	KX571018;KX571021;KX571029;KX571032;KX571033;KX571042;KX571043;KX571054	....................	..T...........T.....	.......C..............	......................
7681	A/canine/Thailand/CU-DC5299/2012		2012-01-15	Nonhuman Mammal	Thailand	H3N2	KC599545;KC599546;KC599547;KC599548;KC599549;KC599550;KC599551;KC599552	....................	..T...........T.....	.......C..............	......................
7684	A/canine/Wisconsin/19137/2016		2016-02-08	Nonhuman Mammal	USA	H3N2	KX570961;KX570962;KX570979;KX570983;KX570995;KX571010;KX571031;KX571047	....................	..T...........T.....	.......C..............	......................
7685	A/canine/Xi'an/20170601-157/2017	nasal swab	2017-06-01	Nonhuman Mammal	China	H3N2	MK212406;MK212407;MK212408;MK212409;MK212410;MK212411;MK212412;MK212413	....................	..C...........T.....	.......C..............	......................
7686	A/canine/Xi'an/20170601-159/2017	nasal swab	2017-06-01	Nonhuman Mammal	China	H3N2	MK212398;MK212399;MK212400;MK212401;MK212402;MK212403;MK212404;MK212405	....................	..C...........T.....	.......C..............	......................
7688	A/Canis lupus familiaris/USA/000915/2018	Nasal and pharyngeal swab	2018-01-03	Nonhuman Mammal	USA	H3N2	MK690055;MK690056;MK690057;MK690058;MK690059;MK690060;MK690061;MK690062	....................	..C...........T.....	.......C..............	......................
7689	A/Canis lupus familiaris/USA/006974/2018	nasal swab	2018-01-17	Nonhuman Mammal	USA	H3N2	MK690063;MK690064;MK690065;MK690066;MK690067;MK690068;MK690069;MK690070	....................	..C...........T.....	.......C..............	......................
7690	A/Canis lupus familiaris/USA/007780/2018	Nasal and pharyngeal swab	2018-01-17	Nonhuman Mammal	USA	H3N2	MK690071;MK690072;MK690073;MK690074;MK690075;MK690076;MK690077;MK690078	....................	..C...........T.....	.......C..............	......................
7691	A/Canis lupus familiaris/USA/007781/2018	nasal swab	2018-01-17	Nonhuman Mammal	USA	H3N2	MK690079;MK690080;MK690081;MK690082;MK690083;MK690084;MK690085;MK690086	....................	..C...........T.....	.......C..............	......................
7692	A/Canis lupus familiaris/USA/150620/2018	nasal swab	2018-08-21	Nonhuman Mammal	USA	H3N2	MK690103;MK690104;MK690105;MK690106;MK690107;MK690108;MK690109;MK690110	....................	..C...........T.....	.......C..............	......................
7693	A/Canis lupus familiaris/USA/152386/2018	nasal swab	2018-08-23	Nonhuman Mammal	USA	H3N2	MK690111;MK690112;MK690113;MK690114;MK690115;MK690116;MK690117;MK690118	....................	..C...........T.....	.......C..............	......................
7694	A/Canis lupus familiaris/USA/188203/2017	nasal swab	2017-10-31	Nonhuman Mammal	USA	H3N2	MK690135;MK690136;MK690137;MK690138;MK690139;MK690140;MK690141;MK690142	....................	..C...........T.....	.......C..............	......................
7695	A/Canis lupus familiaris/USA/188226/2017	nasal swab	2017-10-31	Nonhuman Mammal	USA	H3N2	MK690143;MK690144;MK690145;MK690146;MK690147;MK690148;MK690149;MK690150	....................	..C...........T.....	.......C..............	......................
7696	A/Canis lupus familiaris/USA/188297/2017	Nasal and pharyngeal swab	2017-10-31	Nonhuman Mammal	USA	H3N2	MK690151;MK690152;MK690153;MK690154;MK690155;MK690156;MK690157;MK690158	....................	..C...........T.....	.......C..............	......................
7697	A/Canis lupus familiaris/USA/188305/2017	nasal swab	2017-10-31	Nonhuman Mammal	USA	H3N2	MK690159;MK690160;MK690161;MK690162;MK690163;MK690164;MK690165;MK690166	....................	..C...........T.....	.......C..............	......................
7698	A/Canis lupus familiaris/USA/218592/2017	Nasal, ocular and tonsil swab	2017-12-30	Nonhuman Mammal	USA	H3N2	MK690167;MK690168;MK690169;MK690170;MK690171;MK690172;MK690173;MK690174	....................	..C...........T.....	.......C..............	......................
7938	A/canvasback/Xianghai/428/2011		2023-10-11	Avian	China	H5N2	JX570847;JX570848;JX570849;JX570850;JX570851;JX570852;JX570853;JX570854	....................	..C.................	.......C..............	......................
8511	A/chicken/Changhua/18010011-1/2018	brain	2018-01-15	Avian	Taiwan	H5N2	MW333195;MW333196;MW333197;MW333198;MW333199;MW333200;MW333201;MW333202	....................	..C...........G.....	.......C..............	......................
8512	A/chicken/Changhua/18040008-1/2018	brain	2018-04-09	Avian	Taiwan	H5N2	MW333203;MW333204;MW333205;MW333206;MW333207;MW333208;MW333209;MW333210	....................	..C...........G.....	.......C..............	......................
8524	A/chicken/Chiayi/18120003-1/2018	brain	2018-12-18	Avian	Taiwan	H5N2	MW333251;MW333252;MW333253;MW333254;MW333255;MW333256;MW333257;MW333258	....................	..C.................	.......C..............	......................
8834	A/chicken/Eastern China/42/2007		2023-06-07	Avian	China	H6N2	JF965049;JF965085;JF965099;JF965139;JF965178;JF965219;JF965291;JF965301	....................	..C.................	.......C..............	......................
8835	A/chicken/Eastern China/43/2007		2023-06-07	Avian	China	H6N2	JF965050;JF965096;JF965100;JF965140;JF965179;JF965220;JF965292;JF965302	....................	..C.................	.......C..............	......................
8836	A/chicken/Eastern China/44/2007		2023-06-07	Avian	China	H6N2	JF965051;JF965086;JF965101;JF965141;JF965180;JF965221;JF965293;JF965303	....................	..C.................	.......C..............	......................
8837	A/chicken/Eastern China/45/2007		2023-06-07	Avian	China	H6N2	JF965052;JF965087;JF965102;JF965142;JF965181;JF965222;JF965294;JF965304	....................	..C.................	.......C..............	......................
9000	A/chicken/Egypt/N14782D/2017	Cloacal	2017-11-13	Avian	Egypt	H9N2	ON374726;ON374727;ON374728;ON374729;ON374730;ON374731;ON374732;ON374733	....................	..T.................	.......C..............	......................
9767	A/chicken/Guizhou/6.30_ZYLJJ014-O/2018	Oropharyngeal swab	2018-06-03	Avian	China	H9N2	MW104445;MW104446;MW104447;MW104448;MW104449;MW104450;MW104451;MW104452	....................	..C.................	.......C..............	......................
10419	A/chicken/Iran/UT-Barin/2017	trachea	2017-07-04	Avian	Iran	H9N2	MK159010;MK159011;MK159012;MK159013;MK159014;MK159015;MK159016;MK159017	....................	..C.................	.......C..............	......................
11251	A/chicken/Kaohsiung/17100002/2017		2017-10-03	Avian	Taiwan	H5N2	MW333347;MW333348;MW333349;MW333350;MW333351;MW333352;MW333353;MW333354	....................	..C...........G.....	.......C..............	......................
11254	A/chicken/Kasoor/SI36/2017		2017-02-07	Avian	Pakistan	H9N2	MK603213;MK603214;MK603215;MK603216;MK603217;MK603218;MK603219;MK603220	....................	..C.................	.......C..............	......................
11942	A/chicken/Pakistan/10A/2015		2015-05-11	Avian	Pakistan	H9N2	KU042907;KU042908;KU042909;KU042910;KU042911;KU042912;KU042913;KU042914	....................	..C.................	.......C..............	......................
11945	A/chicken/Pakistan/13A/2015		2015-05-19	Avian	Pakistan	H9N2	KU042899;KU042900;KU042901;KU042902;KU042903;KU042904;KU042905;KU042906	....................	..C.................	.......C..............	......................
11946	A/chicken/Pakistan/151/2015	oropharyngeal and cloacal swabs	2023-05-15	Avian	Pakistan	H9N2	MH180390;MH180483;MH180517;MH180546;MH180625;MH180685;MH180730;MH180788	....................	..C.................	.......C..............	......................
11947	A/chicken/Pakistan/191/2015	oropharyngeal and cloacal swabs	2023-06-15	Avian	Pakistan	H9N2	MH180409;MH180457;MH180507;MH180573;MH180614;MH180668;MH180725;MH180778	....................	..C.................	.......C..............	......................
11948	A/chicken/Pakistan/19/2015	oropharyngeal and cloacal swabs	2023-05-15	Avian	Pakistan	H9N2	MH180404;MH180451;MH180502;MH180565;MH180609;MH180662;MH180717;MH180773	....................	..C.................	.......C..............	......................
11953	A/chicken/Pakistan/30/2015	oropharyngeal and cloacal swabs	2023-05-15	Avian	Pakistan	H9N2	MH180416;MH180469;MH180512;MH180583;MH180619;MH180674;MH180737;MH180783	....................	..C.................	.......C..............	......................
11956	A/chicken/Pakistan/37/2015	oropharyngeal and cloacal swabs	2023-05-15	Avian	Pakistan	H9N2	MH180408;MH180455;MH180505;MH180574;MH180612;MH180666;MH180722;MH180776	....................	..C.................	.......C..............	......................
11958	A/chicken/Pakistan/403/2015	oropharyngeal and cloacal swabs	2023-05-15	Avian	Pakistan	H9N2	MH180424;MH180468;MH180521;MH180584;MH180629;MH180682;MH180734;MH180793	....................	..C.................	.......C..............	......................
11959	A/chicken/Pakistan/409/2015	oropharyngeal and cloacal swabs	2023-05-15	Avian	Pakistan	H9N2	MH180395;MH180443;MH180496;MH180555;MH180603;MH180656;MH180710;MH180767	....................	..C.................	.......C..............	......................
11960	A/chicken/Pakistan/411/2015	oropharyngeal and cloacal swabs	2023-06-15	Avian	Pakistan	H9N2	MH180401;MH180448;MH180501;MH180563;MH180608;MH180689;MH180728;MH180772	....................	..C.................	.......C..............	......................
11963	A/chicken/Pakistan/632/2015	oropharyngeal and cloacal swabs	2023-12-15	Avian	Pakistan	H9N2	MH180426;MH180492;MH180514;MH180595;MH180621;MH180683;MH180716;MH180785	....................	..C.................	.......C..............	......................
11964	A/chicken/Pakistan/66/2015	oropharyngeal and cloacal swabs	2023-03-15	Avian	Pakistan	H9N2	MH180411;MH180456;MH180506;MH180575;MH180613;MH180667;MH180721;MH180777	....................	..C.................	.......C..............	......................
11965	A/chicken/Pakistan/802/2015	oropharyngeal and cloacal swabs	2023-12-15	Avian	Pakistan	H9N2	MH180392;MH180440;MH180493;MH180547;MH180600;MH180653;MH180707;MH180764	....................	..C.................	.......C..............	......................
11966	A/chicken/Pakistan/803/2015	oropharyngeal and cloacal swabs	2023-12-15	Avian	Pakistan	H9N2	MH180393;MH180441;MH180494;MH180548;MH180601;MH180654;MH180708;MH180765	....................	..C.................	.......C..............	......................
11967	A/chicken/Pakistan/825/2016	oropharyngeal and cloacal swabs	2023-01-16	Avian	Pakistan	H9N2	MH180425;MH180470;MH180524;MH180585;MH180633;MH180679;MH180735;MH180796	....................	..C.................	.......C..............	......................
11968	A/chicken/Pakistan/826/2016	oropharyngeal and cloacal swabs	2023-01-16	Avian	Pakistan	H9N2	MH180422;MH180471;MH180525;MH180586;MH180634;MH180678;MH180736;MH180797	....................	..C.................	.......C..............	......................
11969	A/chicken/Pakistan/827/2016	oropharyngeal and cloacal swabs	2023-01-16	Avian	Pakistan	H9N2	MH180417;MH180473;MH180526;MH180587;MH180635;MH180676;MH180741;MH180798	....................	..C.................	.......C..............	......................
11970	A/chicken/Pakistan/831/2016	oropharyngeal and cloacal swabs	2023-01-16	Avian	Pakistan	H9N2	MH180421;MH180476;MH180528;MH180589;MH180637;MH180677;MH180742;MH180799	....................	..C.................	.......C..............	......................
11971	A/chicken/Pakistan/845/2016	oropharyngeal and cloacal swabs	2023-01-16	Avian	Pakistan	H9N2	MH180429;MH180479;MH180531;MH180554;MH180640;MH180697;MH180744;MH180801	....................	..C.................	.......C..............	......................
11972	A/chicken/Pakistan/908/2016	oropharyngeal and cloacal swabs	2023-01-16	Avian	Pakistan	H9N2	MH180430;MH180482;MH180532;MH180559;MH180641;MH180699;MH180745;MH180802	....................	..C.................	.......C..............	......................
11973	A/chicken/Pakistan/971/2015	oropharyngeal and cloacal swabs	2023-12-15	Avian	Pakistan	H9N2	MH180413;MH180458;MH180508;MH180576;MH180615;MH180669;MH180727;MH180779	....................	..C.................	.......C..............	......................
11974	A/chicken/Pakistan/973/2015	oropharyngeal and cloacal swabs	2023-12-15	Avian	Pakistan	H9N2	MH180414;MH180459;MH180509;MH180577;MH180616;MH180670;MH180726;MH180780	....................	..C.................	.......C..............	......................
11975	A/chicken/Pakistan/974/2015	oropharyngeal and cloacal swabs	2023-11-15	Avian	Pakistan	H9N2	MH180415;MH180462;MH180510;MH180578;MH180617;MH180673;MH180723;MH180781	....................	..C.................	.......C..............	......................
11976	A/chicken/Pakistan/975/2016	oropharyngeal and cloacal swabs	2023-01-16	Avian	Pakistan	H9N2	MH180407;MH180453;MH180504;MH180567;MH180611;MH180665;MH180720;MH180775	....................	..C.................	.......C..............	......................
11977	A/chicken/Pakistan/976/2015	oropharyngeal and cloacal swabs	2023-10-15	Avian	Pakistan	H9N2	MH180419;MH180467;MH180513;MH180591;MH180620;MH180675;MH180740;MH180784	....................	..C.................	.......C..............	......................
11978	A/chicken/Pakistan/977/2015	oropharyngeal and cloacal swabs	2023-11-15	Avian	Pakistan	H9N2	MH180396;MH180444;MH180497;MH180556;MH180604;MH180657;MH180711;MH180768	....................	..C.................	.......C..............	......................
11979	A/chicken/Pakistan/978/2015	oropharyngeal and cloacal swabs	2023-12-15	Avian	Pakistan	H9N2	MH180398;MH180445;MH180498;MH180557;MH180605;MH180658;MH180713;MH180769	....................	..C.................	.......C..............	......................
11980	A/chicken/Pakistan/979/2015	oropharyngeal and cloacal swabs	2023-12-15	Avian	Pakistan	H9N2	MH180399;MH180446;MH180499;MH180560;MH180606;MH180660;MH180714;MH180770	....................	..C.................	.......C..............	......................
11981	A/chicken/Pakistan/981/2015	oropharyngeal and cloacal swabs	2023-12-15	Avian	Pakistan	H9N2	MH180435;MH180485;MH180534;MH180569;MH180643;MH180700;MH180746;MH180803	....................	..C.................	.......C..............	......................
11982	A/chicken/Pakistan/982/2016	oropharyngeal and cloacal swabs	2023-01-16	Avian	Pakistan	H9N2	MH180397;MH180486;MH180535;MH180558;MH180644;MH180659;MH180712;MH180804	....................	..C.................	.......C..............	......................
11983	A/chicken/Pakistan/984/2015	oropharyngeal and cloacal swabs	2023-12-15	Avian	Pakistan	H9N2	MH180431;MH180488;MH180536;MH180580;MH180645;MH180694;MH180747;MH180805	....................	..C.................	.......C..............	......................
11984	A/chicken/Pakistan/986/2015	oropharyngeal and cloacal swabs	2023-12-15	Avian	Pakistan	H9N2	MH180432;MH180489;MH180511;MH180581;MH180618;MH180692;MH180748;MH180782	....................	..C.................	.......C..............	......................
11985	A/chicken/Pakistan/987/2016	oropharyngeal and cloacal swabs	2023-01-16	Avian	Pakistan	H9N2	MH180434;MH180490;MH180538;MH180582;MH180647;MH180693;MH180749;MH180806	....................	..C.................	.......C..............	......................
11986	A/chicken/Pakistan/989/2015	oropharyngeal and cloacal swabs	2023-12-15	Avian	Pakistan	H9N2	MH180420;MH180474;MH180539;MH180592;MH180648;MH180680;MH180739;MH180807	....................	..C.................	.......C..............	......................
11987	A/chicken/Pakistan/994/2015	oropharyngeal and cloacal swabs	2023-12-15	Avian	Pakistan	H9N2	MH180406;MH180454;MH180540;MH180568;MH180649;MH180664;MH180719;MH180808	....................	..C.................	.......C..............	..C...................
11988	A/chicken/Pakistan/995/2015	oropharyngeal and cloacal swabs	2023-11-15	Avian	Pakistan	H9N2	MH180437;MH180465;MH180541;MH180553;MH180650;MH180701;MH180750;MH180809	....................	..C.................	.......C..............	......................
[truncated: 60,183 more rows]
