# Supplementary material for: UMPlex™: a targeted next-generation sequencing primer design workflow
Source: Virol J. 2025 Jul 5;22:222. doi: 10.1186/s12985-025-02831-6 (PMC12228999; doi:10.1186/s12985-025-02831-6)
Supplement: Supplementary file 2 — Supplementary Material 2. [file 12985_2025_2831_MOESM2_ESM.zip › Supplemental table 7 Primer amplification efficiency.xlsx]

## Sheet: Sheet1_Plasmid
	Copy number（copies/mL）	P-tN-13-PC-13	P-tN-13-PC-2				Copy number（copies/mL）	P-tN-37-PC-16	P-tN-37-PC-17
UM230531-LC-RD-1-1	500-1	4100.32	3267.6			UM230531-LC-RD-1-1	500-1	1859.2	3814.4
UM230531-LC-RD-1-2	500-2	4377.32	2793.6			UM230531-LC-RD-1-2	500-2	2034	3860
UM230531-LC-RD-1-3	500-3	4123.68	2218			UM230531-LC-RD-1-3	500-3	1904.4	3755.2
UM230531-LC-RD-1-5	250-1	1057.08	1729.2			UM230531-LC-RD-1-5	250-1	538.4	1946
UM230531-LC-RD-1-6	250-2	1347.88	1872.4			UM230531-LC-RD-1-6	250-2	1038	1789.2
UM230531-LC-RD-1-7	250-3	1335.8	1389.6			UM230531-LC-RD-1-7	250-3	800.8	1481.6
UM230531-LC-RD-2-1	125-1	741.56	748			UM230531-LC-RD-2-1	125-1	279.2	1302.8
UM230531-LC-RD-2-2	125-2	627.6	638.8			UM230531-LC-RD-2-2	125-2	268.4	1320.8
UM230531-LC-RD-2-3	125-3	761.6	793.6			UM230531-LC-RD-2-3	125-3	332.4	1015.6
UM230531-LC-RD-2-5	63-1	296.56	216.4			UM230531-LC-RD-2-5	63-1	81.2	1094
UM230531-LC-RD-2-6	63-2	213.32	268			UM230531-LC-RD-2-6	63-2	75.6	988.8
UM230531-LC-RD-2-7	63-3	201.64	231.6			UM230531-LC-RD-2-7	63-3	52	602
UM230531-LC-RD-3-1	31-1	186.4	94.4			UM230531-LC-RD-3-1	31-1	0	364.4
UM230531-LC-RD-3-2	31-2	150.8	95.2			UM230531-LC-RD-3-2	31-2	56.4	388.8
UM230531-LC-RD-3-3	31-3	108	76			UM230531-LC-RD-3-3	31-3	94.4	464.4
UM230531-LC-RD-3-5	16-1	76.8	71.6			UM230531-LC-RD-3-5	16-1	2.8	167.6
UM230531-LC-RD-3-6	16-2	57.2	50.8			UM230531-LC-RD-3-6	16-2	0	110.4
UM230531-LC-RD-3-7	16-3	51.2	58			UM230531-LC-RD-3-7	16-3	0	250
UM230531-LC-RD-4-1	8-1	34	8			UM230531-LC-RD-4-1	8-1	0	88.8
UM230531-LC-RD-4-2	8-2	0	17.2			UM230531-LC-RD-4-2	8-2	0	52.4
UM230531-LC-RD-4-3	8-3	76.4	4.4			UM230531-LC-RD-4-3	8-3	3.6	98.4

## Sheet: Sheet2_Culture samples
	CT	P-tN-13-PC-13	P-tN-13-PC-2			CT	P-tN-37-PC-16	P-tN-37-PC-17
UM230315-LC-ylh-3-2	32-1	539	3		UM230315-LC-ylh-6-2	32-1	4817.6	6530.4
UM230315-LC-ylh-3-3	32-2	561	4		UM230315-LC-ylh-6-3	32-2	4148.4	5288
UM230315-LC-ylh-3-4	32-3	427	2		UM230315-LC-ylh-6-4	32-3	4752.4	7504
UM230315-LC-ylh-2-5	33-1	362	1		UM230315-LC-ylh-5-5	33-1	3348.4	3036
UM230315-LC-ylh-2-7	33-2	685	3		UM230315-LC-ylh-5-6	33-2	3182.8	4232
UM230315-LC-ylh-2-8	33-3	589	1		UM230315-LC-ylh-5-7	33-3	3104.8	2812.4
UM230315-LC-ylh-2-1	34-1	261	2
UM230315-LC-ylh-2-2	34-2	266	3		UM230315-LC-ylh-5-2	34-2	1333.6	1403.6
UM230315-LC-ylh-2-4	34-3	237	9		UM230315-LC-ylh-5-3	34-3	2173.2	2079.6
							419.8	338
UM230315-LC-ylh-1-6	35-1	162	0		UM230315-LC-ylh-4-5	35-1	1528.8	839.2
UM230315-LC-ylh-1-7	35-2	206	1		UM230315-LC-ylh-4-7	35-3	923.2	559.2
UM230315-LC-ylh-1-8	35-3	192	1		UM230315-LC-ylh-4-8	35-4	1083.2	818.4
UM230315-LC-ylh-1-1	36-1	60	0		UM230315-LC-ylh-4-1	36-1	324.4	254.8
UM230315-LC-ylh-1-2	36-2	63	0		UM230315-LC-ylh-4-2	36-2	438.4	327.2
UM230315-LC-ylh-1-4	36-3	64	2		UM230315-LC-ylh-4-4	36-4	511.6	126

## Sheet: Sheet3_LOD
pathogen_name_eg			Staphylococcus aureus			Influenza A
Sample number	Experiment number	Copy number (CFU/ml)	CT Value	P-tN-37-PC-16	P-tN-37-PC-17	CT Value	P-tN-13-PC-13	P-tN-13-PC-2
Mixing samples_04_1	UM20230511-LC-tNGS-1-1	512	34.23	2717.6	3556.4	34.38	189.6	0
Mixing samples_04_2	UM20230511-LC-tNGS-2-1		34.38	3332	2672	36.28	179.2	0
Mixing samples_04_3	UM20230511-LC-tNGS-3-1		35.05	2439.6	3800.4	36.28	119.2	23
Mixing samples_04_4	UM20230511-LC-tNGS-4-3		35.14	2514.4	2834.4	34.94	133.6	0
Mixing samples_05_1	UM20230511-LC-tNGS-1-2	256	35.87	2165.6	1317.2	36.98	78.8	6
Mixing samples_05_2	UM20230511-LC-tNGS-2-2		36.29	1094	1203.2	37.48	82	0
Mixing samples_05_3	UM20230511-LC-tNGS-3-2		35.9	1076.4	1892.8	35.05	114.8	0
Mixing samples_05_4	UM20230511-LC-tNGS-4-4		35.26	935.6	1406.4	36.49	96.4	0
Mixing samples_06_1	UM20230511-LC-tNGS-1-3	128	36.35	490.4	975.6	36.17	1.2	0
Mixing samples_06_2	UM20230511-LC-tNGS-2-3		35.81	700.4	963.2	37.62	3.6	0
Mixing samples_06_3	UM20230511-LC-tNGS-3-3		36.09	908.4	810.8	-	50.4	0
Mixing samples_06_4	UM20230511-LC-tNGS-4-5		36.56	639.2	700.8	37.34	18.8	0
Mixing samples_07_1	UM20230511-LC-tNGS-1-4	64	37.87	110.4	147.2	-	54.4	32
Mixing samples_07_2	UM20230511-LC-tNGS-2-4		-	358.4	429.6	40.9	102.8	0
Mixing samples_07_3	UM20230511-LC-tNGS-3-4		-	503.2	342.8	37.78	0	0
Mixing samples_07_4	UM20230511-LC-tNGS-4-6		-	677.2	162.4	37.02	20	0
Mixing samples_08_1	UM20230511-LC-tNGS-1-5	32	38.99	172.8	78	-	1.2	0
Mixing samples_08_2	UM20230511-LC-tNGS-2-5		-	224.4	230.8	38.58	3.6	0
Mixing samples_08_3	UM20230511-LC-tNGS-3-5		-	96	277.6	39.62	9.2	0
Mixing samples_08_4	UM20230511-LC-tNGS-4-7		37.81	82	0	40.38	47.6	6
Mixing samples_09_1	UM20230511-LC-tNGS-1-6	16	-	22.4	121.2	39.18	40.8	0
Mixing samples_09_2	UM20230511-LC-tNGS-2-6		38.93	94	0	-	0	0
Mixing samples_09_3	UM20230511-LC-tNGS-3-6		-	323.2	2.4	-	0	0
Mixing samples_09_4	UM20230511-LC-tNGS-4-8		38.66	189.6	213.6	38.89	0	0
Mixing samples_10_1	UM20230511-LC-tNGS-1-7	8	-	199.6	0	-	16.4	0
Mixing samples_10_2	UM20230511-LC-tNGS-2-7		-	0	613.6	-	0	0
Mixing samples_10_3	UM20230511-LC-tNGS-4-1		-	81.6	126.4	-	0	0
Mixing samples_10_4	UM20230511-LC-tNGS-5-1		-	0	129.6	-	4.4	0
Mixing samples_11_1	UM20230511-LC-tNGS-1-8	4	-	6.8	64.8	-	5.6	0
Mixing samples_11_2	UM20230511-LC-tNGS-2-8		-	40	48	-	0	0
Mixing samples_11_3	UM20230511-LC-tNGS-4-2		-	0	36.4	-	7.2	0
Mixing samples_11_4	UM20230511-LC-tNGS-5-2		-	0	115.6	-	0	0
